# Supplementary material for: A molecular portrait of maternal sepsis from Byzantine Troy
Source: eLife. 2017 Jan 10;6:e20983. doi: 10.7554/eLife.20983 (PMC5224923; doi:10.7554/eLife.20983)
Supplement: Figure 3—source data 1. — DOI: http://dx.doi.org/10.7554/eLife.20983.017 [file elife-20983-fig3-data1.fasta]

>017A <unknown description>
------------------------------------------------------------
------------------------------------------------------------
------------------------------------------------------------
------------------------------------------------------------
------------------------------------------------------------
------------------------------------------------------------
---------------------------------------------ATGCGCTCGCAAAAC
CCAGTGTTTGGGCTTGTTATTGCGCTTTTTGTGCTTTCGGGAATCGACATGGTTCGCGCG
CGTTTTAAGGGCGCGCAAAAAGTGGCGTTAATCGCAGTGATCCTGATTGCAGGAATATTG
TGGAATCTTTTCGGCAAAGTCGGCTTTAGGCAGAATATTTTTTGGGGCGGAGCTTTACTT
TTAGGATTTGTTCTTATTTTTAGGTTCCTAGAAAACCACGAGATTCGCATGGAGCTGATT
GCAGGCGCGTTTGGCGCTATGTCGCTTTTGGCGCCAGGTGTTGGCGTGGCTGTGCTGCAC
TATCGCAGTCCGTACGGCGACGGCCCTAAGCAAACTAAGCAATTCCGCTGGCTTATGTAT
GCGTGGTATCCGCTTATGCTTGTAATCGCAAGCGTGTTCACAATTCTGCTT---TAGATG
GTAAAGCGCGCGTGGAAAGTGGCATGCAAAATAGCCAATAATGAGCGTACGTCTGGGTTG
ATTATGCTCGGATTCGCTTTAGCTGGATTAATGCTTGCAAATTTGCCATTTACGTCTGCG
ATTTTTGAAGCTGTTTCCCACACGCAAATCGGAATTCCATACACAAATATTCACATGTCG
ATTAGCCACTGGGTTCAAGATGGAGTGCTAACTATTTTCTTCCTTACAGTTGGTTTAGAC
TTAAAGCACGAGCTTATTGCAGGTTCGCTTAGAGACCCTCGCGCGGCAGCAATGCCAATG
ATTTGCGCTGTTGGTGGCATGATTGTTCCGCCTATTCTTTTTGCTGGAACTGTTACAATA
TTCTCGGAGTTGCACGCTGGTCAAGAGATTATGCGACTTACTTCTGGAGCGCTTCCGTCT
TTAGATATGGTTCGCTCTGGTTGGGCTATTCCTACAGCAACAGATATAGCGTTCTCGCTA
GCAGTTCTTGCTCTTTTTGCTAAAACGCTTCCTAAAGCATTGCGCGCATTTTTAATGACT
TTGGCTACAGTTGACGATCTTCTTGGAATTGCATTAATCGCATTATTCTTCTCTTCGCTT
AACGCGTGGTATTGGTTTGTAGGCGTTGTTTTATGCGGATTAGTGTGGACTATGCTTGTG
CGATTAAAGCGAGTTCCATGGCCTGTTGTGGCGCTTGTTGGATTGCTTGCGTGGGTTATG
ATGTATCAAGCTGGCGTTCACCCTACTCTTGCAGGCGTAATGGTTGGTTTGCTAACTCCT
GCGCATCTTGTTCACGGCGAAAAGTCGCTTAGAGCCGAAAGGTATCGCCAAAAAATTCAG
CCTTTGTCTTCTTTGTTTGCGCTTCCAGTTTTTGCACTTTTTGCAACTGGAGTTCATTTT
GAAACTTTGACTTGGCAGCTATTCTTGTCTCCAATATTAATTGCGATTACGATTGCGCTA
GTTGTTGGAAAGCCTCTTGGAATTATGATTACTGCTTGGATTGCTAAGAAAGTTATGGGC
TTGCGCGTTCCAGACGATTTGCGCGTTCGCGATCTTTTTCCTACAGCATGCGCGTGCGGA
ATTGGTTTTACTGTGTCTTTGTTAATAGCTTCGCTTTCTTATAGCGACGCGGATCTTTCG
GGCGAGGCACGATTCGGCGTACTAGTGGCGTCTATTATTGCGGCTGCTGTTTCTGGATTC
TTGCTTGCAAAGCAATCGAATCATATGGAAGAAGAATTAGACGATATTGAAGAGTGAATG
GTTTCTAATAATAATCCAGATAATTTAGGT------------------------------
---------------AATCCAGATAATTCCTGCGACTTGCGCTCGCAAAATGGCGAACAG
AACTCACCTTGGAAAGACACTTATTACAGCGGTGCCGTAATGATGCGCGGGCCGATGATT
CCTAAGGAAAGCACAACGGAAACACTGTTGCAACACGATTTGCCTAAT------------
---------AGCGATTTGCATAATAATTACGCGTGGCAAGGCCTTGACCCTTGGCGAGTT
CTTAGAATACAAGCCGAATTTATTGATGGCTTCGACGCTTTAGCAAAACTTGGATTAGCT
GTTAGCGTGTTTGGTTCTGCTCGCATAAAGCCAGACGAACCAGAATACAGTAGCGCTCGC
ATAATGGGCAAAGAGCTTGTAAAACGCGGTTTTGCGGTGATTACAGGCGGCGGCCCTGGA
ATTATGGAAGCAGCAAATCGCGGAGCTGCAGAAGCTGGTGGAACAAGCGTTGGGCTTGGA
ATCGAATTGCCTCACGAGCAGGGCTTAAACAAATGGGTGAATCTTGGAATGCAATTCCGC
TACTTTTTTGTTCGCAAAACAATGTTCCTAAAGTATTCTTCGGGAATTATTGTGTGCCCA
GGCGGTTTTGGCACAATGGACGAGCTTTTTGAGTCGCTTACGCTTGTTCAAACACATAAG
GTTTCTAAAATTCCTGTTGTGCTTTTCGGCAGCGAATATTGGAAAGGCCTTATGAATTGG
ATTGAAACTACGGTTAAAGAAAGAGGACTTATATCGTCTTTTGACCCTAGTTTGCTTGCG
ATTACAGACGATCCTCTAGAAGCTGTGCGAATTGCTAGCGGAGATAAGTTTATTAATTAG
ATGGTTGACGATTTTAGACGCAACTTTGCGCATTCCATTAATCAAGATTGCACTACAAGC
GATGAAGCTTTTGTGACTTTTCGCGTATCTCGTTTTACGCCAAATGACGGTTCTTGCGAC
TCCGCGGTTGCTGGC------------------GACTCGTCGGTTGCTTGCGAT------
------TCAAGCACA------AATTCAAGCACCAATTCAACCAATTCAACACCAAGCGCT
TCCACCAACTCCCCTGGTTTAGTTAGAAGGCACAGGGAAAGCCCTTTTGCAAAAAAGCGC
AAAAGTAGCCCATTCCAGACGCAAAATTCTGGC---------------------------
------------------------------------------GATTTACAAGCTAAACCA
TTAAGCGGAAAACATTGGCTTCAAGATTATACGATTCGCGCGCGCAAAAACGACACGATT
TTAGACTGCTTGCTTAAAATTAAGCGCACACTAGACCCCACTTTGGCATTTAGATACTCT
TGCGGTCACGGCGTTTGCGGATCGGATGCTGCAAACGTAAACGGCATGCCAACTTTACTT
TGCACAGCTACAATCGCTCAAAACGCTAGGCAAAATACG---------CAAACTCAAGGC
GTTCGATCAAGCGGTTTTAGAAAAACTGGTAGCCTAAAGTCGCAAGCAACC---------
---ACAACATCA------------------GTC---------------GCCGAAAATCAC
AATCTGCAGTCACAATCTAAAGAAATATCTTCACTAATCCAAAATGGAAGCTTTGGCATT
ATTGAGATTGCGCCACTTTCTGGCTTTGCTGTTCAAAGAGACCTTATTTGCGATCTTTCC
CCAATGATTGCGCAGCTTAAAAGACTTGAGCCATACTTGCAAGCGCAAAATGTTCAAACA
AGAAACAGCAGCGGAAAGCTTGCGATTATTGAGTTTTTGCAACACCCAGAGCAGCTTGCA
AAGTTTGAGCTTTTAAGCAATTGCATAATGTGCGGCGTGTGCGAAGGAATTTGCCCAGTC
TATGCAGGCGGAGAAGCGTTTATTGGACCTGCAGCGCTTATAAATGCTGCGCGATTTATT
AACGATTCTAGAGATAACGCCACTAATCGAAGATTAGAGTTGGCGGATTCTAGCGACGGC
ATAAGCGCGTGCCAATCCGTGCGCGCATGCTCTAGGCAATGCCCACGCGGAATCGACGTT
GGAGAAGAGATTTGGCAGCTTACAACGCTTATAAATGAGCGAAAAATGAAGGAAAATTAG
---------ATGACAGATGCTTTGTTTTTGCTGGATACAAATAAAGACGATGCGCCCGTT
CTTGCAAATGGGATTGAAGAGGGATGGACTCTTAGCTTGCCTCAACGCGTTAAAAGGCAT
GCAATAAGCGCAATGCGACTTTCGGATGGCGATTCGCTAGACCTTTCGGACGGCAAAGGA
GTGCGAATTCACGCAACGATTACCGACAGCGAAAACGGCTTAGTTAGAGTAGATTCGTTT
ATAAAAGAGCCAGCGCCAACAACCAGATTATCGCTGATTCAGGCGCTTGCAAAAACGGGC
CACGACGAGCAAGCAATAGACATGGCTACGCAAATCGGAGTAGACGAAGTAATTCCTTGG
TGCGCAAATAGGTCAATCTCAAAATGGAAGCCAGGACGCACAGATAAGCGATGGAATCAG
GTGCTTGAGGCTGCAACGGAGCAATCGCGAAGAGCGTGGATGCCGCAGCTTTTAGAGCCA
GTTACAAGTAAACAGATTCTAGCGATTTGTAGGCGTGCATGCGTTTATGGAAGTCTTGTA
GTTGTTTTGCATCAAGATGCAACGGATTCTTTTAGTCAAATCGAAAACTATGTAAACGAC
TTAACAGAAAAATGCTTAAAAGACGGCAAAACGCGCACTGTTTACGTAATTGTAGGGCCA
GAAGGTGGAATTAGCGAAGAAGAAGTGCAAAGTTTTATAGACGCTGGAGCTAAAAGTTGC
GTTTTAGGAAGCAATATTTTACGAGCGTCTACAGCAGGGCCAGTATGCTTATCGTTGCTT
TCTAGAGCGCTTGGCAGGTACGAATAGATGGAT---------AAAGCATGCAATACATAC
ATAACTGACAAAGATTGCATTTTTTGCAAGATAATTGATGGGCAAATCCCAAGCAGCAAA
GTGTATGAAGACGATGCAGTAGTGGCTTTTAACGATATTAATCCGCAAGCCAAGGTGCAT
GTTTTGATTGTTCCGCGCAATCATTACAAGAATGTTGCTGAGCTTGCGCAAAATGATTGT
GATGTTTTGGCTCATATTGCATGCGTTGCGCAAAAAATTGCAAACGACTTTTATAATGGC
GATTATCGCCTTGTTTTCAACACTGGTTTGGGAGCTGGTCAAACCGTGTTCCATGTTCAC
GCTCATGTTTTAACAGGCGAAAAACTTGAAGAAGGTAGTTTATAA---------------
ATGAACGAAACCGTTTGGCAAATCGACCCAAAAATATTCTCCGACCTTGGAATGTGGGTT
TTGCAACAAATGCGAGTAAGCGTTCAATCCGATTTGTCGATTACTTTTGTGGACCCAGAG
CCAATCGCTAGTCTTCACGAAAAGTGGATGAACTTAGAAGGCCCTACAGACGTTATGAGC
TTTCCAATGGACGAGCTGACTCCTGGAAGCGACGACAAAGTGAGTGAAGGAATGCTTGGA
GACCTTGTGATTTGCCCGTGGGTGGCGGCGCAACAGGCGGCTGCGGCAGGGCATAGCACA
ATGGAAGAGATGCTATTGCTTACGATTCACGGAATGTTGCATTTGCTTGGATACGACCAC
ACTACGCCTCAAGAAGAAAAGCAAATGTTTGGCTTGCAAAGGCAGCTTTTGCTAACGTTC
TTTGCGGCTAGATCTGGCGAGCTTTACGACGCCACTTTGCCAGCAGGTGCCGTAAATGAG
CTGGAAGAATACGAGAAAAATCAT------------------------------GCTAAA
---------TAAATGGCTCGTATAAGTTTGCACGATTTTGCACCTGCAGACGTTAACCGC
GGGCCTTGGATTCCAACCTCTCTTTCTAATAATCCGCGCGCAGGGCAGTGGTCCAGTGAG
CGCATGAGCAAGGGCATGATTGCGGATTATAAGCGTTTTCTTATGACGGATGGCGAAGGA
ATCCGCTGTTCGCTGTATGTTTCTGGCTGCCCGTTCCATTGTGTTGAATGCTATAACGAG
TCGATTTGGGATTTTCGCGCAGGCTACCCATACACGCAAAAGCTTGAAGACCAGATTATG
GAAGATTTGGCGCTTCCGTACGTGCAAGGATTGACTCTTCTTGGCGGCGAGCCGCTTCTT
AACACTGGCATTTTGCTGCCGCTTTGCAAGCGTATTCGAAGCGAGTTTGGCAATACAAAA
GACATTTGGAGTTGGACTGGTTACACTTGGGAAGAGCTTATGCGCGAAGGCGAGACGCCA
GATAAGCTTGAGCTTTTGCAATATATTGACATTCTTGTTGACGGACGATATATGAAGAAT
CTTCACGATTCGCTATTGCAATTCCGCGGCTCTAGTAATCAGCGGATTATTGACGTTCCA
AAGTCGCTGGAAAATCCAGCCGAGCCGCCTGTAATCTGGGCAAAGCTTCACGATCAAGAG
CGTTTTATTCCATCAATCTATGGCAAAGATCGAGCGCAAGGCGAAGGTGACGCGAGTTAG
------ATGCAGGTCTCTGATATGACTTTAGAGGATGCCACTTTGCAA---------GAT
GAAGAAGCCGTCACTTTGGGTGAT---TTTAATGTAGCTTCAAACGACTCTTCTAAGAAG
TCTCGCGTGCAAGTCGAAAAGCGCGATGGTCGCGTTGTTGACTTTGATCAGATGAACATT
ATTATGGCAATCAAGGCCGCTTTTAAGGATTTGCGCAAAGAAGTCGGTCCTCAAGAAGAG
CAGATGATTCGCGATATTACGGATCATATTGAGGCCGAAATTCAAGATCGTTACAATGGC
CCTGCAAAAATCGAAGATATTCAAACTCTTGTTGAGCATGGTCTTATTGAAAATCATCTT
TACGAGGTTGCGCGTTGCTACACAAGCTACCGCCTAAACCGAGATATTGACCGCGCTAAG
GCAACCGACATTAACGAAGCTGTGAATCGTCTTGTAAACCGCGATGAGTCGCTTGTGCGC
GAAAATGCCAACAAAGATTCCAACGTTTACGCCACTCAGCGCGATCTTCTTGCAGGCGCT
GTTTCTAAGGCTTCCGCGTTCTCTATGCTTCCGCACGCAGTTTCTAACGCGCATATGAAG
GGCGATATTCACTTCCACGATGCTGATTATTCGCCATTTACTTGCATGAGCAATTGCTCG
CTTCCAGATTTTGGAGATATGCTTGCTAAGGGTTTTGCGCTTGGAAACGCAATGATGGAT
AGTCCAAAGTCGATTGGCACGGCAGCTACTCAAGTTACGCAGATTATTAAGGATATTGCA
GGCGCTCAATACGGCGGTCAGACTGTAAACCGCGCAGACGAGATGCTGGAGCCTTACGCT
AAGTGTGATTACGACAAGAATCTTGCTATGGCTCAGGCCATGATTCCAGACTCTACGCCA
ATCGAAGTTGCTAAGGCTATGATTGACGGCTTAAAGGCTCAGGAGCCTAAGAATCTTCAT
TGCTTAGATAGGGATCCTCTTCCAGAAGACACTCCTTTTGACGAGAATTTGAGTGAGTTG
GATCAGCTTCGCGAAGTTTACGCAAAGATTATGACGCGCAAGGCGATTTACGACGCTATG
CAAACAATGGAATATCAAATCAATTCCAACCGCGTTTCTAACGGCCAGACTCCGTTTGTA
ACTGTTGGCTTTGGTCTTGGTACGTCTTGGTTTGCTCGCGAAATTCAGCGCGCTATTTTG
CTTAATCGCATTCGCGGACTCGGCAAGGACCGTCATACTGCTATCTTCCCTAAACTTGTG
TTTACTATTAAGCACGGTGTTAATGCAGATGCAGGCGATCCAAACTACGATTTGAAGCAG
CTTGCGCTTGAGTGCTCTACAAAGCGCATGTATCCAGACGTTGTGTTCTACGAGAATATT
GTTAAGATTACTGGCTCCTTTAAGGCGCCTATGGGCTGCCGATCCTTCCTTCAGGGCTGG
ATTGATCCAAAGACTGGCAAAGACGTGGAAGACGGCCGCATGAATCTTGGCGTTGTAACA
GTTAATGTGCCTCGCATTGCGCTGGAGTCTCACGGAGACGTAAACCGCTTCTGGAAGCTT
TTTAACGAGCGCATGGAAGTGGCGCATCAAGCTTTGCGATTCCGCATTATGCGTTGCAAG
CAGGCAACTCCTGTAAACGCTCCAACTCTGTTCCGCTACGGTGCTTTTGGCCGTTTGGGA
GCTAACGAGAGCGTGGATCAGCTGTTCCGCAATGAGCGCGCAACTGTGTCTCTTGGCTAC
ATTGGCTTGTATGAAGCTACATCCGTGTTCTTTGGCAAGGATTGGATGCAAGATCACAGC
TGGAATGAGGATGGCAAGCGATTTGCGCTTTCTATGGTTCGCCGTATGAATCAGCTTTGC
CAGCAGTGGTCGAAGGCGGAGGGATACCATTACTCGGTATATTCCACTCCTGCTGAGTCT
TTGACGGATCGCTTTAACCGCATGGATCGCCAGAAGTTTGGCCATGTGGAAGGCGTTACC
GATCACGACTTCTACACCAATTCCTTCCATTACCCGGTGTGGTTGCAGCCAACTCCTATG
GAGAAGCTCCGCTACGAGGTTGACTTCCCGTATCTTGCTTCCGGCGGCTTTATTAACTAC
TGCGAGTTCCCATGCTTGCAAGCAAATCCTAAGGCTTTGGAGGCTGTTTGGGATTATGCT
TATAAGATTGGCATTGGCTACTTGGGTACGAACACTCCGATTGACCATTGCTTTGTTTGC
GGATTCCAGGGCGATTTTGAGCCAACTAAGGAAGGCTTCCGTTGCCCAGAGTGCGGAAAC
AGCGACCCAGATAAGTGCAATGTGACTAAGCGCACTTGCGGATACTTGGGCAATCCTGTT
CAGCGACCAATGGTTCACGGCCGCCACGAGGAGATTGCTCATCGCGTAAAGCACATGTCG
GGCGAAACTGGCCATGTTGTTCTTAACAATGGCGAGTCGCGCGAGTGGTACGAGGAGACA
AAGTAG------------------------------------------------------
------------------------------------------------GTGGAACAGACA
GCTTTTCAACATGCAGAAGAATTTGGATTCCAACCTGGAGACATCGTACAGCAGTGGCTG
TGGGACGATGACGTTGACGATGCGATTTGCAGCAATATCGAAGAATTGACTGGCGAAGAA
CTTGTTGACGAAGATTACAGCTCCACTGTTGACGGAGTGATTATTTGGTGGCGAGACGGC
GACGACGAAGACGAGCTAGCAGACACCATTATGGACGCAACAAACATGTTGAACAGCAAC
GCACCTATGTGGGTTTTAACACCTAAGCCAGGGCGTGCTGGCTCTCCAAGCTCGAGCACT
GTTCAAGCAGCAGCAATGACTGCTGGAATGAACGCCGCAACGCCTTTAACAGTTAGCGAA
GATTGGAATGGTATTCGCTTGCGCGCATTCGGCAAAGGCCAAAGCAAGTAGATGGGAGAT
TTTGGAAGTTTTAACGGCAATTATGCTGGCGATTTTGCGCAAAACCCAACAATTGTAGAC
TCGCAGGCTACTTATGTGCGCGAGCAGGCAGAGCGAGTGAGTGTGCGTCGCGTTTACGCA
GAGATGACCGTTGGCTTAATAGTTACAACGCTTGTTGCAATGTTTACGCAAAGCACGGGT
GCTCTTTACTCTTATTTGTATGCTACTGGTAGGTTCGGCTTCTTTGGCATTATTATTGCG
CAAGTGGTGCTTGCTGTTGTGCTTGGAATGCGCGTTATGAAAATGAGCGTTTTTGCTGCG
CGTGCAATGTTCTATGCGTATGCGGCACTTACAGGCTTTACACTTAGCACGATCTTTACT
GTGTTTAGCCTAGGCTCTATTGCAATGGTTCTGGCTTTAACGGCTGGATTCTTCCTGTGT
CTTACAATGCTTGCGCTTACTACAAAAGTGAATGTGCTTAAGGCTGGCCCGATTCTTATG
GTGGCTTTGTTGGTGTTGTGCGTTAGCCAGGTAATTCTTATGTTTGTTGCTCCAAGCGCT
GGAACTATGCGATTTATTGCTGCGATTGCGGTGTTGATTTTTGCAGGTCTTACGGCTTAC
GATGCACAAAAAACGCGTGCGATTTTTGAAGCGTATGCTAATCAGCCAGAAATGATTAAG
CGCGTTTCGATTATTTGCGCGTTTAATCTTTATTTGGACTTCATCAACATGTTTGTGTAC
TTGCTGGAGTTGCTGGGGAATAGGCGCGACTAGATGACTGGCACGACATCCACCAAGCGA
GGGAAGCGAAAGAAGGCACCTTCTGCCGATGAATTTGTGGCCCCTTCGCAATACTCACTA
CAGGAGGCTGCAAAGCACGCAGACGCACTGTCTTGGGTTTCGATAATTATCTTTGGTTTT
GGTAACTTCGTTCGCAAACAGTACGTGAAAGGTCTCGTATTTCTTCTATGCGAGGCTGGA
GTTCTTGCCTTCTTGGCCACAACTGGTGCGGAATATTTACCAAAATTCGGTACACTCGGC
ACTAGAAAACAAGGCAGAGTAAAGATTAACGGCTTCTGGCATTACGTTGCTGGAGATAAT
TCTGTTGAGATTTTGCTGTATGGCGTTATGAGCATTGCAGCAATCATTGTTTTAGTTTAT
TTAGCTACTTTGGCTTTGCGTAGCGCATACAAGGCTCAATCTTTTGTAAAGCGCGGAGAA
AAGCCTATAACCTTTGTAAAAGATGTTGAGTCTTTGCTAGATCGCCACGCACACGTTGGT
TTTATGACTCTTCCAACCGCTGGAATTGTTCTGTTTACGGTATTGCCATTAGCATTCATG
ATTTCAATGGCGTTTACAAATTACGACCGTGATCACACGCTCCTGTTCCACTGGGTTGGC
TTAGACAACTTTGTTAAGATTCTTGGAAACACAACTGGAACCATTAATGCTGGAATCTTC
TTCGATGTTTTGATTTGGACCCTTGTTTGGGCCTTCTTCGCTACATTCTTGAACTTCTTC
TTTGGCATGTTTATGGCAATGATTATTAACAGGCGCACTACTCGCCTTAAGAGCTTGTGG
CGCATCTGCTTCTCGCTTACAATCGCAGTTCCACAGTTTGTGTCTTTGCTTGTTATGCAC
AGCATGCTGCAAAGAGATGGCGCTATTAACCGTCTTCTCATCTCTTCTGGATGGATTCAT
TCCCCACTGCCATTCTTCCAGGACGCTACATGGGCAAGGGTTACCGTTATTCTCATCAAC
CTTTGGGTTGGTATTCCTTACACAATCATGCAAATCACTGGTATTTTGCAAAATGTTCCA
GCAGAGCTTTACGAAGCAGCAGAACTTGATGGCGCAAGCTGGTGGCAGCGCTTTATGAAC
GTTACTATGCCATACATCTTCTTTGTTATGACTCCATACTTAATTACAACGTTCACTGGC
AATGTTAACAACTTCAACGTTATTTACCTCTTGTCTGGCGGCGAGCCAACACCAATCGGC
---TCTTCGGCAGGTAAGACTGATTTGCTCATCACATGGCTGTACAAGCTTACGGTTGAT
AAAGATAACTACAGCATGGGCGCGGTAATCGGCATTATGACATTCATTGTGCTTGCGATT
GTTGCTTTGATAACATACCGCAACTCTGGCTCCTACAAGAATGAGGAGGGATTCCGGTGA
GTGAGTAATAAGAAGGATCTTATGCAAAGCGAACAAACTGTGCATAGTACACGTAGTGTT
CCATTCTGGCGCGATCAGCGCGTGCGCCGCATAATTGGAGATATAATCACTCATATCTTC
CTTATTATTATGTCTATTATTTGGCTCGCACCAATCGTTTGGGTGTTCTTGGAAAGCTTT
AACCAAAACACCGCTCCATACCAGACAACGTTCTTCCCAACTAAGTACACGTTTAACAAT
TACATTCAGCTGTTTACTGAGCGAGAAGTTCTTGACTTCCCTCGCATGTTCTTAAACACT
TTGATTGTGTCTATTTTCGTGTGCATTATTTCGCTGTTCTTCGTGCTTGTAGTAGCGTTC
TGCATGTCTCGTTTGCGCTTCCGTGGACGTAAGACATTTATGAATATTGCTTTGATTCTT
GGCATGTTCCCAGGCATCATGGCAGTTATCGCTATCTACTTCATTTTGAAGGCTTTTGGA
TTAACGAATGGCTCTGTTGTTCTTATCTCCTTGATTATCGTATACTCTGCCGGTAGCGGC
ATGGGCTTCTACGTTATGAAGGGCTACATGGATACGATTCCAAAGTCTTTGGACGAGGCC
GCCTACTTGGATGGCTGCACAACTTGGCAAGTATTCTATAAGATTATTCTTCCAATATGC
AAGCCTATGATTGTGTTCCAAGCTATTGTTAGCTTCTTGGGTCCATGGCTTGACTTCGTT
TTGGTTAAGACGATTGCTCGT---ACTCAAGATAATTACACTGTGGCTTTGGGCTTGTAC
CAAATGTTGCAGAGAGAATACATTAATCACTGGTTCGCACGATTCTCCGCTGGAGCTGTG
TGCGTTTCCATTCCAATCGCAATCCTGTTCATTGTTATGCAACGATTCTACGAAGAGTCG
ATGTCTGGCTCTGTTAAGGGATAGATGACGTTCCCACCTTCAACACAATGGCCAGTTTAT
TCGGGGCAGCTCGGATTCTCGCTTAACGAAAGATCGACCACATTTACGCTTTGGGCGCCA
ACAGCATCGAGCGTAACACTGCGACTTTTTGAAACAGGAAACAACAGCGAACCTTTCAAA
ACACGCGATTTGAAGCCATTGCGCGACGGAGCATGGAGAACGTCAATCTTGCAAAGACTA
GATGGCGTTTACTACGACTTTCTTGTGACCTTTGCAGACGGAAAGGTGAATCGCACAAGC
GACCCTTGGGGCATTGCTAGCGGCGTAAATGGCGAGCGCAGCCTTGTTATTGACGAAGAT
CGCGTATCTCCTGCAGGCTGGCACAAAGACAAATCGCCAGAATTTGTGCGCCATGCAACT
GTTGTGTGGGAGATGCACGTTGAAGACTTTAGCAGCAATGCAAATGGCGGATTTAAGCCA
GAACACCGCGGTCAGTATCTTGCTTTTACAGATTCGCATACAACTTTA------------
GATTCAGATAGCAACTTCCCTACTGGAATCGACTATCTTAAAAAACTTGGCGTAACTCAC
GTTCAACTAATGCCAATCTACGATTTTGCGACTGTGGATGAGGTTGCGATTTCGTCTGCA
CGCAAAGATGGA---------AAAAGTGTTGATTCGCTTTACAATTGGGGCTACGATCCT
CACGCGTACAACGTGCCAGAAGGCGCATACTCCAGCAACCCGTACGACGGAACGGCAAGA
ATCCGCGAGTGCAAGGCGATGATTGGCGCTTTGCACAAGAATGGCATGCGCGTAGTTATG
GATGTTGTTTATAATCACATGTTTGAAGCAGCATCGAACGCGTTTGAAAGCGTTGCTCCT
GGCTATTTTTGCAGGCGCAAGGATGACGGCGGATTTGCAAACGGATCGGGTTGCGGAAAC
GAAATGGCTTCCGACCACCCAATGTTTAGACGTTTTATGATTGAGTCTATTTTGCATTGG
GCGCGCTGCTACCACGTGGATGGTTTTAGGTTTGACCTTATGGGCTTAACGGATGCGCAA
ACTTTGAACATGATTCGTGCCGAACTAGATAAGCTTGATGGCGGCAAAGATATTCTTATG
TACGGCGAGCCGTGGGGTGCGGATGCTGCAGCTGTTGGCGATGACTGCCCTATGGGAGAT
AAAGCTGGGCGCGACTTCCTTGATTCTAGAATCGGCTGGTTTAGTGATGAGTCTCGTGAC
ACGATTAAGGGCAATGTTATGGATCATCGAGACCGCGGCTATGTAAATAGCAACGAGTTC
TGGACGGCAGATCCTGTGCGAAACGCGTTTAATGGCTGGCGTGGTATGCCTTGTGCTGGT
AAGAGTGTTGGCCAGATTGTGCAGTATGTTTCTGCTCACGACGATTTGACTTTGTGGGAT
AAGCTGTGCATTTCTATGCGCGACAATGCGTCTAACTGCGATTTTGACGCAAGCGATCCA
AACAGCGTTGCAGACATCTTCAGCGCTAACATTCTTAGCGCTGGCATAATTTTGTGCTCC
GCTGGAATGCCATTTATGCTTGGCGGCGAAGAGTTTGGCCGCACTAAGCATGGTTGCGAT
AACTCCTATAATCGCGGAGTTGCTATGAACCAGCTTGATTGGTCTAGAGCTAAGCGATTC
CAACCGCTTGTAGACTGGTATAGCGCGCTTATAAAACTTCGCGCTAAGAATGCGGAGTTT
TACGATGCTCAGCACACTCGTCTTAACGCATCCGATAATTCTGTTCTTGCGGAACAGATT
GGAAGCGACTTGATTGTGTGCGCTAATCCTATGAAAGATGCGTCTGCAACGGTTGATTTG
CCTGAG---CCTTGCGCAAGCCGCAAAAAATGGCGCTGTGTGCTGGACTCCAGCGAGTAC
TTTGATAGATGGATTGGCAGCGCTTCCGGCAGCCGCGCATCAATGCTTTGCGACGATAAT
GGCGATCCGCGCGCAGTTCATATTCCACCACGTACATTCGTTGTGTTAAGCAACAAGCGC
GCTTGAATGATTAATATGAGTGGAAAAGCAATACGCAAATGGTGGGCGTTATTCGCTTTG
CCAACGTTTGCTGCATTTGTAATTGGCTTTTTAGTGCCATTTGTAATGGGCGTGTATCTT
AGCTTTACTAAGTTCCACACTGTTACTGACGGAAAGTTTGTTGGAATCCGCAATTATCGC
AAGGCTTTGCGAGACCCACACTTCCTTCATTCGCTAGTATTTACAACAGCTTTTACGGTT
GTAACAACAATTGTTATTAATGTTATTGCATTCGCAATCGCTTACATGCTTACAAAAAAG
TTTAAAGGCTCCAACCTATTCCGTACGGTATTCTTTATGCCGAATTTGATTGGTGGCATT
GTTCTGGGCTACGTTTGGCAGGTAGTGCTTAATGGCATCTTGGGCTACTTTGGCCGTGCT
ATTACGTATTCTGCAACGTACGGATTCTGGGGCATGGTTCTTTTGATATGCTGGCAGCAA
ATCGGCTACATGATGATTATTTACATTGCTGGTTTGCAAGCGCTTCCAGGAGACGTTATT
GAGGCAGCTGCCGTTGATGGCGCAAGCCCAACGCAGACGCTGTTTAAGATTACAATCCCG
CTTATGATGCCGTCTATTACGGTTTGCACGTTCTTAACGGTTACAAACGGATTCAAGCTA
TTCGATCAGAACTTGGCGTTGACTAATGGTGCTCCTTCTAGAAAGTCGGAGATGCTTGCA
TTGAACATCTTCAACACATTCTATGGAAGACTCAATGGTGAAGGCGTCGGTCAGGCAAAG
GCAGTCATATTCTTCATCATTGTGGCTGTAATTGCTTTGATTCAGAACAGGTTGACAACT
TCTAAGGAGGTGGCAGCATGA---------------------------------ATGATG
AATCGTACAATTAAGTCAACAATTGCGCTTGTAGCTTGCTCCGCAATGGCATTCGGTGCG
CTCGCTGCATGCGGTTCTAGCTCTTCGGAT---TCTTCCGATAAGGGCAAGGTTTACTTC
CTTAACTTTAAGCCAGAATCTGCTGATCAGTGGAAGGAAGTTGCTAAGGAATACACCAAG
AAGACTGGTATTCCTGTAAAGGTTCAGAACGCTGCTTCTGGCACTTACGAGCAGTCCCTT
AAGAGCGAAATCAGCAAGGGCAACGAAGCGCCTACACTGTTCCAGGTGAATGGCCCTGTT
GGCTACGCAAGCTGGAAGGATTACACTGCAGATCTTAAGGATACCGAGCTTTACAAGCAG
CTTCAAAACAAGGATATTGCTCTTAAGGATGGAGACAAGGTTGTTGGCGTTCCATACGCA
ATGGAAACTTACGGCTTGATTTACAACAAGGCTTTGTTAAAGAAGTACACGGAGCTTAAG
GATGCTAAGGTAAAGTCTGCTGAAGAGATTAACTCCTTCGATAAGCTCAAGGCTGTTGCA
GACGATATTCAGGCTCGTAAGGGTGAGCTTGGTGTTGATGGTGCATTCACTTCTGCTGGC
TTCGATTCCAGCTCTGATTGGCGCTTTAAGACTCACCTTGCAAACATTCCTCTGTACTAC
GAGTTCAAGGCAGACAAGGTTACCAAGCAGCCAGCAAAGATTAAGGGCACGTTCCTTGAT
GGCTACAAGAAGATCTTTGATCTTTACATTACTGATTCCACAACTCCTGCAACTCAGCTC
AGCTCTAAGACTGGCGAGGATGCAAACTCCGAGTTCTCTCTTGGTAAGGCTGTGTTCTAT
CAGAATGGTACTTGGGCTTGGACCGACTTGCAGAAGGCTGGCATGAAGGCCGAAGACCTT
GGCATGCTCCCAATCTACATTGGTGCTAAGGGCGAAGAGAAGCAAGGCTTGGCTACTGGC
TCCGAGAACTATTGGTGCATTAACGAGAAGACTTCGGATGCCAACAAGAAGGCAACCAAG
GACTTCTTGAAGTGGGTTCTTACCTCTGATTACGGCAAGGAAGCTATGTCTAAGAAGATG
GGCTTCACCACTCCGTTCAAGAGCTTTGCAGATATGAAGTCTGAGAATCCTTTGACTGCT
GCTGCTGTTGAAGACGCTCAGTCTGGCAAGACTCCTGTAAGCTGGAACTTCACTATGATG
CCATCTGACAACTGGAAGAACGATCTTGGCTCCGCTTTGCTTGAGTATGCTCAGGGCACT
GGCAAGTGGGATAAGGTTAAGAGCGCCTTCGTTGACAATTGGGCTAAGGAAGTTGCTCAA
GCTCACGAAGATCAGGACTAA---------------------------ATGGCACAGAAT
TTTGCAAACGACCTTAAAAAGGCCATGAAAATCAAGGGATATAAGCAGATTGACGTAATC
GAGCTTGCAGCAAAAGATGGCCATAAACTTGGCAAAAGTCAACTAAGTCAATATTTAAGC
GGCAAAACTGAGCCACGCAAAGACGTGCGAGATATGCTTGCACAAATTCTTGGAATTAGC
TGCGACGGA------------ATCAAAGGCGGTCATTCGTGCTCAAAAGTCGCGCAAAAC
TGCCAGTCT------GCAGAAGAATCACAATTAAAT------------------CAGCCA
CAGCTTACAGAAGAACAACTTTCCCAAACACTCAAACATAGATCTTTCAACAAATCCACC
AAACTTGAGCACGTGCTTTACGACGTTCGCGGCCCTGTTGTAGAAGAAGCAAACCGCATG
GAAGCAAACGGAACGCATATTCTAAAGCTCAACATTGGGAATCCTGCTCCTTTTGGTTTC
CGCGCTCCAGACGAAGTAATTTACGACATGCAGCAGCAGCTTATTGACTGCGAAGGCTAC
TCGGATAGTCGCGGACTTTTCTCCGCGCGCAAGGCGATTATGCAATACGATCAGCTTAAG
GGCATTCCAGGCGTACAAATGGAAGATATTTACACTGGAAACGGCGTTTCCGAGCTGATT
AACCTTTCTATGCAAGCGCTTCTTGATTGCGGCGACGAGATTCTTATACCAAGCCCAGAC
TATCCGTTGTGGACTGCGTGCGCTAGCCTGGCTGGAGGTACTCCTGTGCACTACATGTGT
GACGAAAAGTCGCATTGGTACCCAGATATTGCCGACATTCGCTCTAAAATCACCCCTCGC
ACTAAAGCAATCGTGATTATTAACCCGAATAATCCTACGGGCGTGCTGTATAGTCGCGAA
GTTTTGGAAGAGATTGTTAAGATTGCGCGCGAGTTTAATCTGATTATTTTTGCGGACGAG
ATTTACGACCGTCTTGTTATGGATGGCAAGAAGCATATTTCGATTGCTTCTCTTGCTCCA
GACGTATTCTGCGTAACTTTCAGCGGACTTTCTAAGTCGCATATGATTGCTGGCTTCCGT
ATTGGTTGGATGAGTCTTTCGGGAGATAAATCCAAGGCTCGCGACTACATTATGGGACTT
AACATGCTGTCTAATATGCGCTTGTGCTCGAACGTTCCTGCGCAGTCGATTATTCAGACT
GCTTTGGGCGGATACCAGAGCGTTGAAAAGTATTTGGAGTCAGGCGGACGCGTGTACGAG
CAGCGCGAGTATTGCTATAACGCGCTTCAAGAGATGGATGGCGTAAGCGTTGAGCGGCCA
GACGCTGCTTTCTACATGTTTGTAAAGCTCGATCCAAGTCGATACAACATTCACGACGAC
GAACAGTTTGCTCTTGATTTGCTACGCGATCAGAAGTTGCTGATTGTGCACGGCAAAGGC
TTTAATTGGCAGACTCCGGGCTACTTCCGCGTAGTCTACTTGCCGCGCTTGCAAACGCTT
CGTGACGCAATGGGCAAACTTTCTAACTTCCTCTCCTACTATCGCCAGTAGATGAACGCT
TCGGCACGGATTCGCACAACTCTTATTATTGCCGTTTTATCGCTTAATGCTTTTCTTTTA
ACAAGCTGTAGATTTGGCGTGAGTCTATATCTTTTAATGCATGTTGACTTATCTCACGCA
GCGCTTAACGCGGTATCAGTAGCGCTTATGACCTGCATAGCAGCACCGCTTGGCGGAATT
ATTGCAGATAAATATCCACCAACTAAATTGTTTATAGCGCTAACGTTCTGCTTTGCCTTG
TTGTGCACTGGATATGGTTTTGCTTTAGTAGCACAGCATAATCTTATTACTATTATGGTT
ACGCTACTTGGCATAATATTCGGGTTCTTTACTGCATTTTCTTCACCTAATCAAAAAGTA
TTGATGGCGTATAGTGTACCAACTGGCGAAAAAACCAAGTTTTTAGCAAGCATGCGCATG
TGGATTAATCTCAGCAGGCTTGCCGCACCTGCGATTACTGGCATATTTGTTGATATATGC
AATCCTCTCATTTTCTTTACGAGCATTGCTATTGTGATGATACTAGCGGCGCTACCTCTG
CTGTTAGTTAATCTAAACCAGCAAGCACAAAATAGCGCAAACAATACGAAAACAGGAACA
GGAAGCAATAAAACCGCTGGTTTTGCAGCTTCTCTACACTATATGAAATCTACACCATGG
TTAATAGTCTTAGGAGTAGCATCAGCATTACAATCTGGATCATGGCTTGCCGCATTCAGA
CTAATGGGAGCACACCATTGTCTCACACTTTTTCATTCGGCATCCACGTGGGGAACAATA
GTCAGCATATTTAACATTGGCATGATTGTAGGTTCAGTATTATGCAAATATATTGTGCTT
CATTATGAGATTTTATACTCTATTTTATTACCTGGATTCCTCTCTATTCCTTTACTTATT
TTCGCACTTAATAATTGGATTGCTCTTTTTCTTTGCTCTGCTTTCATTGCAGGTATTATT
TTTGACGCCACTATTGTCTATGGGCAAACAGCTCTTCTCGACGGCATACCAACACGCATT
CTCGGCGCGACTACTACTTTTACTTCCATTATGGAGCAATGCGGCATTATCGTAGGGTAT
GCAAGCGTACTAGCATGGGGAAATCTAAATTCATCATTATTCATAATGATTGCAGCTGGC
GTAATACTTGTTTCAACAGGTATAGCCTTATGGATTATTCAAACTCGTAAACAAACATAC
CCATCAATGCTTACCAAAGATTATTGGACACCATCAACATGGGTAAAAAGAAGCATATAA
------------------------------------------------------------
------------------------------------------------------------
------------------------------------------------------------
------------------------------------------------------------
------------------------------------------------------------
------------------------------------ATGGGGTCTTCCGCCAGTGCGATT
GTTTCGGGCGTGGCTGCAGCTTGGGCTTTTGCGCATAATGGGAATCTTAACAAGCAGGCG
ATTTTTGAGCTTGCAGCTGCGATTGAAGGTCACCCAGATAATGTTGCTCCAGCAGTTTTT
GGCGGATTAACAACCAGTTGGAAG------------------------------------
---------------------AATGGCAATGAGTTCCACACTGTTCGATACAGCGTTTCT
AAGAAGATTCGCGCAACGATTTTTGTGCCGAACTTTACTCTTTCAACGCAAATGGCTCGT
CAAGCTCTTCCAGAAAAAGTGCCATATGCAGATGCTGTGTTTAACGTTTCGCGCGCTTGC
TTATTGCCGATTGCGTTTGGTGATTTTGGTGATTTTAGCGCATTTGCTGATTCTTGC---
---------------GATTCTGCGGATTCTGGCGATTCTTGCGCAAAAACAACTCTTTCC
AGAAACGATTTGCTTTTTACGGCTACTCAAGACGCTATTCACCAGCCATACCGAGCAAGT
CTTATGCAACCAACTTGGGATTTGGTAAAAGCTTTGCGAGACAAGGGGTTTGCGGCTGCA
ATCTCGGGAGCTGGATCTTGCGCAGCGGTGTTCTACGAGGAAAAGTCGGAAGCTTCCGTA
GAGGCAAATAACGCCACTAATATAAGCGGAAAAATAGAAAGTGCGGAAATAGAAAGTGCG
GAAATTGTAGCTAGAAAAATAGAAAAAATTGCAGAACCGCTTTTGAGTGGCTGCGATTGG
AAAGTTTTGCACGTGCATGTTGATTCTATTGGCGTTGCAATAACTCGCGAATAAATGGTT
ACGAATATCAAAAAAATACTTGTGGCAAATCGCGGCGAAATCGCGCTTAGAGTGATTCGC
ACTGCTCAAGAAATGGGAATCCCAACTGTGGCTATTTACGCGGCATCCGACCGTCAAGCA
CAGTATGTTGAAATGGCAGATGAAGCGTACGCGCTTTCCGGAGACACGTACAGAGACACT
TATTTAAACGAAGACGCGATTATAGACATTTTGCATAAAAGCGGCGCGGATGCTGTACAC
CCGGGCTACGGATTTTTATCGGAAGTAGCGAGTTTTGCGCAAAAGGTGATTGATGCTGGC
GCTGTGTGGATTGGTCCGAAGCCAGAAGCGCTTATTGATTTAGGTGATAAAATAACCGCT
CGCCGCGTTGCAACTCGCGCTAAAGTGCCGCCCGTGCCAGGAATCTCGGAGCCTGTAAAA
GACATTCGAGAATTGCTGACTTTTGCGCAAACACACGGCTACCCAGTTATGATGAAGCGC
ACGGATGGCGGCGGCGGCCGCGGAATAACCGTTGTGCATAACGATGACGAGCTTCGCGGA
TTCTACATGAACCACGACGCTTTGCAAGGTGGCGACCTTGACGAGTACTTTATTGAGCGT
TTTATAGACAAGGCCAGGCATGTGGAAACGCAAGTTGGCCGCGATTCACATGGAAACTTC
ACCATATATTCCACGCGCGATTGCTCGGTGCAGCGCCGAAACCAAAAGTTGGTTGAGGAA
GCACCAGCACCATTCCTTACCGATGATGAGAACGCGCAGCTTCACCGATATTCTCGTAAC
CTATTTGAAGCTGTTGACTACGTTGGTTTGGGCACGTGCGAATATATGGTGACTTCTCGA
CACAAAGTTTACTTCTTGGAAGTGAACCCACGATTGCAAGTTGAGCACACAGTTAGTGAG
GAAGTTAGCGGACTAGATCTTGTGCGCGAACAGCTTATGATTGCCGACGGCGGCGAGCTT
ACGCAAAATCACCCTTCGCGCGGACACAGTTTTGAACTTAGAATCACTTCGGAAGATCCA
GCAACGAATCTTACGCCTAGTGCAGGCACGCTAACAAAAATAGAATGGCCATCGGGCCCT
GGAATTCGCGTGGATTCTGGCGTAGAAGTTGGAGATAGCGTGTCTCCAAAATTCGACTCC
ATGATGGGCAAGCTTATTGTTACGGCGCAAAATCGCGATGCGGCAATTGCTCGCGTAAGG
CGTGCGCTTAAGGAGCTTTGCATTGAGGGCGTGCCTACTCCTGCTAAGCTTTTTGAGCAA
ATTTTTAACGACCCTGATTTTACGGCTCAAGATCACGATTTTGATATTTCTACAAAATGG
CTTGAACGCAAGTATTTGAACCGCACTGCTGCAGCGGCAAATGGCGGACAGCCTGCTTCT
TTGGATTCCAATAAGGCTAGTGAAGACGCTCAAAATAAGCCGACCAAAATGGAGTCTTTT
GTAATAGAAGTAGACAATAAGCGCGTAAAACTTACGATTCCGCAAGACATTGTAGACAAT
CTTACTGGTTCTGCACGAGTTAGAAGCACGGTTCGCGCATCGCAGCCGCTTAGAGGGCGA
GGATTAAGGGGAGATACTCATAAGTCGGAAACACCTAAGGACGCTCCTGGCGTGATTTCT
GCTCCAATGCAAGCTGTGATTACGCGTGTAAACGTTGCGGAAGGTCAGAGCGTAGCCAAA
GGCGACCTACTTGCTGTTCTTGAATCCATGAAAATGGAAAACTACGTTTACGCACCTGCA
GCTGGTGTAGTTACTGGCATTTTTGTGGGGCCTGGAGATGGTGTAGAAGCAGGCGAAAAG
CTTGTAACTATTGACGTGACTAAAGGCGGTAGTGCA------------------------
------------------------------------------------------------
------------------------------------------------AAATGA------
---------------------------ATGGCTCCAAAAAAGAAAGTCTCTGCGCTTATT
AAGCTCGAGATTCAGGCTGGTAAAGCAAATCCAGCCCCACCACTGGGTCCTGCTTTAGGC
TCCCACGGCGTAAACATCATGGACTTCTGCAAGGCCTATAACGACCAGACGAAGGACAAG
ATGGGTCAGATCGTTCCAGTAGAAATTACTGTTTACGAAGATCGTTCCTTCACATTTATT
CTTAAGACTCCACCAGCTGCTGCTTTGTTGCTTAAGGCTGCTGGCATTCCTAAGGGCACC
GAGAACCCATTGACCCACAAGGTTGGTTCTGTAACCAAGGCTCAGGTGCGCGAAATCGCC
GAAATCAAGATGCCAGATCTTTCTGCACGAGATGTTGAAGCTGGTATGAAGATTATCGCG
GGCACTGCTCGCTCGATGGGTATTACCGTTACCGACTGAATGGGACGCGCAGTAGGTATT
GATTTAGGAACAACGAACTCCTGCATTGCAACGCTTGAAGGCGGCAGCCCAACAGTTATT
GTTAACGCAGAAGGTGCGCGTACAACACCGTCCGTGGTGGCTTTCAGCAAGTCGGGAGAA
ATCTTGGTTGGCGAAGTCGCTAAGCGTCAGGCTGTTACTAACGTTGACCGCACGATTAGC
TCCGTAAAGCGCCATATGGGTATGGATTGGTCTGTTGAGATTGATGGCAAGAAGTGGACT
CCTCAGGAGATTTCCGCTCAGGTTTTGATGAAGCTAAAGCGAGATGCAGAAGCCTACCTT
GGCGAGCCAGTAACCGATGCCGTTATTACATGCCCAGCATACTTCAACGATGCTCAGCGT
CAGGCAACTAAGGATGCAGGTAAGATTGCAGGCTTGAACGTGCTGCGTATTATTAACGAA
CCAACTGCTGCAGCATTGGCTTATGGCCTCGAAAAAGGCAAGGAAGACGAGCGCATTTTG
GTGTTCGACTTGGGCGGCGGTACTTTCGATGTGTCGCTTCTTGAGATCGGTAAGGATGAT
GACGGCTTCTCCACAATCCAGGTGCAGGCCACTAATGGAGATAACCACTTGGGTGGCGAT
GACTGGGATCAGAAGATTATTGACTGGCTTGTTGGCGAAGTTAAGAACAAGTATGGCGTT
GATTTGAGCAAGGATAAGATTGCTTTGCAGCGCTTGAAGGAGGCTGCTGAGCAGGCAAAG
AAGGAGCTTAGCTCTTCAACATCTACCTCAATTTCTATGCAGTACTTGGCAATGACTCCT
GACGGAACTCCAGTGCATTTGGATGAGACTTTGACTCGTGCTCACTTTGAGGAAATGACT
TCCGACTTGCTCGGTCGTTGCCGTACGCCATTTAACAACGTGCTTTCCGACGCTGGCATC
TCCGTAAGCCAGATTGATCACGTGGTGCTTGTTGGTGGTTCTACTCGTATGCCAGCCGTC
AAGGAACTTGTAAAGGAGCTTACGGGCGGTAAGGAAGCTAACCAGTCCGTGAATCCAGAT
GAGGTTGTGGCTGTTGGTGCAGCTGTGCAGTCGGGTGTTATTAAGGGAGACCGCAAAGAC
GTTCTGCTTATTGATGTAACTCCACTTTCTTTGGGCATTGAAACCAAGGGTGGAATTATG
ACAAAGCTTATTGAGCGTAACACCGCAATCCCAACTAAGCGATCCGAAGTGTTCTCTACT
GCAGAAGACAATCAGCCATCCGTTTTGATTCAGGTTTACCAGGGCGAACGTGAGTTTGCG
CGCGATAACAAGCCTCTTGGCACTTTTGAGTTGACGGGTATTGCTCCAGCTCCTCGTGGC
GTTCCACAAATCGAAGTGACTTTCGATATTGACGCTAACGGCATTGTGCACGTTTCCGCT
AAAGATAAGGGAACGGGCAAGGAACAGTCCATGACGATTACGGGCGGTTCTGGCTTGCCA
AAGGACGAGATTGATCGCATGGTTAAGGAAGCGGAAGCTCACGAAGCAGAAGATAAGAAG
CGCAAGGAAGAAGCGGATACTCGCAACCAGGCAGAGTCCTTCGCTTACCAGACTGAAAAG
CTTGTGAACGACAATAAGGATAAGCTCTCCGACGAAATCTCTAAGGAAGTTACCGAAAAG
GTGAATGCTTTGAAGGCAGCTTTGAAGGGTGATGACCTTGAGAAGATTAAGAGCGCGCAA
AGCGAGCTTATGACGTCTGCGCAAAAGATTGGTCAGCAGCTTTACGCTCAGCAGGGTGCG
GCTGGCGCT---GCAGGT------GCTGCGGGAGCTCAGGCTGGT---------GCTGGT
GCTGCATCTGATGCAAATGCAGGTGCC---------TCTAAAGATGACGACGTGGTTGAC
GCCGAAGTGGTGGACGACGACAAGGACGATAAGGATAACAAGTAA---------------
------------------------------------------------------------
------------------------------------------------------------
------------------------------------------------------------
------------------------------------------------------------
------------------------------------------------------------
---------GTGTTGTTTGATAAAATGCTTGGTATGAGTCTATTAGAAGGCAGCCAGATT
---------------------------AGC------------------------------
---------------------------------GATATTAGCGAAAATATCCAAAATAGC
CAAAACTCTCAAATTAGC------------------AAAGCTAATCAAGATATTTCTAAG
CTCGATCCATTGATGAATCGCCCTAGAATATCAACAATCGTGTTATGCGCTATATTCGCA
TTGATTTTTGCTGCATCTGCTAGTGCTGTGTGGCTTCTAGCTGTTAGAACGTCAATCGGC
CAATCGTACGAAGAAATGGTAATCAGCACTTTTGGATATAGTGCCATTCCGCCAACGTTC
GCCGCGATTTTAGCGCCGCTTAGAAGTTCCATAATCGTTATAGTTTTATCTGCGCTAATT
TGCGTTGCGGCATTAATAATATCAATCATAAGAAAACGATGGCTGCTGATTGCACAATTC
TGCGCAATATTCGTGCTATCGCTTGCTGCAGAGCCATTAAAACGCATTCTTCCTAGACAA
ATGCTTGTAAACATTGCTACTCTTGCAAAAAATTCCGCACCTTCTGGCCACACTCTTTTA
ATGGCTGCCGCTTGCGCAATACTTGTTTGCGCGTCGTCTCGAGCGTTTAGAGCATGGGCT
GCAGCTGGAGCTGCGTTAATAACGTTTTTGCTTGCTGTGGCACTTATGGGAGGTCGCTGG
CATAGGCCTGCAGACGTTGTAATGTCGGTACTAATAGTAGGTGCAATCTCTTGCGCTGTA
ATGGCTTTTACGCGCGGTTCTGCAATGGATTTGCCTGGACGCAGAAAGTCGTCTATAAGC
GTGCAAATTGTTGGAACCGCAATGATCACGATGGGCGTTGTTTGCATAGCGTATTTTGCA
TACATGTTTTATCAAATCATGCCAGGCATTGAGCTGGGCGCAAAATGGGCGATTGGCGTT
TCGCACGTTTTAACATATTGGGCTGTTGCTGGCGCGTGTAGTATAACCTTCGGCGTTTTA
ATGGTTATTAAGCAATGCGCGGCTGCTCCTTTAAGCAGACTCGGATTAGTCGGCGCGCCT
CCTATGCCTCCTACATCTTCAGCG---CCTGCATCTTCAGCAAAAAGCGATGAGCAAAGT
CAGCCTGATGAAAGCGATTTGTTGAAGATTCTATCGTCTAATTAA---------------
------------------------------------------------------------
------------------------------------------------------------
------------------------------------------------------------
------------------------------------------------------------
------------------------------------------------------------
------------------------------------------------------------
------------------------------------------------------------
------------------------------------------------------------
------------------------------------------------------------
------------------------------------------------------------
------------------------------------------------------------
------------------------------------------------------------
------------------------------------------------------------
------------------------------------------------------------
------------------------------------------------------------
------------------------------------------------------------
------------------------------------------------------------
------------------------------------------------------------
------------------------------------------------------------
------------------------------------------------------------
------------------------------------------------------------
------------------------------------------------------------
------------------------------------------------------------
------------------------------------------------------------
------------------------------------------------------------
------------------------------------------------------------
------------------------------------------------------------
------------------------------------------------------------
------------------------------------------------------------
------------------------------------------------------------
------------------------------------------------------------
------------------------------------------------------------
------------------------------------------------------------
------------------------------------------------------------
------------------------------------------------------------
------------------------------------------------------------
------------------------------------------------------------
------------------------------------------------------------
------------------------------------------------------------
------------------------------------------------------------
------------GTGCATTCGGGCAATTACACGCTTTATTCGATTGCGCATTTTGTTCGT
TCTAGAATAAAGACCGTTTTGGAAAGCCCGCTTGTG------------------------
---------------------------------------------------GATTCTGGC
GACTACAATTGCGCAAGTTTGGCTGCTGTTGACTCGCTTATGCGCTCAATTTGTTCGCTT
AGTGAAGTGATTTCA---------------------------------------------
GGCGCAAACGCAAGCGGAGAAAATTCGCCATTACACGGTCTTATAGAGCAATGGAAAGTG
ATTAGCAATCGCCTTTTAAGCGCAAACGAGCCATCTACATCTACATCTACATCTGCAGAC
CAA---GGCGCAAGTGTTACTGTTGACAATCGCGTTTTTAGCGCGCAACCAAACGCAAAT
AGCACGCAATTTAGCGTTGAGTCGTGTTATCTTTTGATCCTTAAGGCGCTTATTGACGGC
TGCTATGTG------------------------GATTCTGCGGATTCTGGC---------
---------------GATTCTGGCGATTCAGAAAACGAAGAGAATCAAGGCGCAAAGTCT
ACAGAAATCTTTTCTGTTTTGCAAAAAATGCGCCCAAACAGTGTTCATATGCGTGCGTTG
ATGCGCGTGTTTAATATTGTTCTAAGACTTTCTAAAAATCTAAAAAATAACCTTGAAAAA
GTTAAAAACAGCGGAGAAAATCAAGTTAGCTACGTTTTAGGCAAGGCTTGGAATCTTTGC
AATTGCGCTAAAAAGTGGCAAATTCAAGCGCTTAGCAATAATGATGAAGGCCGCGCGGCA
AACGATAGGCTAGACGCTGCAATGCGGCTTTTTGAGTATGCGAATTCATTCTCGTATACG
GTTGCG---------CAAGGCCAGCAGATGCCCAATGGA---------------------
---------AGTTCGGCTGCTCCAACAATCGCGGAGTTTATTGATCAAGTTCGCCAAATG
GAAATTGAAGCGGATTCGCTTGCAAGCGTGGCGCCTCTTCCAGACGCTGTGACTCTTACA
ACGCCTTCTGGTTCGGTTGGAAGACTTTGGGATTACGTGTGGATTCCAGCTGTTCAGCAG
CGAGTTTGGCCGAATACGGCCGCTAGAAGCACTATGTTTGCTTCGGAAACGCTTGTTGAT
ATTGTGCTAAATAGCAGGATTCTAAGTGGC------------------------GATGGT
AACGATAGTAATGATATTAACGATATAACGTACTTCTTTGACGCGTATTCTAAAAATCCT
AATGGTATTTGCGTAAGCGATAAGCAAGCGATTTTTACTGGCGAACAGCGAAGTTTGCTA
ATGGCAATTACGCGCGCTCGCAAACATCTTTGCATAAGCGCGGTTAATAGTGATGATTGC
GTTCCTTCGGACTTTTTGTACTACTATTTGCCAGAGATTTATTGGAGAAATCAAGACGGA
AGCTGCGATTACACAGATTTTTGTGGCGATTTTGCGGCGGTTGATGCCGATGCAAGAGGT
CTTGTTTGTGCGTCTAGAATCACGCTTGCTAAAGAGGAGTGT------------------
------------------------------------------------------GGCTCT
ATTAATGACCATAAATTGACAAAAAATTCTACGTTTCAAGATGCGTTAGATGCGTTAAAT
CTGTTGAAAAACAACGGAGTTGATGCAGCAAATCCAGAGAATTGGGATTTTATGCGTAAA
AATTACGATTCTGCGATTGATTCTGCGAAGCCAGAATCGCAAGCAACCGAAGAATCGCAA
GCAACTGCAGAATCGCAA------GTAACCGAAGAATCGCAAGAAGAATCGCCACTA---
---------AAATCACAAGAA---AAGTCACAAGAAAAA------GTCTCCACTAATAAA
AATCTTGTAACTCTATCTCCTTCAATGGTAGATAAACTTTGGTCTTGCCCAGTTTGTTGC
CTTTTGGAGAGTAAATTTGCTGGCCCGACTGTAGGAAGTACGGCAGCGCAATTCGGCACG
CTTATTCACGAAACTGCAAGGTGGGCAAGTCAAGATGAGCATTTAGACAACGATTATTTG
CGCAAAAACTACCCACAGCTTCAAGCTTTTGTTAGTGGGTTTGTTGGCGCTCGCGCGCAG
GAATTTTCGGACTTTGAT------------------------------------------
---------------TTTTCGTTTGAATCGTTTAGTGCTTTGCAAAAAAAGGCGATTGAA
GATGTTGCGAATAAAATGATTGATCATTATTATTCGATTTGCCCAAGTGATTCTAGTATT
TCTAATGTAAAAGACCGCTACCGTTTTATAAAAAACGATTTGAATGTTCGCCGCGCGCTT
TACACGATTGCTCAATATTTTGTAGGCTCGCTAAACGGGCAAAATTACCCGATTCTTGCG
CAAAAAGACGAAGATGGTGTTGTAACAAAGATTCTGCCTGCTCCCGAAAAGTCAAAAACA
GCAAAGCCGACTATTGCGGATGTTCCTTTGGGTAGTCTTGAGGAAGCTTATTGCGAGTGT
CAAATAAACGCCACTTTTGGCTTTGACGATATTCTA------------AACGCGTACAAT
CTTGCTGCTAAATCGCAAATAAGCTTGGAAGATCTTTATTCAATAATGGGATTTTTGGTA
GGTGGATGGCCTAATGGCGGCTCATGCGATTTGCGCGTTAGAATCCAGGGGCGAATCGAC
CGCATGGAACTTAGAAAGTTAAACGACAACACGCAACAAATTCGCCTAATCGACTATAAA
ACAGGAAAAGTTCCTAAAACACAGCAAGTTTTTAACGATTTGCAGCTTATTTGCTATCAA
CTGGGAATTGTTTTTTGCTCCGAAAACAATAAAGACTATGAGCAATTGCTAAAGCTTAAG
CACACA---AAAATCGCGCGAAGTGCGCTGTTCCACGTTGTGTACAAGGATTCTCCTGCG
CAAGATAATGGCGTTGCAGAGAACATTTGTCAGCCTTCGCTGTTTGATGAGGATGGCTCG
TTAAGCGCTAGTGAAATCATAAGTCGTTACAGATATTCTAACAATAATCGCCTTTACGAT
CTTCCAAATATTGAT------GCTCAAAATCCTGCGCAAGGCGTAAGTCAAAGTGCGTGG
GCGGATTTTGTAGGCTTGCCAATGCGCGCAAAATGGTCGCTTATGATGATATCTCGCGTA
TTTTTTGCCGCTGCTGCTGTTAAATCAACGAGTTTTGCTGTAGAGCCAAAAGCGGATCAT
AAAAATTATTGTAGATGTTTAGACGTTTGCCCTGCGTGTGCGGAAAAAGTGGACACTGTT
TACGAAGTGATTGAAGGTAAAAATGAGCAATAA---------------------------
------------------------------------------------------------
------------------------------------------------------------
------------------------------------------------------------
------------------------------------------------------------
---------------------------------TTGCGCTCAATTAGAGATGTTGTGTAC
GCGGATGTAGCTTTTAGCAACTACATGATGCTGGAAGAACACGGCGTAATTACAGCTTTA
GATGCGAATTTGCGAAAAGGTGTGCCAAATGTGCAACTTGCGGAAGAAAGTGTTAAGCAC
GCGGCAGATATTATTCCGATGATAGAAGACGTGTCTTTAGACACGATTTGGCTAGGGCTT
GCTACAGAACGCATGGCTGCG---------CAGCCGAGCGAGGAAGCGCATAGCGCGCAA
GGCGCTACAAGTGAAAATACGCAAAAGCGTGCGGAAGAATCGCCCTCGGCGGCGGCTGGT
GGACTAGCTTCGCTAAACAATCTCAATAAAACAAAAACAAATTCAAAACAAGCTAGCCAA
CTAGAAAAGTCAGGTCAATCTTTGCAATCGAATGCGCCTTCTACCGCAACAAAAGAAGGT
CGCGCAACTGTAATAAAGCCAAACGCATACAGCATGAAAAGGTCCGACAGAATACGCTTA
ACAGCAACAAAAGTAAAAGGGCCTGGCGCGCTATTTGCATATTTGACTGGCACTTTTGGA
AGCGTAGAAACATACTTTAACAGCGCAAACGGAATAAGCGCAAACGACCACGTAGACTTG
CCAGCAGACGCGCACACGCATTTAAGCTGGGCATTTAGCAAGCCAGGCGAATACACACTT
GACTTGCACGCCGACATGCTAAACGCGCAAAACGAGGTAGTTTCTAGCCTTGGAAACACC
AAAATGCGATTTGCTGTAGGCGTAAACGCGCAAAAAATAGCCAAAAAGCGTGGAGCTAGC
GTAGTGCTGAACAAAGGTCATGCAGATTTAGCTTACGACTTAGCAAAACGCGGATTTGTG
TACCGCGTAGATACTTTGCAAGAAAAACGCTCCGCTGCGCCAAAACGCGTGTATTACAAG
CCGCGCGATGTGGTTGTAGAAGTTCCGACTAACGCGCTAAAAGAGATACCAGCAGAGCAG
GGATACAGGTTTTTGGGAGCTGCAAGGCAGAAGATTTATCAGCTGCCGCAAGCAGTTTTA
GGAAAGCACGTTCACGGAGATATTGACCCGCATTTGTGGCAATCCGTAAAAAATGGCATA
GCATACGTGCGAACAATCGCAGATCGCCTTTGCGAAGTGGATGCGAAAAATGCTCGTAAA
TATCGCGAAAATGCGGACCGATACATTAACAAGTTGTTAGATGTAGACGCGTATATGCGG
AAAAAATTGGCGTCAATACCAAAAGAGAAGCGCAATTTGGTTACAACGCACGACGCTTTT
GCGTACTTGGGTAAGACTTACGGCGTGAATATTGCAGGATTTGTAACGATTAATCCTTCG
AGTGAGCCGAGTGTGCAAGATAGGCGTAGATTGCAGCAGATTTTGCGCGATTTAGAGATT
CCAGCTGTGTTTTTGGAGCCGAATTTGATCTCGCGTTCGTCTGTGCTTAAAGAGCTTGCG
GCGCAAGCGCACGTAAAAGTTTGCCCGATTTATGGAGACGCTTTCGATTCTAAAGTGCGA
ACTTATGCGGATATGATGCGAGCGAATGCGGATTCTTTAGCAAAGTGTTTGAAGTGAATG
---------------AGGATTGACGAGGGAAATATGGACGCAAGTATGGACGCAAGT---
ATGAACGCGAATACTGTTATAAACGCACAAAACTTAAGCGTAAGTTACGGCAGCCGCACT
GTTGTAAAAGACGTTTCGTTTACGATTAAAAGTGGCGAATTTGTTGGGCTTCTTGGCGCA
AATGGAGCTGGAAAAACAACGCTTTTCCGCGCGATTATGGGGCTAATACCACATTCTGGA
AAACTCGAAGTGCACGCTAGTAAAAGCGATGAATCTTTGATTAATTCGCGAGTAAACAAC
GTTGGTTACGTGCCACAACGCCACGATATTGCGTGGGATTTCCCACTTTCTGTACTAGAC
GTAGTAATGATGGGCCGCATTCGTCATATTGGCTACGTTCGTCATGCAAAAACAGAGGAC
TACGAGATAGCACTCGCTTCTCTTGAGCGCACAGGAATGGCGGATTTTAGGGATCGCACA
ATCGGCGAGCTTTCGGGCGGTCAAAGGCAGCGCGTACTTGTTGCGCGTGCTCTTGCTGGG
CAGCCGCGATTGCTTCTTTTAGATGAGCCATTTACAGGCTTAGACATGCCTACTCAAGAG
CTGCTCACAAGTCTTTTTTTGGATTTAGCAAAGTCGGGAGAAGCGATTTTGATGAGCTCG
CACGACATAATCGGATCTATAAACTCGTGTTCTAGAATCATGCTTTTTGACGGAAGCATA
GTAGGAGACGGCGCTCCAGAATCGTTAAACGCAAATCAATGGGTGCAAACATTCCATGTG
GATGCGCAAAATCCACTAATCAAAGCTGTAGAGCGCGTTATGGCGCATGAAAGCGGGGCA
GAAAAATAA---------------------------------------------------
------ATGAATATTTCTGCAGATTTCACCACTATTCCAGACAACTTTGCAAAAGCTGCG
CCGGAAGAAAACAAGATTAACGGCGTTCCAGTCGTGTCTTTTCCATTTTATGTAGACAAG
TTGCCTGATTTTGTGCACTACTTGCATTGGCGATTTGTAGACGACGACGCTATACCAGTG
TGCGGATTCCAGTGGATTCATTGGGTTGTAGCAAATGTTCCAGTGGAAGCGCTTATGTTT
GACTTTAACGACTCGCGCGCTTTGCAAATTCCGCAAGACTTTTCGCGCACAATGCCAACC
ATGATTCCAGAAGTTGTGCAAGGGCGAAACTCGCAAGCTAGCCGATTTGTGGGATGCACG
GACCCTTCTATTACTATGCGTTACAACGGTCCGCAGCCGCCAGACAAGGATCACGACTAC
ATGCTAGAAGTGTTCGGCACGCAAAAGCCTCTTGCAAATCTTAAAGAGGGCTTTTACCTT
AACGAAATGATGAATGAAATCAGGCATTATGATTCGTATGTAGACGTTAACGGATTATAT
TTGCGAGGAAAAGCTTAGATG---------------------------------------
AAAGCAAAATCGCAGCAAAAACACAAGGATTACGCTCCTAATGCGTTTCGCACAATAATG
CCGCTGTTAAAGCGCTATCGCATTCTTGGCGTAATCACGTCTGCTGCGATTTTTGTAGAA
GCGTCTATGCAAATTGCGATTCCAACAGTAATGTCTAGTCTTATTGACTTTGGAATTGCT
GCAAAATCCCAAAACGCTGTTGAGTACTACGGCTTGCAATTACTCGCTTTTGCTGCAATA
TCAATGATTTTCGGCGTTATTTCTGGCGTTTGTTGCGCTCATTCTAGCGCTGGCTTTGGT
AAAAATTTGCGATGCACGATGTTTAGTCGCTTGCAATCGTTGAGTTTTTGCGATCTTGAC
CGTTTTTCTACTGGCACTGTTGTTACGCGCTTAACTAGCGACGTTTCTAATATTCAATTT
GCATATCAAATGGTTATTCGCGCAGGCGTTCGCAGCCTTGTGATTATTGTTGCAGCGTGG
TGGTTTACTTTTTGCATAAGCCCTTCGATTTCTTGGGTTTTTCTTAGTCTTATTCCAATT
GTTGGCGTTATTTGTGGTATTGGTGCAAAGATTGTTGCGCCTACTTTTGCGCGAATTTAC
GGCACGATTGACAGCATGAACAGCATGGTTAGCGAAAATTTGCGTAATATTCGCATTGTT
AAGTCGTATGTTAGGGAAGACTACGAAAACCACCGTTTTAGGCGCATATCGCATAAGATT
TACAGCTATTTTTTAAAAGCGGAGTATGTTCTAAATTGCAGCATTCCGCTTTTTAACCTG
TGTTTTTATGCATGTTTGCTTCTTATTGCGTGGATGGCCTCTAAGCAAATTGTTGCTTCG
GGAAATAATCCTGCATTTGGCTTGACTACGGGAAATCTTGCGGCGCTGGTTGTGTATGCG
TTGCAAATTTTGTTTGCGTTGGCTAATTTGGTTGTAATTTTTGTTATGACGGTTACTGCG
CGCACGTCAATGCATCGTGTTGCAAATGTTTTACAATCGCATAACAGTGAGTATATTCAT
AAAAACCCGATTACAGAGCTTGCGGATGCTTCGATTTGCTTTAATAATGTTGATTTTGTA
TATGATTCTGCGCATGATTTT---------------------------------------
GCGCGCGTTAATGGCGATTCATCTTCGAAAGCTTCCGACTCGTCTAAAGATAGTCAGGAA
ATTAAAGATAGTCAGGAAATTTTACACAACATAAATCTAAATATTCCTTCTGGCTCTACT
GTTGGGATTGTGGGCGCAACGGGTAGTGGAAAGTCAAGTATTATAAATTTGATTGCGCGC
ATTTACGATGTAACAAAAGGCACTGTTTTTGTAGGCGGATCAGACGTTCGTTTTTATGAT
TCCAAAAGTTTGCGCAACCAGATAGGAGTTGTGTTACAAAAAAATATTCTGTTTAGCGGC
ACTATTGCGCAAAATCTTCGATGGGGCAATGAGAATGCGACTGACTCCGACTTGCGCGAG
GCGTGTAAAATCGCTTGCGCTCAAGAGTTTATAGATGATTTGCCGCATGCATATAACACG
AATCTTGAGCAAGGCGGCAAGAATCTTTCGGGCGGTCAAAAACAGCGACTTTGCATTGCG
CGCGCGTTGCTAAAGCGGCCAAAAATCTTGATCTTAGACGATTCAATGAGTGCGGTAGAC
GTTAAAACAGACGCCAAGATTCGCGAGAATTTAAGGCATTTTATGCCCGATTCCACGCAA
ATCATTGTTGCGCAACGCGTGTCTTCTTGCATGCACGCGGATTTGATTGTTGTTCTTAAA
GATGGGCGTGTTGTTGCTAAAGGGAAGCATAGCGAGTTGATGGAATCGTGTGAAACGTAT
AGAAAAATGGCGATTTCTCAAGGTGTAAAAATGATTGAGTCTAAAAACAGTGAAGGCAAT
GAAGGC---------GTCAAAGACAGTGAAGGCGGCAGGATTAACAATGAAAAATAA---
------------------------------------------------------------
------------------------------------------------------------
------------------------------------------------------------
------------------------------------------------------------
------------------------------------------------------------
------------------------------------------------------------
------------------------------------------------------------
------------------------------------------------------------
---------------------------------------------------------ATG
GAAACTGTTGGCGGACACCACTGGATTGCTAAGCGCGTGCCAGACGAGTCGTATGTTGTT
ATGCCAAATCAGCTTGGAATTGACGAGTTTGATTTAGAAGACGCTTTAGGAGACCAAGAA
GAGCACATGTGCTCGGCTGATTTGCTTGAGTTTATTGAAGAAAACCACTTGGATTTGGCG
GTGGAAAACGCTTCGCCGTTTAATCCTCGAGATGCTTTTGGATCCCATTCAGATGCGGAC
CACGTGTACAACACGCCTCGCGCATGGTTTATGGAGCGTTTCTTGAATCCGTATGACGAA
GTGTGGGATGGTAAAGACGCGGATCACAAGCCAGATAGCAACGATATTCCTTGGGCGCGT
CAGCCTGAGCGCAAAGTGACTGTTGAAGATATTAAGTACGTTTTAAGCTCGCACTATCAG
GGAACTGAGTACGATCCTTACGGCAAGCTTGGCGATGAGCATACGCGTCATCTTTTCCGA
CCAATCGGCATCAATCGCCAAAGCCAGCTTGCTGTTATGCAAATCCGCCCTTACATGCCA
GAGCCAATGCGCGCAATTCAGTGGATGGCGTATGGCTCTAACCCGTTTAATGCTTTAGTT
CCGTTCTACGCAAATGTAAACGAAACTCCAAAGTATTTGGAAGATACAACTACTCGCGTA
ACAAGCGAAAACTTCTATTGGGAAAATCGCATTATTGCAGCTCTTGCGGATGCCGCATTT
AACGATACTGCAAACGCGATTGAGCGCTACCAAGAAGTTGTTGGTTCGCTTGGTCACGCA
ATGGTTAAGGCTACGGATGCTGCTGTAGCAGAGCTTCTTGGCGTTGATTTGGCTGATTAC
GAGCCAGAGCGCGAAGGTTGTGAAGGC---AAAGATTGCGATGATTTAGTTCGCGATCCT
GAAGCTATTATTGCAGAGCTTAGAAACGAAGACGTGCGCGCGGCTTTGGCTAAAGCAAAT
GAAGATATGTCTGCAAAGTTGAAGAAAGAAACCGATTCTTTGCTCGATACAGTTCTGTAC
ATAACTAGCATGCGTATGAAGAATGGTTTTAATCGATCCGATCACTAA------------
------------------------------------------------------------
------------------------------------------------------------
------------------------------------------------------------
------------------------------------------------------------
------------------------------------------------------------
------------------------------------------------------------
------------------------------------------------------------
------------------------------------------------------------
------------------------------------------------------------
------------------------------------------------------------
------------------------------------------------------------
------------------------------------------------------------
------------------------------------------------------------
------------------------------------------------------------
------------------------------------------------------------
------------------------------------------------------------
------------------------------------------------------------
------------------------------------------------------------
------------------------------------------------------------
------------------------------------------------------------
------------------------------------------------------------
------------------------------------------------------------
------------------------------------------------------------
------------------------------------------------------------
------------------------------------------------------------
------------------------------------------------------------
------------------------------------------------------------
------------------------------------------------------------
------------------------------------------------------------
------------------------------------------------------------
------------------------------------------------------------
------------------------------------------------------------
------------------------------------------------------------
------------------------------------------------------------
------------------------------------------------------------
------------------------------------------------------------
------------------------------------------------------------
------------------------------------------------------------
---------ATGCGAGAAAAGCTGAGCGCACATGCATTTGCTGCAGTAAGTCGACTTAGT
AAAATCCTAAATAAAGTTGATCGCGTGCAAAGAAATTCTCTAACAAGCGTTATGCAATCG
GCTGTTGAAGCGCTTAACGTAGATATTGATAGCGCTGTTGGAGCGGCCTTAAAATACAAG
GATTTTAGCAATCAAACAATGCTTAACGACATGCACAATGTTCTAGATTCGCTAAACGCG
ATTGTAGAAACGTATGTGCAAGAGATGGGCGAGTGGCAAGATGTTAGTTTGCGCGGACTA
ATCAATTGGATTGACTCAGCAAAAACGCTTGATTTGCAA---------------GCTTCT
GGAACAGAGCAAAATAGTGCGCAAGTTGTTTTAATGACAGTTCACCAATCAAAGGGTTTG
CAATGGCCAGCAGTTGCTGTAGTTGGGCTAAACGAGGGCGCTTTTCCAAGCAATCAAGGC
GATTCGCTAAAAGTTGATGATAATGGGCAA---------------GCCAGCGCTCGCATA
CCGATTGAGTTTGCTGCAAGCGTGCCTTCTGCGTTGCGCGTGGATGCCAATATTTTGCCG
CATTTTCCGCATACAGTAACGCGTGCCGAGGCAATGCATCCGCAAAAATCCATGCAAAGT
TTAGATAGTGTGCAAAAGATTTTTGACGAGATTAAACCAGATAGAATCAAAGCTTTGTGT
GATTTTGCGGCTGCTGTTCAAGAGGTGGATGCTGGCTCT------GAGGATTGTGGTTCT
GCGGATTCT---------------GGCGATTTTTTGAGCGAAGAAACTCGCCGTGTGTAT
AATGCGTATAAATCCCAGCAAAGCGTTGATTTTATGCCATTTACGCAAAGTGAGGAGCGC
GGAATCCAGCTTCACATGGACGAGCGCCACCTTATGTACGTTGCTCTTACGCGCGCAAAG
TTTGCAGCGCTTTTAACTGGTTCAGCAAATTCGGGAGATTCGGAA---------------
------------------------------------------------------------
------------GAAAATGGGCGTAAGCGTGCAGCTTCGGTGTTTCTTAAGGAGTCGATG
GAAGCTATAAAGTCGCTTAATGGTGTG---ATTGAAGTTAAAAAATGCGAGGCGGAAAAT
TCTGGCGATTCTGTC---TCTGGTGATGCTGCGAAT------------------CCTAGT
AATTCTGCGGAT------------------------------TCTGGCGAT------TCC
GGCGAAGACGTTTTTGGCTTTATTGCAGGCGATTTTGCAGGTGAGCTTTCTAAAGAGTTT
GGAAAAATTAAAGTTCAAAGCGATTCGCGTGCTAAAGAAAGCGTGCTTGAATGGCCTTGT
GCTTTGAGTGAAGATGTAGAAAATGCGCTTCAAGAATCTGCAAAGCTTGTTAAGGGTGAA
GATGTTAAAAGTGAAGATTTTAATGGTGATTTTAGTGGCAATGCCGATGGCGAATCTTCC
TTAATATCACATCAAAAATCGCTTTATTACCGCGCAAAAGCGTTTGTTCAAGACGCCGAT
TTAACATCGCAAAACGCTGGCGATTATTCTCTAGAAGACTTAGCAAAAAAGGTGGAAAAG
ATTTCCAACGGATCTAGGCTTAACGTAACGTCTTTGCAAAAAATAAGCAAAGTTGCGCCT
GATGTAAAC------------GCAAACGCAAACGCTAGCGCGCGCGCAAACGATCGAGTT
TACAACAATCTATTGGCTTGCATTCGCCCAATTCCGTCCGTTTCGTCGATGGATGCAAAT
CTCGGTACAAAATTCCACGCGTGGGCGCAGCAATTTGTGGATTCGGCAGTG---------
---------------------------------------------------TCTTCTAGT
GCATCCGAGTGCGCTAAGTGGCGTACTATTGTAAAAAATGGCACTTTGCTGGATGAGCAA
TTTATTCCTCAAGATCGCAAAGATTTGCTTTACGAGTTTAATCAGAATCGCAAGGATTCG
GAT---------------------------------------------------------
------------------------------------------------------------
------------------TCTCAAAGTTGCGCACTAAATCAATGGAAGCAACGGCTTATA
GAATCGCGTTGGGCAAAACGAGTGCCGCTTGCTGCAGAAATGCCGATTTTAATGCAAGTC
GATAATACGGAGTTTGCAAATAGAATCATCAACGGCACTTTGGATGCTGTTTTTGCAGGA
GGATTAGACGCTAACGACGAATCAAAACTCTACACAATCGTTGATTGGAAGACGGGTAAG
CGGCCAAAAAGCGCGGAAGATATTCGCCTAAAACTTGAGCAGCTTGACTGGTATAGGCTA
CTGCTTGCGCGCGCAACAAACGTTGATTTAAGATGCATTGACGCCACTCTTTACTACGTT
AGCGAGGCGCGTGCGGAAAATCGCGAGATTCACGCGTTGTGCAAAACTCGTGACGAGATT
TTGAGCGAGGCATCTTTTTAG---------------------------------------
------------------------------------------------------------
------------------------------------------------------------
------------------------------------------------------------
------------------------------------------------------------
------------------------------------------------------------
------------------------------------------------------------
------------------------------------------------------------
------------------------------------------------------------
------------------------------------------------------------
------------------------------------------------------------
------------------------------------------------------------
------------------------------------------------------------
------------------------------------------------------------
------------------------------------------------------------
------------------------------------------------------------
------------------------------------------------------------
------------------------------------------------------------
------------------------------------------------------------
------------------------------------------------------------
------------------------------------------------------------
------------------------------------------------------------
------------------------------------------------------------
------------------------------------------------------------
------------------------------------------------------------
------------------------------------------------------------
------------------------------------------------------------
------------------------------------------------------------
------------------------------------------------------------
------------------------------------------------------------
------------------------------------------------------------
------------------------------------------------------------
------------------------------------------------------------
------------------------------------------------------------
------------------------------------------------------------
------------------------------------------------------------
------------------------------------------------------------
------------------------------------------------------------
------------------------------------------------------------
------------------------------------------------------------
------------------------------------------------------------
------------------------------------------------------------
------------------------------------------------------------
------------------------------------------------------------
------------------------------------------------------------
------------------------------------------------------------
------------------------------------------------------------
------------------------------------------------------------
------------------------------------------------------------
------------------------------------------------------------
------------------------------------GTGGATGTTGGCGAGGCTGTTGGT
ATTGTTGCAGCACAGTCCATTGGTGAGCCTGGTACGCAGCTTACGCTTCGTTCCTTCCAC
TCTGGTGGCGTTGCTTCTGCAAGCGATATTACGCAGGGTCTTCCTCGTGTTACCGAGCTT
TTTGAGGCTCGTACTCCTAAGGGTGAGGCTCCAATCGCAGAGTTCCCAGGCGTTGTAAAG
GTAGAAGATACGGATCACGGCCGTCAAGTCACTTTGACTCCAGACGATACAACCGTTGAG
CCAATCGTTTACCCAGTAACTCGCCGCGCTCCAATGCTTGTTAAGGATGGCGACCACGTT
GAGGTTGGCACGCAGCTTATTGAGGGTTCTGTGGATCCTAAGAAGATTTTGCGAATCCTT
GGTCCGCGCGCTGCTCAGGTGAATATTGTGGAAGAAGTTCACAACGTTTACCGTTCTCAG
GGCGTTGATATTCACGATAAGCACATTGAGGTTATTGTTCACCAGATGCTTCGCCGTATT
ACGGTGATTGATTCTGGAGACACTGAGCTTCTTCCAGGTGAGCTTGTGGATCAGGCAAAG
TTCCGCGAGGCAAATCTTGCTGCCGTTAAGAATGGCGGTAAGCCTGCTGCTGGTCGACCA
GAGCTTATGGGTATTACCAAGGCTTCTTTGGCTACGGATTCTTGGCTTTCTGCCGCATCC
TTCCAGGAGACTACACGCGTGCTTACTGAGGCTGCTTTGAGTCAGAAGGAAGATGATCTT
AAGGGTCTAAAGGAGAACGTGATTATTGGTAAGCTCATTCCAGCTGGTACTGGTTTGGCG
CGCTACCGTAATGCGGATGTGTCTGCGGATCCAGAAGTTCGTGACGCTATGTATCCAAAC
CTTGCTGTGACTGCTGAAAATAGCACTCCATCAAACTTTGGTGAAAGCGACATGGCAGAT
GTTGACTTCTCTAACATTGATTTTGGAGACATGAAGCTCGGTGATGATTTTAATCCAGAT
GATTACCTTGACGATCAAGGTGGTCAGAGTGATTACGATGATGACATTGAGTAA------
------------------------------------------------------------
------------------------------------------------------------
------------------------------------------------------------
------------------------------------------------------------
------------------------------------------------------------
------------------------------------------------------------
------------------------------------------------------------
------------------------------------------------------------
------------------------------------------------------------
------------------------------------------------------------
------------------------------------------------------------
------------------------------------------------------------
------------------------------------------------------------
------------------------------------------------------------
---------------------------------TTGCCGCAAAATTGCAATCAAAATCCG
CCAACATTCGCATACGCTGCAACGCGCGCAGACAGAGAAACCGCTAAGCAGCTTGCGACT
ATTGTTCCGAGCAATGATCGCCAGCCGTACGACGTTTTAGACGTTATTCGCGCAATCGTA
GATTATGGCGAATTTGTGCAAGTTCAAGAGCTCTACGCGGCATCCGCAGTGGTTGGTTTT
GCTTGCATAGACGGGCATCCTGTTGGAATAGTTGCAAATCAGCCTAAAGTAAATGCTGGA
ATTTTAGACGTTAATTCTTCCGAAAAAGTAGCGCGATTTGTGCGATTGTGCGACGCGTTT
AATCTTCCTGTTGTAACTCTTGTAGACACTCCTGGATACAAGCCAGGGTCGGACCAGGAG
CACGCTGGAATTATTCGCAGAGGCGCAAAGGTGATTTACGCGTATGCAAACGCGCAAGTT
CCGCTTGTTACCGTGATTTTGCGCAAGGCTTTTGGTGGAGCATACATTGTAATGGGATCC
AAGTCTATGGGAGCAGACTTTAACTACGCTTGGCCTACTAGCCAGATAGCGGTTTTGGGT
GCTCAAGGAGCTGTGAACATTATTCATCGCAAGGATTTGCAAAAAGCAAAAGAGCGCGGT
CAAGATGTTGACGCTTTAAGAAAAAAGCTTGTTGAAGATTACGAAAATACCACTGTAAAC
GCAAATCTTTCGCTGGAAACTGGCCAGATTGACGCAATGATAGATCCAGAGCAAACAAGA
GATGTTATTGCTAATTCTTTGAAGATTTTAAGAAGTAAAAAACGCGTTTCTAGAACGGGG
AAGCATCATGGAAACCAGCCAATGTGAATG------------------------------
------------------------------------------------------------
------------------------------------------------------------
------------------------GATGTTGGTTTTGTAAAGAATATCCAAAAAATAAAG
CCTAAAAAGACAAATCCTGCAGTTGATCATAGTCCGCGCACAATGATGATTGGCATAATC
TTAACAATTCTTGGCGGCGCGCTTTGGGGCACAAACGCTACAGTTTCTAAGATTCTAATG
TCTAAATACCTTGTGAGTCCGCTGCAAATCGCGTGCGTTCGTCAGCTTGCTGCAGGCGTG
CTTTTTGTAATCGTTGCCTCAATTGTTAATCGCAAGCAACTCGTTGGCGCATTAAGCACA
AAAAAATCATGGCCAATGCTAGTCGTAACAGGTATTGTGTGCGTGCTTTTAACGCAAGTT
GCGTATCTTTTTACAATCGACTGGACTAACTCTGGAACAGCTACCGTTTTGCAAAGCCTC
AATCTTCTTTTTGTGCTTGTTTACGTGTGTTTGCGGTCAAAAAGAACTCCGACTTTGCGC
GAAAACATTGGTGTTTTGCTTGCGTTTGCAGGAACTGCGCTTATGGCAACGGGTGGCAAT
TTTAGCTCGCTTTCACTGCCGTTGATGGGACTTTTGTGGGGATTAGCAGATGCTGCGAGT
ACGGCGGCGCTTGCGATTATGCCAGTCAAATTGATTGCAAAATGGGGAAATCTTACTGTA
AACGGAATCACGTTTATTATTGCAGGTCTTATTATGCTGCCATTTGTGAAGCCATGGCAA
ACAATGCCTCCTTTGGATTTGAGCGCGTATTTGCTGTTTACTTTTACTATTGTTGGCGGA
ACTTTTGGCGCATATTGGATGTTTTTGGCTGGCATTATGCGAGTTGGATCTGTGCGCGGA
ACGCTTTTGGGCGCGAGCGAGCCTGTTATGGCTGCAATCACGGCTGTTGTGTTTACGGGA
GCTGTGTTCTCGTGGGCTGATTTTGCAGGATTTGCGCTTATTTTT---------------
------ATTATGATGATTTTATTGAGGTGA------------------------------
------------------------------------------------------------
------------------------------------------------------------
------------------------------------------------------------
------------------------------------------------------------
------------------------------------------------------------
------------------------------------------------------------
------------------------------------------------------------
------------------------------------------------------------
------------------------------------------------------------
------------------------------------------------------------
------------------------------------------------------------
------------------------------------------------------------
------------------------------------------------------------
------------------------------------------------------------
------------------------------------------------------------
------------------------------------------------------------
------------------------------------------------------------
------------------------------------------------------------
------------------------------------------------------------
---------------------------------------------TTGGAAGCGTTGCAA
CGCGAGCGAGCAGAGTTCATCAACTTCCGCAACCGCGCAGCCAAGGAGCAAGATCGGTTC
AGGCAGCATGGAATAACAGACGTGCTTACGGCTTTATTGCCAGCTTTAGACGACATTGAT
AGGATTCGCGAACACGGCGCAATGGACGATTCGTTCAAAGCTGTGGCCGCAAAATTAGAC
AAGGCGTTTGAAAAGTTTGGCGTAGAAAAGTTTGGCGAAAAGGGCGAAGACTTTGACCCA
ACAAAGCACGATGCGATTCTACACAAGCCAGATGCGAATGCTACGAAGGAAACGGTTGAC
GTTGTTGTGGAGTCGGGCTACAGGATTGGCGATCGCGTTATACGCGCGGCGAGAGTCGTA
GTGGCGTCTCCAAGCAATGCATAGATGCGTAAACAGCGTAAGCTTGCAAACAAGCAGCAT
CCAGACGCGTATACGATTGCGCGCAAGCGTCAAGGATCTGTAGGAGTGTCGCTGTGCGTG
TTCCTATTTACGTGGATTCTTGCAACGCTTTTAATTGGCGAATTGATTGGCATGTTTGTT
CCAAAAGGCGTTTTAACACCTTCGCTAAGCTCATTTGTTTCTTCGGATGTTGCGCAATAC
CTAATAGCGTTGCCTCTTGCAATGCTTGTTCTAAGGCGTACACCAGCGGTAGAAACTCGC
AAGTTTACTATGTCTTTGCGCCAATTTGGCGGATTCTTTGCTGTTAGCGTGCCAATAATG
TATGCAGGAAGTTACATTGGGCTTGTTGCTTCCGCGCTTATTTCTGGCGGAAAAGCCGAG
AACAGGATTGCAGATATTGTAGCAGGCGGAAACGTGTGGGAAACGCTGCTTTTTGTGGTA
TTTTTAGCTCCAGTTGTGGAAGAGTGGCTGTTTAGAAAGCAAATTATAGACAGGTTGCGC
GTGTATGGCGAAAAGCGCGCGATTGTGTTCTCTGCATTGGCGTTTGCGCTTTTCCACATG
AATATGTTCCAATTCTTCTACGCTTTTGGGCTTGGTCTTGTGTTTGGATACATGTACGTT
CGTACATCGCAGCTTAGATACAGCGTGTTTTTGCACATGATTGTAAACTTCCAAGGCAGC
GTTATAGCAATGTGGATTTCAAACAACATGATGGATTCAAATGGAGATCTTATTAAGGTT
GAAAACTTGAACACTCAAGAGATTGCGGATTTGGCTCCTGGATTTATGTTTATAGGCCTT
TATGCAATGTTTATGATTGTTATGTTTGTGTTTGGAATTGTGCTACTTGCTCGTCGCAAG
AGGTATCTTGAATTCTACGATTCGCCGCTAGAGATTCGTGGGAGCGCTGGAACAAAAGCA
CTTTACGGAACCGTTGGCGTTATGGGATTCTTGATTGCGTCCGTTTTGCTAAATTTGCTT
ATGCTGTTTGTGTAG---------------------------------------------
------------------------------------------------------------
------------------------------------------------------------
---------------ATGGAGCAAGACGAGCTGCCAGTAATCACAAAAACCGCAGAAACG
CGCGATGTTGTGCTAGACCCAGCAAAGGGCGCCGACGGATTTTTGGTGCGAGAGGCGGAT
GACACGCTTGCAAGCTTAGGTCATATTGACGCTGTTTTCCCAGTTCTTCACGGGCCAAAC
GGTGAAGATGGCACTTTGCAAGGCTTGCTAGAAATGATGCAAGTTCCGTACGTTGGTTGC
GGAGTTTTAGCCTCAGCTGCGTGCATGGATAAATACTACGCAAAGCAGCTTTTTAAGGCT
GCGGGAATTGCTGTGGCTCCTGGAATCGCACTGGACGCGCGCACGTTTGCAAGCGACGCG
GCAAATCGCTTCGGCGCGTATGCAAACGAAATTCTTGAGCAAGTTGAAGAAGAAAAACTA
GAGTATCCGCTTTTTGTAAAGCCAAGCCGAGCAGGGTCTAGTTTTGGAGTTACAAAAATA
GAAACGCGCGATGCTAAGGCCTTAGCAGATGCCGTTTATGAGGCCTCAAAGCACGATTGG
CGAGTGCTAGTAGAGCAGGGAATTGATGCGCGCGAGATTGAGTGCGCTGTTCTTGCGGCA
CGCGATGGTGAAGAGCCAAAAGCCAGCTGGCCTGGAGAGGTTGTGCTCGACAAGCGCCAG
GCTGGCGAAGACCAGTTCTACGATTTTGACAGCAAATATATGGATTCTGCAGCTTCGCAC
GTTGAAGTTCCAGCAGATTTGCCAGAAGAGACTTTGCAACGCGTTCGCAAAACGGCGCTC
GCAGCATTTAAGGCGGCAGACGGCAGAGGACTAAGTCGCGTGGATTCTTTTGTGACTAAA
GACGGCCGCGTAATCCTTAACGAAATCAACACGATGCCTGGATTTACGCCAATTTCCATG
TATCCAAAAGCTTGGGAAGCAACGGGAATAAGCTACAGCGATTTAATCACAAAGCTTATT
GAAGGCGTTATTTTAGACTAGATGCAAAAGTATTCTCGCAATCTTGATGAGAAGATTGAT
TATGACGCAAATGTTTTTTCGCTTCTTGAAGATCGCGTTAATCGCAAGCCAAACGACCCT
TTGATTGAATACATTGCAAAAAGCGGAGAGTGGAATTCTTTTAGCGCTAAAGAGTTTAGA
GATTTAGTTATAGCGGTTGCAAAAGGGTTTATAGCGCATGGCGTTATGCCAGGGGATTCA
ATATCTATAATTGCTCATACTTCTTGGCAGTGGACTTTGCTAGATATGGCAATAATGTCT
ATTGGAGCTTTAACTGTTCCAATCTACGAAACAAGCTCTGTGAGTCAAATAGAAAACATT
GTTAACGATTCCAATGTGAGCATGATTTTTGTTGAAGATGAAGCAATTAGAGATAATGTA
TTGATTGCAAAAAAGTCGTGCAAATGTCTTGAAGAAATATTCGTATTGAGTTCAGATGCA
ATAGATGCGTTTATTGAATACGGAAAAACCGTTACGGATGCAGAATTTTACGAGAGAGAA
AAAGCTGTTAGAGGTAAAGATTTAGCAACAATTGTTTATACTTCTGGATCTACTGGAGAG
CCAAAAGGTATTGAGCTTTCACATGGCAATTTTGTTTTTATAGCAAAGTCTGGAATAGTT
TCTATGCCAGATATAGCGTTAAAAAGTAAGAATGGTAGTCCACGACTTTTGCTGTTCCTT
CCTCTAGCACACGTTTTTGCACGATATATGCAATTCTTTTGCTTTACTGGAAACGTTACA
CTTGGATTATCTAGTAATCTAAAAACAATACTTAGTGACTTCAAAAGCTTTAGGCCAACA
TTCGTGCTTGGTGTTCCTAGAATATTTGAAAAAATCTACAATGCGGCTTCTCAAAAAGCA
GGCAGAGGATTAAAAGGCGTTATATTTGCGTTAAGCGTAAAAGTTGCTAAACAATGGTCA
AAGGCGCAGCAAAATGGTGCAATGGTTTCGCCATTGATTGCAATAAGTCACGAATTCTTT
AAAAACACTGTATATAAGTCGATTTTGCAAGTTTTTGGAGGATGTGTTGAATACGGTGTT
TCTGGCGGTGCTCCTTTAGACACGTCTATATCTCACTTCTTTAATGGAATTGGGCTTCCA
ATCCTTGAAGGCTACGGAATGACAGAAACATGCGCTCCATCAATGGTAAACCCTACAAAG
GGATACAGAATTGGAACAGTAGGTATTCCAGTTAAAGGCGTGTCTGTTGCAATAGATAAT
GAAGGTGAGCTTTGCATTAAAAGCCCTGCAGTATGCGTTGGATACCATAATCATCCAGAA
ATAACAGAAAAGCAAATAGTAAATGGTTGGCTGCATACGGGAGATTTTGGCACGCTAGAA
CCAGATGGATTTGTTAGGATTACAGGCAGAAAGAAAGATTTAATAATAACTGCTGGCGGT
AAAAACGTTTCTCCAAGCATTCTAGAAGCTTCTGTTATGACTTGCCCAATAGTTTCTCAA
TGCGTTGTTGTAGGAGACAGAAGGCCGTTTATATCGGCAATTATTGCTCTTGATTTGGCA
GAAGTAAACTCGTGGCTTATATCTAGAGGGGCAGGACCTGTGCGCTCGCTGGATGAAGCT
CGAAAAAATTCGATTGTAAGGTCCGAAATTGAGCAAAGTGTTGTAAAAGCAAATTCTAAG
GTTTCTAGAGCACAATCGATTAGAAAGTTTGAGATTGTTCCAGACGCGTTTACGCAAGAA
AATGGATTGGTTACTCCAAGCCTTAAAGCAAAAAGAAGCGTTGTTTTAGAGCGTTATAAA
GATCTTATTGAAAATAAGATTTATGCTCCAAGAGTTAAGAGATAAATGATTCGCACGCAT
AAGCATATTTTGCGCAAAACTATTGCTGTTATAGCAGCT---AGCACAATGCTTCTTGCG
ATTTGCGCATGCGGATCTAGT---GCACAAAACGCGTCTCCTAGCGCAAAAGCTCAAGTG
GACCACGGCAACGTTATAGTTTTTACACCCTCTGATGGCCTAAATTTAAGTAGAAAAACT
CCATTAAGCACATGGGATAATCTTGTTCCAGAAATAGTAAAATCGTTAAAAAAGCAAGGA
TTTTCTAGCAACGCAATCACAACTAAGTCTTCTAACAGCTTGTATAATCAAAGTCAAGAT
ATTCAAGATTATGTTGTAAACACTATTACGTCACTAAAT---------------------
---CCTAAAAACAGCGCTAAAAATACTAAAAGTAAAAGCGCAAAAACAAATGTTAAGAAT
CTTCAAGATAGCGCAAAAAAGCAGCTTTCAAAAACGACTATTGTTGTTGCTCCTTGGACT
AATAAAAACGGTCACAACAATTATGGAGATTATGTAACTCAACCAGATTCAAATAGTGAT
CAATTA------------------------------------------AATGACGATGAT
TTAAAGAATCAAGAAGAAGCAGAAAATAGACTTTCTAACGCTTTAGAGCTTGCTAAAAAA
GCTGGAATGCACGTTGTTATGCTTTCTAGACTGAGTAAGGGATTTAATCCAGATATTCTA
TTTAATCTTTCTTCCGCACAAAGAATTGGAGAGATTCAAGCCTACACTCTTGTACAAAAA
TTGGCTCTAAATCAAGCATCTAAAGATAATCCAAAAAGCGTGGAAGTGCTTTTGCCTTGC
CATAATCAAAAGCAAAATGTTCATTTTCATGTTGGAATAAACAAACGC---ACAATAAAC
------------------------------------------------------------
------------------------------------------------------------
---------TCCGAGGATTCTTTGTATAAAACTCCAGATTTTGATGACGAATTTTCCAAA
CTTGCGTTTGAAGGAATCTGGAAAGTTCTAAAGCCATATTTTGAATCTGGACTAATGTTT
TCTCCTTCTGGAAAGCTTAACAAAAATTCCACTGAAAACGATTGGGAAAACGTTGCTATA
GATGCGGATAATTCTGATTCTGTTAAAGCAGAACTTGAATTTAGACTTATTGAAAAAAAT
AATTCTAAAGCAACTCCAACAAAACACGTAGATGGAATTATTGCGTTAGAAGATCAAGTT
GCTATGCAAACAGAAAGCGCTTTAGAAGAGCTTGGATATAAGGGCAGCTCTGCAGACATT
AATCCTTCGTTTACTCTTCCAGACATTATTGGAAACTTTATTGGAAAACGCAACTTGAGT
AAAAAACGAGTACCTTTGCCA---TCTAATGTAAAAAATAATAAGCTCAAAAAACAAAAA
GTAAAC------------AAAAAAAGTAACAAAAATAAAAACACACAAGACAACAATCAA
AATATCAACCAAGATAGTCAAAGTGAGTATGCAAACACTATTGTAAACGATTCAAAATGG
CCTATTATTACAGGCTACGGAGCATACAAAGACGCTTTGCCTAATCTTGTAAACGGAAAG
CAATGGATGACTTCTATAGAAAACATCCAAAAGATTTCTAGCGATGTTGCAAAACAGTGT
AATTCATTGAATACTACTGGAAAGATTACGCAACTAGAAGATGTAACCATTTTTGTAAAC
AATAGTGATTCGCAAAAAGGTGTACCAGTTGCAAATGAAGACATTCTTGCAATCAGTGCA
ACTAATCTTAAAGCGCTTTTAATAGACCCAGGCTATGTGACTCTTGCAGACGCAGGTCTT
TAAATGAAGGTATCAAAGAACACACTTTTATTAATCGCATGCCTTGTATGGGGATTTGCA
GGATTCAACATTCTTAAAATTGGCATTAGTGCATACTCAAACTTTTTATCTCCTATTAAC
TTCACTTTATCTTTAGCTGTTTTTGCAATATTCCAAGTGTTTATTTTTGGAAAACTCGTT
AAAAAGCACACAACTAGAATCAATGCTTACAAAGAAAACAAGCAATTTTTCCTTAAATTC
TTTGACGTTAAATCTTTTATAATAATGGCTTTTATGATGACTTTTGGAATTGTTCTTCGT
GCAACAAATATCGCCCCAGAGCGCTTTATTGCAGTGTTTTATACGGGATTAGGCTCCGCA
TTAGCCTTAGCAGGATTGCTTTTTGGATATCATTTTGTTAAAACTGTATGTCCGCATTAC
AAAAACACTCATACT------------------ATGCAATAGATGGAAGACAACGATCAA
CAATATGCAACAGCTGACAATAAAGCTACAATCGCTGAGCCAGCTTTTCGTTATAATGCG
CAACTCGCACAAGATATTGAGCAGCGCTGGCAAAAAATCTGGGATGAGCAAGGCACATTC
TGGGCTGCTAATGTTAAGGGCAATTTGAAGGATGGCGAAGGCAGGAATGCCGACGGCCGC
CCTTCTTTCTTTGCAATGGACATGTTCCCGTATCCTTCTGGTAAAGGCTTGCATGTTGGA
CATCCTCTTGGATATTTAGCAACAGATGTTGTAAGCCGATATCACCGCATGAAGGGCGAG
AACGTTTTGCATGCTATGGGCTACGACGCTTTTGGGCTTCCTGCAGAACAGTATGCTGTA
CAAACTGGCCAGCATCCACGCATCACTACTGAGGCAAATATTGCAAATATGCGCAGGCAG
TTGCATCGCATGGGATTAAGCTTTGATGATCGTAGGTCTTTTGCAACGATTGATACAAAC
TACGTTCGTTGGACACAATGGATTTTCTCGAAGCTTTACGATGCTTGGTATAACCCTGAT
TTTGTGCGCAAAGATGGCGGAAAGGGTTCTGCTCGTCCAATTTGTGAGCTTGTTGATGAG
TTTAAGAGCGCAAAGCGCGAAATTCCTGGTTTTGCAGGCAAAAAGTGGGAAGAACTTAGC
AAAGTAGAGCAAGCAGACGTATTAAACGATTTCCGTATTGCTTATATTTCTAAGTCTCCT
GTAAATTGGTGCCCAGGATTGGGAACTGTGCTTGCAAACGAGGAAGTTACTGCAGAAGGA
AAATCTGAGCGCGGAAACTTCCCAGTATTCCAGCGCAATCTTCGTCAGTGGTCAATGCGA
ATTACAGCTTATGCGCATCGCTTGGTTGAAGATTTGAATACGATTGATTGGCCAGAAAAA
GTTAAGCTTATGCAGCGAAACTGGATTGGCGAATCTCACGGTGCTTCCGTTCACTTTGAT
GTGCCTTGTGCAGATGGTGAAACGCGCGATTTGGAAGTGTACACAACTCGTCCAGACACG
CTTTTTGGTACAACTTTTGCTGTTGTTTCTGTAGATCATCCGATTCTTGAGCATATTCCA
GAAGCCTGGAGTGCAAACGTTCCAGAAAGTTGGAAGGGTGGCTACGCAAATCTTAAGGAA
GGATTGGAAGAGTACCAAGCTCAAGCTCGTGCAAAGACTGCTAAAGATCGCACGGAAGAT
GCTGGAGCAAAAACTGGCTTGTTTACTGGTCTTTACGCGATTAATCCTGTAACTGGTGCA
AAACTTCCACTGTTTGTTGCAGATTATGTGCTTATGGGCTACGGAACGGGCGCAATTATG
GCAGTTCCAGGCGGTGATCAGCGCGATTATGATTTTGCTAAAGCTTTTGGCTTGCCTGTG
ATTTACACTGTTAAGCCTTTGCTTGATTCTGGCGAAAAGTTAGAAGATTATGATGGCAAA
GCTCCGTTTGTTTCTCATGACGGAATTGTTATTAACTCTTCTGTTGAGCATACTCATAAG
CTTGGCGACGCCTTGTCTATTAACGGTTTGCGCGTAGATGAAGCTATTAAAAAAGTGACG
ACTTGGCTTGAATCGGCAGGCGTAGGCGTTGGCAGAGTTTCTTACAGACTTCGCGACTGG
CTGTTCTCTAGGCAGCGCTACTGGGGTGAGCCTTTCCCAATTGTTTACGACGAGGATGGT
GTTGCTTACTTAGTTCCAGATAGTGAGCTTCCGATTGCTTTGCCAGATGTTCCAGACTAT
CAACCAAAGACTTATGCTCCAGACGATGCAAACTCGGAGCCAGAAGCGCCGTTGAGTCGA
AATGATGATTGGGTTAAAGTTCAGCTCGATCTTGGTGACGGCGTAAAAACCTACTATCGA
GACACCAACACTATGCCAAATTGGGCTGGTTCATGCTGGTACTACATGCGCTACTTGGAT
CCGAATGACGCAGAGCACATGGTTGACAGCGACGAATACGACTATTGGATGGGCACGAAC
CGTCCAGGCAAAGAGCATGTTTCTGGCGGCGTTGACCTTTATGTTGGCGGTGTAGAGCAC
GCAGTTTTGCACTTGCTTTACTCGCGATTCTGGCATAAAGCGCTTTACGATTTGGGTTAT
GTGAATTCTGCTGAGCCATTCCATCGCTTGTTTAACCAGGGCATGATTCAAGCTTACGCT
TACACGGATGAGCGCGGACAGTACGTTCCGGCTGATGAGGTTGAGGAAGGTGCTCCAAAC
GGCTCCGGCGAGTCAACCTTTACATGGCACGGCGAGAGCGTAAATCGCGAGTTTGGAAAG
ATGGGCAAGAGCCTAAAGAATATTGTGACTCCAGACTACATGTACGAAAACTACGGTGCA
GATACGTTCCGCTTGTACGAGATGAGCATGGGTCCACTTTCTGAATCTCGTCCATGGAAT
ACGCGCAACGTTGTTGGAGGCATGCGATTCTTGCAACGCTTGTGGCGTAACGTTGTTAAC
GAAGAAACTGGTGCTTGCGTAGTAACAGAAGATGCGCTCGACGAAAAGACGCTTAAGCTT
CTTAATAACACGATTGCCGAAGTGGCTGTAGAGATGGAAGCAATGCGTCCAAACACTGCA
ATCGCTAAGCTGATTGTGTTGAATAACCACTTAACGTCTCTACCTCACGTGCCTCGCGCA
GCAGTTGAGCCGCTTGTTCTTATGCTTTCTCCAATTGCGCCGCATATTTGCGAAGAAATG
TGGAGCAAGCTTGGGCATACTAAGTCGATTGCTCACGCAAATTGGCCTGTTGCAGATTCT
CGCTATGTTGGTGAGGATACTGTTACAGCTGTTGTGCAAATCAAGGGCAAAGTTCGCGCA
AAGCTCGAAGTTGACCCGAATATTGATGCTAGCGAGCTTGAAAAGCTTGCGTTGAAAGCT
GTTGCTGATCGCTTAGGTGGTAAAGCTCCGCGCAAAGTGATTGTGAAGGCTCCAAAGATT
GTGTCTATTGTGCCAGACGAAAGCTGA------ATGGAAGAATTTTATTGGAATTTTGAA
------AATGGAAACAAGGATTTTAGACTTGTTCCAATTGCTTTTGCAATGTGGTTTGGA
TGCTTGTATGCAAGATTTATATGCAAAAGTAATCAAGTTTTAGCGTATACAATATTTGCC
ACTTTTGCGTTTGTTGTTGCATGTTTTTATTGCGTATTT------GCT------------
------------------------------------AATGGCATGTTTAAAATTACATTT
---------TTGAGACGCTTAGAAATAATCAAATACAAGCAAACTTTTTATGCGATTATG
TGCGCATTTTTAGCTTCATTTATGATTTGTTCGATTACGCAATGTTTAGAAGAACTAGAT
CCTGTTTTTTCTGTTATTAAAAGCGAAAGTGCTAGAAGCGCTCAAAGCTATGATGGTAAT
AAAAGGCTCGATTCTAAAAGCGCTAAAGTGGTTATGAAAATAACGTCTCCCTTAAGAACA
TCCCCTTCTTTTAGAGGAGATTGTGTAGCTAATGTAAGTGTTAAAAGTGTTGAAACAAAA
GATAAAAATCATGTTGTGCAAAAACGTGTGAGTTTTGCAAGTGCGAAGCTTTACGCTTTT
AATCCAGATTGCAAAGTAATTAATTATGGCTATACGATTAGCAGTTTTGCAAAGATTGGT
ATCTCAAAATTTGGAGCAAATAATGTAGAAATTCAAATTCCTAAAGATAATAAAAAGGAT
AAATCTAAGTTTAGTAAGGAAAATAAATCGAGCAAAAATCAAGTTAATTCCTTAAAAGTG
ATTGAAAAATCTGGGTTTTTAACAAGTGCTCTAAACAGTCTTTACAAAGAATTTTACAAA
GTTACAAGCAATTTGAGTGAGCAGGGTCAAATGCTTGTTCCTGGCCTTACTGTAGGGCTT
TTAGGTCAAGAGCATTTAAGCAATGACGATGAAGATAAAAGTAGTCAAATTGACAGCGTA
TATGCAAATACAATGAAGCAAAGATTTAAGATTTCGGGAATAATGCATTTAATGGCAGTT
TCTGGAGGTCACTTTTTGCTTATTGTTGCAATGATTCGTAAAATTTGCTTATATTTTCTT
GCTCCAAAATGGCTGTGTGCGCTGTTTGAAATACTTGGAAATATTTCTCTAGCATTTATT
GTTTACCCATCTGCTTCGGTTTTACGCGCACTTATAATGGGCATTATTTGTTCAATTGCA
TTTTTACTTTCTAGAGCGTATCAATGTGCTAGCGCATTAAGTTTAACGGTTATAGGTGTT
TTATTTGTTTGCCCAAAATTTGCGTGGGATTACGCGTTTGCGCTTTCTGTTTGCGCAACT
TTTGGAATAATTGTTTGTGGAATGCCTTTAAGAAGAATCTTTTTAAGATATATGCCGTCT
AGTATTGCAAGCGCGTTAAGTATTACATTGTGTGCTCAATGTTTTACACTTCCTGTGCAA
ATATTAATGCAACCTCAAGTTTCTTTTATATCTATTATAGCGAATTTGATTGTTGCTCCT
TTTGTTGATTTTGCAACGATTTTTGGGCTTTTGTCTCTTGTTTGCTCGTGCTGGAATTAC
TCGATTGCGTTATTTTTAGCTAATATTTCCTCTATTGGAACAAGCATTATGGCAAATTGT
GCTTGGAATCTTGGAGATTTACAAATCGGAGTTATTCCATGGGTTTCAGGGCCATTAGGC
GCGTGGCTTGCGTGGTCGGTTGAATTTAGCGTATTTTTGTGTGTATTTTTTATTAATAAG
TATCTTAAAAATAAAGAGTTTTATAATGCGTTTAAGATTTACGCTCAAGCAAAATCAAAT
CGTTTTAAGCATCTTGTAGATGATTCGGTTGAACTTTTTGAATGA------ATGCAAACG
------------TTAAAAAACTTTGCGCCACTTACGATTGTAGTTGGTGGGGATGCGTAT
TTGAATGATTTGAACGCTCGCGACTTAAAAACGCGCATATTAGGCTCATGCCCAGATGCA
GATGTTGTAAATTTAGACGCTTTGAATGCCGATAAATATGCTTTTATAACTGCTACAGGT
CCATCACTTTTCTCTAGTGGAACAATTGTTGTTATTAATAATCTTGAGCAAGCTAATGAA
GATTTAGTCGAAGCAATAATAGAGTTTTGCGCTAGTAAATCTAAATCTAATGTAAAATCT
AATGAAAAC---------------------------------------------------
------------GATTGCTGGGTTATTGCACGACACGAAGGTGGTGTTAAAGGAAAGTCA
ATCGTTACAAAGCTAGAAAAAGCTGGAGCAAACAAAATAACTGTTCCAGATCTTAAAAAA
GATGATGCAAGATTGAATTTTGTGCTAAGTCTTTTTGAAAGACAAAATCGCACAGTAGAG
CCTGCAGCAGCTGCGCGAATTGTAGAGGTTTTAGGTGGAAAAACCGACCAGTTGGCGTCT
CTTTGTTCTCAGCTTTGTTTTGATTTTGAAGATAACCCAATCACGCTAAAAATAGTTGAC
CAATACTTAATATCTGATCCGCAAGTAACTGGATTTTTTGTAGCAGATAAAGCTGCACAA
GGAAACGCTGGTCAAGCTATTCTTGCATCAAGAAGAGCGGTTTTACAAGGCGTTGACCCT
ATAGCGTTGATTGGAGCATTAGCTGTAAAAATGCGCATAATTACAAAAGCTATAGCAGTT
AAAAACGGAGAAATTTCTAACGCGCAAGCAAAAGTGAATCCGTGGGTGTTAAAAATGGCT
ATGAGAGATTTAGGTGGATGGAGTGAGAATGGGATTCGTAAGTGTTTTATGTGTTTAGCA
TGGGCAGATGAGCAATGCAAAGGTGGAACGAGCGATGCTGATTACGCTTTAGAAAAATGC
ATTAGCATGATTGCTTTGCGTGGTCGTTAAATGAGCAATACGCTGATTATAGACACGTCG
TACGGTTCAACAGTTGGAGTTGTGGGGCATAATCCAATAGTGGAAACGGATTCTCGCACT
CATGTTGAAAGATTGCAAGTAAACATTGATTTTGCAGTAAAAAATGCTGGACTAGAGCTT
AATCAAATAGACGAGATTGTAGTTGGAGTAGGTCCTGCTCCTTTTACAGGTTTACGAGCT
GGACTAGTTGCAGCTAAGGCGATTGCTTTTGCGAATAACGCAAAGATTCTAGGATGCAAC
AGTTTGCTGCCTCAAAGCTTAATGATTCGTTCTGGAGCTTTTGAAGAATCGCTTAAAAAT
GGCGTTATCTCTAATAGTGAAATAGTC---------GAAAATAATGAA---------TCT
TGCGCAGATAAA---CACACGTATGTTCTTTCGTTAAATGACGCTAGAAGACGCCAAGTT
TATATGAGTTTATACGACGATAGTGGTTGCGAAGTAATAGAAATGGATATTGATTATCCT
GTAAATATTGTTGATAGAGTAAATCAATATTTTGAATCAAATAATATTTGCGATTATTGC
GTTTGCGTTGCGGGTCATGGCGCTAAAAAATACGCTGAAGATTGGAAGAAAATCGAGAAT
ATATGCTTAATTACCGAAGCGAGCGCTCTTGATTTAGGCGTAAAAGGATTAGAGATATTT
AAGATGTGCGCA---------------------AGC------------CAAAAAGAC---
---------GTTATTGAACCGCTTTATTTAAGAAGACCAGACGTATCGGTTCCAAACCCG
TTGAAGCATGTTTTAGGATCTGGCGCTGCTACAAAAGTGGCTCAAGTGGCAGAAGTAGCG
GAAAAATAGATGATCGTAGACATAACTTGCTCAAAATATCCAGCTTGTGCATCA------
AATAGTAAAAGCTGTGCAATAGAGAAAATTGATTGTGCAAAATATGAGGCAATAGTTTCT
CAAATTGCAAAAATCGAAGCAGACTTGTTTGGGCAAGGATGTTGGAACAAGAACATGATT
TTGCAAGAGCTACAAGCACCAATGCGTGCGTATTAT------------------GCAGAT
GTTGATCTAAACACAAATACGGTAGCTGGGTATGCAGGATTTTGGTTTGATGGCGACGAC
GCTCAAATAATGACAATAGGCGTTGCAAAAGAGTATCAAAAGCGAGGAATCGCAAGCAAT
CTTCTAAAAACTATGATTGAAAATGCAAAATCAATAGGCGCAAAACGAATGCTTTTAGAA
GTTAAAGTAAATAACAATCCAGCGTTAAAACTGTATGAAAAATTCGGTTTTACAAAAATG
GGATTACGAAAAAGATACTACATGCCAGAAGGAATAGACGCATATACAATGTGTGCGCAA
ATAGAAAACTTAGACAACTTAGATGACTTGGAAGATTTAGAAAACTCAAAAAACTCAAAA
AGC------------TTAGAAGAACCTAGTGAAGCTTATAAC------------AGCGCT
AAAAGTGAGGAAAACAATGAGTGA------------ATGAGTGAAACAATGAATAAAACA
AGCGAGCCAATAGTTTTAGGCATTGAATCAACTTGCGACGAAACAGCCGCCGCAATCGTT
AAAGGAAGAACATTAGTTTCTAACGTTGTAGCATCCTCAATGCAAGAACACGCACGCTAC
GGCGGTGTTATACCAGAAATCGCATCGCGCGCGCATGCAGAAGCATTTGTGCCAGTCGTT
TCAAAAGCGTTAGCAGATGCAAATATGGATTTAAGCGATATTGACGCTATAGCAGTAAGT
GCAGGACCTGGATTAGCAGGATGCTTAGCTGTTGGAGTTTCGGGAGCTAAAGCACTAGCA
AGTGCTGCAAAAAAGCCGATTTATGGAATAAACCACGTTATTGGACACATTGCGGTAACG
CAATTGCAATTTGGCGATGTGCCTAAAGACGTTCTTGCTTTAATTGTTTCTGGCGGACAC
ACTTCACTTCTTCACGTGAACGATATTGCGCGCAGTATAGATGTTGTTGGAACAACATTA
GACGATGCAGCTGGCGAGTGCTTTGATAAAGTAGCTAGATTGCTTGGATTCCCTTATCCA
GGAGGTCCGCATATTGATAGGCATGGGCGCCTTGGAAATCCAAATACTTTGAAAGTTCCG
CAAGGACTTACGCAAGGTCGTTCTGGCAAAGAGCATCCTTACGACTTTAGTTTTTCGGGA
GTAAAAACAGCTGTTGCGCGTTGGGTAGAAGCTCGCCAAGCACAAGGCTTAGAAATACCA
GTAGACGACGTTTGTGCATCTTTAGCAAACTCTGTTGCAGATGTTCTTTCTCGCAAAGCT
ATGATGGGTTGCGAGCAATACGGTTCAAAAACTTTGTTGATTGGTGGCGGATTCTCCGCA
AACTCGCAACTTAGAGAGCATTTGCTTGCGCAAGGCAAAGAGCATGGAATCGAAGTTCGC
TTGCCGCAGCTTAAGCTTTGTACAGATAACGGAGCAATGGTGGCAATGCTGGGCGTGAAT
TTGGTAGAAGCAGGCGTTCGTCCATCCGCTCCAGATTTTGCAATCGATTCAGCAATGCCA
CTTACAACCGTTAGCTTATAAGTGTACGAAAGCTATGCGCGTAGAGGAGTTTTGCAAGTT
GGTGAAAAAATTCAATTCACCGATAGAAAAGGCAAGCGAATCACAGCACAGCTTGTTAAA
GGCGGAGTTACACAAACCGAGCATGGCATTATTTTGCACGACGATGTTATTGGCAAAACT
CAAGGCGTTGTAGTAACAACAGTTAGCACAAAACGTGATTTTGAGCGT---------AGC
AATAAGCCAGTTGACGCATCTAAAGAATCAAACAAGCCTTGGATGGCAGCGCGCGCAATA
GGCGGATGGGATTATGTAGTTATGCGTCCGCGATTGGCGGATTACGTTTTATCTATGCCA
AGAGGCGCTCAAATCATGTATCCAAAAGATATTGCGCAAGTGATTTCTTTAGGAGATATT
CGCTCTGGAATGCGCGTTTTAGAGTCGGGAGCAGGCTCTGGCGCAATGAGCTTAAGTCTT
TTAGACGCTGTTGGTCAAAGTGGCGAGCTTACAACAATAGAGCTTAGACCTGATTTTGCT
AGAATCGCGCAACTAAACGCAACGATTTACTATGGCGAAAGTCCAAAATGGTGGAATCTT
TTAACTGGCGATTTTGACACAGTAGCAAAGTCTCTTCCAGAAGGCTATTTTGATCGCATT
ATGCTAGACATGCTTGATCCTTGGAACAGGCTTGAACAAGCTTATAGAGTTATTGCTCCA
GGTGGCGTATTGGTTGCGTATGTAACAACCACAACGCAAATGTCTAGAATGGCACAAAGT
TTGCGTGCTTCTGGAGTTTGGACAGAACCAGAGATTCAAGAAACGTTAGAAAGAACTTGG
AAAGCTCAAGATTTAGCAGTTAGACCAGATCACGCAATGATAGGTCATACTGGTTTTTTG
GTTATTTCGCGCGCAATGGCTCAAGGATTTAATGCGCTAAAAAAGCGCGAGCGTGCTACA
AAAGATACTGTTAGCGATATTGATGACTTAACTCCCGAAGAGCGCGCAGAACAGCTAGAA
GACTTGTCTCTTAGAGATATATCCGATAGAAAACTTAGAAAAGTCCTTAGAGATTTAGAT
TTGCAAATCGCACAATTGCCTAACTCAAATCCAAAG---------------CCTAATAAG
GCTTAA------------------------------------------ATGCATACTGTT
CTTACATCCGTACAGGGATTCCCGCGAATCGGCGCAAATCGCGAGCTTAAAAAAATTATT
GAACGCTATTGGAAAAAAGACGCAACTCTAGAAGAAGTAAGACAAGTTGCAAAAGACTTG
CGCAAAAAGCATTGGAAAATTCAAGCAGAATCTGGAATAGAACTCATACCAAGCAACGAT
TTTAGCTACTACGATCAAATGCTAGACACAGCAATCCTGCTTGGTGCAGTGCCAGAACGG
TACAAGAATCTAAAGTTTGAAAATGCAGAAGATACGCTTTTTGCCATCGCGCGCGGATAT
CAAGGGGATAGAGGGGATGTAACAGCTCTTCCAATGAAGAAGTGGTTTACAACTAATTAC
CACTACATTGTTCCAGAAGTAGAAAATCCGCAAAATTTGCATTTAGATGGCACAAAACCA
TTCGACGAGTTTAATGAAGCAAAAGCACTAGGAATTGAAACAAAGCCAGTGCTAATTGGC
CCATACACCTTCTTAAAGCTTGCTCGCAATCCTCAAGCTCAAGAATTAGAAGCAAACAAA
GAAACGATTGAAGCATTAGCAAACGCATATTGCGATATTGTAAAACGATTTGCAAGTCTT
GGAGCAAAATGGATGCAATTTGACGAACCATATTTGTGCTTAGATAAAGAAGATGGCGAT
TTAAGGATTTTTAGCGACTTATATAAGCCGATTCTTCAAAGCAGACTTGAAAGCACAGAG
AATGCTGAA---------AACGTTAAGATTTTGCTTAACACGTATTTTGGCAATATTTTA
GACTCGTACAAAACACTAAACGATTTAGCTTTTGATGCAATTGGCTTAGATTTTGTAGAA
GGCAAAGAAGAAAACCTTGAAGCTTTGCAAAAATATGGAGTAAACGAGAAAACAACTATT
TTTGCAGGAGTTGTAAATGGCAGAAACATTTGGAAAAATGACTACGCGCAAAGTCTTGGC
TTGCTAGATGCTTTGCAAAAAAACGTTACTAATCGCATAGCTGTTTCTACGGCATGCTCG
CTTTTGCACGTTCCATTTAGCACGGATGGAGAAGAG---CTTGGCGAAGACGTATTAAAG
CATTTTGCGTTTGCTGTAGAAAAGTTGAAGGAAGTAAGCGAAATTGCTCAACTTTGCGTT
TTGAATGATGATGAGCTTAAAAATAGCAAGGAATTAGCGCAAAATCAGGCATTATTTGAT
GGGTCTAGAGTAAAAGTAGACGAAAACGTTAAAGCGCGAATCGCAAGCCTTAAGCCAGAA
GATTTTGAGCGAAAGCCATCTCGCGCGGAGCGCCAAAAATTACAAAAAGAAGCATTAGGC
TTGCCTGATTTGCCTACAACAACTATCGGATCTTTCCCTCAAACAAAAGAAATAAGATCG
ATTCGAGCGCTTTTTAGAAAAGGCGAAATTAGCAAAGAAGAATACAACGCGTTTATTGCC
AAGCAAATAGACGAGTGCATAGAACACCAGGAGCGCATTGGCTTAGACGTTCTTGTGCAT
GGCGAATTTGAGCGAAACGATATGGTTGAATACTTTGGCCAGCATTTGCACGGATTTAAG
TTTACAAAAAACGCTTGGGTGCAGTCTTATGGAACTAGATGCGTAAAGCCTCCAATCGTT
TGGAGCGACGTTTCTAGAGCGCAGCCAATCACGGTAGAGTGGAGTGCATATGCTCAAAGC
CGCACAAATCATGTTATGAAGGGCATGCTAACGGGGCCTGTTACGATTCTTAACTGGTCT
TGGCCTCGAGAAGATATTACGCACGAGGAGCAAACGCAGCAGCTGGCTCTTGCTATTCGA
GACGAAGTTTTAGATTTGGAGCGTGCTGGAATTCGCGTAATTCAAATCGATGAGGCAGCT
TTGCGCGAAAAGCTTCCGCTTAGGCGTTCTGATTGGCATAAGAAGTATTTGGATTGGGCG
ATTGCAGCTTTCCGTCTTGTGCACTCTGCTGTAGAGGCCACTACGCAAATCCACACGCAT
ATGTGCTACTCGGAGTTTAACGACATTATTCTAGACATTGATGCAATGGATGCGGACGTA
ATATCGTTTGAAGCTTCGCGCGGAGATTTAGTTGTTTTGGACGCTATTCATAACGCGAAC
TTTGAAACAGAAGCGGGTCCTGGCGTTTACGACATTCACTCTCCTCGCGTTCCTAGCGAA
GAAGAAATTGTTAATAGGATTCACGAGATTTTGCACAAAATGCCAGCAAGCAAACTTTGG
ATTAACCCAGATTGTGGCTTGAAGACTCGTGGCAATGCAGAAACTTGGGTTAGCTTGCAA
AATCTTGTTTCGGCAGCCAAAAAGGTTAGAAGCGAATTGGGTGGCGGTCTAAAATGA---
------------------------------------------------------ATGACG
TACAAACCAAAGTTTTCACTAGAGGTGTTTCCGCCTAAAAGAACATCTCCAATAGGAACG
ATTTACGACACTTTAGACGGCTTAAGGGGTTTGGATCCAGATTTTATATCTGTAACTTAC
GGAACGGGAAAATCTTCGGATCGAACTGCTACTGCTAGAATCGCCAACACTATTCGATCG
GAGTATGGTATTAAAACTGTTGCTCACTTAACAGCAAGATACTTGGATTATGACGATGTT
GACGAAGCTTTAGATATGTTTGATAAGGCAGGCGTTAGTGGCGTTTTAGCTTTGCGCGGA
GACGTTATTGAAAGTCAGAATGCTACTGGAGTGTTTAATCACGCGAGCGATTTAGTGTCG
TATATTCGCTCACAGCGACCAGATTTGCCTATTTTGGGTGCGTGCTACCCAGAAAAACAT
CCAGAAGCTGCTACTTTGCAAGAAGACATTGATAATCTAAAGAGAAAAGTTGATGCTGGA
GTAACTCACTTGATTTCGCAACTTTTTTACAATAACGATGACTTTTTGCACTTTAGGGAT
TTAGCTAGAAAAGCTGGCATTAACGTTCCGATTGAAGCTGGAGTTATGCCTGTTGTAAAT
GCAAATCAAGTTAAGCGAATGACAAAAATGTGCTCTTCTAAAATGAGTGAGCCAGTTTTA
GCAATGATTGAGCGATGGGGAAGTAATCCAGAAGTTTTGCAAGACGCTGGAAGCATATTT
GCGTCTCAACAGATTAACGATTTAGTTGCGGAAGGTGTAGATGGAATACACTTGTACACA
ATGAATCGTCCTGGAGTTACTAGAAGCATTTGGTCAAACGTTAAGCCACTTTTTACTAAA
ATCGTGTAG------------------ATGTACAGTGGCGTTATGAGCAAAGAATCAAGT
AATGCTGGAGATTTAAGCAATGGCTTCAGCGCGATTTTGAACGTGGGCTTAAAAGATGAT
TTGCAAAATCGTTCAAAAAATAGT---TTAAATTTTGCTCAAGAAAATGACTTATCGTAT
AGAAGCCTAGTTAAAGCAGGGTTTGCGCGACCGGAATCTGCTCGTAAAGTTATAGAAGAT
GTTTGCAAAAATTGTGCAAATAATTCAATAAACACGGTTAAAATTTTAGAAAGCATAAGC
AGAGTCGAAGATCCAGATTATGCAATTTTAGCGTTTAACGACATATATCAATCGCATAAA
AAAGTTGTTGAAAATATTGCTCAAAACTCTAATAATTCACTAATAACAAGTCCGCTTTCG
TCTTTAATGCAAGTTCTTGGAGCATCTAAAGCGTTTGCAATGCTAATGCGAACACGCGAA
GACTTAATAAGCGCTGCCGCAAATGACCCAAATCATTTGCTACATATGACTTTAGAAGAG
CGTGTTTCGGATTTACTAGAAGCTGTTCAATCGTACAGTGCAACAGTAGTAAATGAAGAA
AAAGATGAT---------------------------------------------------
------------------------------------------------------------
------------GACAAGAATTGCGATTCGTGCACTGTTCCAATAAGCTCCATGGGTTTT
GCACAAGCTGTTTGTGCGCTTAGAGCGAGATATCGCCAGCATATTGCTGCGATTATGGCA
TACGATTTGGCAAGCGCAGATCCTGTAGAATTGCAGCCAGATATAAGCTGTAAACTTTCG
GATGCTGCGGATGCTGCTTTAGAGGCGGCTCTTGCGATTGCGCGCGGGCAAGTTTCTGGA
TCTTGCTGTTGCAAGTTTGCAATAATAGCAATGGGAAAATTGGGAGCGCGAGAAATAAAC
TACGTTTCCGACATTGACTTAATATATGTAGTAGAGCCAACT---------AATGGCGTT
AAACAAGATGAAGCTTTGCGAGTTGGCTCTTCTATTGCGCTTGTTTTGCAAAAAGTGTGT
CAATCGGTTGTTATGGGTTGTGCGGAGCCTCCATTGTGGCAAATTGATACTGCGCTAAGG
CCAGAAGGCAAAGATGGTCCGCTTGTTAGGCGATTGGAATCTAACAGAGAATACTACGAA
AAGTGGGCAAGTAGCTGGGAGTTTCAAGCATTACTAAAGTCGAGGCCAGCTGCAGGAGAT
ATGCAACTTGGTAAAGATTATAGACAAATGGCAGATTCGCTTGTTTGGAAAGCGTCTGGT
CGTGAACACTTTGTTGCAGATTGCCAACATATGAGACAGCGAGTGGAGTCTTTGATTCCT
GCGTCTCATAGAGATTTAGACATGAAGCTTGGTCGCGGAGGATTGCGCGATGTTGAGTTT
ACTGTGCAAATGTTGCAACTTGTGCACGGAAGCGAAGACACGTCTTTGCGAGTTAGAGAT
ACACTAGGCGCGCTTAACGCATTATCTGCTGGAGGTTATGTTTCTAGATCGCAAGCTGCG
ATTTTGGCAGAACACTACCGTTTTGAGCGCGTGCTCGAGCATCGCCAGCAAATGTGGAAT
ATGCAACGTACGCATTTATTCCCAGATTTAGGTGCGCAAGGAAATGGTGGGTTAGATCGC
GCAAGAAGCATTAGTGTAGAAGATCTTAACAGTAACGAGCAAATTAGGCGTCTTGCTAGA
GCTGTTAGACTTAAGCCAGAAGAGCTTGTTGCGCGATTCGACAAAGCGCGACGAGAAATT
AGACACTTGCATAAAGATATTTATTACCGCCCAATGCTTCCGATTAATGCGCAAACGGAT
GCGGATCCTATTGTGTTGTCTGCAGAGGCTGCTCGCGCTCGCTTTGCGTCAATCGGATTT
GCAGATGCAAAAGCTGCACAAATGCATGTTGAAGCTCTTACTGAGGGACTTTCGCGTGCT
GCTAAAATTCACAGAATTTTGCTTCCTGCAGTGTTGAAATGGCTTGGAGAAGGTCAAAAT
CCCGACATGGGTTTGCTTGCTTTTAGGCGACTTTCCGAGCTCTTCGGTGGGAAAAACACG
TATCTTGGATTTTTGCGTGACTCTCCTAGCGCAGCTCAACGGCTTTGCCACGTTTTGTCT
GATTCGCGCTATTTAGGCGATGCAATGATGAAGTCCATACAGTCGATAACTTGGCTTGGA
GACGACTCGACGCTTGCGCCAAGAGGCAGAGAAAGCTTAGATATGCAAACGCGAGCAATG
GTTGCAAGATATTCAAGCAGTATTGCGGATTTTGCTCAATCTTTGCGCGCTTTAAGACGG
CAAGAAATTGAGCGAGTAGCTCTTGCTTGGATGTGTGGGATTATTGACGATGATACTTCG
ATGCAAGCAATGAGTGACGTATTTGACGCTGTTCTTGATGCTGCTTTGCAATGGGCTATG
AAAGATGCGTCTCGCAAAATGTGCCTAGATGAGAGC---------------AAAGCTTCG
ATTTCAATTATTGCCCTCGGACGTTATGGCGGTAGGGAAGTTAACTTCTGCTCTGATGCA
GATATGATGGTTGTTTATAAGCCTACACAAGATATTTGCGGTTGCGATTCTGGCGATGAT
TCTGGAGCTAATCTTGCTCACCGTTTTGCGCAAACTACTGTAGACATATTGCGAAATATT
TTGCAAGGTACTCTTACTTTAGAGCCAAAAATCATGGTTGATTTAGATTTGCGACCAGAA
GGTAAAGATGGGCCGCTTGTGCGCTCACTAGAATCGTGCGAGCACTACTACCAAAAGTGG
GCAAGTACGTGGGAAAATCAGGCACTTTTGCGCGCGCGCTTTGCTGCAGGTTCTAAAGAG
TTGGCGGATGCCTTGCTAAGTGGAGTAGTAAACGACTTGCGCTATTCATTGGAGCCTCTT
AGCGAATCCCAATTAGCGGAAATTCGTAAGCTTAAAGCGCGTATGGAAGCAGAACGCTTG
CCAAGAGGAGTTAGCAGAGACAGACATTTGAAGCTTGGGCGCGGCGGTTTAAGCGATGTT
GAGTGGACTGTTCAGCTTTTGCAATTGCAATACGCTGGAAAATACGAGTCTTTGCGCACG
GTTGGCACAATGCAAGCGTTGAAAGCGCTTAAAGAATTGCATTTGATTGAAGATGAAGAT
GCAAACGTGCTGGAGCGCTGCTGGCATATGTGTTCTGCAGTGCGAAATGCGAACTTCTTG
TGGTCTGGCTCACTTGAGCGTGCGGATGTTATTCCAACAGACTCTTATTCTTTAGGCGGA
ATCGCCACTTATCTTGGCTACGATCCAAACCAGGGTCGCGTTTTTGAAAACGATTTAATG
GCTGTTATGCGTCAATGCCGCGAAGTTATGTCTCGTCTGTTCTACTGTCGCTAAATGACG
AACGCATTT---------------------------------TCTGATTCTTCCAATCAA
GTTTTTTCTCGTTGCGCAATTGCTCAATCGTTAGCAGGCAAAAGCGTTGTTACATTAGAC
GATATTTCAACAGAACAAATACGAATGCTTTTAGATAAAGCGCGATACATTGATTCGCAC
AGAAAAGAAGTGGCCCACACTTGCGATGGCAGAGTGTTGGCCACTCTTTTTTATGAGCCG
AGTACGCGCACGCGATTAAGCTTTGAAACAGCAATGCTTCGCTTAGGTGGCAAGGTGATT
GGCTTTGCAGGCGCTCAACTTTCTAGCGCTAGTAAAGGCGAAACAGTTAGCGACACGTTA
AAAGTGGTATCAAACTATGTAGATGTTGTAGCAATGCGTCACCCTAAGGAAGGCGCCGCT
TTTGTAGCAACGCAAGCTGTTAGCACGCCAGTAATTAATGCAGGAGACGGTGGCCACATG
CATCCTACTCAAACTCTTGCAGATTTAGCAACGATTCTTGCACGATTTGGCAGACTGAAT
AATTTAACAGTTGGGCTTTGCGGAGACTTAACATACGGCCGCACAGTTCACTCGCTTATT
GAAACTTTATGCCGCTTTGGAAACGTTCATTTTGTGCTGATTAGTCCAGATGAGCTTAAA
ACTCCGCAATATGTTATTGATCGCATAAACGCAACTGAATCGTGCTCTTACGAGGAAACT
CGCGATTTGATGGAAGTTATTGGAAGTTTAGACGTTCTTTATATGACTCGTGTGCAAGAA
GAGCGTTTTACAGACAGGGATCAATACTTGCGACTTAGAGATACTTACATTTTGACGGAA
GAAAAATTGCAAAAAGCAAAGCCGAATACTGCTGTTCTTCACCCACTTCCTAGAATTAAC
GAGATTGCGGTTGATGTTGACGCGGATCCTCGTGCAGCATACTTTGAGCAAGTTAAAAAT
GGCATGCTTATGCGAATGGCTCTTGAAAGCTCAGTTCTTGGAGACGAGCTTTTGGGCTAC
GAACCAACAGATTTTGTGAATGTTCCTAAAGACGAATCGCAAGCTTACGATGCTAATGGA
ATTTCGCTCGCTAATCCTCGTGTTCATAAAGAAGACAAAAATGCTCCTAAAGATCTTAAA
TGTCCTAATATTCGCTGCATAACAAATAGTGAATTATCATTAGTCAAAAAGTTCTATAAG
GACGATTCTGACGCAAACGTGTATCGATGCTTGTATTGCGACGAAGAAGCATAA------
---ATGAGTGATGGCATGTTTATTCAAACTAGAAAATCTTCTAGAAGCTTTATATTTACT
ATTCGTGAAAGCTCTTTAGACTATTCGGGTGCAGATTCT---------------------
---AGTAAGCCAAAATATAGCCGTCTTTTAGGAAGGCGCCCAATAGAAGTTCTTGATAAT
CAAAAGCTTGACGAAGGTGTGTATCGCTTAGTTTTGCGCGATGATGCTATTGCTAAAACG
GCCACTCCTGCGCAATTTGTTAACTTATATTCTCCAGATTCTACAACTATGCTTCCTAGG
CCATTTGGTGTTGCAAGCGTTGATGGAGATACTTTTACTCTTATTTTTGCTGTAATTGGT
AAGGGTACTGCCGAGTTTGCGCAGCTTAAAGCAGGAGACACTGTAGACGCTTTAGGGCCA
TTAGGATTGGGTTTTGATATTTCTAAGCCAGCGCACTATGTTCTTGTAAGCGGAGGATTG
GGCGTTCCTCCTTTGATTTGTGCTGCGCAAGCGATTGCAAAAAATAAGGATTGCAAGGTT
ACGGCCGTTCTTGGATACAGAGATAATCATTTTGCTGACTCATTTATGAAGGAATACGTT
GATAACGTTTATAGCATTAGCAATGCGCAAGGAACTGTTATTACTTTGCTTAATGAGCTA
GAGCAAGAAAATCATTTTGATTTTAATGGCGATTTGCCTATTGTTATTCTTTCTTGCGGG
CCTATGCCAATGATGAAAGCTGTAGCTCATTGGGCGCATGAGCGTAACGTTAAATGCCAA
CTAAGCCTAGAAGCAAGAATGGGATGCGGATATGGCACTTGTGTTGCTTGCGTTGTAGAT
ACTTTGGAAGGCAGACTTAAAGTTTGTAACGAAGGACCAGTGTTTGATGCTGAAAGATTA
GGCTGGGAGTAAATGAGC---------------------------AATGAAACAAATAAT
GCTTTAGAAAACGCGCAA---------AATAATGCGCAA---------------------
---AAT------------CTTGGATTTGACACAAGCCACGTTTGGAAGCACTCAACTAAA
GTTGCTGGCGTTGAGTGGAAAAACATGGTTGGAACAGCGTCTGGCACATTCCAACTTGCA
GCTTGCGCGCACTTTTACGATGTGAGCCAGCTTGGAGCAATTTGCACAAAAGGTGTTTCT
CCAGTTCCGTGGGAGGGTAATCCTTCTCCGCGCACTGCAGAATCGCCTTCTGGAATGGTG
AATGCTGTTGGTTTGCAAAATCCTGGAGTTGACCACTATTTAGTAGACGAGCTTCCAAAG
TTAAAAAAGCTTGGAGCGCTTGTGATTACTAACGTTGCAGGCCACAGTGACGACGATTAT
GCGCAAGTTGTTGAAAAGCTTGCGGATTCTGCAGCAGACATGCTAGAGATTAACGTTAGC
TGCCCAAACGTGACTCACGGTGGAATGAGCGTTGGCACAGATCCAGTTGCATTGCATCGT
TTAATTAAGCGACTTCGCGCAATGACGAATAAGCCGATGATTGTAAAAATGACACCAAAC
GTTACAGATATTGTTTCGATTTGCAAAGCTGCTGTTGATGCTGGAGCGGATGCTCTTAGC
ATGATTAATACGCTGGTTGGTTTGCGAATTGACATTCGCACAGGCGAGCCGATTATTGCA
AACCGTACGGGTGGTGTTTCTGGTCCTGCAATCTTCCCAATTGGACTTGGATTTGTGTGG
CGAGTTCGTCAAGCTATGCCAGATATTCCAATCATTGGCATTGGTGGCATTGATTCTGGA
GAGAAAGCTTTGGAATACTTGTATGCTGGCGCTAATGCTGTAGAAGTTGGGGCGGCGGCT
CTTGTGGATCCTACTGCTCCGATTCGCATTGCGCGAGAGTTGGATGATTTGCTTGATTCT
AGGCCAAAGCTTGCGTCTTTGCTTAAAGAAGGCAAAACTTGGCGATGAATGGCACAATTA
CACGAGGATTTTACAAAGTTTTTGCTTGATTCGGGCGCACTTAAATTTGGTGATTTTACG
CTTAAGTCTGGTCGCCAATCGCCTTACTTTATTAACGCTGGTGCTTTTGACGACGGCATG
AAAATTGCTTCTCTTGGCGATTATTACGCTCAAAGAATTATTGCAGCAATCAAAGATGGT
ATTCTTTCTAACAATATTGACACAGTTTTTGGTCCTGCTTATAAAGGCATTCCGCTGGCA
GTTTCTACGTCTATGGCTTTAACGAATAATTACAATATGCCAGTTGGTTTTACTTTTGAT
AGAAAAGAGCGAAAAGATCACGGCGACGGCGGAATGATGGTTGGAAAGCCGCTAAAAGAC
GGCATGAATGTGTTGCTGGTTGACGACGTTATGACTGCTGGGACTGCAGTTCGCGAAACT
TTGCCAAAGCTTAAAGCAGAAGCAAACGTGCAAGTTGTTGGCTTGATTTTGGCAGTAGAT
AGAATGGAGCGCACAAAAGACAGTGATTTTTCTGCAGTAAAAGCAGTAGAGCAAGAGTTT
GGATTCCCAGTTCTTCCAATTGCTAACGTGCGCGAAATCTTCGATGCTGCTAAGAGGATT
AGTAATTCAAACGGGGAGCCCGTAATGAATCAGCAGTTGGCAGATTGCGCTGCTAAATAT
CTTCTTCAATACGGCGCTTGAATGGTTAGTTTAGACAATACACAAAGTACGCAA------
---------TCCATTAAAAGGCGATTGATTGTTCTTACTGGTCCTACTGCTGCTGGTAAG
GGCACTGTTGAGGGGGTATTGCGCGAAAAACACCCTAATATTTGGCTTTCTGTTTCTGCG
ACTACCAGAAAGCCTCGCTACGACGAGTTTAATGGTATTCATTATTGGTTTATTGACGAA
GAAGAGTTTGCTAGAAGGCAAAAGAACGGCGAATTTTTAGAGACTGCTCTTGTTCACGGT
ATGGCTCACTATGGTACTCTTCTTAAACCTGTTTTAGATCATCTTGCTCAAAACGTTCCA
ACGCTTCTAGAGATTGATCTTCAAGGAGCTAGAAGAGTAAAGCAAGAGGCTTCTAGACTT
GGTTTGGAAGTTGTGTACGTGTTTATTGCTCCTCCTAGCTTTGAAGAGCTTAAGCGTAGG
CTTATTGGTAGAGGCACAGAAACTCCTGAGCAGCAAGCTAAGCGTTTGCAAACAGCAAAA
GTGGAAATGGCTGCGTCTAGTGAGTTTGATTTTGTGATTGTTAATGACGATGCTAATCGC
GCTGCGGACGAGCTTTGGAATATAATCGCTAAAGAATACGATTTAGATTAGATGGCATTG
GGCACTAAGCCAACACCTACGGGACTTGCAAATCCGCCTATTGATGATTTAATGCAACAT
GCGGATTCCAAGTATGCGCTTGCCTTGTTTGCCGCAAAACGAGCACGGCAGATTAATTCT
TATTTCACACAGCTTAACGAGGGATTGTTGCAAAACGTCGGTCCTCTTGTTGAGTATAAG
AACCAAGAAAAGCCTCTTTCTATTGCATTCCGCGAGATTAATAAGGGTTTGCTGGTGGAG
AATCTTGGTGAAGATGATGTGAACGAAGGAAACTAAATGAAAGAGTCTAAACTTATTTCT
GCAGAATCTGTTACGGAAGGTCATCCAGATAAGCTTTGTGATCAGATTGCGGATGCAATT
TTAGACGATATGCTTCGTCAAGATCCCCATGCGCATGTTGCTGTTGAAGTTTGCGCTTGC
GTAGGCCAATTTGTTGTTTTTGGCGAAGTTAGGGGAGAAGTTTACACAGATATTCCTGGA
ATCGTAAGAAAAGTAGTGCGCGAAGTTGGATACAACAGTTCTTCTGTTGGTTTAGACGCT
GATTCTTGTGGCGTAATGGTTTCGCTAACTGAGCAAAGCGCGGAGATAAATCAAGGTGTT
TCTAGATTAAATTTAGAATCCGAAAATCTTGCGTCTAAAGAAGAACGCTACAAGAGTCAA
GGAGCAGGCGACCAGGGCGTTATGTTTGGCTACGCTAGCGACGAAACAGACACTTATATG
CCTCTTCCAATCTATCTTGCTCATCGTCTGGCTCAACGCTTATCTTACGTTAGAAAATCT
GGAATTGTGCCAAATCTTAGACCAGATGGAAAAACGCAAGTAACAATCGAGTATAACGAA
AAGTTAGAGCCTATTCGCTTAGATACTGTTTTGATTTCCACTCAACATAGCCCTAATGTA
AGCGTTGATTGGCTTAGAGAACAGCTTGTTAAAAACGTTGTAGAACCTGTTCTTAGTAAA
GTCTTAGAAAATCGCGTTGATTATAGCGATTATAGAATGCTTGTAAATCCTACAGGGTCG
TTTGTTTTAGGCGGTCCTGCTGCAGATTCTGGATTGACTGGCAGAAAGATTATTGTAGAC
ACTTATGGTGGAGCCGCTCATCATGGTGGCGGAGCTTTTTCTGGTAAAGACCCTAGTAAG
GTAGATCGTTCTGCAGCGTACGCTGCGCGCTGGGTTGCTAAGAATCTTGTTGCTGCAGGT
TTGGCTCATAAAGTAGAAGTGCAAGTCGCGTACGCGATTGGTATTGCGGAGCCTGTTAGC
GTAAATGTAGAAACTTTTGGAACAGAAGCTAACGGAATTACGCGTTCGGATATTTCTGCA
ATAGTTCGCAAAGTCTTTGATTTGCGACCAGCTGCGATTATAGACGAGCTTGATTTGCTT
AAACCAATTTACTCAAAGACTTCTGCATATGGTCATTTTGGCAGAAGTGATGTTGAGTTT
CCTTGGGAAAAGTTGAATCGTGTTGAACAGATTAAAAATGAGGTAAAATCATTAAAAAAA
TGAATGCTTGAACAGTCTTCGTTGCAGCCTTCTTTAGAAGGTTTAGCGAAAAAATCGCAC
AGGCGCAAAAAGGGTGGTTCAACACCAATCCAAGCGAGTAACTGTGCGATTGCGCATGTT
GTTTTAGACGTTCAAGCACCTCATCTTGGAAAAACTTTCGACTACATTGTTAGCCAATCG
CAAGATGAAGACGCAAAACCAGGGGTTATGGTTCGCGTAAAATTCGGCGCAAGACGAGTT
AACGGAATCATATGGAGCAGAAGCGATTCAAGCGAAACGCCAAAATCTTCCCTAAAGTTT
ATTGAAAAAATTATTTCTAGCGAAAAAGTTGCGTCTAAATCTTTTATGCAAGATATTTCG
TCAATTGCAGAAGCATATGGCGGAACTAGAGCGAATATTATTCGGCTCGCTTTGCCCAAA
AGAATCGCTGGCGTAGATAAAGAGAATTTTTTAGACGATATTCACATGTCTAAAAGGCAA
AAATGGACCATCGATTTTCGTAAAAGCTTAAAATCAAAAGATGACTGGCAACAGAATCAA
---------TATAGCGAATCGGAAAATCTTATAAAAACAACCGATGCTCGCATGTTTGCG
TCTTACAAAAACGCGGACTTGTTAAAACAAGCGCTA------GAAAACGTTCAAAAACCT
TATTATCTGCATTCT---AAAGAT---GACTTTACGTTAAGTACAACG------------
AATAATTACAAAGCTTTTCTTGTAGATGCTTTGCCAGGAGCGTTTAGATGGGCGCAAGAT
TTAGCGTGGATTATTGCAAATGCTATAAGCGCGGGTCGTCAAGTTGCTGTTGTTTTGCCT
ACTATTCGAGAAGTGAGTGATGTTATGCGCTCGCTTATGGTTTACGGCCTTAAGCCTTAT
AAAAAG---TCACAAAAT------------TCTAATGGCGCTTTAAGTGGAGATGTTGCT
CGTCTTTGCGCTTATGATTCTCCAGCAGATAGGTATAGAGCGTGGAGAGCTATAGAAAAG
GGTATTGTTCCGTGTGTTTTAGGAACAAGGTCTGCAATGTATGCGCCAGTTGAGTCGCAA
GCGCTTTTTGTTATTGTAGAAGATAGCGCATATCAGTATGCAGACGGCATGATGCCTTAC
GCGCAAGCTAGAGGCGTTATGCGATTGCGCGCAAAAAATCATAATGGCGTATTTGTTTCA
ATGTCTTTTGCAAGAAGCGTTATTAGTCAAAGCGAAGTT---------------------
------------------------------------------------------------
------------GAAAACAAAAAATTA------------------TCTCCTTCGGTTAGT
GGCCATTTAGTAGAGGTTACGCCTTTTAAGTCTGTTGTTCAAAATGCAAGTCCTTGGGTT
CGTCTTTTAAATTCAAATAATTTGACTAAAATAAACGACCCGAGTGTAGGTTCTAGAATA
CCGTACACTGCGCTAACTTCGATTAGACAAACTTTAGACGCTAAAATGCCTGTTTTGCTT
GCCACTTGCCAAGATAGCGCTATTCAAAAAGCTGCGTGTAAAAAGTGCCATTGTATTGCT
CGTTGCAAACGTTGCACTGGTCCGCTTGATTTGCCCTTAGACGGTTCTGCTCCTAAATGC
GCGTGGTGTGGAAGTATTGCAATAGGTTGGAAATGCTCGAATTGTTCTAGTAATTCTGGA
GCGATTGAAGCTGTTCATATAGGCGTTAATTTTACAGCTAAAGAAGTGTTTAAGTTTTTT
AAGGATGTTCCAATTATTGTTTCTTCTGCAAAACAAAAAAGCGGTGTTGTTGAGTGGGTT
GAGCAAAAGCCGATGATTGTTATTAGCGCGCTTGGATCGCAGCCGCGTGTTTTAAGCAAT
TCTAAAGATTCTTGCGGGGAATATGGTCTTGTTGCGATTTTAGACGCGTGGACGAGTCTT
TACAGCACGGGATTAGATGCTCGAATAGACACTTTGAACGCGTGGATGAAAGCGGCTTCT
ATGTGTGCTCCAAAAAGCAGAGACGGAAGCGTGCTTATTTTGGGAGAAACTTATGATGTT
CTCGCTAAAGCGTTAGAGGAGTGGGATTCTTCGATTCTTTCTAAACAAGAGCTTAAAGAA
AGAGAAGATGCGCTTTTGCCTCCTTCTGTTTGCGTTGCAAGAATATGGGGGTTTAGGCAA
GCTGTTGTAGATACGCTTAATGCGATTGGTGCAATGGGCGATTATGAGTGTGAAGACATT
AGTGAAGACATTAGTGAAGACATTGCAAAAGTCGCAAGCAAAAATGGCAATTTAGATAGT
TCTAGCAATCTTCCA---ATGTTAAAAGTCGAAACTAAAAATAATAGCTCTGTGGTTTCT
GGCGATTCGAGCGAAGATTCTGGCGATTCGAGCGAACCCGAATATCTTCCACCTTTACTT
GGAATTGTTCCAATGAAGCCTCCTTCAACATTGCGCGAGCAAAATTCTCAACGATTTGAA
GAATTAAACGATAGAGTTAAAGCAGTTGTAAGAGTGCCATTAGAATATAGAGATGAATTA
GTTAATCGTTTGAAAAAAGAATGCGCAAAGCATTTTGCAATGCGAAAAAGTGGCGAATTA
AAATTTAGTGTAGATCCTAAGGATTTG---------TAAATGGTTGAAAAATGCTACAAT
TGTGCGGTTTTGGGCAATCCTATATCGCACTCATTATCTCCAGTTTTACACAACGCTGCA
TATAAGGCATTGGGCTTGAGAAATTGGCATTATAGTAAAGAAAAAGTTAGCGAAGAAGAC
TTAAAAGATTTTATTGCAAATCTTGACGATTCTTGGAAAGGCTTAAGCCTTACAATGCCA
CTTAAAAAAACGATTATGAGCCTAGGTGTAGCTTGCGACTATTGGGCAAAAACTCTTGGA
GTTGCAAATACTGCTGTGTTTAGTAAAAAGCCATGCATAGAAAATCCTGAGACGATTGAG
CTTTGTAACACAGATGTAAATGGGATTGTAATGGCGTTAATGCTCGCTCTAAAATCTAAA
ATATTAAACGCAAAAAGTGCGGTTATTATTGGCAGCGGAAACACAGCGTCTTCTGCAATG
GCAGCTTTAATAGAAATTGCGCAAGGCTCAAAATTGAGCAAAGTTAGTGTTGTTGCAAGG
TTGCAAAGCGATGGAAAAACTGTTAAAAGCGTTAGCAGGTTTAATGATTTAGTAGATAAA
TATAACTCGGATTTTCCAAATAGCAGAAGAATAGAGCCA---------------------
------------------------------------------------------GAGAAT
TTGGAGCTTAAAAACAAGCGCGATTACAAGCCTGTTTGCGGTATAGAGTTTCCTGTGATT
GAGCCT---------------TTACAAATTGAC---------------------------
---GATTTACAAGATATAGAAGAATGTGATAAATCTCACATTCTAGAATCTATTTCTTCA
TTGGATGCAATTGAAGCAATTGCAAACGCAGATATTGTTATAAGCACTGTTCCAGCTCAT
GTAGCAGACGGATTAGCGCTAGCTTTGTGTGAATATTGCCAAGAAAAGTCAATAAAACAT
------TTAGGAGCTTTGCTAGACGTTGTATATGATCCTCGACCAAGCCAGATACTTAAA
GTTTGGAGAAAATACGGCATTGGTATTGGCGGAGAAGAAATGCTTTTACACCAGGCATTA
GATCAAGTAAAACTCATGACTTTTGAATATAGATATGCGAGTGATGATTCGAGTGATGAT
TCA---------------------------------------AGCGATGATTCTTGTATA
ATCAAACATAAATCTGACAAGGCTACAGATTACGAT------------------TACATA
AGAAGTTGCATGGAAAAAGCATTGCAGGAGGCATTATGATTGGCTCTTCTTGACGACGTA
AAGAACGAACTCGTCGCAAATAATAGTGACCAACCAGCGGTTATTATGGCTCAAGCTGCA
GCGATGATGCGTTTTGCTGGAGGTTTAAGGCCAGTTAATAATCAAGCTGTAATTAGAGCA
CAGTTTGATTCGCAAAATGCAGCACAATGGCTCGTAGATGTGCTTGAGACTTATTTCCAG
CGGGAAGCGAAGATTTCTCAAGCTTCTCGTCAAACCCCTACGGGTGTTGTTACTCGTTAC
GAGGTTCTTGTTGATCGAGGAGCCGCAGCTTTAGCATTGCAATCTGGTCTTTTGGATCGC
CGTATGCACATTGTTGCAGGCTTAGCTCCAGAGATTGTTAGCGGAAGCATTGCACAAATT
AAAGCCGCGTGGAGGGGAGCGTTTATAGCTCACGGTGCTATATCGGATCCTGGAAAAGCT
AGCTATCTAGAGATTGTTTGCCCAACTCACGAAGCTGCAACAGCTCTACAAGCTATGGCT
GCACGTTTGGGTGTAAGCGCAAAGGCTCGTAAAGTTAAAAGCTCCGAGCGCGTTACTTTG
CGCGATTCAGACGCAATTGAGCGTATGCTTAATTTGATTGGCGCTCCAAGGTCTTCTAGA
GAATGGACTGGCAAGCGTTCTGATGGCGAAGCAAGAGGAAAAGCTAATCGTTTAGCAAAC
TTCGACGATGCAAATATGCGCAGAAGTGCTAAGGCTGCTGCAGAAGCTTGCGAAAAGGTT
CGTCACGCTTTCGACGTTCTTGGAGACGATATTCCAGAAAATCTTTTGATGGCTGGCAAG
TTGCGACTTAAGCACAGTGATGCAAGCTTGGAAGAGCTTGGCCATTTGGCAGATCCTCCA
ATCACAAAAGATGCTGTTGCTGGTCGTATTCGTAGACTTTTGCAACTTTGCGCTAAAGTC
GAAAAATCTAGAATG---------TAGATGAAGACACTTAAAGATTTGGGAGATTTGAGC
GGCAAGCGCGTACTCGTTCGTGCCGATTTTAATGTTCCTCTTAAGGGCACGACTATCACA
GACGACGGTCGTATTAAGGCTGCTTTGCCAACGATTAAAGCTTTGCGCGAGCAGGGCGCC
AAGGTTATTTTAATGGCTCATCTTGGCCGTCCAAAGGGTCAAGTTGTTCCAGAGCTTTCT
TTGGCTCCAGTGGCAGCTCGCTTAGGTGAACTTCTTGGTGTAAATGTTGCTTTGGCTGCA
GATACTTACGGCGAAGATGCTCAAGCTAAGGTTGCTGCAATGAACAATGGCGACGTTGTT
TTGCTTGAAAACGTGCGCTTTAACGCCGAAGAAACCAGCAAGGATGCTTCTGAGCGCGCT
GAATACGCTAAGAAGATTGCTGCTCTTGGAGAGGTTTTTGTTTCCGACGGCTTCGGCGTT
GTTCACCGCGCTCAAGGCTCTAACTACGATGTTGCTGCCGATCTTCCAGCTGCTGCAGGC
TTGCTTGTTGAAAAGGAAGTTAAGGCACTTTCTCGCGCAACCGAAAATCCAGAGCGTCCT
TTGACAGTAGTTCTTGGTGGATCTAAGGTTTCCGATAAGCTCGGCGTTATTGAAAACTTG
CTTTCTAAGGCTGATCGCCTTGTTATTGGCGGCGGAATGGTGTTCACATTCCTTAAGGCT
TTGGGTCACGAAGTCGGTACTTCTTTGCTTGAGGAAGATCAGCTCGAGAAAGTTAAGGGA
TACATTGAAACCGCTAAGAAGAATGGCGTAGAGCTTGTTCTTCCAACCGATATTGTTGTG
AACGCTGGCTTCCCAGCAGGAGACACTCCAGTTGCTCCAGAAGTTGTTCCAGCGGATGCT
ATTCCTGCAGATAAGATGGGCTTAGATATTGGCCCTGATTCTCAAAAGCTGTTCCACGAT
AAGATTGTTGATTCCAAGACTGTTGTGTGGAATGGCCCTATGGGCGTGTTTGAGGTTCCA
GAGTTTGCTGCTGGTACTCGTGCTGTGGCTCAGGGCTTGGTTGACGCCACTAAGAACGGT
ACTTTCACTATTGTTGGCGGTGGTGATTCCGCTTCTGCAGTTCGTAACCTTGGATTTGCG
GAAGATGGCTTCTCTCACATCTCCACTGGTGGCGGCGCTTCTCTCGAGTTCTTGGAAGGT
AAGACTCTTCCAGGTTTGAGCGTGCTTGAGTAAATGGTTTGTAAAAGAAAACCGCTAGTT
GCAGGTAATTGGAAGATGAATTTCAATCACCTTGAAGCCACTCATTTTATTCAAAAATTC
TGGTGGCAGCTTTGCGATTCTCACTTCGATTGTAAAAAATGCGATATTGCGCTTATGCCA
TCGTTTACATCCTTAAGAAGCGTACAAGTTTTAGTTGAATCCAGCAATATTCCTATTCTT
TACGGAGCGCAAGCTGTTTCCGTTACAACTCAAGGAGCGTTCACTGGAGACGTTTCTGCA
GATATGCTTGCAAGTCTTGGCTGCTCAATGGTGATTGTAGGCCATTCTGAGCGTAGAAAG
TATCATCCAGAAGACGATGCGAATATTGTTGACCAAGTGCGCGCTGTTCTTGCAGCTGGA
ATGCAACCAATTTTATGCGTTGGTGAAAGCTTCGAGGAACGCAAGCAAGGTATAGAACTT
GATTTTGCGGTTGGTCAAGTTCACGACGTTACTCGCGACTTAGACTCTAAGCAGGCAGCG
CGTTTGATTATTGCGTACGAACCAGTTTGGGCTATTGGAACTGGCATGGTTGCTACAGCT
CAATCTGCTCAAGAGGCAGCTTTTGCGATTAGGGACGATTTGCGACGCACTTTTGACAAT
AATGTTGCAAATTCTGTGCGTATTCTTTATGGCGGATCTGTAACGTCTTCTAATGCGTCA
AGCTTAATTAGTGAGCCAGATGTGGATGGATTCCTTATTGGAGGAGCGTCTTTAGAAGTT
GAAGAGCTTGCTTCTATTGTTAAACTCGCGTCTTATAAAAATCGCGAATGA---------
GTGTCCGCTGTGAAAATTGTTTTGCAAGTGTTGCTTGTGCTCACCAGCATTTTGTTAACA
TTGTTGATTTTGATGCACAAGGGCAAGGGCGGCGGCCTTTCCGATATGTTCGGCGGCGGT
TTAACGAAGAACGCTGGTAGCTCTGGTGTTGCAGAAAAGAACTTGAATCGTTGGACTGTT
ATTATAGCTTTGATTTGGGTGGCTGTTATTGTTGCCTTGAATCTTATGACTAAGTTCTCA
CTTATCTAA---------------------------------------------------
------------------------------------------------------------
------------------------------------------------------------
------------ATGGGTTTAATCAGCGCTATGCAAGGCTTTTGCGTAATCGGCATCGTA
ATTGCCGCAGGCTACGTAACCGCGCGTCTTCGCATCGGCGGATCGCAAGCACAAATGGTG
CTTAATCGCGTAAGCTTCTTTGTATCTAGTCCTTGTTTAATGTTTGCAATCCTTGCAAAA
GAGCCAATTTTTGAGATTTTCCACTCGTCAATTTTTGTTGCGTTTTTCTCCGCAATGATT
GTTGGAATCGCGTTCATCTTGCTTAATCGCCTGTTCTTCCACCTTCCTGCAGCGGATTGC
ACAATTGGCGCGCTTAACTCGCTTTACTTAAACTCGAACAACATTGGCTTGCCTGTTGCA
ACTTATATTCTTGGAAATCCCGCGCTTGTTGCACCGATTTTAGTTATGCAGCAAGCTGTT
TTTACGCCTGTTGGACTAACGGTTTTAGACGTTACAACTACTGGAAAGTGCTCGCTTAAG
CGCATTACTCAG------------CAGCCGCTTAAACAGCCGCTTTTAATCGGGTCGCTT
GGAGGAATTATTATTTCGGCAATTTCCGCAAAAGTTGGATATTTCCCTGTTCCGAATTTT
CTCTATGACCCGATTAAGATGATTGGCGATTCCGCGGTTCCTATGATTTTGATGGCTTTT
GGAATGTCGCTTTACGGCAGCAAGCCGCTACAAAAGGATTCTAATCGCGCTGCGATTGCG
ACGGTTGCGATTCTTAAAAATCTGATTATGCCAATTGTTGCGTTTTTGCTGGCTTATTTT
GTTATGGGCTTTAGAGGTGCTACGCTCTACGCATGCGTTGTTCTGGCGGCTCTTCCGACT
GGTCAGAACGTGTACAATTACGCTGCACGATACAATGTTGGCTTGAGTTTTGCGCGCGAC
GGAATCCTGTTTTCTACCACTACAAGTCCGATTTTTATTGCGCTAATCGCAGCAGTTTTG
GGGTGAATGCCAGGAGCAAATCTGACTCGCGTAGAAGCTGCGGAACGTTTTAGCGCTATC
CAAATGCCAATTCACTACACTGTTGCACTTGATTTAGGCAAGGGTGGCCGCGACTTTAAG
TCGCGCACAAAGATTGAGTTTGATGCAAAAGCTGGTGAAACAAGCTTCCTTGATTTGATT
GCAAACAGCGTTGAATCCGTTGTGCTTAATGGCGTTTCTCTTGACGTTTCTAAGGTTTTT
GCAGATAGTCGCATCGAGCTTGCAAATTTGGCCGAGCACAACACCGTAGAAGTCGTAGCA
AATTGCCAATATTCCAACACGGGCGAAGGCTTGCACAGAAGCGTGGACCCTTCCGACGGC
AACGTTTACCTTTACACGCAATTTGAGGTTCCGGACGCTCGCCGCGTTTATGCAGTGTTT
GATCAGCCAGATTTGAAGGCTGTTTTTGACTTTAGTGTGGATGCTCCAGAAAGTTGGATT
GTGACTTCCAACATGCCAGTTAAGAGCGAAACTGCGATTGAAGGCCGTAATACGGAAGAC
GGCACTTTGGAAAATGGCGTTGTAGAAGGCATGAAGCGCTGGGTGTTTGAGTCAACTCCA
AAAATGAGCTCTTACTTAACTGCGATTTGCGCAGGCCCTTACGCCGAATGGCACACGTCT
TACAACAACGAGGATGGCCGCGTAGTTCCAATGGCAATGTACTGCCGTCAGGCACTTAAA
GACGCTTTTGCAAAAGACGTTGACTACTTGTTTGACATTACAAAGAAGGGCTTTGCTTTC
TACGCTAAGACTTGGGGAGTGCCATATCCGTACGCAAAGTACGATCAGATTTACGTGCCA
GAATACAACGCTGGAGCTATGGAAAACATTGGTATGGTTACAATTCGCGACCAATACGTG
TTTGAGTCCAAAGTTACAGACGCTTATGCTGAGCGCCGCGTTGTAACAGTTTTGCACGAG
CTTGCACACATGTGGTTCGGCGACTACGTAACTATGAAGTGGTGGAACGATCTTTGGCTC
AACGAGTCTTTTGCCGAGTTTACGTCTACGCTTGCAACGGCTGAAGCAACCGAATGGCAC
GACGCTTGGAGCACTTTTAATTCTGGCGAGAAAAGCTGGGCGCTTAATCAAGATCAGCTT
CCAACAACGCACCCAATCGTGGCTCCAATCAACGATTTGAACGACACTTCCGTAAACTTC
GACGGCATCACTTACGCAAAGGGCGCTTCCGTTTTGAAGCAACTCGTAGCGTACGTTGGT
CGCGAAAAGTTCTTTGAAGGAATCCACAACTATTTGAGCAAGCATGCATACAGCAACGCA
ACTTTGGCTGATTTGCTGCACGAGTTAGAGCTTACAAGCGGACGCGATCTTAAGGCTTGG
AGCGCGCAATGGCTTGAAAAAGCTGGAATTAACACGATTTCTACCGAAGTCGAAGAAGCA
GCTGATGGCACTATTGCTTCCTTGCGTTTGCGCCAGAGCGCGCCAGATGAGCATCCTGTT
CTTCGCGCACACCGTTTGGCTGTTGGATTCTACAATGTAGACGAAGCAAGTGGCGAAATT
GTGCGCACAAAGCGAATTGAACTCGATGTTGATGGCGAAGTGACGGAAGTTGTTGAGGCT
CGCGGCGAAAAAAGGCCTGCGCTTATTCTTGTAAACGATGACGACTTGACTTACACAAAG
CTACGTTTTGACGCAAAGTCGCTTGAGTTTGCTGCAGAAAACTTGTATCGTTTCAAGGAT
TCTTTGACGCGCTCTCTTATTTGGCTCGCATTGTGGGATATGACTCGAGATGCGGAATTC
CCAGCAGAGCGCTTTGTGGAACTTAGCCTTAAGGCCTTGGCAACCGAGCGCGAATCTACG
ACTTTCCGCTATGCTCTTGGTCAAGTAAAGGTAACTGCAAGCCACTACGTTGTTCCAGAG
CGCCAAGCACAAGTTGCAAAGCATGTAGCTCATGAACTTTGGCAGTTGGCTTTGGCAGCT
TCTGCAGGCTCCGACGAGCAATTCCAGTTGCTCAAGGCTTATCTTGGATATGGCGAAGTT
GGAGATGCTGAGTTTGTGCGCGTAGCTAACGGATTGCTTGACGGCTCTGTGCGCTTAGAA
GGCTTGGAAATCGACAACGACTTGCGTTGGAGCATTCTTATTGCGCTCGCAGGTGTGAAT
GCTTTGGACGAAGCTGGAATTGATGCGGAACTCGCTAAGCGAGACACGACTGAGAATCGT
GAGTATGCATATCAGGCTCGTGCAGCTCGCTCAACTGCAGAAGCTAAGGATTGGGCTTTT
GAACAAGCTTTGCGCAATCTTGATTTGACTAATATGCAAATGGGTGCTGTTGTTGCTGGA
TTTGCAAGCACCGCTAAAGGCGATTTAGTTAAGCCATACGTTAAGCGCTACTTTGCGGAA
GTTGAGTGGATTTGGAAGAATCGCACATTCCATATGGCGGAAACTTTGATTGAAGGCTTG
TATCCAAATTATGCAAATGTGGACGAGTTGGTTGAGCGCGGGCAAAGCTGGCTTGATGAG
CATAAGGATGCCGACCTTGCTTTGCGTCGTATGGTGCTCGGCAAGCTTGATTCTTCTCGC
CGTACGCTTAAAGTGCAGCATTACAACGCTTCGCTCTAG---GTGATTGCCGCTTTTGTT
GACGTGCGAAGTCGCAGTTTTGTAAATCCGTTGAGGCTTAACGCTACAATAGAGCAGATG
AGTGATACAACGATGCAATCGACGGATGAGATTCTTGCAGAGATTGTA------------
---------------------------------------------------------GAC
TCTGTAAAAATTCCTCAATCCTCAGAT---------------------------------
------------------------ATAAACAATAAAAAGTCAACAAAAACTGTGAAAAAA
GAAAATAAAACTACAAATAAAAATACAAAAACTAAAAAAACTAAAGAC------------
------------TCTGAATCGAATAAGGTGAGTAGGGCATCTAAAGGATTTAAGTCTCCT
AAAAGCTCTAAAGCCACTTACAATGCGCTTCCACCAGTTGTAAATGATCAGCGAGAGGGC
GCGCTTGTTGCGCCTCCAAAGTATCGCAAGGGGTCAATGCGAATCGTTCCGCTTGGTGGA
TTGGGTGAAATTGGCCGAAATATGAACGTTATTGAATATAATGGTCATATTTTGCTTATA
GATTGCGGAGTGCTTTTCCCAGAAGAAGAGCAGCCAGGCGTGGATCTGATTTTGCCAGAC
TTCCACTACATTCAAAACAGACTAGATAAAGTAGACGCGCTAGTTTTAACGCACGGCCAC
GAAGACCACATTGGCGGCGTGCCGTATTTGCTTAAAATGCGCCCAGATATTCCGCTAATC
GGGTCTAAGCTCACTCTTGCGTTTGTTGAAGCAAAGTGCGAAGAACACAAGATTAAGCCA
AAAACAATTCAGGTAGAAGGCCGCTCAAAGCTAAAAGTTGGCCCATACAATTTGGAGTTT
ATTAGCGTAACGCACTCGATTCCAGACGCTCTTGCTGTATGCGTAAAAACGCCAGCGGGA
ACGATTATAGACACTGGAGATATAAAGTTAGATCAGCTTCCACTAGACCATAGGCTTACT
GATTTAGTTGAATTCGGAAAGCTTGGCGAGCAAGGAATTGACCTATTAATGGCAGACTCC
ACAAACGCTGAGGTTCCAGGATTTGTTAAGCCAGAAACTTCGATTGGCCCGGCTTTGGAT
CAAGCGTTTGCTAACGCATCGCGCAAGATAATCGTAGCAAGCTTCTCTAGCCACGTTCAC
CGCGTTCAGCAAGTGGTAGATGCTGCGCACAAGTATGGCAGAAAAGTGGTGTTTGTTGGG
CGATCAATGGTTAGAAATATGTCGATTGCGGCCGATCTTGGCTACTTGCATATTCCAGAA
AATACTGTTGTAGATCTAAAGCAAGCAAAAGATATTCAAGACGACAAGCTTGTGTATATG
TGCACGGGGTCTCAAGGCGAGCCAATGGCAGCACTTGGGCGAATCGCAGACGGAATACAC
AAAGATATTACAGTTAACGAGTTCGATACCGTTATTCTTGCAAGCTCTCTAATTCCAGGA
AACGAGCACGAAGTTTATAAGGTTATTAACAAGCTTGTGCAAATGGGCGCTCGCGTAATC
AACAAAGACAATGCTGCAATCCACGTATCTGGTCATTGCAATGAGGGCGAGTTGCTCTAT
TTGTACAACATTGTTAATCCAAAGTGCGCTATGCCAATCCACGGAGAACACAGGCATCTT
GTTGCAAACGGTTTGATTGCTGTTAAAACGGGCGTGGATCCTAAGAATGTTGTTTTGGCA
GAAGATGGCGATGTTGTGGATTTGTACCACGGAAACGCTGCTGTTGTTGGCTCTGTTCCA
TGCGGATACGTGTACGTTGACGGCGATTCCGTTGGCGAGCTTACAGACGAAGAGCTGGAA
AAGCGCAGAATCCTTGGTACGGAAGGCTTTGTGTCTAGCTTTGTAGTAGTAAATACAGAT
AGCGCAGATGTTGTAGCAGGTCCTAAGATTTACTTGAATGCTGTTGCAGAAGACGAGTCT
GATTTTGAAAAAGTTCGATCTCAAATTGTTTTCCAGCTTCAAGACGCTATGATGCATGGC
GAGAAAGACACGCACAAGCTTCAGCAGATTATGCGAAGAACGCTTGGAAGTTGGATTGCG
CGCGCGTTGCGTAGAAAGCCAATGATTGTGCCTGTTGTTGCGGATCTTGCGCAAAAGGAT
------TAG---------------------------------------------------
------------------------------------------------------------
------------------------------------------------------------
---------------ATGACCTACAAAGATTTTAGCCAACTTGCATCGGAGCGGTTTTCT
GCACGCGACTTTTTGAACAAGCCGATTGAGCAAAACGTTTTAGAGTCAATATTGCACACT
GCTTCTCTTGCACCAAGCTGGAGCAACACAAGAGCTTATGCGCTTGCTATTGCGCAAGGC
AGCAAAAAAGACAACATTGTAAAAGCTTATTTAGATAAGTGCAATGCAATGCTTAAAGCC
AAAGATAAGAGCTTGAGCGAATCTGAGCGCGCTCAGTTTGCTCAAGAGTCAGCGCCTAAT
GGCGACGTTCCTGTTGCAAAGCCGTATCCTAGCGACTTAAAGCAGCGAAGCGCTAAACTC
GGTCTAGCGTTATATTCGCATTTAGGAATCGAAAGGCACGATTTTGCAGCCAGGAACGCC
CATACGCGCAGGAATTTCGAGGCTTTTGGAGCGCCCGTTATTGGCTTTGTT------TTA
GCTAGGCGCGATTTTATGCCGTTTGCTGCAATGGACGCTGGCCTTATGTTGCAAACTCTG
TTTCTTGCTGCTAAAGATTTAGGTGTTGACTCTTGCCCTCTTGGTGTTTTGTCAACTTGG
CGGAGCCCATTAGACGCGGAGTTTGAAATTCCAGAAAACATGGAGCTTTTAACTGGATTT
GCGCTTGGGTATGCTAGCGATTCGCATACAAACGAGTTTAGAGCCGAGCATCCAAAGATT
GAGCTGCTG---------TAGATGAAAGCTTACCGTACGCCTTGGTGGTATTTTGCGCTT
GGACTATTGTTTGGATTTGTATTCGGCGCGTTTTTGGTCTCGATTACAGAATCTAGCGCA
ATATCGCTTTCGGGAGCTCCGTGGATTGTTTTGGCTGTTATGATAATCGGCGGAATAGTC
ACGTTTGTTCTTGCTTGGCAAACGCATCAATACGCTACT---TCTAAGCCA---AAAGAG
CGCAAGCCTTTTAACATGCAAATGGCTGTCTCGGCACTCATGCTTGCAAAATCGCTTGGA
ATGGCTGGTGCTATTTTAACGGGCTGGTATGCAGGTCAGATTTTTGTTTGCTGGCCGCAC
GCGGATATTCCGCTTTATTCCAAC---GTTATTCGCGAATGTGTTATTGCGGGAATCGTG
TGCATTATAGATATGATTATTGGCATTGTTGGCGAATGGATGTGTCAGATTCCTCCAGAA
GATGGAGCGGATGCTGCTGGCGATTCTTCGGATCGAGCGAAGCAGGCGGCGGTTTAA---
ATGCAAGTTGCAGATATAAGAGATGATATTGATTACGAATTAATCAGCCACGAAGAGCTT
ATGAAGCGCATTCGCGAGGTTGCCGCTCAAGTTAGCAAAGACTACCAAAACCGCGATATT
TTGCTTGTTGCAGTGCTTAAAGGCGCTGTAAACACGCTTGCTGTTTTCTCGCAGGAGCTT
AGTCTTAACGCGCCGATGGACTTTATGAGTCTTTCTAGCTACGGCAGTGGCACTAAGACC
AGCGGCCAGATTACGGTTCGCGAGGACTTAACTACAGATGTTCGCGGTCGAGATGTGCTG
ATTGTGGAAGATATTGTTGATTCGGGCAAGACTCTGGACTGGCTTGTTAGGGAGCTTAAG
GGCAGGGGAGCTGCAAGTGTAAAGGTGTTTGCGCTTTTAACAAAGCCAGCTCGCCGAGAA
GTGGAAGTAGATATTGCGTACACTGGTTTTGAGATTCCAGACGCGTTTGTGGTCGGTTTT
GGCATGGACTACGACGAAAAGTACAGGAATCTTAATTCTATTGCGGTTCTTAAGCCTTCT
GTGTATGAGTCTTGA---------------------------------------------
---------------------------GTGCAAGACCCTCAATTCTTGCAACACGGCGAG
CATGCAACTTTGCCATCCGCTCCTATTGTGTTGGTCGCATGCTCTGGCGGTCGCGATTCG
CTTGCACTAACGGCGCTTGCATCAAAAGTATGCGCAAGCAGAGGGATTCAATGCGGTGCA
ATAATCGTAAATCATAATCTTCAAAAAGACTCCAGCAAAGTGGCGCTTAATGCTGCTAAA
ACTGTTGCAAAACTTGGAGTAGACGAGTCGCTTGTATTTGTTAAATCTGTGCAAGTTAAA
GATAACGAAAAGGGAGAAGAAAGCGCAGCTAGGGATGCTAGATACGCTGCGATTATTGAA
GTTGCAAAAGACTTGCGCGCGTCGGCGGTTCTTTTAGCACACACAGCAAACGACCAGGCA
GAAACGGTTTTAATGGGATTGCGCGATTCTGCTGGCTTGGAGGCCTTGGCTGGAATGAAA
GACGTTACAGTTAGGGAGAATGTGCTATTTGCGCGGCCGCTGATTAATCTTACGCGACTT
GAAACCACGCAGATTTGCAAGGATTTGGGCGTTGAATGGTGGGACGATCCAACAAACGGC
GATTCATCGCCAATCGATGTTGAGCTGCCAAAATCCTACCCGCTGCGCTCTAGAATCAGG
CATACACTTATGCCGTATATTTCGCGATTTTTTGAATCAGATATGACTTTGTTGCTTGCA
AAAGGAGCGAAATTTGCTCAAGACGACCTAGACTACATAAACTCGCAAGTAAATCTTGTA
GAAAAAGAGGCGATTGTAAAAGAGGAT---------------TGCAAAGTCAAAATCAAA
CTTGCGACTCTAGAAAATAGCCACATCTCGATTAGGCGGCGAATCGTAGCTCGCGCGCTA
AGTGCTGCTGGAATACGCTTTTCGTCAAATCATATAGAATCAATCGACGAGTTAATAACA
AACTGGCATGGTCAAAAGCCGATTGCGCTTCCAGGAGGATATGAAGCAAGCAGAAAATCA
CATACCATAACGATT---------------TGTGAACGCTACTAA---------------
------------------------------------------------------------
------------------------------------------------------------
------------------------------------------------------------
------------------------------------------------------------
------------------------------------------------------------
------------------------------------------------------------
------------------------------------------------------------
------------------------------------------------------------
------------------------------------------------------------
------------------------------------------------------------
------------------------------------------------------------
------------------------------------------------------------
------------------------------------------------------------
------------------------------------------------------------
------------------------------------------------------------
------------------------------------------------------------
------------------------------------------------------------
------------------------------------------------------------
------------------------------------------------------------
------TTGATTTTTGCAAATTTGTTGCAAAAATATGGCATTGACGTTCGCGAATGGAAG
GGCGATTCTGCAAAAATCACTAAG------------------------------------
------------------------------GCAGCTAAAATTTCTGGCGCAGACTCCATG
CATGTTAGCTACAAAAAATCGCTTATTTCCGCCGATTTTAGCCAGATTGCGCGCGTTTGT
TCTGCTCCGCTAAGCGAGATAATGGCGTATATGCTTAGGCATTCCGACAATTCCCTTGCG
GAAGAGTTCGGGCGTTTAACTGCGCTCGCTATGCGTAAGCCAAATTCTCCAAAGGGTGCA
ACTTTGGCTGTGCAAGATGTTTTGCGTGATTTAGGTATTGATATAAACGGATTGCATATG
TCGGATTGCTCGGGACTTTCGCCTAAATCCGCTGTTCGTGCGATTACTTTGATTCAGGTT
CAAGCGCAAAATCTTCAGGAG---GGGATTGGTGCTGCTGCAGCAGAAGGTTTGGCCTTG
CCAGGCGTTTGGTGTACTTCTGCTAAAAAGCGTCTTGTTGATAAGTCGGCCGCTGGATTG
ATGCGTGTTAAAACTGGATTTTTGGGTGATGTTTCGTCTATGGTTGGCAACGTTTCTAGA
AAGTCGGGAGGCGCGCTAACTTTTGCGGTTGTTGTTAATCCGCCTGGAGATGTTAACTAC
ACTTATGTTGGCATTAATAAGATGATGGCAGAGCTTACCAATCTTTAGTTGGATAAGAAA
CCTGGTTCAGATGGTACTTTAACTGTTGCGAGGAATAAGAAAGCTAATCACGACTATGCG
ATTGAAGATTGCTACGAAGCAGGTATTGCGCTTACTGGAACCGAAGTTAAGTCTTTACGA
GAAGGCAGAGCTTCTTTATCTGAAGCGTTTGTAAATATTGATAGACGTGGTGAGATCTGG
CTAGAAGGCGCAAATATTCCAGAGTATCTAAATGGAACGTGGAATAATCATGCCCCTAAG
CGTAAGCGCAAGTTACTTCTTCATGCTGTTCAGATTGCTAAGCTTTCTAGGCAGATTGAA
GCTAAAGGTTATACGATTGTGCCTTTGAGGATTTATTTTAAGGGCAGCTACGCTAAAGTT
GAGATTGCTTTGGCGCGAGGCAAAAAAGAGTACGATAAGCGACAAGCGTTGCGCGAGGAA
CAAGATAAGCGCGAGGCTTTGCGTGCTATGCGATACAAGAATATGCAATCTAGGTGA---
------ATGTCTCTGATTTCGCTAGAACATGTGTCGAAGATTTATCCTAAGGGCACGCGT
CCTGCTTTGGACGATATTTCTTTAGACGTTGATCGCGGCGACTTTGTGTTTCTTGTGGGT
GCTTCTGGGTCTGGTAAGACAACGCTTTTGAGTTTGCTTTTGCGAGAAGAAGAAGCCACA
AAAGGCGAGATTCACGTTGCTGGCAATGACTTGAGGCGACTGGTAAATCGCCAGGTTCCG
CAGTATAGAAGGTCGCTCGGTTTTATTTTTCAGGATTATAAGCTGCTTAATAATAAAACT
GTGTATCAAAATGTGGCTTTTGCACTAGAGGTTATTGGCACGAGCCGCTCTACGATTAAG
TCGCTTGTTCCGCGAGTTTTGGAAACAGTTGGTTTAACTGGCAAGGAGAATAATTATCCG
CACGAGCTTTCGGGTGGAGAGGCTCAGCGAGTTGCCATTGCGCGCGCGTACGTTAATCAT
CCGCAAATTCTTCTTGCAGACGAGCCTACTGGAAACTTGGATCCTACAACTTCGCTTGGA
ATTATGGAAGTTTTGGACGCCATTAATCGCACGGGTACTACGATTGTTATGGCTACGCAC
AATGAGGAAATTGTTAACTCTATGCGAAAGCGCGTTGTGGAGCTTCATTCTGGTCATATT
GTGCGAGATGAGCGCGAGGGTTCTTACGATTCTGCGCTTTACTTCCCAGACGCAGATGTT
GAGCAAAAGTCGAAAGCTCAACAAGCTGTAGAAGGA------GACTCCATTAGTGCGGCT
GTTGCTGATTCTAAGGGC------GATTCT------------AAGAGCGAATCAAATGCC
GAATCAAATGGCGAATCAAATGCCGAATCTAGCTCAAATGCTAATAGTCAATCGCCTATA
AATGCAAATGGTTTTGACGAGTCGCAAGAAAATTATCGTTTTATGTCTAAACGTGCAAAG
CGTGCGGTTCAAGCAAAAAAGGCAATGGATGCTGTTGCTCAAACTTTGCAAAATGGGTCC
GAAAATAATGAGGGCATTGCTCGTCTTGCGCAATCTGTTCATTCTGGCAGAACGGGTAGA
TATGGCGAGGTTTTTCAGCCTTTAGAAACAACTATGACTTGGGGGCGTGGGCTTTCAATT
CCGCCTGCTCCTCCTGCAAAAAAGTCAGAAGATAAG------GGTGATGCCAGTAGCGTT
GAT---------------------------------------------------------
---------------------------------------------------------GGG
TCGAATGAAACAAGC------------------TCTAATAGCAAAGCTAGC---GATAGT
AAAGCGAATAAAACAGAAGTAAATAAAACAGAA---------------------------
------------------------------------------------------------
------------------------------------------------------------
------------------------------------------------GCGAATAAAAGC
GAAGCGAATAAAACAGAA---------------------------------------GTG
AATAATAGCGAAAATCTTAAGAACGAAGGAGACGAGTAA---------------------
------------------------------------------------------------
------------------------------------------------------------
------------------------------------------------------------
------------------------------------------------------------
------------------------------------------------------------
------------------------------------------------------------
------------------------------------------------------------
------------------------------------------------------------
------------------------------------------------------------
------------------------------------------------------------
------------------------------------------------------------
------------------------------------------------------------
------------------------------------------------------------
------------------------------------------------------------
---------------------------------------ATGCGCCACTCGCAGGTGCGC
TCGTTGGATCGCTCCGAGCGAATCCGCACATACAACTTCCCAGAAAACCGTATTGTGGAC
CATCGCACAAACTACAAGGCATACAATCTTGACCAGGTGCTTAACGGCGACTTGCAAGCG
GTTATAGACAGCGATATTCAGGCAGATGAAGCCGATCGCTTAGCTAAAGCCAATTAAATG
ATTGAACTTAAAACTCCATCCGAAATTGAAGCTATGAAGCCTGCGGGTCGCTTCGTTGGT
AGTATTCTTAAAGATTTACAAGCAATGACAAAAGTTGGTACAAATCTTCTTGAGATTGAT
GACTTTGTTCGCCAACGCATTGTGAGCCGTAAAGGTGCGTCTTCTTGCTATGTTGATTAC
GCTCCTGATTTTGGAACTGGTCCTTTTGCGCACTACATTTGCACTTCTGTAAACGATGCT
GTTCTTCATGGCGTTCCTTTTGATTACAACCTTAAAGACGGCGATTTGCTAACGCTTGAC
TTAGCGATTAACGTTGACGGATGGGTTGGAGATTCTGCTATTAGCTTTGTTGTTGGAAAG
CATGCAGATCCTGAGGATTTGCGATTGATTAAGTGCACGGAGGAAGCGCTGGAAGCTGGC
ATTAACATGGCTCAGCCAGGTAACCGTCTTGGGGATATTTCTGCAGCTGTTGGATGCGTT
GCTCATGAGTATGGTTACAGCGTAAATCTTGAGTTTGGAGGCCACGGAGTTGGTCATATT
ATGCATGGCGATCCGCACGTTCCTAACGATGGCACAGCTCACCACGGCTACAAGCTTCGC
CCAGGCTTGGTTATTGCTATTGAGCCGTGGTTCTTAAAGACTACTGACGAGATTTATCAA
GATCCAAAAGACGGTTGGACTCTTCGATCTGCTGACGGTTCGCGCGGTGCTCATAGCGAG
CATACGATTGCAATTACAGAGAATGGTCCAGAGATTTTGACTGTTCGCTAAATGGCACAG
CAACAAGCAACATTAACAATCAGCGGATACGTTGGAAGCGACCCTGTAAACTTTAGTCGA
AATGAAAACTCGCCCGCATGCTCACTAAGAATTGGAAGCACATCTTCTTACTATCATAAC
GAAGAAAAAGCATGGAAGGAGCGTCCAACAACATGGATGACTGTAAAAGCGTACAAGTCG
CTAGCATCAAACGTGTTAAAAAGCGTGCATAAGGGAGATGCAATCGTAGTTTGCGGAAAT
TTAAATACGGAATCTTGGCACAAAGATGGAGAAGACCGATCGCGAGTGGTTCTAGAAGCA
ACATCAATCGGACACGACCTAAATCGCGGAATCAGTGAATTTACTAAGACTTCGTATGCT
AGAAACAGAAACGTTGCAAACGTAGATTCTAAA------------------AACACAGAC
TATAGCGAAAATGGAGATAGT---------CGAAATCAAAACTTTGCAATGAAAAATCCA
ATGTCTTCTAAATCAAATTCTTCT---------AAT------------TCTCAAGAAAAT
TCTCAAGAAAAT---------------------------GAAGAGATAAATGATTTTGGA
GGCCACTTAGATGAAGAAGAATACAACGATATTGAAGGAGGCGCCAATGATTTTTAG---
---ATGTCCTCATGCGCAAATAGATTGGAACGCATGGGTTCTAATGTACTTCGTATGTCT
AAGCTGTTCCTTCGTACGCTGCGCGAAGATCCAGCAGACGCGGACGTTAATTCCGCAAAA
CTTATGCAGCGCGCAGGCTACATTCGTAAATCTGCTCCAGGCGTGTGGACGTGGTTGCCA
CTTGGTCTAAAGGTACTTAACAAAGTTCAAGCGATTATTCGCGAAGAAATCAACGGTATT
GGCGCTCAAGAAGTTCACTTCCCAGCGCTTCTTCCACGCGAGCCATACGAGGCTACAAAC
CGTTGGGAAGAGTACGGCGACAACATCTTCCGCCTTAAAGATCGCCATGAAGCTGACTAT
CTTCTTGCTCCAACGCACGAAGAAGTCTTTACTCTTCTTGTAAAAGATATGTATTCTTCG
TACAAGGATTTGCCAGTTACTTTGTATCAGATTCAAACGAAGTATCGCGACGAATTCCGT
CCGCGCGCAGGTCTTATTCGTGGACGCGAGTTTATTATGCAAGACGCTTACTCGTTCTCG
ATTGACGAAGATGGTTTGAAGTCTGCTTATGTTGAAGAGCGCGCTGCCTACGCTCGAATT
TTTGACCGTTTAGGCATTAAATATGTGATTGTTCACGCTGTTTCTGGCCCTATGGGTGGA
TCGGATTCCGAGGAATTCTTGGCTCCAATGGCAATTGGCGAAGATACTTTTGCTCTTGCT
CCTTCTGGAAAAGCTTGGAACGTTGAGGCTTTGACCACTCCAGAAATGCAAGATGTTGAC
TGCTCGGCAACTCCTGAAATGGAGGCTCTTGATACTCCAGATGCTAAGACGATTGAGGCT
TTGGTTAAGGTTTCCAACGATTTGCATCCGCGTAAAGATGGTCGCGAATGGCAAGCCTCC
GACACTTTGAAGAACTTGATTATTGCTGTTAAGCACCCGGCTGATGCTGAGGGTGGTGAG
CACGAGGAACCATGGCGCGAAATCGTAGCTATTGGTGTTCCAGGAGATCGCCAAGTAGAT
ATGAAGCGTCTTGAAGCTCAATTTGCTCCTGCAGAAATCGAAGAAGCAACCGAGGATGAC
TTAAAGTCTCATCCTGAGTTTGTAAAGGGCTATATTGGCTTTAGTGTATTAGGTCCTCAA
GCTCGCAAAGATGGTAGCAAGGTTGCTTGCCCTGTTCGATACTTGATGGATGCTCACGTT
GCAAAGGGAAGCGCCTGGATTACAGGAGCAGATGAAGACGGCAAGCACATTTACAATGCT
GTTTACGGCCGCGATTTTGAAGCGGACGGCGTTGTTGAGGCAGCTCAAGTGCGCGATGGC
GATATGAGCCCAGACGGTTCTGGTCCATTGAGCTTTGAGCGCGGTGTGGAAATCGGACAG
GTGTTCCAGCTTGGCTTAAAGTATTCTAAGGCTTTGGGCTTAAGCGTTCTTAACGAAAAC
GGCAAAGCTGTGCCAGTTTGGATGGGCTGCTACGGTATCGGCGTTAGCCGCGTGATTGCG
TGCCTTGCAGAAACACATCACGATGAAGCTGGCCTTGCATGGCCTATGGCGATTGCTCCA
GCTCAAGTTCACGTTGTTGCTACTGGCAAAGATCAAGTTGCTTTCGACGCTGCCGAGAAG
GTTGTTGAAGAGCTTAGCAAGCAGGGAATCGAAGTAATCTTCGACGATCGTCCAAAGGTT
TCTCCAGGCGTAAAGTTTAAGGACGCGGAGCTTGTTGGTGTGCCTTTGATTGCTGTAGCT
GGCCGAGATACTGTGAACAATGGCACGATTGAAATCCGTGATCGCAACGGTTCAAATGTT
GAAGCAGTCCCAGTTGACGAGGCTGCTGCTCGAATCGTTGAGCGCGTCAGTGAGCTCTTA
GCT---TAAATGGTTACAACTGATATGAACATGCAATCTGCGTATACTCCTGTTCCTCCA
ATTTTTGAAAAGCTCGGCCTCGCATATGACGATGTGCTTCTGCTTCCAAACGAGACCGAT
GTAATTCCATCCGAAGTAGATACAACTACTCATCTAACTCGCGAAATCACTATGAAAGTG
CCTGCAATTTCTGCAGCAATGGACACAGTAACCGAGTCGGATATGGCTATTGCAATGGCT
AGAAATGGCGGAATTGGCGTACTTCACCGCAATCTTTCCATTGATGATCAAGCTGCGCAA
GTAGATATTGTTAAGCGCAGTGAGTCTGGCATGATTACCGACCCTCTTACTGTTCACCCA
GATGCAACGCTCGCCGATTTAGATAAATTGTGCGGGCGTTTCCATATTTCGGGCTTACCA
GTAGTAGATGGCGAAAATCGTTTAGTTGGCATTATTACCAATCGCGATATGCGTTTTATT
GCTTCCGAGGATTACGATCGCTTGAAAGTTAAAGACGTGATGACTCGCGAAAATCTTGTA
ACTGGTCCTTCGAATATTTCTAAAGAAGATGCGCATCGTTTGCTTGCAGAAAACAAGGTT
GAAAAGTTGCCGCTGGTTGATGCTGAAGGTAAGCTTACAGGTTTGATTACTGTTAAGGAC
TTTGTTAAGACTGAGCAGTACCCAGATGCTACTAAAGACGACCAGGGTAGACTTCGTGTG
GCTGCTGGAATTGGTTTCCTTGGAGATGCTTGGCAGCGTGCGTGTGCGCTTATGGAAGCT
GGAGTTGACGTTCTTGTGGTTGATACTGCAAACGGCGAGGCTCGCTTGGCACTAGATATG
ATTCGTCGAATTAAGGCAGATAAGGCTTTTGACGGCGTGCAAATTATTGGCGGAAATATT
GCAACTCGCCAGGGTGCACAGGCGATGATTGACGCTGGCGTTGACGCTGTAAAGGTTGGC
GTTGGACCAGGCTCTATTTGCACTACGCGCGTGGTTGCAGGCGTTGGTGTGCCTCAGCTT
ACTGCTGTTTATGACGCGGCTCAAGCTTGCAAGGCTGCTGGAATTCCATGCATTGCGGAT
GGTGGTATTCACTATTCTGGAGATATTGCTAAGGCTTTGGTTGCAGGAGCCAACACCGTT
ATGCTCGGCGGCACTTTGGCTGGATGTGAGGAAGCTCCAGGCGAGAAGGTTTTGCTTCAC
GGCAAGCAATACAAGCTTTATCGTGGCATGGGGTCGCTTGGCGCAATGGCTCCTCGCGGT
AAGAAGTCTTATTCTAAGGATCGCTACTTCCAGGCAGATGTTACTAGCTCCGATAAGGTG
GTTCCAGAAGGCGTGGAAGGCGAAGTGCCATACCGTGGTCCACTTAACGCTGTGCTTTAC
CAGCTTCTCGGTGGCTTGCATCAGTCTATGTTCTACGTTGGTGCTCACAATATTGAGGAG
CTTCAGGAGCGCGGTCGCTTTATTCGCATTACGGATGCAGGCCTTAGGGAATCGCATCCT
CACGATATTGTGATGACTGCAGAAGCGCCAAACTACAGCGGTTTCCACAACTAAATGAGG
GTATACCTGTTTATAGCAGCAATCGCAGGAGGCACAACGTGGCTAATAATGCCGCTTATA
CGTCATCTTGCGATTCGCATAGGAGCTGTTGGAAAAGTGCGCGCTCGCGATGTGCACACA
ATACCTACGCCCCGTATGGGTGGAGTGGGAATGCTATTCGGCTTTGCTGTGTCGATGGCA
TTTGCAAGCTCCATGCCTTTTATTTCGGGGCTTTTTGCAGGAACACACCAGCCATGGGTG
GTTTTAGCTGGAGCAGTACTCATATGCCTTTTGGGTGTTTGCGACGATATTTGGGATTTA
GATTGGATGCTAAAACTTGCAGGTCAATTGCTAATAGCTGTTTTTGTAGCGTGGGGAGGA
TTGCAAATCGTAGCGTTGCCACTCGGGTCGCTAGTCACAGCCTCTCCAAGCCTTTCAATC
GCAATAACCGCAATACTAATAGTTGCTTCAATTAATGCAGTCAATTTTGTAGACGGTCTA
GATGGGTTGGCTTCTGGAATTGTGGCAATTGGCGGAATCGCATTTGCAACATACTCTTAT
ATTCTTGCGCGCACGTCTCCGAGCTACGCTTCAATGGCAACTCTTATAGACGTTGCAATG
GTTGGAATGTGCGTAGGCTTTATTTTGCACAATTGGCATCCAGCAAAGCTTTTTATGGGC
GATTCTGGCTCCATGCTAATCGGGTATTTAATAACTTGCGCGTCTATTATAATGACAGGT
CACTTAGATCCATCTGCAGTGCACACAAGCATCTATTTGCCAGTATTTATGCCGATTTTA
CTTCCGATTTTAGTGCTGTTTTTGCCAGTTCTAGACATGTGTTTAGCAATATGCAGAAGG
CTTGCAAAAGGGCAGTCGCCAATGCATCCAGACAGAATGCATTTGCATCACAGAATGTTG
CGCATTGGGCACTCGGTGCAAGGAGCGGTGCTTATTTTGTGGGGATGGGCGGCGCTCATA
TCTTTTGGATCAATAATGATTCTGTTCTTTAAAGCAGTTTACGTGCTTGTTGGCATGATT
ATTGCGGCGGCGTTGCTTACGATTCTTACAATGATGCCATATTTGCGCAGACGTTTGCCA
GAGTTGCGAAATTCGTGA------------ATG------------------------AGT
------------GAAATAAATAGCGCGGTTCAACCAAGGCAGAATAATCGAATTAACGTA
AACATCGCGCGAATCATGTTGCTCTTATGTGCCGCGATTTGGGGCGGAAGCTACGTCTCG
TCTAAATACGCTCTAGAGGTATTCCCACCGCAATGGCTTATGGGAGTTCGCATGCTTGGA
GCGTGCATAATAATGGGCGTAGTCTTCTTTAAGACGATTCGCAAAAATTTTACTAAAAAG
CTAATAATTCCTTCTCTTTTAACGGGCGTTACGTACTACGCATCTTTAGTTACGCAAACA
GAAGGATTAAGGTGGATTGATCCAGGCAGAAGCGCTTTTCTTACAGCAGCCTACTGCGTT
ATAGCGCCATTTTCCGCGTGGATGATTATTAGAAAAAAGCCAACGCTTTTAGGAATTATT
GCTGCTTTAACATGCGTTGTTGGCGTTGGATTCGTTGCATTAAAGCCAGGCTCTCTTGTT
CTTACGCTTTCTCACGGAGATATTTTAACTCTTATTTGTGCTGCTGTTTTTGCGTTTAAC
TTAACATACTTAGCGTATTATTCTAGACAATACAATCCCGTTGCTTTAACATTCGGCCAG
TTTAGTGTTTCTGGAGTTCTATTTTTGTTTGGAGCTGCAGTAAGCGAGCCTTTGCCTAAC
TTTAGTGCAGAAGATAATTGGATTACGTTTACAAACATGTTCTATCTTATAGTGATAGTA
ACTGTTCTTGCGCAAATTATTCAAAACTACACGCTGATTTATCTTTCTACAGCTAATGCT
TCTGTGATTATGTGCACAGAATGCTTGTTTACATTGCTATTTTCTAGCATTCTTTACAAT
GAGCGCGTAACAAATATGGCTTTTGTTGGATTCGCTTTGATTTTTGTTGCGATTTTGCTT
GCAAGTTTGGCAGAGCATATTGAGCTAATGCGCGCGAGGAAAAAGCAAGGTTCTTATAAA
TCTAAAGCAAAAGTGGCATCTGTGCCAGCATCTACAATCTAAATGAAAGTAACAATTGCT
ATTGTGCCGCCAGAAGAAGAGCAGCACGCTCAATTGTCAGTTCACAATATTGACGATAAT
CTTAAACGCATTATAGCCAGCTTGCAAAGCGTTGATTCTAAAAATGCAAAATCAAGCAAT
---------------------GCCGAAAATAATACTGCGAATGCGGCAAATAGCAACAAT
AATTCATTTATATACGGTTATATTAATGATTCGATTATTGTTATGCACGAGCCAGATGTG
ATTATGATTTGCGTAGAAAATTCGCGCGTAATCATTCACAGTGATAAAGGCGAGTGCGTG
TCTTACAAGCGCCTAATGGATTTTGATAATCCGCAATTCGCGTCGTTTGTGCGCATATCT
AAGTCCGCAATCGTGAACTTAAATCGCATTGTTCGAGTTGATCCAGGATTCGGCGGAAGT
ATGAGCGTAAAAATGGACGACGGAAGCGTTGAGTGGATTAGTCGCAGATGCTTAGCAGGG
TTCAAAAAGCGCTTAGGAATGTAGATGAATAAG---------------------------
---------------------------------CCTTATAACACACTTCCAGAAGACGTT
GTGTTAAGCGTTTCTAACGTTACTAAACGATTCTCGCTGCGAGCAAATCATTCG------
ATTAAAGAGTCGATTGTAAACTTGCTGACACCGCCGTCTAAAAAGCACGAGACACAAAAC
TTTACAGCTTTAAGCAATGTTAGTTTTACTATTAAACGCGGCGAAACTGTTGGACTAATA
GGCATGAATGGCTCTGGAAAATCTACTATGCTTAAAATGCTTTCTGGAGTTATGCAACCA
GACGAAGGCGAAGTTTGTGCGCGCGGAAGAATCGCAGGACTAATCGAAGTTGGAGCAGGA
TTTGCTGCCGACTTAACTGGTCGCGAAAACGTGTATCTTAACGGCGCAATTCTTGGAATG
ACAAAAGAAGAAATAGACGATAAATACCAATCAATAGTAGACTTTAGCGAAATAGAGCCT
TTTATGGATACAGAAGTTAAGTTCTACTCTTCTGGAATGTTCTTACGATTAGCGTTTTCT
GTAGCAGCGCACAGCGATCCAGACATATTCTTAATCGACGAAATTCTTGCAGTTGGAGAC
GAAGCTTTCCAACACAAGTGCATTACTAGGCTTAAAGAGCAGCAAAAACGA---GGGCAA
ACAATGGTAATTGTTTCGCACAGCGAAGATCAGATTAAGCAACTTTGCTCTCGCTGCATA
GTGCTGTCTCATTCACACATGATTTACGACGGTGAAGCCGAGCCAGCATTTAAC------
------------------GCAATGCGAGAAAGCTTAAACAATAAAGCA------------
------------------------------------------------------------
------------------------------------------------------------
------------------------------------------------------------
------------------------------------------------------------
------------------------------------------------------------
------------------------------------------------------------
------------------------------------------------------------
---------------------------------TAA------------------------
---------------ATGACAACAAAGTCTGACGCCATCTATCACCCTGGTAGAAGCAAA
GGTCTGATTGACATTCCAAGATACCTTTAT---------------TTGCTTGACTTACTT
GTAAAAAAAGAAGTACGCATAAGATATCGCGGTTCTTGGCTCGGTATGGCTTGGACGTAC
GTAAAGCCAATAACACAATTTGTAGTGTTCTACGTTGCAATGGGAATTTTCTTAGGACTT
GGCCGCGGAGGTGGAATTCAAGCCTACCCACTGTACCTTTTTAGCGGAATCATAGTAACA
AACTTTTTTGTAGAAGCATTCTCTAATTGCACAAGATCAATACTTTCTAATGCTGGCTTA
ATACAAAAAATCTATCTTCCTAGAGAGCTATTCCCACTTGCATCGCTACGAGTTGCTTTT
GTGCACTTTTTCCCACAAGTAATCGTGCTTATAATCGGAGCCTTATGCATGGGGTGGATC
CCAGATTTTGCAGGCATAATAGTGGCAATAATCGGATTTATTAGCGTGTGTACGTTTGCC
TTTGGTCTTGGATTATTCTTTGGAGCAATCAACGTTTTTTACAGAGATGCAGAAAATATT
ACAGACTTAGTGGCGATGGTTGCCGTATGGCTTGCGCCGTGCTTCTACACATGGCAAATG
GTTGCAGCTCACGCA------CCACGATGG---------GTTTTAGAGATGTATTATGCA
AATCCTATTGCAATAAGCGTTGAAGCATTCCACCGCGGATTCTGGCTAAATGCCACAGAT
CGCACTTTCCAATTTGCAGGAGCTTGGTCTTTAAGACTTTGCGAAAGCCTTGTAGTTGCA
TTTGCTGTACTACTTATTGGCGAAGTTACATTTAGACATCTTGAAGGCAAGTTTGCTCAA
GAAATTTAAATGGCTATTAACAATGCTGGCGCAAATGCGCAAGATAAAGCCAATTCCTCC
TTTAAGCATGCTCAAAATCCATCTGGTTATGATTCTCAAAATACGGCTCAAGCTAATGCC
CAAGATGCGCATATGCCAATGCAAAATTCT------------------CAAGCGTACGCT
CAGCCTTATTATGTGATTCCGCAAATGCAGCAAATGCCG---CAAATGTATCAAGCGCAG
CAA------------GTGCCG---------CAAATGCCAGTTATGCAGCCTGTTATGCAA
TCTCAACCTACGTCTTCGGCTTTTACATCCACTCCT------------------------
------------TTGCCGCAAGACGCAGTTTTTGGTGATAAT---------AATTTGCAA
AGT------------CAGGCTAATAATCACGTAAAG------------------------
---------------AATCCGATACTTCTTGGAACTTATTCTCCAAAAATAGATGCAAAG
GGTCGTGTGGCTTTGCCAGCAAAATTTAGATCTCAACTGGGTGATGGTTTTGTTATGGCT
CGCGGACAAGAGCGATGCGTTTACGTTCTTCCAATGCAAGAGTTTGAACGTATTACAACT
CAAATTCAGCTCACATCTATGAGTAATAAGTCTGCAAGAGACTACCTTAGAGTCTTCCTT
TCTGGTGCCGTTGATCAGGAGCCAGATAAGCAAGGACGTATAGTGGTGCCTCCAATGCTA
AGAGATTATGCCAATCTTGGAGATGAGATTGTTGTAATTGGTGTTGGAACTCGTGCAGAA
ATATGGAATAAATCTGCTTGGAACAATTATCTTGCAGATAAAGAGCAAGATTATGCAGAT
ATTGCAAATGATGTTCTTCCGGCGGTGGCACAATGA---------------ATGAAAGAT
TTATCTACAATTCATGCGCCAGTGTTGTTGGAAGATTGCGTAGATCTTGTTTCTCCAGCA
CTAGACCATAAAGACTCTATTGTTGTTGATTGCACATTGGGTCTTGCGGGTCATGCAACG
GCTTTTCTTAAAGCTGCTCCATTTGCAACGCTTGTAGGTATAGATAGAGATAGTGAAGCT
CTTGAATTAGCTACACGAAGAATGCGCGAAGAAGGATTAGAAAATCGTTTTATTCCAGTT
CATGCAGCTTTCGACGAAGTTGATAAAGTTCTTGAAGATTTAGAAATCGATAGGATTGAC
GCAGCTTTTATGGACTTAGGTCTTTCTAGTTTGCAAATAGACGAGGAAGATAGAGGATTT
TCTTATTCTCATAACACAGTCTTAGATATGCGCATGGATACAACTCAAAGTGTTACTGCT
GAAACCATTCTTGCGACTTATAGCGCATCCAGTCTTGCTCAAATATTCCGTGAGTATGGT
CAAGAACGTTTTTCTGGTCCAATCGCAAGAAAAATAGTGCAAGTTAGACAAGAGAATCCA
ATAAAAACGTCTGGTCAACTTGTTGATTTAGTGGATCATGTTATTCCGCGTGCTCATCGT
GCTCCAGGAAATCCTGCTAAACGAGTTTTTCAGGCTCTTAGAATCGAAGTTAATGGAGAA
CTAGATAAGCTTTATAGGACTTTGCCAAAGCTTGCTTTGCGCTTAAATAACGGTGGCAGA
ATTGTTGTTGAGTCTTATCATTCTTTGGAAGATATTACAGTTAAGCGTTTTATGAATAAA
GGCTTAGAAGTAGATGTTCCAGCAAATATGCCAATTATTCCGCAAAGCGCACAGCCTTTC
TTTAAGTCTTTAACGCGTGGAGCTATTAAAGCATCTGAAGAAGAAATTGCAAATAATACA
AGGTCTTCTTCTGTTCGCTTACGCGCAGTGGAGCTTATTAGAGATATTCCAGATAGGTGG
ATTAAAGACTTTACAGCTATTGCTCAAGGAGAAGATTCATCTTCGCATCGTTCTTCTGCT
AAATCGAATGGTGTAAATAACAGCAAAGGAGGCAGGTTCTAAATGGATAAGCCAAGTAAA
AACCGTGCTTCTAGGATTGCTGCGTCTTATGCCAGTTCATCTGCTCCTGCTGGGCGAGTA
GACGAGAAAGCAGCTGGTAATAATTCAAGGCAAAATCGCGTTTTAAAGTCGATTCCATTA
GTGTTTAGCGCCTCTGACCGTAGGTCTTACACAGTAATGAATCACTTACATAGAGTTATA
GAGTGGAGTAATACTCGTAAGGCTCCTCTTTTTAACTTGATTATTGTTGTTATTTTCCTT
TTTGTTACGCCTACTACGTCTTTGTTGTTGCGCACAAAAATGGCGGAGATATCTTTTGAA
CAAGCTGCCACTCAATCAAGTATCTCTAGGCTTCGTCAAGATGTGGAAACAGCGCAAACA
AAGTTAGACGCTTTAGAAGCGGATCTTCCAGCAAAAGCACAAGATATGGGAATGATTCCG
CAACAGGGAGCAATAACAGTTGATTTAAGTGCTTATGCCAATAAAAAGAAGGCAGAACAA
GCTGCTATTGAAGCTCAAAAAGCTAAGCCA---------GAGCAAGCTAAACAGCAGCAA
GCTAAACAAAAACTTAAACAA------CAGAAAACTGAA---------------------
---------------------------------------------------------CAA
CAAACTAAACAAGACCAAAAT---AAACAACAAACTAAACAACAGCCAGAACAAAAAAAT
AAGGAGAAA---------------------------------------------------
------------------------------CATTGAATGAATGCTGTTGATGAATTTTCT
AGAACAAGAGTAACTCTTGGTTTTGCTGCACAACAATACGGTTTTGAAGTAATACCATCT
TTTGCTTCTGGAATAACAATTACGTCTTTAGCGTGTGATGTTAGGAATGTTAAGCCTGGG
TGTCTTTTTATTCCTGCAAATCGCGTAGATAAAAGACAATTGGAAGCTGCTAGAGATGCT
GGAGCATACGCAGCAATGGTTACTCCAGAGTTTAGGTCCGAAGCTATGAGCGTTGGTATT
CCACTTTTAGTTTCTTCCAACAATCCAGTAACTTTGGGTAAACTTGCTTGCGATGTTAAT
AATGATCCATCTTCTTTTATAGCGACTTTTGCGGTTGCTGGCGACGATGATGACGAAGTC
TATGCAAATGTTATACGATTAGCTGATTTTCTTCATATGCTTGGCAATCCAATTGGTGTT
ATAAGCGCTGCAGGGTCTAATTCTCTTCAGCGAGAACTGGATTTAGAATATCCGCTTGGA
ATAGTTGATATTCAGCACAATTTGTCGGTATGCGTAGAAGATGGTGCTGCAGCTGTTGTT
ATAGCGCTAAATTCTGCAACTCTTAAAAAAGACGCTTTACAATCTGTAAACATTGATGTT
CTTGGAGTTGAAAGCAATAATGCGCTCGCAATGGCAGGAAGTCTTGATTTGTATAAGTCA
GATTCCAGTTCG------------------CAAGCTATTGAACACAGTGGTGGCGAT---
------TTGGTATATGATTCAAGCTTT---------------GCAAATTCAAAAGATAAG
TCGCAAGCAAGCGGCACATTAGAAGCCAAATCTAAAGTGGATGCTAATTCAGAGGAT---
---------TCGCAAGATTCGCATGAGTCTAAG------------TCTAAAGAATCATCG
GAATCACTTATATATAGTAATAAAAAAGATGATTCTAAGATTGAT---------------
---------------TACAAGAACGATTCCAAGATTGACGAATCAAGCATAAAATCTGCG
CGCCCTGTA---ATGAGTTTTTATAATTTGCAACAAAGGTATGGATTTATAAGTCACGAA
AGATCTTATTGTGTAATGCGTTCTAGGGAATCCGATGAGTTAGCTGCATTAGCAGATCAA
ATCGGCGGCAAAAGTGTTAGTAAACATCTTTCTCTTTCAATCGCAATGGTTCTTGCTGCT
GGTGTTAGAAGAGGAACAATTAAGAGCGCGTTGCGAGTATCTCACGAACTAAAATAGATG
TTTTCAATAGAG------------CAAAATAGCAAGCAAAATAAAATTACA---GACACT
GTTTTTACGCAAGATAGCACTCGTATGATGCCTATGAGCATTAAAGAGGTAGCAGATGCT
GTTAACGCAAGCGAGCTTTTATGCGGT------------------------------TCG
TCGGCGTCGTGCGAT------------------TCGGCATCTTGCGATTCGGTAAAAGGC
ACCGATATTGTTAATTTCGCTACAAGTGATTCGCGTAACGTTGCTTGCGGAGCGGTATTT
ATTGCTATAAAGGGCGAGCGAGTAGACGGACACGATTTTGTTCAAAAAGCAGCTCAACTT
GGAGCCAAAGCTGCGATTGTGGAACATGCTGTTTTGCTAGATGAAAGTGTGCAAAACAAG
ATTGCTCAAATCGTTGTTAAAAATTCGGTTGAAGCGCTTGGGCTTTTAGCAAAACATAAT
TTAGTTCGCCGCCGCGCGTTAAATACGCCATTTAGCATTATTGGCATAACTGGTTCCGTT
GGAAAAACTACCACAAAAGATATGCTTAATGCTTTGCTTTCAACGCTTGGTAATACAGTT
GCGCCCGTTGGGTCTTTTAATAACGAGATTGGATTGCCATTAACGTCTTTGCGTGTAAAC
GAGAATACGCGATTCCTTATTGCGGAGATGGGTGCAAATCATGTTGGAGAAATTGCAATG
CTCACAACTATTGCGCCTCCAGACTTATCGGTTGTATTAAAAGTTGGTGTTGCTCATTTG
GGCGAATTTGGATCTGTAGAAAAAATTGCGCAAGCTAAGAGTGAGATTGTTAGGGGACTT
TTGCCTCATGGTGTTGCAATTTTGAATGCAGATGATTTTCGCGTTGCAGCTATGAGCAAG
CTGGCTGATCAAGATAAAGTTCGCTGGTTTGGCTTAAATGCTGATAATAATGGCAATTTT
GATGCATCGAATAATGGCAATTATCAATTACGAGCGCAAGATATTTCTTTAGACGAAAGT
GGTTGTGCAAAATTTACGATTATCGAAAGCAAAAAAATCGCAACTAGCGAAAAAATCGCA
ACTAGCGAAAAAATCGCGACTAGTGAAAATAGTGCAATTAGTGAAAATAGTGCAACACTA
CATCTTGCGCTTCCTGGCGTGCACAATGTTATGAATGCTCTTGCTGCATCAAATGTTGCA
CGATATTTTGGAATGAGTCTTAAAAACATTGCTCTAGTTTTGAATAAAGTTTCGCATATT
AGCCCGCATCGTATGCAAATTTCTGTTATTTGCAAAGATGATAAAAAATTTACACTTATT
GACGATTCGTTTAATGCAAATCCAGACTCTATGAAAGCAGGAATTGACGGATTATGCTCT
TATGAGTCCAATGATTCTTCTAATTCCGCTAACTCTTCTAACTCCGACGAT---------
------------------TCTGCAAATTCTGCCGATTCTGCCAAGTCTTCATCTGCCAAA
CTTTTTAGAATCGCTGTTTTAGGCTCAATGCTGGAACTTGGAAAAGACGAATATAACATG
CATGAGTCTATAGGAAAATATGTTGCACAAAAGAATATTGACGCAATAATTTCCGTTGGA
TCTTCCACGAGTGAAAAATTAGATGAATTAGCTTCTTGCATAGCTAAAGGTGCTAGAGAT
AATTGGCAAAATAACAGAAATAACATAAATAACATT------------GTAAATAAGTAT
CAAAATAACAATGTTGATGCTAAAAACAACGTGTACTTTGTGCATGATTGTATTGAGGCG
AATAATATTGTTTGGAGTCTTGTGGGTGAGCATTCTAGTACTGTTGTGTTGTTAAAGGGG
TCTCATGCTTCGGGGCTGAGTGTTTTGGCTGAAAGCTGGGCTAAACTTAGTAAGAGTCTT
AACGCTAGCCTTAACAAACATACGGAGGTTAACCTGTGAGTGATTGCGCTTATTGTGGGA
ATAGTGGTTTCGCTAATAGTCACTATTGTTGGCACGCCGCTTTTAATCCGCTTAGTACAC
CGATTAAATTACGGACAATACATTCGCCAAGACGGTCCGCAATCACATTTAGTTAAGCGA
GGCACGCCTACAATGGGCGGTGTTGTTATTAATCTTGCTGTTGTGGTTGGATGGGCTGCA
TCTGCTTTGTACAGGTATTTTTCTGTTGGCAGAACGCCTTCTTGGTCTGCAGTTCTTGTT
CTTTTTGCAATGCTTTCAATGGGCTTTCTAGGTTTTGTTGATGATTTTGCAAAGGTTAGA
AAAAAGCAGAATCTTGGCCTTTCTGTGCGAGCAAAGTTATTTGGTCAGATTATTTTTGCA
AGCATTTATGCGCTTTTGGCTCTTATGCTTCCAACTCAGTCTGGCATTGCAAGCGCGCAG
CCTGGCATGAGTTTTATAGAAAAGCCATTCTTTGATTTTTCTATGTTTGGCAAAGCAATA
GGAATTGTAATTTTTATTGTTTGGGTAAACTTTTTAATGGCCGCATGGTCTAATGCTGTA
AATCTTACAGATGGATTAGATGGCCTTGCTGCTGGATCTTCTATGATTGCTTTTGCAGGA
TATGCGCTTATTGCTTTTTGGGAGAGTTACCATGTTAAAGGCGGCGGTCACTTTGGATTC
TCTTATGCTGTATCGGATCCGCTTGATTTAACAATTATTTCTGTTTGTGCTGCCGTTGCT
TGCTTTGGATTCTTGTGGTACAACTCAAATCCTGCTCAAGTGTTTATGGGAGACACTGGC
TCCTTGGCTTTAGGTGGCCTTTTTGCTGCGCTTTCCATTGCTACTCATACAGAGTTTTTG
GCTGTTATTTTAGGCGGACTGTTCGTTGCAGAAACTTGCAGTGATGTGATTCAAGTTGGC
TGTTTTAAGTTGACGCATAAGCGCGTGTTCAAAATGGCGCCAATTCATCATCATTTTGAG
CTTGTTGGATGGGCAGAAGGCAAAGTTGTTGTTCGTTTTTGGATGATTGAGCTTATGTTT
GTCTTGTCTGCGTTGATGACGTTCTATGCGGATTGGGCAGGCCGTTCTGGATTGTTGATT
TAGATGAGC---------------------AATGTTGCAAATGAT---TTGTGCAAGGAG
TTCTCTTTGCACAATGAGTTCCCGTTCCATAACGTTCTTGTAGCAGGATTAGGCGTTTCT
GGCATAGGAGCCATGGAAGTGCTTAAAACTGTTGGCGCTAATGCGATTAGCGCAGACGAG
CGTAAGGAAGAGGCACAAATCCACGATTTTTCTAAAATCGATTGGAATACGATTGATGCT
GTTGTAACATCGCCAGTTTTTAACCCTAGAACGCCTTTTATTCTAGAGGCTCAAAAGCGC
AATATTCCAGTCATCAGCGAAGTGGAGCTTGCGTGGCTTGTGCGCGTAAAGTCGCTTAAA
ACAAATCTTCCAGCTGCATGGATTGGAATTACTGGAACAAATGGAAAAACATCTACAACA
GAGATGACTTCCGATATGCTTACAGCTTGCGGTCTAGATGCTCCTGCAGTTGGCAACATT
GGCAAGTCTGTTTCTTATGCTGCGCTAGAAAAAGAACACGACGCGTTATGTGTTGAATTA
AGCTCTTTCCAACTTCATTTTACTAATTCCTTAGAGTTGGATTGCGCTGCGATTACTAAT
ATTGCGGCTGACCATTTGGATTGGCACGGCGGCATTGAAGCTTACGCAAAAGATAAGTCG
AAAGTTTTTAATGGCGTTAAAAAAGCGCTTGTGTATAATGCTCAAGATTCACGAGTTAGC
GAATTAGCAAAAAATGCACAAGTCAAAGATGGTTGTAAAAAAATCGGTTTTACGCTCAGC
GCGCCAAAATGCGGAGAAATAGGCGTTGAAAATGGTTGGATTGTAGACAAAAGTGGCGTT
GCTGGCGCAAAAATTAGCGAGCCAGTTAAAATAGTAGCGCTAAAAGAACTAAAACACTTA
TGCGAGCCAGATGGAAGCGTGTATCCTCATCTTCTTGCAGACGCACTAACTGCACTAGCT
CTAACTCTTGGCTTAAAACAAGACGTTGAAAATGCAGTTAAAGCATTGTGCAACTTTGCT
CCAGGAGGGCATAGGATTCAAACTGTTGCAACGTTAAATGCTAAAGATAATCTTCCAGAA
CACGCGATTCGTTTTGTGGACGATTCAAAAGCTACTAATGCTCATGCTGCTGCAGCCTCT
ATTTCTAGTTTCGGCAAAAAATCCGTAATTTTGATTGCTGGAGGTCTTGCAAAAGGTGGC
CATTTTGAAGATTTAGTTAATCAAAATCGTAGTATTATTAAGGCTGTTGTTGTTATTGGA
CTAGATCAAAAGCCAATTGTAGAAGCGCTTAATTCTAAAGGCCAGGGTATTCCTGTAACA
ATAGTTTCTGCGAATGGCGAAAGTTGCGAATCTTTTGATTCTGTAGATGATTGCGTTCTT
AAAGAGGTTGAGAACTCGCCAGTTCTTAGCGCGGATTCTACTTTGGGTCAAAAAGTTATT
TCTACAGCTGTTCAAGCTGCTGGAAGGTACGCGCAGCCTGGAGATGTTGTTCTTCTGGCA
CCAGCATGCGCTTCTATGGATCAATTTGTTTCTTACGCAGATCGTGGCAATCGTTTTGCT
AAAGAATCTGAGCGATGGGTTAAGAGCCATGAATGA------------TTGGGATTATTA
AATAAGCAGATTGTAGGTGGCGAATTGGCGCAAGATCAATATAAAGATAGCAATTCTTTG
CATGTTGTTCTAGCAGGCGGGGGCACTGCTGGTCACGTTAATCCTCTTCTTTCTGTAGCG
CATGCATTAAAAGATTTAGATGAGTCGGTAGAAATCAGTGTTATTGGCACTAATGCTGGT
TTAGAAAAAACGCTAGTTCCTAAGTCTGGTCTGCCATTAGACGTTATTGAAAAAGTTCCA
TTCCCTAGAAAACCTAATTTGTACATGCTTAAGTTTCCTTTTAAGTGGATTCGCGAAACG
CGCAAGGTTGCTAAGATTCTTGAGCAAAGGCATGCGAATATTGTTGTTGGATTTGGCGGT
TACGCGTCTGCTCCAGTTTATGCACAAGCGCATAGAATGCATTTGCCTATTGTGATTCAT
GAGCAAAATGCGCGCGCTGGAATGGCAAATAAGCTTGGCGCGCGTTGGGCAAGCATGATT
GGGTGCGTTTACGATGGCACTGGTTTAGTCGCAAAGGCGGCGTCGAATAGCAAAGCTATA
AGAGTTGGTCTTCCTCTTAGAAAATCCATATCGGATTTATGTGCAAAGATTACTCAAGAC
ATTGATTTAGCTAGATTTGAAGGCGCTAAAAATCTTGGACTAGATCCTAGCAGGCCGATT
ATTCTTGTAACTGGCGGGTCTTTGGGTGCTAAAAGCATTAACGAAGCTGTATCTATTGCT
GCTGGCGATTTACTCAAATGCGCGCAAATCATTCATCTTACGGGTAGCGGAAAATCTAAA
GAAGTTAAAGATAATGTTGAGCGTTCGGCTGGTCTTAATCAAATAAACGACATTAAGCCA
GAGCATGCAGGACTTGGTGATTACCATATTTGCGAATATTTAGAGCGAATTGATTGGGCT
TTTGCTTGCGCTGACTTGGTGATTTGCAGATCGGGAGCAGGCACTGTTGCAGAAGTTTCG
GCGATTGGCGTTCCTGCAATCTACGTGCCGCTTCCAATTGGAAACGGCGAACAGCGATTT
AACGCGCAGCCTGTTGCAAACGCAGGAGGAGCGATTATTGTAAACGATTGCGATTTTAGC
GATGATTGGATTCGCGCTAACGTGTTGAAATTGCTTAATAACCCAGACGAGCTTTGCAAG
ATGCGCGAAAAGGCTTGGAAATACGGCATTCGTAATGCTGCAAGAGTAATGGCAGAGCAT
ATTCTTAAGATTGCAAAAGAAAGCAAAAAATAA---------------------------
------------------------------------------ATGAATCCTATTTGTGCT
GCTTTTAGTAAAGATCAGACTGTAAATTCTTTAGGTTCTGTGCATTTTATTGGCATTGGC
GGCGCTGGAATGAGCGTTTTAGCAGAGATGTTGCACGAAGAAGGCGTTAGCGTAAGCGGA
TGCGATAGTAAAGAAAGCGACCACACAAGTCGCTTAGAAGAACTCGGCATAAATGTGCAA
ATTGGTCAAAGTGCAAGCCATGTAAAAAATGCAGATATTCTTGTGTACTCTAGCGCGATT
AAGCCAAATAATCCAGAAGTAGTGGCGGCTGCGCAAAATGGCGTAAAACTTGTTCATAGA
AGTGACATTTTATCTTTACTTTTAAGTTCTAAAAAAGGTGTGACTGTTGCGGGAGCGCAT
GGTAAGACTACAACAAGCTCTCTTTTGGCTCACATTTTGAAAGTTTGCGGTAAAGGCGAT
TTAGCAGACCCGAGTTATGCGATTGGCGGTTCGATTCAAGCGCAGGGCGGCGGAGAATTA
GACGGAGGTCATGCTGGGCGCGGAAGCGTTATGGTTGCGGAGGCGGACGAATCCGACGGC
AGCTTTGAAAAATACAATCCATATATTGCAATTGTTACAAACGTAGAAGCGGACCACCTA
GACCATTATGGAAATGCGCAAAATTATCGCGCAGCGTTTGTTGAGCATTTAAGCCACGCT
CTTGGGCATATTGTGATTTGTGCAGACGATGATGGCGCTCGCGCTGTTCTAGAGGATTTA
AGCGATGATTCTCTTAAAAAAACAATCGCATACGCAAGTAGCAAGAATAGTGTTTCTTGC
TTAAGTAATAGAGTAAAAAGCCTTGTAAAGTTTGCGTTTATTAATCACGAAAGCGAGCAG
ACGGGTAGTGGTAGTGAGTCGTTTGCTATTGACTTTGGCGGCGATTCT------------
------------------------------------------ATAAGCGTTAATCTTATG
ATTCCAGGTTTGCATAATGCTAGAAACGCGTGTGCTGCGATTATTGCCGCAACACTTTTG
GGCATGAATCCTAAAGATGCTGCAAATGGAGCTTCGAGCTTCCTTGGTGCTTCTAGAAGA
TTTGACATTCGCGGATGCGTTGGCGGAGTAACGGTTGTAGACGATTACGCGCATCATCCT
ACAGAAATCGACGCTCTTTTGCGCGCTGCAAGAAGAAGGTATCCAGATTCTGCGATTCGC
GTGCTTTTCCAGCCACATCTGTTTTCTAGAACGCGCTCTTTTGCGCGCGAATTTGCTTCT
GCTTTATCTCTTGCAAACGATGTTATTGTTACAGGCATTTTCCCAGCTCGAGAAAAGCAA
GAAGATTTTCCAAATATTCACGCTTCGACTATTGTTAACGCAGCTAAAGAATGTGCGCTT
AATTGCAATATTGAAGCTGTAGAAGACATGAAGGATGGTGCTTTGCTTCTTGCTCGCCGA
GCTAATAGTGGAGATGTACTTTTTACGGTTGGTGCTGGAAGCATTACCACTATGACGTCT
GTTATGCTAGAAGAGTTGCGCTTAAAGCGATAA---ATGGCACAAGATGTGCTTAACGAC
CTTAATATGGTTCGTAACATCGGCATCATGGCGCACATCGATGCTGGTAAGACTACTACC
ACCGAGCGTATTCTTTACTACACTGGTAAGAATTACAAGATTGGTGAAACTCACGATGGC
GCTTCTACCATGGACTTTATGGCGCAGGAGCAGGAACGCGGTATTACTATTCAGTCTGCT
GCAACCACTTGCTTCTGGCAGCGTCAAACCCATGACACAGATGACCGCTATCAAATCAAC
ATCATCGATACACCAGGACACGTTGACTTTACCGCCGAGGTAGAGCGTTCTTTGCGTGTT
CTCGACGGTGCTGTTGCAGTGTTCGACGGTAAGGAAGGCGTGGAGCCTCAGTCCGAAACC
GTTTGGCGTCAGGCAGATAAGTATAGCGTTCCACGTATTTGCTTCATCAACAAGATGGAT
AAGTTGGGCGCAGACTTCTACTATTCTGTTAAGACCATTAAGGAAAAGCTTGGCGCTAAG
CCACTCGTTATTCAGCTTCCAATCGGCGCTGAAAACGACTTCCTTGGTGTTGTTGACTTG
ATTCGTATGAAGGCTTACGTTTGGAATGACGTTAAGGACGATATGGGTGCTCATTACGAC
ACCGTTGACATTCCTGCAGACTTGCAAGAGCGTGCAGAAGAATATCGTGCCGAGCTTATG
GATCAGGTTGCAGAAGCCGATGAAGAGTTGCTCGAGAAGTATCTTGAATCGGGAGAGCTT
TCCGAAGAAGAGATTCGCATGGGTATTCGCAAGCTTACTATTGCTCGCGAAGCCTTCCCA
GTAACTTGCGGTTCTGCATTTAAGGATAAGGGCGTTCAGCCAATGCTGGATGCTGTTGTT
GACTTCCTTCCAAGCCCAGAAGATGTTCCATCTATTAAGGGCTTTGATCCAAGCGACGAA
TCCGTTGAGATTGATCGTAAGCCAGTAAATACAGATCCATTTGCTGCATTGGTCTTTAAG
ATTTCCACTCATCCGTTCTATGGCAAGCTTGTGTTCGTGCGCGTGTACTCTGGCGAAGTT
AAGCCAGGCGATTCCGTGTACGATTCCACTAAGAGCAAGAAGGAACGCGTTGGTAAGATC
TTCCAGATGCACGCAGATAAGGAAAATCCTGTAGATTCTGCAGAAGCTGGAAACATTTAC
ACCTTCGTTGGTTTGAAGAACGTTAGCACGGGCGATACCTTGTGCGACGAGAAGAGCCCA
ATTTCCTTGGAATCCATGACATTCCCAGATCCTGTTATCGAGGTTGCTGTGGAGCCAAAG
ACGAAGGCAGATCAGGAAAAGATGAGCTTGGCTTTGGCTAAGCTTTCCGATGAAGATCCT
ACCTTCCAGGTTAAGACCGACGAAGAGTCTGGTCAGACTTTGATTTCTGGTATGGGCGAG
CTTCAGCTCGACATTATTGTGGATCGTATGCGCCGCGAGTTCAAGGTTGAAGCGAATGTT
GGTAAGCCACAGGTTGCTTATCGCGAAACCATTCGCAAGGCTGTTATGAACCAGGAATAC
ACCCACAAGAAGCAGACTGGTGGTTCTGGTCAGTTCGCAAAGGTTTTGATGAACTTCGAG
CCAATCGATCCAGAATCTGGCGAAGTCTATCAGTTTGTTAACGAGGTCACTGGTGGCCAC
ATTACTAAGGAATTCATTCCTTCCATCGACGCAGGTGTGCAGGAAGCTATGGAATCTGGC
GTTTTGGCTGGCTTCCCAGTGGTTGGCGTTAAAGCAACCGTTACCGACGGTCAGACTCAC
GACGTTGATTCTTCGGAAATGGCCTTCAAGATTGCAGGTTCCATGTGCTTCAAGGAAGCT
GCTCCTAAGGCTCACCCAGTAATCCTCGAGCCAATTATGGCCGTGGAAGTTCGTACTCCA
GAAGAGTACATGGGCGACGTTATGGGCGATTTGAACTCCCGTCGTGGAAACATTCAGTCT
ATGACCGACGCTACTGGCGTTAAGGTTATTGACGCTAAGGTTCCACTGAGTGAGATGTTC
GGCTACATTGGTGATCTTCGTTCCAAGACTCAGGGACGTGCAATGTTCACCATGCAAATG
GACTCTTACGCGGAAGTTCCAAAGGCTGTTTCGGACGAGATTATTAAAGCCCAGCGCGGC
GAGTAAATG------------------------------------------CTTGCAAAT
ATTCCTGATTTTAATAGGATAGAAAAGTTGCATCGCGCTGCCTCGCCTAGCGAAGACGCT
TATAATCTTATTCATTGCCATTGCGTTGTTATCGCTACAATATCTTGGATGCTTGCTAGG
CATCAAAATAAGCTGTTGGCTTTTAAGCAGCTTAATTTGAATAATGATTTTGCGGATTTT
GCTGATTTTGAGAATCTTGCGGATAAGTCGCAAGCAGATGTTGAGCAAATTATGCTTCGT
CAAATGTCTAAAATCAATGAAGATCTAAAAAACAGGTGTGATTTAGCAAAGTCGTGTCTT
AAAAAGTTAATTGACACAAATCCACTTGAGCTTCCTAAAGTTAGTGGCGGAATCGCGCCG
AAAGCTTATGTAGACGAATATGCGGCGTTTGCTGGTGGATTGTTGCACGATATTGGAACG
TATTTTGTTTTAGCTAAAGACGGTTCAAAAACTGCGGATGGCAAGTTGGAGTTTGACGGG
CCGAATTATATTTTGCACGGCTTGCGTGGCTACAACTACTTGATTGATAACGGTTTTAGT
GAAGATATTGCGCAATTTGCGCGTAACCATACGGGCGTTGGGCTAACTCGCGAGCAAGTT
GCCCTGCAAAATTTGCCGCTTCCAGCTGGCGATTATATTCCGCGTACTGTTGAGCAAGAA
ATTGTGATGGTTGCAGATAAATACAACAGTAAGTCGATTCCGCCGCGATTTTTAACTGTA
GATACGTATAGACGTAAGGCTGCGCGCTTTGGCGAAGAGAACGCAAAGCGATGGATGTGC
TTGGTTAGTAAATACGGTAGACCGAGTGTTTGTAAGCTTGCAGATTTCTTTGGTCTTAAG
GTTGAT------------TAGTTGGAGGAAAAATCAAGCATGACTAAGTCACGCGTTTCA
GCGCTATCTAACGATAACGCTAAGGATCTTCGCAATGGGGCGAAGGAGTCTGAGAAGGCT
GCT---AAGGGAGTAACGAACCCTAAAGAGGCGATTCTAAAAGCCGCTTCTTTTACAAAA
GCGCCAAAAGTTTCTCAGAAAACCACCACTCGCGAAGAACGAGAGGCGTTGGCGTATCAG
CAAGCAAAAGAGGTTAAAGAGGCCGAAAAGCTTGCGGATAGTGCGGTTAGAGGCCCGCTT
GGAAGATGGTGGGCAAAGATACAAACCAGCTCCGATAAATTTACTTTGGGTATGTCAATT
GTGGCATTGGGTGTTGTTTATGGAGATATTGGAACATCTCCTTTATACACTGCTCAAACA
TTCTTGGCAGGTCAAGGCGGATTGCAAAACATTAATCGCGAAGCAGTTTACGGAATGCTT
TCCCTTGTGTTTTGGTCAATTACGCTTATTACAACGGTAAAATACGTATTTGTTGCAATG
CGAACAGACAACAAGGGCGAAGGCGGAATTTTTGCTCTCTACTCGCTTATTAGGCGAAAA
GGCGCATGGCTTGCGATTCCAGCAATGATTGGTGGCGCAGCGTTCCTTGCGGATTCTGTT
CTAACTCCAGCAGTTTCAATATCTTCCGCAGTAGAAGGCTTACGTACAATATCTGCGTTT
AGGCCTATCTTCTTAGAAAACGACAATCTTTCTTTAATGATCACGGTAATTATTATTGTG
ATTCTGTTTTCTGTTCAACAGCGCGGAACTGAAAGAATTGGAAAAGTTTTCGGCATAGTC
GTTATGATTTGGTTCGGATTCCTAGCGCTTGTTGGAATCATGAATATTGGCGAGAATCTG
GCGATTTTTGAAGCTCTGAACCCAATTTACGGACTAAAGTTCTTGTTTAGCTCGCACAAT
ATGCAAGGAATGGCCTTAATGGGCATTATCTTCCTTTCTACAACTGGTGCGGAAGCTTTG
TACTCAGATATGGGTCACGTTGGTCGTGGAAACGTTTATGTTACGTGGCCGTTTATTAAA
GTTGCGCTTATTCTAAACTACTTCGGTCAAGGCAGTTGGATGCTTCAGCATCAAAACAAT
AAAGCATTGTGGTCTATAGAAGGCTTAAACCCGTTCTTCCAGATGCTAAGCCCGAATTTA
CGTTATGTTGCCGTTGTGCTTTCTGTAACAGCGGGCATTATTGCATCCCAGGCTTTGATT
ACTGGTGCTTTTACTATGGTTTCGGAAGCTACCAGCCTTAACTGGATGCCTCATCTTCAA
GTGCGATATCCTGCGCGAACTCGCGGACAGCTTTATATTCCTGTTGTTAATTTTGTGCTC
TGTATTGCAACGCTTACAGTTTTGGCTGTGTTTAAGGATTCTGAGCATATCTCTGGAGCG
TATGGTCTTGCGCTTACGCTTACCATGATTGCAACAACAATACTTCTTACGGTTCACATG
TGGTATCAAAATAAGAAGGTTGGCGCTTTAGTATTTGCTGTAGTGTTCCTGATTATTGAG
ATTTTGTTCTTTATAGCATCTATGGCAAAGTTTATGCATGGCGGCTGGTTTACCATGCTT
CTTGGCGCTTCGATTTTGATTATTATGCTCACTTGGAAAGATGGCACTAAGATTGAGCGC
TCGCAGCGATTGCACATGAAGCCTAAGGACTTTTTGCCTGTTCTAGATAAGTTGCACAGT
GATTTTAGAATCCCTTATTTTGCAGATAACATTGTGTATTTGACTTCCGATAGGGAGATG
AAGCGCCTAGATACTGGCATTTTCTTCTCGATTTTTGCGGATCATCCTAAGCGCGCTCGC
GCGTGGTGGGCTGTTTCTGTAGAAACGGATGATGCTCCGTTTACTCGCGAATATTGCGTG
GAGAATTTTGGAACGGATTATTTGTTCCGCGTTAAAATCAAGCTTGGATTTAAGGTTTCT
CCTTCGATTCCTGCATATTTGCATCAAATTATGCACGATTTGTCGCATACGGGCGAGCTT
CCGCAGCAGCAGTCTGTGTATCCTAAGGTTGATGCGGATCCAGATATTGGCCCAATTCGT
TACGTGCTTTTGCATAAGGCGTTAATGCCTGAGTCGAATATTTCTTTGCGTGGCGCATTG
TCGCTAAAAATGAAGTATGCGATTCGTCATATTGCTGGAACGCCTGTTAAGTGGTTTGGT
TTAGCTCCGTATAATCCTGTTGTAGAAGTTCAGCCGTTGTTTGTTTCCACTCGTAGACCT
CCGCGATTAAAGCGAGAAGAGGTTGCTTCATCTAGAGCTATTCAGTCTTTGCAAGGCAAT
GATGTTGCAGCGCAAGCT------------------------TCGGTTGATGCCGAGCAA
ACTACGATTATGAACGCTAGAGATATTGCTGCAGCGAATGTTTCTGCAGAAGTC------
---AAGTCTGAGAAGTCTGAGAAGTCTGGAAGCAAGTCCGAAAGCAAGTCCGAAAATAAG
TCCGAAAATAAGTCCGAAAATAAGGAGACTAAAATATCTAACACTGGCAAAATCGCTAGA
ATAGATACTGGTCAGATTAAAGCAGTTAAAAAATAA------------------------
------------------------------------------------------------
------------------------------------------------------------
---------------------------------------------ATGGCGCAGCGCAAC
ACTTATAGAGAAGACGAAGGCCAAGAAGAGCACGTAAATTTGCACGAGTTGATGCGCGTT
CGCAAATACATAAAGCCGTACGCATGGCAGCTAGTCAAAATAGTTTTAGTTGTTATTAGC
GGAAGTTGCATTATGACAGTAACTCCAATGATTACAAAAACACTTATAGACGTAGTTTTG
CCTAATAAAAACGTTTCTTATTTGTACGTGCTTATTGCATTGTTTGGCGTGCTTATTGTG
CTGTATGAGCTTGGGCTAGCCTACAGAACGCTTGCAATTACGCGACTTGGTCAAATGGTA
ATTAAAGATATGCGCCGCGATATTTTTACGCACGTGCAATCGTTATCGTTTGATTACTTC
GATTCGCGCCCACACGGCAAGATTTTGATTCGCATAGTAAACTACATAAACACGCTTTCC
GACACGCTTTCTTCTGGTTTAATCAACGTGTTTTCCGATGTTTTTGTGCTAATCATTACA
CTAATCGCAATGTTTGCTATGGATTGGCGAATGGCATTGTGGAGTCTTGTATTATTCCCA
GTTTTTATAATCTGGACTCGCACTTTGCAAATTTTGCAACGAAAAGCGTCTAAAAAACTA
TCAAATAAGCAAAGCAATCTTAACGCATATTTGCACGAATCAATCGCAGGCGTAAAAACG
ACTCAGACTTTTGCGCGAGAATCGGAGCAATACGCTACATTCCAAGAGCAGCAGTCGGGA
GTTAGAAAAGCGTGGATGCAAAATGTTAGAGTGCAAATGCTGCTTTGGCCTGGAGCTTCG
ATTATTGAAAGCGCAGCAATTTCGCTGCTCTACTATGTTGGCATAACAAACGCGAGCAGT
ATGAACATAAGCACTGGTACGCTTATAGCATTTGTGTGGTATTCGAGCACTTTCTGGGAG
CCAGTTGTAAACATTGGTAACTTCTACACGCAACTTATAACATGCTCAGTGTATTTGGAG
CGCATTTTTGAGACTTTAAGTATTAAGCCAAATATTGTAGATAAGCCAGATGCAAAAGAA
TTGCCGAAAATTAAAGGCAAGGTTGACGTAAACGATGTTGTTTTTCGCTACGAAGAGGGC
GGAAAGCCGATTTTGAATTTAGTTGACTTGCACGTTGAGCCTGGAACAACGGTTGCTCTT
GTTGGCCCTACTGGGGCGGGCAAAACAACGCTTGTAAGCCTGCTTTCTAGATTCTACGAC
GTTTCCGAAGGCTCAATCACAATTGACGGCTACGATGTGCGTTCAATAACGTTAGCATCT
TTGCGCAAACAAATGGGCGTTATGCTTCAAGACAGCTTTATATTTAGCGGAACTGTTAAA
GAAAACATTCGCTACGGCAAGCTTGATGCAACAGACGAAGAGATTGAGGCTGCAGCTCGA
GTTGTTCACGCGCACGAGTTTATTGAAGAATTGCCTAATGGCTACAATACTAAGATTGAA
GAGCGAGGAGCTACTCTTTCTGCAGGCCAAAGGCAGCTTATATCGTTTGCGCGCGTGCTT
TTAGCAGACCCGCGAATTTTAATCCTAGACGAAGCAACAAGCAATATAGATACGCGTACA
GAAGAAGCTTTGCAAGCAGGATTAGCTCAATTGCTTAAAAATCGCACTTCTTTTGTGATT
GCGCACAGGCTTTCTACAATCGAGAATGCGGATTTGATTTGTGTGATTGACCATGGGCAA
ATCGTGGAGCGAGGAAGCCATGAGCAACTTATGGCGCAAAAAGGTGCGTATTACAGACTT
GTGGAATCGCAATACGCTGCGATTAGTGCGGCGATTGGTTAAATGTATGTAAATCCAAAT
AAACGCAAAGACGCAAGCAATGTGCGCTGGGTTTTGCAATATTGTAAGCCAGATATGTGG
AGAGTAGGCGTATCGCTAGTTCTTTTTACTATAAACGACACAATGGCAATGACAATGCCG
CTGCTTTCGGGCTTTATTGTAGACAAAGTCATTATTGGAAAACAGCATGATTTGCTTGCT
TTTGTATGCGTGCTAATGGTTGCAATGATGATTATTCGCGTAGGCTCAAGATATATCTAC
CAGCTTCAAATGGAAAGATTTGGCCAAAACGCCGTGTATCGCCTTGTAAGCGACGAGTAC
GAGAAGCTGCATTCGCTTGATTTTACATACTTTAATCACACGCGCACAGGCGACATTATG
AGCCGCATGACTTCGGATACGGATGCGATTCGCCACATTTTAAGCTGGGTATCTTACATG
GCGCTGGATTGCGTAGTGATGTTTGTGTTTGCGCTAATTATAATGTTTTCAATCCAATGG
CAGCTAGCGTTAGCGCTTATGGCAATTACGCCATTTTTGTTCTGGCTTGCAAAGCTTATG
GGCAAGAATGCTAGGCCAAAGTTCCTTGCGATTCGCGAATCGTTTGCACGCATGAACTCA
ATGGTAGAAGAAAACATTGAAGGCAATCGCGTTGTAAAAGCTTTTGTTCGCGAGCCTTTT
GAAACCCAGAAATTCGATAAATGCAACGAAGACTACTTTAATCGCAATATTACGCTTGCA
AAAAACACGCAAAAATACATGCCATGGCTGGACGGTATGGGCTTTGCGCTGGAGCTTGTA
ACAGTAGGATTTGGCGGATGGCTTGTGCTTAACGGAAGTATGACTTTAGGCGCGTTTGTA
ACGTTTAACAGCTTCCTTTGGATGCTCCACATGCCAGTAAGAATGGTTGGGTGGCTTATT
AACGATTGGCAGCGATTCAACGCAGGATGCGTAAATATTCGTAAGCTTCTTACGCAAGAA
TCGCATATTGATTTGCCATCTACTTCCGCAAAAAACGTTAAAGTTAAGGGTCGTGTAACT
TTTGAACACGTTGATTTTGCGTTCCCAGACGATCTTGATTCGCCAATTTTAAGCGATATA
GATTTAGACATCCCAGCAGGCACAAAGCTTGGAATCTTAGGAGAAACGGGGTCTGGAAAG
TCAACTCTTGTAAGTCTTATAGCGCGTTTTTATGATCCTACGCGCGGCCGCGTTTTGATT
GATGGAAAAGACGTGCGCGAATGGCCTCTAGAAACTGTTAGGAATCAAGTTAGCATAGTC
GCGCAAGAAACATTCCTGTTCTCCGATACGATTGCAGGAAATATTAGCTTTGGATTGCCT
CAAAATGAGGAAAATTGCAAAGAATTAGATAACACGATTAGGCGTATGGCAAGAATCGCA
GATGCAGACGATTTTATTATGAATATGCCAGAAGGCTACGAAACCGTTGTAGGAGAACGA
GGAGTTGGCCTTTCTGGTGGTCAAAAGCAGCGTTTAAGTCTTGCTCGCGCGTTAGCTAAT
AATCCTGCAATCTTGATTATGGACGATACAACTTCTGCAGTAGACATGGAAACTGAGGAG
CATATTCAAAAAGAGCTAAAAAAGTTAGACGGCTTGCGAACAGTAATCACAATTGCGCAC
AGAATCTCATCTGTTAAAGACGCAGACATGATTGTTGTGCTAGATCACGGCAAAATCGTA
GAGCGCGGAACGCATGAGCAGCTTGTTGCGTCGCATGGAAGATATTGGGAAATCTACAAA
AAGCAGCTTGGTATGCAAACAGGCAAAGCTTTGGGATTTGAAGATTCACAC---------
------GAGGCTAAGGGGGAGTAGATGACTGATATGGGTAATAACGCAAATAAGGAAGAC
TTTGCAATGGAAAATCAGAACAACGAACCACTTCTTTCTGTACGCAACTTGCAAATTAGC
TTTGCTTCGGAAGCTGGTACAGTTCACGCTGTTCGCAATATGAACTTTGATTTGTACCGC
GGCAAAACCATTGGTATTGTTGGCGAATCTGGATCTGGTAAGTCTGTTACTTCTTTGGCT
GTTATGGGCTTGCTAGATAAGAATGCTTCTGTTAAGGGTTCTGTTGTTTATAAGGGCGAA
GAGCTTTTAACAAAGTCTGATGCAGAGATGAGTAAGATTCGCGGTAAGAACATTGCAATG
GTGTTCCAGGATCCTCTTTCTGCTTTAACTCCAGTGTTCTCTATTGGAGATCAGCTTAAG
GAAGCTTTGGTTATTCATAATCCAAATATGACCGAAGATCAGATTCGTGATCGCTCTATT
GAGCTTCTTAACTTGGTTGGTATTACTAAGCCAGCTGAGCGCTTAAAGGCGTTCCCTCAT
GAGTTTTCTGGTGGCATGCGTCAGCGCGTTATGATTGCAATGGCAATCGCGAATAACCCA
GATATTATTATTGCTGATGAGCCTACTACCGCTTTGGATGTTACGATTCAGGCTCAGGTT
TTGGATGTTTTGAAGAAGGCTCAGAAAGAAACTGGCGCCGCAATGATCTTCATTACTCAC
GATTTGGGCGTTATTGCTGGCGTTGCAGACGAAGTTATTGTTATGTATGCGGGTCATTTG
GTTGAGCATAATAGCGTTGAGGAGATTTTTGCTCACCCAACTCAGCCATACACAATCGGT
TTGCTTGGCGCTGTTCCGCGCGTTGATCAAAAGCGTACTCGCCGCTTAACTCCAATCTCT
AAGCCAACAATGGATATGTTGATTGCAGAAGAAAAGAGTGGAGATACCAGCGATATGATG
GGCCTTGAGGCAGAAAGCGAAACTGTTCGCGCGCTGCTTCATGCGGAGACCGAAAAAACG
ATTAAGCCAATGTTTGAAGGCATTCCTCGCGAGGATCGCAAGGTTGTTTTGGATGTTAAG
GGCTTAGTTAAAACATTCCCAATTACAGGTGGCGGTTTCTTGCGACGCAAGGTTGGCGAG
GTTCGCGCTGTTGATGGCATTGACCTAGAGATTCGCGAAGGCGAAACTGTAGCTCTTGTT
GGAGAATCTGGTTCTGGTAAGTCAACTACTTTGATGGAAATCATGAGCTTAAAGAAGCCA
GAAGCTGGCTCTATTACCGTCTTTGGCACCGAGCTTAACGATAAGTTGACTAACGAGCAG
CGTCGCGAGCTTCGTTCTAAGATTCAGTACGTGTTCCAAGACCCTATGAGCTCTCTTGAT
CCTCGTATGCTTGTTTACGATATTTTGGCAGAGCCTCTTCATGTTCAAAAGAAGTCGAAG
GAAGAGATTCGTCAGCGCATTGCGGAGCTTATGCAGCTTGTTGAGCTGAATCCAGACCAG
GTTGATCGCTTCCCAACGCAGTTCTCTGGTGGTCAGCGTCAGCGTATTGCTATTGCTCGC
GCTTTGGCTGTAAATCCTAAGCTGCTTCTTCTTGATGAGCCTGTTTCGGCTTTGGATGTT
TCTATTCAGGCTGGAATTATCAACTTGCTTGAAGATTTGCAAGATAAGCTGGGCGTTGCT
TACTTGTTTGTTGCTCACAACATGGCGGTTGTTCGTCATATTTCTAGCCGAATTGCTGTT
ATGTACCACGGACGCATTGTTGAATCTGGCGAGACGGACGAGGTGTTCGATAATCCTAAG
CACCCGTACACTAAGGCTTTGATTAGCGCTGTGCCAATTCCAGATCCTGTTATTGAGAAG
AATCGTAAGCGTATTATTCTTAACGAAGAAGATTCGTTTGATGACGTTGCAAGCGTCTGA
ATGAGTAAAAAAGATGTATCTTCAAAGGCTCAAGAGTCTGCTGCTGATAAGAAGGCAACT
GCTAATTCTTGGGGTAATTTTAAGCGCACAGGCAAAATAACGCTTTATACGCGCCGCTTC
TTTAGGCGTCCATCCGCTGTTGTTGGCTTAGTTTTACTTGTTCTCTTGATTCTTCTTGCT
TTGTTTGGATCTAAGATTAGCAAGTGGGGCTACGACGAGCCTGATTTTACAGCTCTTGCA
ACTCCTCCTAGTGCTGAACATTGGCTTGGAACTACGCCTGGCGGATCAGACATGTATGCA
ATGGTTGTTCGCGGACTTGGTCGCTCGCTTTCTATTGGTATTGTAAGCTCCATTTCGATT
ACGATTATTGCTGCTTTGGTTGGTACTGCTATCTCTTACTTTGAAGGTTGGTTTGAGCAG
GTTGGCATGTGGCTTCTAGACATGCTTTTGATTGTTCCATCCTTCTTGCTTATTGCTTTG
ATTGTTAGCTCTGCTACTGGCGGCAACGATTGGTTGTGGCTTGCATTTGGCATGACTTCC
TTTGGCTGGATTGGTTACGCTCGTACGCTTAGAACTTTGACTTTGAGCTTGCGCGAACGC
GAATATGTGCGTGCTGCTAAGTTTGAAGGCGTTTCTTCGTTCCGCATTATTGTTCGCCAC
CTTGTTCCAAATCTTGGTTCCGTTTTGATTATTAACACGGTTCTTGGTGTTATCGGCGCA
ATTAACGGCGAAACAGCATTGAGCTTCTTGGGTCTTGGTATTAAGGCTCCAGATACTTCT
TTGGGCACTCTTCTTAACGTTGGTCAAAGTAGCGTTATGACGTCTCCTTGGGTTCTTTTG
GTTCCTTCTGCGGTTTTGGTTGTTTTGACTTTCTCCGTTCAGCTTATTGGAGATGGCTTG
CGCGATGCGATTGATCCATATTCTAGGTCTGTTGGTAAGGCCGAGTAA------------
------------------------------------------------------------
---------------------------------------ATGTCTAGGCATCCGCATCCG
CCGATTCCTTCGATTAACCGTTCTTTGGATTTGGCAAATATTAACGACCAAACTCCAGTT
ATTACAAGGTATTTGCGTTGGATTACTGGCGTTCTTACTCGTTGGGATTGGGGATTAAGC
CCAGAGCAAGCGCCTGTTGGTCCTGCGATTGCTGCGCGAATCGGCGCATCGGTGCAGCTG
GTTACTTGCGCAACTGTTCTTGGCATTGTTTTAGGCGTTAGCGTTGGTGTTTATACTGCT
ATTCGCCAATATAAGTGGCAAGACAGGGTTCTTAACTCTATTGCTACGTTCTTGCTTGTT
GTTCCAGCCGCCGTGTTTGGATTACTTATTGTTTTAGCTGCAATCAGCATTAATAACGCT
GCTGGTTCTCGTTTGTTCTTTGTTACTGGATTACATTCCTATCAGGGTTCTAATCCTATT
GCTTTTATTCTTGACTTCTTGCAGCATTTGATTTTGCCAACAATTGTTATGACCGTTCCT
GGCATGGTTGGCTACCATCTTACGCAGCGCACCTATTTGCTCGATACTATGAATGCTGAT
TATGTTCGTACTGCTCGCGCTAAGGGTTTGCCTCTAAATGTGGCTATTCGTCGTCACGCT
TTGCGTACTTCTTTGATTCCTACTGCCGTAGACGTTGCCTTCTCTATTGCAGGCGTGTTT
ACGGGCGCTGTGATTACCGAAACCGTGTTTGCAATTAACGGTTTGGGTAGCTACTTCGTA
CAAACTATTTCTAATAACGACATTAATGGTTCTGTTGCTATTGCTGCGTTCGGAGCCGTG
TGTACTTTGGCTGGAGCCTTGTTGGCAGATATCTTCTCCGCTTGGCTTGATCCTCGTATT
CGTTTGAGCTAA------------------------------------------------
------------------------------------------------------ATGTCT
GAAAACGTAAAAGCCGTTACGCTAAACGACGTGCGCGAATATTCTAAGCATTTTAACGAA
CAGCGAGCAAATCGAGTAGCAGCAAACGCTTCGGTATCGAGCGGCGTTCTTAAAGCAGCA
ACAAGCTACCAGGGTCAGCGCGCACTTCCACGCGAATTTTCTATAGAACTAAAGCAAGGA
ACAATAACAAACCAACAGCATTCTGGACGTTGCTGGATGTTTGCATCGCTTAACACTTTG
CGCTACGAGCTTATGCATAAGTGGAATCTAGAAGACTTTGAGTTTTCCGAAAGCTACTTG
TTCTTCTGGGACAAGATCGAAAAAGCAAACGCATACTTGGAAAACGTTTTGGCGACTTTA
GATGAGACATTAGATAGCCGAATTTTTGAGAGCATTAACTACGGTCCGATTGACGACGGC
GGATGGTGGCAAATGTTCGTTAACTTGGTAAACAAGTACGGACTTATGCCAAAGAGCGCA
TACCCAGATTCGCAAAACGCTACCGATTCCGAAGCATTCGTGCAATACATTAATAGCAAG
CTTCGCGAGTTTGCATGCGAATTGCGCGAGGCACACAAGAATGGCACTTCTATGGAAGAG
TTGCGAAAAATGAAGATTCGCGACTTGGAAACCGTATACCGCATGACTGCAATCGCACTA
GGCGAGCCACCAGAGCGTTTTGACTTCTTTGCGCGCACTAAAGATGACGACGACAAGAAG
GACGAT---------------AAAAAGAGCGGCGAAAATAGTGAATCTAAGGGCGGCGAA
AAGAAGGACGAT------------AAGCCAAAGAGCGGCAAAGACGATCGCCCAATGATT
TGCGAATACGGCATTACACCCCTCGAGTTTGCAAAGAAGTACGTGCCGGTAGACGTAAAC
GACTTTGTAAGCTTGTGCAACTCCCCAATGGAACGCACTCCGTTCAACAAGCTCTACCAA
CTCAAGTACACAACAAACGTTGCGGAGACTAAGGAAATGGAGTTTGCAAACGTTGCGCTA
GAAGTGTTCCGCAAAGCCGCTGTTGATCAGCTAAAAGACGGACACCCAATTTGGTTTGCT
TGCGATTGCACGCAATTCTCGCTAAGGCAAGAGGGCTTCTTTGACCCAGCAGTTGTGCGC
GTAGACGAGCTATTCGATGTAGAGTTTACTTTCGACAAAGCTAAGGGTTTGGAATACATG
GATTGCCCAGGCAACCACGCAATGACCTTTACTGGCGTAAATCTTAACAAAGATGGCGAG
CCAGACCGCTGGAAGATTGAAAACAGCTGGGGCAAAGATAACGGCGAAGATGGATACTAC
GTTGGATCCGCGCAGTGGTTTGACCGCTACGTTACCGAAATCATTATTAACAAGAAGTAT
CTTGATGAAGCAACGCGAGCAATATTGGATCAGGAGCCTGTAATGCTTGATCCGTGGATT
CCACTTACAAAGCGCTGCCGCTAAATGAGC------------------------------
---------------------------------------------------------ACT
TCAACGTTGAACAAAAAACGCACAATACACAATGACGAAAAAAATAAAAAAGCAATAAAA
GACTACAAAAGACGCAAAGAA------------------------TACAAAACTCGCGAA
GAATACGAAGACTACAAAAACTATAAAGAATACAAAAACTACAAAGACTACAAAAACGAA
GAGATGATTTTATTTTCGGAAAAACAAAAC------------------------GAGGAG
CTGCCTATTCTTATAGACACAAAACACCTACCAGGGCCACTAAGCATGAAGAAACTATGC
AATTTTGGAGCATTCAACAACGTTTCAATACGCACTGGATTTACGCAATCTACCGCAAAA
ACACCAGAAGGACGATGCAACGTGCTAAAAAATCTGCTTCCAAACGGAACAGTTGCATGC
GCATTTACAGCATCTTGGATTTGGCTTGGCGGAAAAATCCCAAACATACTAGAGATAATA
TCCAAAAGTCATTATCGAATAAAGCCGTACGATCACCGACTACAAGTGTTTAGAAGAAAA
CTAATGAAAAAAGAACAAAGGGTGATTAAAGACTTGCACGTAACTTCTCCAGCGCGAACT
ATTTGCGACATTGCACTAACGCCATCAAAAAACATTTACGAAGAAATAAGAAGAGTAGAT
ACTGTGTGCGAATTGGCGCAAAAATACAACACCAGTTTTAAAGATTGCGAAAAAATCATA
GACAGCAATCCTTATTTTCCAGGAGCTGCGAAGGCAAAAGAGTGGATTAAATACATAATA
GACAAGGATGACGTTCTTTATGACTATTAAATGACT------------------------
ATTAAAGAAAATATTAAGAATTATAAAGCGAGCGCAATGCCGACAGCAATGCCGCCAAAA
CCGCCAATTGTGCTCACTGCGCAAGTCGCGTGCTGTGAAAACACAAGCAAAGACGTGCTA
TGGCATATTGCTAAGAACGTGCCTGAATTAAGAAAATGGGTTGTTGCAAACCCAGTCGCG
GACGCAAAAATGCTGGAATACGTATCTCAGCAAGGAGGGCCAGGCGTTAAACAAAGTCTA
GATGTGCTTTTAGAAGCATACGAATATGCAAAAAATGGGGATTAA---------------
------------------------------------------------------------
------------------------------------------------------------
------------------------------------------------------------
------------------------------------------------------------
------------------------------------------------------------
------------------------------------------------------------
------------------------------------------------------------
---------------------------------GTGCCTTCAAGATCTTTGCGTAGTATT
GCTGTTGATTTTGGCAAGAGCACGGTTGCCGAGCGCGTTGTGTTAACGCCAACTTGCGAA
CTTATGCAAATCGTAGTGCTTTCTAGAAGCATGGAAGAAATCGCAAATCGCGTATCTTCT
ATGATTGCTGGAACAAAAGACGGGAATCCTGTTAAATTTGGCGATTTTGTTGACTTGTGG
CGAATCACAAATATTCTTGCTGATGCTGTAAAGCCTGCAAAAACAGAGACGATTAATGGT
TCTCCAATTTACGTTCATTGCGGGCCATTTGCCAACGTTTCTCTTGGTATTCCAAGTCTT
GTGAGCGTTGAGATGGCTTGCGCGTTGCATGATGTTGTTGTTGTGGAAGCAGGGTATGGC
ACGGATGCTGGCGCGCAAAAGTGGCTAGATATTGCTGCTCGCGAGTTCGGCGCAAAGTGG
CCTGCTGCTGCGGTTGTTGTTACTCGTGCCAGCACTTGGCGAGATGACGAAACGCTTGCG
TGGCGCTACCCGTTCCATGTTTCGCGCCTTGAGTCGCTTGATATTCCTACTTTCCCTCTT
GTTAATTTGTGGGATGGGGAAGATGGGCAGGTTCCAGATTTGCTTGAACAAGCTAATGCT
TTGGGATTCCGCAAGCCGATTGTTGGCAATCTTTTCCGAGATGGCGGAGATGGATTGGCA
GATCAGCTAGACGATTTTGTGTCTGTGATTACAGATGATGCAGAAACGAAAGTTCCGCAA
AGCCGCCGAGGAAAGTCTCTTCGCGAGCGTATTAATCTGCTTTGCTCCGAGGCGTATGGT
GTGCCTTTTGAGCGCGTAATCGACAAAGCAGGTTTTGCTGATTCGTTGAAGGAAGCGCAG
GATTTGTGCAATAAGGCTGGTGTTGATTTTGATAGCTTGGCTCTTGTTGCTGTAAAGTCG
CCAGCAACCATGACGGATGACGACCACGCGCCTGCTGATTCTCGCACTGTAACGCTTAAA
AAGGTGGAAGTTCATTCTGGCGCAGGCGTTGTTCAAGTCAACCTTACAGCTTCACTAACA
ACTCCAATGCCAAAAATCGTGTGA------------------------------------
------------------------------------------------------------
------------------------------------------------------------
------------------------------------------------------------
------------------------------------------------------------
------------------------------------------------------------
------------------------------------------------------------
------------------------------------------------------------
------------------------------------------------------------
------------------------------------------------------------
------------------------------------------------------------
------------------------------------------------------------
------------------------------------------------------------
------------------------------------------------------------
------------------------------------------------------------
------------------------------------------------------------
------------------------------------------------------------
------------------------------------------------------------
------------------------TTGATTCGCTCTTTACTTGGATTGCAAGAAATACGC
CAGGGGAGTATAGAATACTGCGGAAAGCTAGTCGAAACCGTT------------------
------------------------------------------------------------
------------------------------------------------------------
---------------------------GAAAATGCTAAAAAGTTAAATTTG------AAA
GATTCTGCTTACGTAAATATGAGAAGACAATGTTCGCTTGTATTTCAGCATCCTTTTGCA
GCTTTAGACCCGCGTTGGACAGTTAGAAAAAGCGTTGCTGAGCCGCTTGAAATATGGCGT
AAAAACATGAGTTCTGATTCAAATACT------------------------------GTT
GATTCACATGTTGTT---------------GATTCACATGTTATTGATTCTAAAGTAGAT
GATGTTTTGAATTTAGTTGGATTAGATCCTAGTGTTTTTGGCAAAAGATACCCTTGCCAG
CTTTCTGGCGGACAAGCTCAATGCGTTGCGATTGCTAGAGCGCTAATCAATAATCCTAGA
GTTTTGGTTGCAGATGAGCCAATGAGCGCAATCGATGTTGCTGAGCGCACAAGAATCTTA
GATGCTTTTAATGTGATTCGCGCAAATCGCCCTAATATGGCGTGCGTATTTGTTAGCCAC
GATCTTGGTATGATTCAGCATTTAGCGTCTAGTGTTGTTGTTCTAAAAGATGGCGTTGTT
GTTGAATCTGGGCATGTAAGTCAAATTTTGACTAATCCAAAACATAGCTACACTCGCGAA
CTTATTGATGCTGCTACTTTGTAAATGTGTAACGATGTGATTGCTTCCGATAACGAAGTT
GTTGGCGAATACAGCTTGCACGATACTGAGCGATGGGCTATCGAGCCTCACCACACGCGC
GCTCGCACACCATTTGAGCGAGACAGAGCTAGAATAATCCACTCTTCAGCGCTTAGAAGA
CTCGGCGCTAAAAGCCAAGTGCTTGTAGCAGGCTCCGACGATTTTGCTCGCACGCGTTTA
ACTCACACTTTAGAAGTTGCGCAAATTGGTCGCCAGATTGCTGCAATGCTTGGCGCGGAT
CCAGATGTTGTAGATTGCGCTTGCTTAGCTCACGACTTAGGCCATCCGCCTTTTGGTCAC
AATGGCGAGCGCGCGCTTGCTCAAATCGCAAGCAATATTGGTGGTTTTGAAGGAAATGCT
CAAACTCTTAGACTTTTAACGCGTTTAGAGCCTAAAGTTTTTAGAGAAAATGGCGCTAGT
GCAGGCGTAAATCTTACGCGTGCAAGCTTGGATGCTGCTGTTAAATATCCTTGGGGTTTT
GATGAAGCAAAAGCGCACGATAAAGGCGAGCGTGACTTAAAATTCTGCGTTTACCCAGAC
GATAGAGAAGTTTTTGATTGGCTAAAGTCTGGCTCTCCGCGCGAATCGAAGCCTATAGAA
TGCCAAATTATGGATCTTTCCGACGATATTGCATACAGTGTTCACGATATTGAAGACGCG
ATTGTGACTGGCGCTTTTAACACGGAGCTTGTTTGGGATTCAAGCGTTGCGGATCAAGTT
ATTCAAGAAGCTCATAATTGGTACGGCAACCAGTGGGATGCGGATAGTCTTTTGGCAGCT
TTTAAGCGTTTGCGTTCTCTTAACATGTTCCCTGATTCTTATGACGGCTCTAGAAGGTCG
CTAGCTCATCTAAAGAATATTACTAGTGCTTTAATCGGCAGGTTTGCAAGCTCTGTTGAG
CGAGCAACTCGAGAAAAATACGGCAACGGCGCTTTAATTCGCTACCGCGCAAATGTTGTT
ATTCCGCCAGAAACATCTTACGAGATAATCGTTCTTAAAAGCTTGGCTGTGCATTTTATA
ATCCAACCTAGAGAGCGCGAGTTTTATAGGCGTGAGCAAAAGATTCTAACGGATTTGGTT
GAAGTTTTTATGAGCAAGTCTCCGCGAGCACACGATGCTATGGAATCTGTGTTTATAAGC
GATTGGGATGCTTGCTCTAGCGATGAAGAGCGTTTAAGAGTTGCGATTGATCAAGTTGCA
AGTCTTACAGATGTATCTGCTACAGCTCTTCATGCCGCTTTGTGCTAA------------
------------------------------------------------------------
---------------------------------------------ATGATTGTAAAAGAA
GACGTTGAGCGTGTGCGCGCTGCTGCAGATTTGTACGATATTGTGTCTGCAACTGTTACG
CTTAAGCCTTCTGGAACGGGTACTTTTGTAGGGCTTTGCCCGTTTCACGATGAAAAAACG
CCTAGTTTTAGCGTTCGTCCAAGCTTGGGTGTCTGGCATTGCTTTGGTTGCGGTGCTGGC
GGAGATGTTTTTAAGTATGTTGAGCAAAAAGAAAACATTGATTTTCGTGAGGCAGTAGAG
CTGCTAGCGGACCGCTACCACATTGAAGTCCATTATGACAAATCGCAAGATGCTAAAGAT
AATTCGCATGCTGGCTCCAAGCGCGCGCGTCTTATAGAAGCAAACGAGGAAGCTCAACGT
TTCTTTGTGTCTCAAATCAACTCTAAAGAAGCGTCTGCAGCGCGTAGTTTGCTTGCAGGG
CGCAATTTTACTCAAGCTCAATGCGAGCGTTTTGGTTGCGGATATGCGCCAAACGGGTGG
GATAATCTTGTTCGCTATTTGTCTAATAAGGGTTTTACTCGTCAAGAATTATTGGATGCA
GGCTTAGCTCGCCAAGGTCAGCGCGGAATTTACGATTATTTTCGCGGCCGATTAACGTGG
CCTATTCGCGATTCTACAGGCCGCACTTTGGGCTTTGGCGCTAGAAGGCTTTACGACGAC
GATTCTATTAGTGCAAAGTACATTAACACTCCAGACACTGTGTTGTATAGAAAAACGCAA
GTTCTTTACGGAATTGACATTGCTAAGTCGAATATTGTTAAAAAGCGTCAAGTTGTGATT
GTGGAAGGCTACACGGATGTTATGGCTTGCCATTTAGCTGGCGTAGATACTGCTGTTGCA
ACTTGCGGAACGGCTTTTGGTGCGGAGCATGCGAAGATTATTCGCCGACTTATTGCAGAC
GATTCTTTGGGAGCGATTCAGCTTGTTGGCCCTGTAAAAGTAGAAGGTCAAAAAGTTAGT
TCGCGTATTGTTTTTACTTTTGATGGAGATGCGGCAGGTCAGAAAGCTGCATTGCACGCT
TTTGGCTTAGATTCAGCGTTTTTAACACAGACTTTTGTTGCTGTTGCAGATAATAACTTA
GACCCTTGCGATTTGCGTATTCAAAGGGGAGACGAGGCTGTTCGCTCTTTGATTGCGCAC
GCTAATCCTCTTTACGATTTTGTAATTGACACTGTTATTCGCCGTTTTGATACGTCTTTT
GCAACAGGTCAGATGGGGGCTGTTAAGGCGGTTGCTCCTCTTGTTGCGCAAATTCGAGAC
AGGTCTTTGCTGGACTTATACACTAGAAAAGCTGTTAGAAATATTGGTGTTGATTTAGAC
GTTATGCGTAAGGAGGTGGAGTCTAATAGAAGGCGATTACACGTTGTAGATGATGACGCT
TATTCTAAAGGCTACTCTTCCAACGTTTATGCGGATTCTCGCGTGTTTGATCAGCGTTCT
CAAAGCATGAATGAAGCTGCTGTAAAAACAGCCATGCTTAGAAGTGCGTACAAGAATCAA
AGCTATTACAAGGTTGATGATTCTGTGTTTATGTGCGAACAGCAGTTTATGGCTGTTCTT
ATGCAATCTCCTTTAGCGTTTAGCAATCAGCTTTTTGCGCATCTTACTTTGAATAATTTT
ATTACGCCAGTTTTTAGAACACTTTTCCAGGCTTTTGTGGCTTCTGGTGGATTGCCTAAT
ACAAGCGTTAGCAAAGGTCTTTGGTTGCATATTATTACTAAGGCTGCAGGACCTATGCTA
GAAGGTGTTATTAACGAGCTTTCCGTAATGCCTCTTCCATTGTCTTTTAATAAAGGCTTG
AGTGGTGCTTCTTCTATTAACTCGTCGGCTGCTTACGATTCGAGTGGTGTTTCTACAAAT
GAATCTCCATCCGATCTTTTGCGCATTCCTAGCGAAGAAGAACAAAAGTATGCAAACGAG
TTGCTTATTAAGCTTTTAGACGTTGGTTTTATGCGAAAAATCGGAGCTATTAAGCTTAGA
ATGAGTAAGTTAGAAGATGGGAGTGAAAAGCTTAATCTTTTAGGTCAGATTACTAGATTA
GAATCTGCTCGAAAAGATCTTCAATCGCAAATTCTATAAATG---------------ACA
AATCAAGAATCG---------------------CAAGCTCAAAAAACAGCAAGCCATAAA
AGAAACACAGCCGACTTAATCGTAGAATGCCTTGTAAACGAAGGCGTTGAGGTTGTTTTT
GGAATTCCAGGAGAAGAAAATATTCCACTTTTAGAGGCGATTGAGCGAAACGGAAATATA
CGCTTTGTGCTTACTCGCCACGAGCAAGGCGCAGGCTTTATGGCCGCAACTTATGCGCAT
ATTACTGGAAAGCCAGGCGTATGCTTGGCAACGCTGGGGCCTGGAGCACTAAATCTTACA
CTTCCTGTAGCTCAAGCGAATGCAAGCACAACTCCACTTGTTGCAATATGCGCTCAAGGA
AACGTATCTAGACTTTACAAGGAATCTCACCAAATCATTGATTTAGTAGCACTATTCCAA
CCAATCACTCAATGGTCTTCTATGATGCTTGCTCCAAGCACAGCTCCAGAAATGGTTCGC
AAAGCTTTCTCAATCGCTCAAAGAAAGCGCCCAGGAGCAACATGCCTTGTTATTCCAGAA
GATATTAGCGAAATGAGCGTTCCAGAAGACGCAAAGCCACTTCCGCTTCCAAAGCCGTTA
CATATTCTTCCAGCTCCAGACACAATTTACGAAGCTGCTAAAATAATTAGCCAAGCAAAA
AGGCCGATTATTCTTGCAGGAAACGGCGTTGCAAGAAGCCATGCTCAAGATCAGCTTCTC
GCTTTTGCAGAACAGCTTAATGTTCCAGTTGCAACAACGTTTGAAGGCAAAGGCGTGTTC
CCAGACAACCACCCGAATGCTCTTGGCGTAGTTGGATTTATGCATAGGGATTATGAGAAT
TTTGCTTTCGACACAGCAGATTTGATTATTGCTGTAGGATTCTCAATTCAGCAATTTGAC
CCTAAGAAAATTAATCCAAATATTGACAAGACGATTATTCACATAAACACATTTGTTGAA
GACACAGACGCTCACTACCCTACTGCACTAAACATTATGGCAGATATTGGCCAGACGCTT
AAAGCGCTTACAAGTGTGCTTAAAGATAGAAACGTTACTTTTGACGTAACTCACCCAAAG
ATTCGTCAAATGATTACAGACGAGTTGCGTTCGTTTGAAAACGATAACAGCATTCCTATG
AAGCCTCAGCGCGTTGTTTACGATACTCGTCGTGCTGTTGCAGAAGGAACTAAGGTTCTT
GTAGATACGGGCGCACTAAAAATGTGGATGGCAAGACTTTACCCAACAATGCATCCAAAT
ACGTGCATTATAGACAACAGTCTTTCTACAATGGCTTGGACTTTGCCTGGAGCTGTTGGA
GCATCGTTCATTAAAGATAATAGTGGAAAAATCAACACAAAGCCTGTTCTTGCTGTTATG
GGCGACGGCAGCTTTATGATGAACGTTCAAGAGATTGAAACCGCTGTTCGCGTTGGTTCT
AGAATGGTGGTTTTGGTTTGGGAAGATAACGCGTACGGTTTGATTAAGTGGAAGATGGAC
TTGCACGCTGGAGAACACGAATACGTTGATTTTACTAATCCAAATGTTCCAAAATTGGCG
GAAAGCTTTGGCGCAAGAGGCCATGTTGTACAAAAGCCAGAAGACTTATATAACATGCTT
AAAGAGGCTTTGGCTCAAGAAAGCGGTGTTGACGTTATAGCTTGCCCAGTGGATTATAGC
GAAAACATGAAGCTTATTGAAAAGCTTGGAGACATTGACTTTGGCAACTAAATGAGGCGT
TGGCTTCTGAATTTGGTCAAATGTGAGACCATCCTTATTGTAGCCGCCGTTTTAGCTGTT
ATTTCTTGCTTTTTTGTTCCACCCGATGCGCAATATTTTAGCTACATTCACGTAAACACT
ATTTCTCAGCTTGTTTGCTTAATGATGGTTGTTTGCGGATTCCAGCGAATAGGCGTTTTT
AGAAGTATTGGCGCGAATCTTCTTAGAAGAGTTAGAACTGAGCGCGGATTAGTTCTGGTT
CTTATGTCTTTAACGTTTTTCTCGGCAATGCTTATTACAAACGATGTTGCTCTTGTGACT
TTTGTGCCTTTTGCGATTTCTGTTTTGATGATGGCAAATGCCGAGAAGCACGCAATTCTT
ATTGTGACTTTAATGACGATTGGCGCAAACGTTGGAAGTATGCTAACTCCTATTGGCAAC
GCGCATAATTTGTATCTTAAAGCGCTTACTGGAATGTCTACGAGCGATTTTCTTTCCATT
ATGGCTCCGTACACGCTTACTGCTGCGATTCTTATGATTGCGTTTGCGTTTGTGTTCTTT
AGTTCTAGAAAAGTCGATCAATTTGAAGGCTTGCATGGAGACGATATTGAGCAAGGCGTT
TTGGCTCCGCATTCTAAATCGCCTAAGCCAGACGAGATTCGCGTTATGGGCTATGGTGTT
GGCTTTACTCAATGGCGAGTTGTTGTTTACAGCCTTTTGTTTATTTTGTGTTTGTGTGGA
GTAGCTGGCTGGATTCCAGACTGGATTATGGTTTTGGCAGTTGTTATTGCCTTTATTATT
TGTGATTCGCATGTGTTCCGCGCTTTGGATTGGGCTTTGCCTCTTACGTTTATAATGTTC
TTCATTTTTATTGGGAATATGCGCAGAGTTCCTGGATTTACCGAGATTGCGCAAATGTGG
GTTGGTTCTCACCCTATGGAAGTTTCGGTTGTTTCTAGTCAAATGATTAGTAACGTTCCA
ACAACTATTTTGCTTTCTGGCTTCTGCGACCAATGGAAGATGCTTATTATTGGCACTAAT
CTTGGCGGCATGGGAACGCTTATTGCGTCTATGGCGTCTTTGATTTCGTACAAGAGCATT
ACGCATAAGTACCCTCATAATAAGGGTCGCTATTTGCTTATGTACACAATTGTGAATCTT
CTTTTCTTGGCTGTTTTGATTGGCTTAGCTTGGATTATTGAGTAGATGACATTTATTTCT
CGCGCAATACGCTACGTTTTGAGAAAAAGAGTAAAAACAGCAATAGTGTTTGTAATATTA
GCATTGATTTCAACGCTTTTGCTGGCATCTTCTGCAGTTGCGATTGCTGCAGAAAAAGAG
GGCAAAAAGGTAGAAGAACAAGCAGAATCTAGTTTTGTTTTAGCAAATAATCCGCAAGTA
AATCCTGGAACTCCAAGGGGAGCAGGAACTGTTAAGCCAAGTGATGTTAAAAAAATCGCG
TCACTTAAAAACGTTGATTCGTATGTTTTACGTCAAAATGTTACTGCCGATTTAGTTGAC
GCAAAAGCAGCTAGAATCAAAGGTGTTCAAGACTACGATGCGCGTAGAGAAAAGCAATTC
GGCAACGCTGTAAACCTAGAAGGAACAAACTCTTCTAAGGGCTTAAATGCGTTCAAAACA
AAGTCAATTCACATGGTTAAAGGTAGAGCTTTGCAAGAATCAGATGAGCATGCTTCCTTA
ATCCACGAAGATTTAGCAAAACTAAATGGCTTAAAATTAGGGGATTCATTAACGCTCAAA
GCAAACCCGTTTGACGCCGATAATCTTAACCATTCCACAGAGCAAGTAAAAACGCGCATA
GTTGGAATTTACGGCGGAGCTAATAATCGCCCAGTTGCAACGCGTGCAGAATTAACTGCA
AACACTGTGTATACAGATTTGAAAACAACAAGAGAGCTTTACAAATATAAGCCTGGAAAA
GAGATATATCAGGACGCAAGTTTTAAGGTTAAAAAAGGAGCGGACGCAGACTCTGTGATT
GAAGAAGCGTCTAAGCTGCCGATTGATTTGCAAAGCTATCAGATTACTCGAGATGACCAG
TTTGTTCAAGGCATGATTGGCGCTGCAAAAGGCGTAAAATCCATGATGAACATAACTGTT
GTTGCAGTAAGCGCGTTTGCTGTTGTGGCTCTTGGATTGGTTCTTATTCTTTGGATTAAT
GAGCGTAGAAAAGAAATCGGCGTTCTAACTTCTATTGGTATTAGCAAAGTTTCCCTTGTG
TTGCAGCAGCTTTTTGAGCTTGTGTTGCTTGCGATTCCAGCTATTGCAATAGGCTATGGT
TTTGCTAGTGCAATATCTCCTTGGTTTAGCGATTGCGCATTAGGTTCGGTAAAAAATTCC
GCCGCTCAGCAGCTTAGTTCAATGGGTCAAGCTGGAGGAAACCTGGAATCAAGCATGGCC
ACTAGAACCTTAGATAAGATTGCTGTTCAAGTTAACCTTGATTGCTTAATTCAATCGTCA
TTTATAGTTCTAGCGATTATTATTGTTGCGGTTGCGTTGTCTTATCTTCCTATTTTGCGA
AAGTCTCCTAGAGATTTGCTTGGCATGCAAAAGTAG------------ATGACTCAAATT
ATAAAAAGAGCTTGGCTAGCTATAGTTAGAAAACCAAGGCGTAGTGCTATTTTAGCTTTG
ATTATTACGGTGGTTCTTAGTGCGCTTATTTGCCAAGCGAGTGTTATTGCTTGTGTAAAA
AATCTAGAGAATCAAATAACCTCCAACATTGGTTTAGGATTTAGTGTTTACGCAAAAACG
CACGGGCAGACTTTGCCAGAGTCT------------GATTCTGCTGGCGATTCTGCTGGC
GAT------------------------TCAGACAGTGACTCCGTCAGTGATTCT------
---------TCTAAGCAATCGCAGGAAGATATTCCTCAAGATTTGCAAAAAAACGAGGGA
ATTCCCGAAAGTCTTATTGCAAAGTTTAAAAAGATTAGTGGAATAAAAACCATCGCAGAA
GAAAAAGATGTTTTAGCAAATCCTGTTAACGCTAAAATTGTAGCGCCAATAAATGGTCCG
CGTTTAGACAATGATGGAATGTTTTCGCTTGTTTCAATAACGGGAACAACTAAATCACAG
TTAGCGCAGGGATTCCAAGAAGGATTATATAAGCTTGAGGAAGGCAATCATATTGATTCT
TCGGTTGCTGGCGACTTTAAGCGCGCGAAATCTGCAATAATTCACAAGAGCTTTGCTAAA
CAAAATAATCTTAAACTCGGGTCTGTTTTAACTCTAAAACAAGGCAGCAAAAGCGTTAAT
CTTAAGATTGTTGGCATTTTTTCTGGCAAGATGCAAACAAAGGGTGCGCTTCCTTCCGAC
TCTTCCGAAAATCGCGTAATAACTGATTTAGAATCCGCTCTTTACTTGTTTGGAAGTAAA
AATCGCAGCTCTATAAAGTGTGTTATGCAAAATTCAAATAATCTAGAAAAAGCTTTAAAA
GAAGCCAATAAAATCGCTAAAAACTATGGCAACGGCATGATTTCTGTAGAAAATAATGCG
CAAAGATTTGCCTCTGTTCTTCAATCCGTAAAAACAGTTAAGCAATTAGTAACAATGATT
TTAATGTGTCTTGCATTAGTCGGAATCATAGTGCTTGGCTTAGTTCTTGTTTTTTGGGTT
CGAGGAAGGATTCACGAAGTTGGCGTTCTAATGGCAATTGGTGTAGAAAAACGTGTTATA
GCTTTGCAAATGATTATAGAAGTTTTTATAATATCCGCATTTTGCTCAGTGCTGTCTACT
GCGATTAGTGCTGCAATATCGTCTAGCGTTGGATTAGTGCTATTGGCAAATGTTGCAAAT
GGTGCAATTACATACTCGCCAAATCAGTCTTTGCTAACTGGCCAAACAGCGTTTTCTATT
CTTTTAGGATTCGCTATAGCGTTTGCGTCTCTATGCATTGCATTTGTGCCAATAATGCTT
AAAAAGCCGCGTTCTATACTCAGTTCAATTAGTTAGATGCCGAGCTTATGTGAAGCCACT
AATGGTGCTGTAAAGTGCTTAATGCCAGGGGCAACTATTGGAATTATAGGCGGCGGTCAG
CTTGGTCGCATGATGGCGATTGCTGCTAGAAGAATGGGCTTTAAAATCGGCGTTTTAGAC
CCATCGCATAATTGCCCAGTGTTCCAAGTTGCGGATTTTCAAGTCGAAGCTGAGTACGAC
GATTTAGAAGCCTTAAAAAAGCTTGCTAAAAGTTGCGATGTGCTTACGTACGAATTTGAA
AACGTAAACGCAGATGCTTTAGATAGTGTGCGCGATTTAGTTGCTGTTCCTCAGGGAACC
GACTTATTGCGAGTTACGCAAGACCGTGTTTTTGAAAAAAGCTTTATTAACAATCATGGT
ATTGAAACTGCTAAATGGCGTGAAGTAAACAATTTAGACGATTTAGATAAAGCAATCGAA
GAAATCGGGCTGCCTGCAATTCTTAAAACGCGCAGAGGTGGTTACGATGGCCACGGTCAA
GACGTTTTGCGCACTCAAGAAGACGTTAATAATGTTCGTAATCGCGTAGAAAATGGCCAA
GAGATGCCGCCTTCTATTCTCGAAGGTTTTGTTGACTTTGCTTTTGAAGCATCAATTCTT
GTTTCGGGAAATGGAAGCGAATTTGTGACTTATCCGCTTGTAAAAAACGTGCATCACAAT
AGCATTTTGCACATGACCTTGGCTCCTGCAAATGTTGATGCTAAGGTTCAAGAAGCTGCG
CATAGTTTAGCGCTTAGATTGGCTCAAGGCTTTAAGCTTGCTGGAACGCTTGGAATAGAG
CTGTTTATTACTAAAGACAATCGCGTAGTAGTAAATGAGCTTGCGCCGCGCCCACATAAC
TCGGGTCATTATACGATTGAGGCTTGCGATATGGATCAGTTTGAGGCTCATGTTAGAGGC
ATTGTTGGATGGCCACTAAAAGAGCCTAAGCTACTTTCTTCAGCCGTAATGGTTAATGTT
TTAGGCCAGCATGTTGCGCCTACTCGCGCTCTTATTGCAGAGCATCCAGAATGGCATGTT
CACGATTACGGCAAGGCACAGGTTCGTAAGAATCGCAAAATGGGCCATATTACTGTTCTT
TGCAATAATCCTGTTGAGGAAGCCAATGTGTTAGACTCTACAGGTTGTTGGGATGACGAG
CTTGATTAA------------------------------ATGGTTGGTGAGCCAATACGC
AGAAACACTAAGCAAAAGGAAACAGTTCTTGAGCATTTAAGAGCTTCGCGTAATTTTGTT
TCTGCTCAAAATTTGCATCGCGCGCTTGTGGAAGATGGCGAAATCATTGGGCTTGCAACC
GTTTATCGCCAGCTTAATACGCTTGCACAAAGCGGAGATGTTGATACTGTGCGTTTTAAT
GGTCAGCAGCTTTTTAGGATTTGTGACGAAAACACGCATCATCATCATCTTGTGTGCGAA
AAGTGTGGCAAAACTGTAGACATAGAGCCTCCAGACGATGAAGGTTGGATTCATAAGATT
GCTGAATCTCACGGATACACAGTTATAGACCACACTTTGGAAGTGTTTGGGCTGTGCAAA
GATTGCAATAGTGAGAAACTAGAGCATTAAATGAAGCAATTTATTGCCACAATTAACTTA
ATGCACGGCATTCTACCTATAAGCATATTTGCAATATCTGGATTATGCTTAGCTGTTCTT
TTAATTACAAAACCTAAAAAGTCTAAGTATTTTTCA---------AAACTCTTAACTCAA
TTAGGCTCAGCATTTTTATTTGCCATTATTTTTGGATTCATAACTTGGCTAATATCCGAC
GTTTTTCTTGTGTTTGGCGTAAGTCTTGGATGGCTTGTGATTTGTTCGATTGCAGGGGGA
TTTGCTGCCGTAGGCTTTGCTCTAAGTGCTGCAATAATTTCTAAAGGATGCAGAAGAGCT
TTCGCTATTTTTTCGATTATCTTATTTGTTTTAGCAACAATGATTCGCGTAAATATGATT
TACGGAGAATACACGACTATTGGATCTGTTTTTGGATTAGGAAATTACCCAAAGTTAGAA
GAGCATAATAAACACAATGCCATTATGGAGATTAAAGATTGGAACTTACTAGCAGATCAG
AAAAAACTGCCTAAAATGCCATCCAAAGGCATTAGCCGCTCTGTTAGAATTCCTGCAACG
CAATCAAACTTCCGCGCTAGAATCGCAAATGTGTATCTTCCTCCAGCTGCGCTAACAAAA
TTTGCTCCAAAACTTCCTGTAATGGTTCTTCTTTCTGGACAGCCAGGAAGCCCTAATAGA
CTATTTGCTGCAAGCGAAATAGTGAACACTTTAGATGCTTACGCTAAAAAACACAATGGT
TTAGCTCCGATTGTTGTTTCCCCAGACCAAAATGGCACTTCAACGCACAATTCACTTTGC
GCAAACACAAAGGTTTATGGGAATGCTCAAACGTACCTAACTAAAGATGTTGTTAGCTGG
ATTCGCAAAAATCTTCCTGCAAGCACAAATCCAGCACTTTGGCTTATGGGAGGATTTTCT
CAAGGTGGAACTTGCGCAACTCAAATAGTTCCAGCATATCCAAAGTTATTTGGAAACATG
TATTCTGCTGGCGGAGAATTAGAGCCAACTTACAAGAATAAAAACGAAACAATAAACCGC
TATTTTAACGGGAATCGCAAGGAATACGAAAAACATATTCCAGCAAACATAATGAGAAAA
AACGCTCCATTAAATCAAAATTATTATTCAATAGCAGGAGCATGGGATCCAAAATCACAA
ATAAACCAATCCACTATTGCTGTGGCAGCACACAAAGCTGGAATAAGCGTTATAACAATG
ATTTCTAAAGGCTCAGGCCACGATTGGCATACGGTTCAAAGCGGATTAAAGGTTGCTATT
GATCATCTTTGTAAAGACGCTGGAATAGCAAAGCATAATCCAGATTTAAGCTCTTATAGT
AATATTCAAGTGGTTGTTAATCAGAAGGTGAGGCGATAA---------------------
------------------------------------------------------------
------------------------------------------------------------
------------------------------TTGCCATTAAGCAATTCTCTTACAATTTTT
AAGCAATTTGAGCGTTTTAAGATTAGGTTTGCTCGTTGGACGTACTCCGTTATGTTTGTT
GCTTTTTGCGCAATAATGGTTATGATTGTGCAGTTTTCTGTACAGCGTTCTGGCCGAGTA
GAAATGACTTCATCACTTTCGGCAAGTGCTTGGAACATAATCTCAAAAATGTGGCTTAAG
CTTAATTTTGTTTTTGTGCTTAATCTTCTTATTCTTGCGTTAATTTACGGTATTTTGCTA
ATAATCATAAATCGTTTTTGGATTACGTCTGCTATTTTGATTAGCGCATCTATAATTGTT
TCTGTTATTGAATATATGAAAGTGAATGTTCGATACGAAACTATTCTTCCAGCTGACTTA
AACTTTTTAAAAAGTAATACTGGAAATATCGCATCTTTTCTTCCAGACAACGCAAATGCT
GTTATTTTTAGCTCTATTGTTGCTGTTCTAATAACTTGGGTTATTGCGCTTTTATTGCAT
GTTCTAGATGTTAATCATGGAAAAATTGTTATTATTTCAAATTTAAGAACTTCGATTTTG
GTTCGTGTTGTAACTTTAATAGCATTATTAGCGACTTTTGGATGGTATATTTGCACAGTT
GGAACTGTTGATTCTAGCGCAAACAATTTTGCTAAGTTTATGGGAGACACGCCATCAATG
TGGGACTCCGTTTACGACGCTCAAAGAAACGGCGCATTAGTGGCATTTTTAAGGCAAGTA
AACCCAAAGGTTATGGATAAGCCTGCGGATTACAATGAGCGAACTATGAGCGCTTTGCTA
GAAAAATACAATAATGAAGCAAAGAAAATAAACGCTTCTAGAAAGTCAAAAATCTCCGAT
AATACTGTTGTTTATGTGCTTTCGGAATCATTCTCTAATCCAATAAGAGTTCCTGGATTG
CAACTAAATAAGAATCCAATGCCATTTATAAGCTCTTTGAAAGAGAAAACGGATAGTGGA
TTAATGCTTTCTTCTGGCTACGGCGGAGGAACTGCAAACCTTGAATACATGTCTCTTACG
GGATTGAGCATGGTGAACTTTAACTCATCTCTTACAAGCCCGTATCAGCAACTTGTTCCA
AATTCTTCTTGGACTCCTACGATTAACAGGTATTGGGGGAGTGAATCTAAT---------
TCCATAGCATTCCACCCGTATGAGCCGAGTATGTACTTGCGCTCAACAAACTATAAGAAG
TTTGGTTTTAGTAAGTTCTACTCGCTAGAAGCTCCTAATGTTATTGCGCACAAAAATATG
CTTGATAAATCGCCTTATGTTTGCGACGAGTCTGCGTATAAAAGTGCGTTTGAAAAAATC
GCCTCTAGTAAAAATAATCAATTTGTGCAAATAGTCACAATGCAAAATCATATGCCATTT
AGGAATTGGTATAAGAACAATGATTTTAAGGCTAGTTCAAAGCCTGGCTCGCCAAAGCTT
GGAAGCTCGGAAATATCTTCGATTGAAACATATGCTAAGGGAGTGAGTTACACAGATAAA
GCAACTCAATCATTCTTAAATGACTTGGATTCTATAGATAAGCCAGTGACTGTTGTATTC
TATGGAGATCATCTTCCTGGAATATATAGTACTGCCAGCGATGATGAGAATAATTCTCTT
GATTTACATCTAACTGATTACTTTATTTGGTCAAATAAAAAAGCTAGAGAA---------
---------------------------------------AATAATAAAGCTCCAAACAAA
---ATTAGGGACTATTATTCTTCTCCAAACTTCTTTATATCGCAAGTGGCGTCTCACACA
AATTCTAAAGTTTCGCCATATCTTGCATTCCTTACAAGATTGCACGAAAAGATTAGTGCA
ATGGAGCCTCCTGTAGTAAATAAGATTCAGGGGTGGGATAGAATTCCGCAAGGCCAGCCA
ATTTACTTGAATCCAAGCGGAAAGCCAATGATTGCTAGTAGTATGAACAAAGAAACTAAA
CAATTATTGAATGATTACCGTTTGATTCAATACGATATTACAGCTGGAAAGCATTATCTT
AAAAACACAAACTTTCTTGGTTTTTAA------ATGAAAGTTTTAGTTGTAGGCTCAGGC
GCACGAGAACACGCAATCGCAGTTGCATTTTTAGCGAGTAAAAGCGTTAGCGAAGTCACA
GTTGCTCCTGGAAACCCAGGCATGATTAAAAGCGGAATCAAAATTGAAAACATTAGCGAA
TCGGATCACAACGCTTTAATCGAATTTGTTAAGAACAACAACTACGACTTTGCTTTTATT
GGCCCCGAAGTGCCTCTTATGAATGGCATTGTTGACGATTTTGAAGCTAATGGAATCCCA
GCATTTGGCCCAAACAAAGCGGCTGCTCAAATTGAAGGATCTAAGGATTTTGCAAAGCAA
CTTATGCAAAGGCATAATATTCCAACAGCCGCCTACCAAACATTTAGCGAGCTAGAACCA
GCGATTGAGTACGTTAAAAATCAAGGCGCTCCTATTGTTATTAAAGCAGACGGCTTGGCT
GCTGGAAAAGGCGTAACAGTTGCCACTAGCGTTGATGAGGCGCTCGCAGCTTTAGACGAT
ATTTTTGTAGACCATCGTTTTGGCAAAGCTGGAGCAAAAGTAGTTATAGAAGAGTTTTTA
GAAGGCGAAGAATTCTCATTAATGAGCTTTGCTAACGGAACAGATTTTTGGGTTATGCCA
ATTTCTCAAGATCACAAGCGCGCTCATGATGGCGATACTGGCCCAAACACTGGCGGCATG
GGAGCTTATAGCCCTGTTCCACAAATTAGCGATGGAGTTGTAAAACAAGCGATTGATAAA
ATCGTACGCCCAACTTTGCAAGCTCTTGCAAGCGAAGGCATGCCTTTTACAGGAGTTTTG
TACGCTGGATTGATTAACACAGAGCAAGGCGCAAAAGTAATAGAATTTAACGCTCGCTTT
GGAGACCCAGAAACAGAGGTTGTTCTTCCAAGACTTACTAGCGACTTTGGCGAAGCTATT
TTTAACATTTTGCATGGCAAAGAACCAACATTTACTTGGGCTAAAAATGGCGTAACTCTT
GGCGTTGTGTTAGCAAGCAAAGGCTACCCTGGAAAGCTTGTTACAGGAACACCTCTGCCA
CAAATCACTCTTAAT---AGTGCAGATCAAAATGTTTACTATTCTGGTGTTAAA---TTA
GACGAAAACAATAATCTTGTAACGTCTTCTGGAAGAGTGGCACTTTTGCAAGTAAATGGC
AAAGATGTTAAAGATGCTCAATCAAAGGCCTATAGCATATTAGACAATCTTAATCTTTCT
AACATGTTTTATAGGCACGACATTGCAACTAAAGCACTTAAAGCATTGAAAAATTAAGTG
GTATTTCGCGTTTATGTTGAAAAACGATCTGGTTTCGCTATAAAAGCCCAACATCTTAAT
CACGAGCTTAAAGAGATTCTTGGTATTGATTCTCTAAAATCAACGCGCATAATAAACAGG
TATGATGTAGAAGGAATATCTAAAGATCTTTTTAACACTGCTGTTAAAACGGTTTTTAGC
GAGCCTACAGTAGACAACACTTACGACTACTTGCCTATTAGCACAAATGAGCATGTTGTT
GCTATAGAGTTCCTTCCTGGCCAATTTGATCAGCGCGCGCAATCCGCAAGCGAATGCGTA
CAAATGATTAGTCAGGGAGAATGCCCTAAAGTTAGAACTGCTCAAATTCTTGCTTTTAAT
GGCAATTTGTCTAAAGAAGACATTGACTCAATTAAACACTACGTTATTAATCCAGTAGAA
GCTCGCGAAGCATCGCTAGATAGTGTTGATACGCTTAAAAGCGAGGCGATTGTTCCAGCG
AACGTAGAAGTATTAGACGGATTTAACGATTTAGATTCCAATGGTTTACAAAAATTCATT
GAAGACCGATCGCTAGCAATGGACTTGGCTGATGCTAAATTCTGCCAAGACTATTTTAGA
AGAGAAAATCGCAATCCAACTATTACAGAAATAAAAGTAATAGACACGTATTGGTCCGAC
CATTGCCGCCATACTACTTTTGGAACGCATTTTGAAAACGTGCAAATAGATGACGAGCAA
GTAAAAGATGCATTTAATCGTTATCTTAAATTACGAGAAGAGCTTAACCGCACAAATAAG
CCGATTTGTCTTATGGACATGGCCACTATTGGCGCAAAATATTTGAAGCATATAGGAAAG
CTTAAAAACTTAGACGAATCCGAAGAAATCAATGCGTGCACAGTAAAAGTAAAAGTTGAC
GTTAATGGGCACGATGAAGACTGGCTGTTTTTGTTCAAAAACGAAACGCATAATCATCCT
ACAGAAATCGAACCTTTTGGCGGCGCTGCAACTTGCATTGGCGGTTGCATTCGAGATCCT
CTTTCGGGACGCTCCTACGTATATCAAGCAATGCGCGTAACTGGAGCAGCCGACCCTAGA
ACTCCTATTAGCGAAACTTTAGAAGGAAAACTATCTCAACGAAAAATTGTAACGTCGGCA
GCTGCAGGCTACTCGTCTTACGGAAATCAAATTGGATTAGCAACAGGCGAAGTACACGAG
ATTTACCACCCAGGATATGTTGCAAAACGAATGGAAGTTGGCGCGGTTGTAGCAGCTACC
CCAGCAGACCACGTTAGAAGAGAAACACCTGAGCCAGGAGATGTGATTATTCTTCTAGGC
GGCAGAACTGGAAGAGACGGAATTGGCGGAGCAACTGGTGCTTCTAAAGCGCAAGACGCA
GACAGCATTGAAGAGTGCGGAGCAGAAGTTCAAAAAGGAAATGCACCTATTGAACGCAAG
TTGCAAAGACTTTTTAGACGCAAAGACGCATGCCGCCTTATTAAGCGTTGCAACGATTTT
GGCGCTGGTGGCGTAAGCGTTGCGACTGGAGAAATCGCAGATGGCTTGATTATTAACTTA
GACAAGGTGTCTAAAAAATACGAAGGCCTTGATGGCACGGAGCTTGCGATTTCTGAATCT
CAAGAGCGAATGGCAGTTGATGTTTCTGCAAGCGATGCAGACGAATTTTTGAGCTACGCG
CGTCAAGAAAATTTGGAAGCGCAAATTGTAGCTACAGTTACAAAAGAAGCTCGAATGAAA
ATGACTTGGCGAGGAAAAACAATTGTTGATCTAAGCCGCGAATTCCTAGCTTCTAATGGC
GCTCCAAAAACACAAGATATTCACGTTGAAAATGGCAAAAAATATGCTACAAAGTGGCAA
GACGAAAGTGGAGTTTACTCTGGCAAGTCTTTAGCTGAGCGCATTAAAAATCTTGTTTCT
AACATAAACGTGTGCTCAAACAAAGGCCTTAGCGAAATGTTTGACTCCACTATTGGAGCC
GCAACCGTTCTTATGCCATTTGGTGGCCGCCGTCAGCTCACTCCAGCACAAGCAATGGTC
GCAAAATTCCCAGTATTTGGCGAAACAAACACCGCTTCTGCAATGTCTTGGGGATTTAAC
CCATACATTATGGAAAAGAACCAATTTACGGGAGCGTACATATCGGTTGTAGAATCTTTA
GCAAAACTTGTAGCAAGCGGTTTTAAAATCGAAAACGCTTATTTAAGCCTTCAAGAATAT
TTTGGCAAACCGCAAAATGTTCCAGAAAGATGGGGAAAACCTACTGCAGCAGTTCTTGGC
GCTTTAAGCGCGCAAATTGATTTTGGCGTTGGCGCGATCGGCGGTAAAGACTCTATGAGC
GGAAGCTTTGAAAATCTTGACGTTCCTCCAACTCTTATATCGTTTGCTGTTTCTACAGGA
GACGCGCGAAATGTTGTTTCTCCAGAATTCAAAAAACCCAATAGTAAAATCCTAAGAATA
CTACCTACGTATAAAGAAGACGGAATCACGCCTAACGCTCAAAGCTTCTTAGAGGCGATT
AGGATTGTTGAAAATCTTACTTCAAGCAAGCGCGCGCTAGCAATTAGCACTCCAGGTTTT
GGAGCTAGTGCGGAAAGCTTGTTTAAGATGACTTTGGGTAACCATATTGGGTTAAAGCTT
AACGACTCTGTTAAAACAGACGACTTGTTTAAGTCTAGATATGGAACTTTCTTTGTAGAA
GTGGATGAAGATTTTAACGTTGATGATTTTGCAAACAAGGTTAGCGAAAATCTTGTAAAC
GTTGAAGTTATTGGACAAACGTGCAATGAATTTAAGCTTTATGCTTGCAAC---GAAATT
ATTAGTTTAGATGATTTACAGGAAGATTGGGAAAGTCCTCTAGAGAGCATTTTCCCATAT
AGAGGTAAAGGAAGCGCAGTTCGCGAAATAAATTCCACCAATCGCAAGCCTGTTAGAAAT
CATATGAAATCTAATAGAAGAACGCCATTGAGTAAGCCACGCGTAATCATTCCAGTTTTC
CCTGGAAACAATTGCGAATACGACACTCAAGCAGCGTTTGAAAAAGCTGGAGCAGAATGC
AAAACGCTTATAATCAATAATTTAAGCGCTGATGATGTTGTAGAATCCGCAAAAGAGCTT
GTTAAAGAGATTAATAAAAGCCAAATTGTTATGATTCCTGGCGGCTTCTCTGGAGGCGAT
GAGCCAGACGGTTCTGCCAAGTTTATAACGGCATTCTTTAGAAACCCTGCCGTTAGCGAC
TCTGTTCGCGATTTACTAAACAATCGCGATGGCTTAATGCTTGGTATTTGCAACGGCTTC
CAGGCTCTTATTAAGCTAGGTCTTGTTCCATTTGGAGATATTGTTCCAATTGATGCAGAA
TGCCCAACTTTAACGTTTAACACTCTTGGAAGGCATCAAAGCAAGATTGTTAGAACTCGC
GTTGCATCTAATCTTTCTCCTTGGCTTTCAAATTGCAAAGTTGGCGATGTTCATAGTGTT
GCAATATCTCATGGCGAGGGACGATTCGTAGCATTACCAAAAGTTATGGATACTCTTATA
CAAAACGGCCAAATTGCAACGCAATATGTTGATAGCAATGGCGTTCCAAGCATGAACCTT
AAAGTAAATCCAAACGGTTCGCTTATGGCTGTAGAAGGAATCACTAGCCCAGATGGAAGA
GTATTCGGAAAAATGGGTCATTGCGAGCGCAGCGGTAACGGTTTGTACGTAAATATTCCT
GATTTTAGAACACAAAACATTTTTAGCGCTGGAGTTGAATACTTTACGTCATGAATGGAA
AAACTTGACAAGTTGTATGAAGGCAAAGCAAAGAAATTGTATGCCACGAGTAACGATAAC
GTTCTGTGGGTTCAATACATGAATCAAGCTACAGCTGGCAATGGTCTTAAAAAGGCTCAA
ATTGCTGGAAAAGGAAGCTTAAATAATCAAATCACTTCTCTACTGTTCAATCTTCTTAAA
GCTCGTGGAGTTAAAAGCCATTTTCTTGGCAGAATCTCGAATACCGAACAGCTTGTAAAG
CGCATGAAGATGTTTCCGCTAGAAATAATAATGCGAAACACAGCTGCTGGTTCTTTTGCA
AAACGATATGCCGTTAAAGAAGGAACTGCACTAAAAAAGCCTCTTTTGGAGTTTTGTGTA
AAATCAGACGATCTTGGTGATCCTTTTATTAACCCAGAAGGCGTTGTAGCTTTAGGTCTT
GCTAGTGAAAGCGAAATGGCAGAAATTACAAAGCAAGCTCACGCTGTAAACAATGCACTT
TTGGATATTTTCAACAAAATCGACGTTCAACTCGTTGACTTTAAGATTGAAGAAGGCGTT
GATGCGCAAGGAAATATTCTTCTTGCAGACGAGATAACGCCAGATACGTGCCGACTTTGG
GATAAGCGC------------AATACAAGC---TCCGAAGTAAGTCATTTAGATAAAGAC
TTGTTCAGACGCGATTTAGGAGACATAATTCCAGCCTACGAAGAAATATTCTCGAGGCTT
AAATCTCTTGCGCAAAGCGAAGGAGTAAACTTCGACGAAGTTAATCCAAACGATTGTGCT
GAACAATGA---------------------------------ATGCTCAATGAGCAAGCA
GAACATTGGAAAAGCGTTGAAAACAATCGCACTTTTGGCATTCTAAATTCAACGTCATAC
ACAACAAAAGCTCTTCTTCTAGGGTCTGGAGAGCTTGGAAAAGAAATCACTATAGAGCTT
ATAAGACTTGGTATTAAAGTATTTGCTGCAGATAGTTATGCGAATGCTCCAGCAATGCAA
GTTGCGCAAGAAAATCGCGTTTTAGACATGAGCGATTCTAAAAAATTGCAAGAACTAATA
AACAACATAAACCCAAACATAATAATCCCAGAAGTTGAAGCAATATCAACCGAAGTATTA
AAAGACGTTGTTAAAAACAAAAAAATTCAAGTCGTTCCAAGCTCTAGTATCACTTCGATT
GCAATGGATCGCGAAGCTTTGCGAAAAATCGCCCACGAAAAAATTGGTTTGCCTACTACA
CCATATTGTTTTGCTTCAAGCTACAAAGAGTTAGAAGAAGGAGCAAAAATCGTAGGTTAT
CCATGCGTAGTAAAACCAATTATGAGTTCTTCTGGCCATGGTCAATCTATTGTAAAAGAT
CCTAAAAATCTTGAAGATGCCTGGTATGAAGCACAAAATGGAAGAAGATCTAAGCATAAA
ACGCAAAGCTTGCAGAGTGAATATAATGAAAATAATGAAGATATATCTCGCGTAATAGTG
GAAGCACTTGCTCCTTTAGATTACGAGTTAACGGTTTTAACAGTGTGCTCAAGCGCTGGA
ATAATAACATGCGAACCTATTGCACAATGCCAAGAAAACGGCGACTACAGGCAATCATGG
CAACCAGCAAACATATCGGAAAATGTTAGAGAATCCGCTCAAAATATTGCAAAAAAAGCC
GTAGAAGGTTTAAGCAAAATAGCAAAAGAGAATGGGGAAACTGGTTGGGGCATTTACGGA
GTTGAACTCTTTGTTCTTAAAAACGGCGACTTGCTTTTTAACGAACTATCCCCTAGACCG
CACGACACTGGCATGGTAACAATGATTTCGCAATACTACAGCGAGTTTGCTTTGCATGTT
TTAGCCATTTTAGGTGTTCCAATCACACAAAAGCATACTGCTCTTTGCTTAAAAGATAAC
GAAGTTGCATTAAGCCACGCACTTGTTGTGCAAGGAAACGGAGCTGTAGGATTTACAAAT
CTTGCGCAAGCATTAGATGAAGAA------GATTGCACAAGATGCGATATACGAATTTTT
GGAAAGCCAGAAGTTCACGGCTCAAGACGAATGGGTGTTATTTTGACAGTATCGAACAGC
ATAAATGACGCAAAATCTTATGCGACACGCATTGCAAGCAAAATACGCACAATAGAACTG
CCATCGTAG---------ATGTTGCAAAATGGTAAGTCTAAGTTGCTAGAAGGTTGGAAT
TGTGCTCCAAACATTGTGACTTACATAAGAATAGCTCTTTCTGTTGTATTCATCGTTTTG
TATCTTATCTCTGGGCCTTGGGGCTATGCTTCTACTTCGGTTCGCTGGGCTGCGTTTGCA
ATGTTTATAATCGCAGCTTCAACAGATAAATTAGACGGTTGGATGGCTAGAAAATATAAT
CAAGTTACAGAGCTTGGAAAACTCTTAGATCCTATTGCTGATAAGCTTTTAATACTTTCT
GCTCTTATTATTGCTTCTGCTTTTGGCGAGCTTTATTGGTGGATTACTCTACTGTTTATT
CTTAGAGAAATAGGCATTACTGTTTTGCGTTTTTACGTTATAGATAAAGGCGGAAAAGTT
ATTGCAGCATCTTGGGCAGGAAAGTATAAGACACTTTCTCAATCTGTTGGAATTTCAATG
TTGCTTGCGCCTATTGTTCCAATATTTTGCGCTTATAATGTTTCTGTT---TGGGTTGTG
TGCTATTACTCGCTTTGCTACGGATTTATAGGCATCGCTCTTGGTTTTGCGCTTTATTCT
GGATTCCTTTACGTGCGCGGTGCGTTT---------------------------------
---------------------------------AAGCGATAGATGGCACAACAA---ACA
AAAAAGGGTGCTGTGGATCGTCTTATTGATGCCGACAAGGCAGATCCACGTAGAAAAGCA
GCGCTAGATATGGCTCTTGCAAATGTTGAAAAACAATATGGCAAGGGTTCTGCAATGCGA
TTAGGAGATAAGCCACTGCAAGATGTTGAGGTTATTCCTACTGGTTCTTTAGCTCTAGAC
ATGGCTTTGGGAATTGGTGGTGTTCCTCGTGGGCGTATTGTAGAGGTTTATGGTCCAGAA
TCTTCTGGTAAAACAACGTTAGCTTTGCACATTGTTGCTAATGCTCAAAAGAATGGCGGA
GTTGCAGCGTTTATTGATGCTGAGCATGCGTTAGATCCAGTTTATGCGCGTAAATTAGGT
GTAGATACGGATTCTCTTATTGTTTCTCAGCCAGATAATGGTGAGCAAGCTTTAGAGATT
GCAGATATGCTTATTCGATCTGGTGCTTTAGATGTTATAGTTGTTGATTCTGTAGCAGCG
CTTGTTCCAAAAGCCGAAATTGACGGAGATATGGGAGATAGCCATGTTGGTTTGCAAGCT
CGCTTAATGAGTCAGGCTTTAAGAAAGATGACAGGAGCTTTGTCTCAAGCTGGAACAACC
GCAATCTTTATTAATCAGCTTAGAGAAAAAATTGGTGTGTTCTTTGGTAATCCAGAAACA
ACTACAGGTGGTAAAGCTCTTAAATTCTATTCGTCTGTTCGAATGGATATTAGGCGTGTT
TCTACTATTAAAAACGGAGAAGAAGCTGTTGGCAATCGAACTAAAGTAAAGATTGTTAAG
AATAAAATGGCTCCTCCTTTCAAAACAGCTGAATTTGATGTTCTTTATGGAGAGGGAATA
TCTACTGAAGGCTCTGTAATTGATATGGCTGTACAGTGTGACGTTATTAAAAAGTCTGGT
TCTTGGTTTACGTATGAGGGTGAACAGCTTGGTCAAGGTAGAGAAAACGTGCGTCAATTC
CTTAAAGATAATCCTGCTATTACGGAAGAAATTAGCGATAAAGTAAAAGTTGCTTTTGGG
CTAATGAAGCCAGAAGATCAATTTGTTGAAGTAGAAGATGAAGACGATAGCGAAAAAGCA
AAGTCGAATTCTAATGCAGAAAATAACTCAGATGCTTCTAGTAAAGATTCCAAGAATAAA
TAGATGGCAGAAAACACTACGAATACAGTTATGTTTCATAGCACTAGGTCTAACTCTAAA
ACCTATACGTCGAAACAAGCTATTCGTAGGGGTATAGCCGAATACGGTGGCTTGTTCGTT
ACAGATTGCCTTGGCCAAACTCGCTACGATATTTCTAATCTTGTTGGAAAATCTTACAAG
CAAATTGCTAAAGATGTTCTTCAAATCCTCCTTCCAGATTTTACTTCTAACGAGCTTGAT
GAGTGTGTTGAAAATGCTTATGGAGATCAATGGGAAGATCGCGAGATTACTCCATTAAAA
CAGCTTGGCACTAACAATGATTTTGTTTTAGAGCTTTTCCACGGTCCTACTTGCGCTTTT
AAAGATGTTGCTTTGCAAATTTTGCCACAATTTATTCGTTGCGCAAAA------------
---AATACTTCTGACTCTAGCCAAAACGTTATGATTCTTACTGCTACTTCGGGAGATACT
GGCAAAGCTGCATTAGCTGGTTTTGCAAATGTTGAAGGCACTTCTATGGTTACTTTTTAC
CCAGAAGGCAAAGTAAGTAAAGTTCAAGAATTGCAAATGACAACTCAAAGCGGAAGTAAC
GTAAAAGTTTGCGCTGTTAGAGGTAATTTTGACGACACTCAAAGCAGCGTTAAGCAAATC
TTTACTAACGATTCAATCAATGAATCGATTAAGAATAACAATAATGCTTTGCTTTCTTCT
GCTAATTCGATTAATATAGGCAGACTTATTCCTCAAGTTGTTTACTACTTCTACGCTTAT
TCTAAGCTTGTTGAACGCGGCTCTATAAAGCTTGGCGATGAAGTAGAATTTTGCGTTCCA
AGTGGCAATTTTGGAAATATTCTTGCTGGATATTATGCAAAAATGCTTGGCCTTCCTGTA
AAACACTTGATTGTTGCAAGCAATAGCAACAATGTTTTGTTTGACTTTTTGGTTAGCGGA
ACATATAACAAGATTCGACCTTTCCATCAAACGGTTGCGCCTTCTATGGATATTCTTGTT
TCTTCTAATTTGGAACGCATGCTTTACTACATGTGCAATAAAGATACGCGACTTTTGCAA
ATGCTTATGAGCGATTTGCAACAATGGGGAGCTTTTGAAGTACCAGAAGACGTGCTTTCT
AAAATTCGAGAACTTTTTGGATGCGGATGGGCAAACGAGGATCAAATTCGCGATTCCATA
AAAGAATGCTGGAATAAGCATAATTATGTTATTGACCCACATACTGCTTGTGGATACTTT
GTTATGAGCCATATTCCTCATGATCCTAGTGTTCCTCGCATTCTTTTAAGCACTGCAAGC
CCGTATAAGTTCCCTAGAGTTGTTTGCGAATCCTTAGGCTTA---AATGTTGAAGGATTA
GATGATTTTGCTTGCATGGATTTGCTAGAAAGCAAAACTTCTACAAACGCTCCTAAAATG
CTTAGCGAACTTAAGAATAAAACAGCTAGATTCAACGATGTTATTAACGTTGAAGATATG
CCAGATTACGTTCTTAAGTGTGCTAACGAAATCTGCTAA---ATG---------------
------------------------TTCAATATGATTAATCTCAATACAAAGTTTGACGAA
ACGCATAATAGTGAGCAAGTCAATAGTTCTAAAGAGCATGGGGACTCTACAGATTCTATT
GTTTTTTCTAGAGCAGATGATGCGCGAATCGCACAAAGAGAATTTGCTAAAGCTAATGCC
ACTTTTAAGAACAATCTTTTAAATGCTATTGCTGATTCTCTTGAAAATAACGCAGAATTT
ATTGAAAAAGCAAATAAGCAAGACTTAGAAAAAGCCCAAAAAAATGGTATGGATGCTGGA
AAACTAGACAGACTTGTGTTTAACAAAGAAAGAATAGTTAAATCAGCTCAAAGTGTTAGA
AAAATAGCGCAATTACAAGATCCTGTTGGCCAAATTGTTAGAGGATACACGCTGGAAAAT
GGTATTAGACTTTCTCAAGTAAGAGTGCCAATTGGCGTAATGGGAATGATTTACGAAGCT
AGACCAAATGTAACTGTTGACGTTGCATCTTTGTGCGTAAAATCTTCAAACGCTGTAATT
TTAAGAGGCGGAAGCGCAGCCGAATGCACAAATCATGCAACTGTTAGCGTGTTAAAGCAA
GTCTTAAAAGATTTTGGTGTAAGTGAAAATCTTATAGAATCTGTTGATGATCTTGGCAGA
AGCGGTGCAACATCAATGATGCACGCACATGGTCATATTGATGTTCTTGTTCCTAGAGGA
AGCGCAAATCTGATTGCTGCAGTTGTTAAAGAATCAACAGTTCCAGTCATAGAAACTGGC
GCTGGAAACGTTCACGTTTATGTAGATAAAACAGCAAACTTTAGTCAAGCAATTCAGATT
ATTATAAACGCAAAAACTCAACGAGTCGGAGTTTGTAATGCTGCAGAAAAATTACTTGTA
GATCGAAGCGTTGCTAAAGATTTTCTTCCAAAAGTCGCAAGCGAATTAGCGAATCGTAAT
GTTTTAATTCATGCTGATGAAGAATCATACAATATCTTATCATCCGCAAATATAAGTGGT
ATTAAACTAGAGCATGCAAATAATGAAGATTGGTCTACAGAATACTTGTCTTTGCAAATC
GGAGTAAAAGTTGTAGATGGTGTTAAAGATGCCATTAATCATATTTCAAAATATTCAACG
GGTCACACGGAAACGATTATTGCGCAAGACTACTTAACGATTAATGAGTTTGTTTCGTCA
ATAGACAGCGCGGTTGTTATGGTAAATGCTTCAACAAGGTTTACAGACGGCGGCGAATTT
GGTTTTGGAGCGGAGCTTGGAATTTCCACGCAAAAGTTGCATGCAAGAGGGCCAATGGGC
TTAGTAGAGATGACAACTACAAAGTGGGTTGGCTACGGGCAAGGACAAATAAGGGCTTAA
------------ATGCCTGATACATCACAATCACAATCGTCTAAAATTGCTAAAAATCAA
TCAAACGAGGATCTA------------AGCTTATCTAACGGTGTAGGTGCTTCTAATGTG
CTTGATGCTTTAGATGTTGCAGCAGAAAGATTGTCTATTGTTCGTTACGTGTTTTTAGTT
CAAATAGAAGATGGGATTGCTTCTGCAAGTCAAAGGTCTTCTCTTGAGTATGCTGACGCT
GTTTTAATGGGTTGGCCAGATAGAGATAATCGAGATGTTGTTACGCCAGAAAATAGCGAA
ACAATAGATAAGATTAATAAGAACTTGCAAAAAATGGAAAGTAATATAGCTGAATTTAGT
AAGTTTGAGCGCGCTAGTCTTATAGACAATATGAGCGAAGTTCTTGTAGGGATTACGGAG
TGTGTTGCAAACATTAGAGGTGTTTTCCAGCCTGATTTTGCTCTTCCAACGTTTGAAGAA
ATTAAGCGCGTTGTTCAAGATGAGTGGAATGAAGAAATGGGGAACATTAATCCAGACAAA
GCAAATGTTGCTTCTAGCGTAATTGATGAAGCGAAAGCAGATGATGCTGCAGATGCGTCT
AATGCGTCT---------AATGCAAATAACGCGCGCAATGTACGCAATGCATCTAGGACG
AATTAAATGGCAAGTATGAATTTACGCGATGTTGCTCTTGAAGTCGCTAGAATTTTGGAA
GATGTTGGTAAGCATGCGTATCAAGACCAATTAAATCCTAGAGATATGGCAAGCATGATG
GTTTTGGGGGATCCGAATCAAGCAGATTCTGGTTTTGGAGATAAGCTCGTACGATTTATT
GAAAATCGTCTTACGTACATAAATACTTTCCAAGGATTTTGGCGTAATCGCCCAGAAAAT
TGCAATATTGGTGATCGTTTTTGGTGCGTTGGAAATATTGACGGAGCTATTAACTTTAAT
CGAGATATGGCAGAGTGGACTTTAACTGTTTCGCTTTTTGAGTTTAATGATCAAGGCTCC
GCAAGGCCTGTTCTTGGAGTTGTTCATGCTCCAGCTTTAGGGCTTACCTATCTAGCAGCT
AAAGGTCAGGGTGCTATTCGTATTCGCAAAACTCCTAATGGAGAAAAGCGAGAGAAAATC
ACGCCTTCTACTACATCAACATTGCACGGTTCTGTTGTTTGCTACGGAATGTCTTATATT
CCAGGCGAATCTAAAAGAGCATTGGATGTTGTTTCTTCGCTTGAGGAAGAATGTCCAGCA
GATATTAAGCGCATTGGCCCTGCTTCTCTCGATTTATGCAAGGTTGCTGATGGCACTTAC
GACGCTTATTTTGAGCCGCATCTTCACGAGTGGGATATTCCAGGCGTTTCCGCTGGTGCT
GTTGTTGTTAAAGAGGCTCAAGGTCATGTTCGACAATGGAATGGTGACTCAATCCACTGG
AGACGCGAAAACGACGTTATTGCTTCAAATGGTTTAATAAATAAGGAGCTTCAAAACTAT
TTGCGATAGATGGTATTGCCTATTTTATTTGCTGGAACTCCAGATGTTGCTGTTGCTCCT
TTGCGCGCGCTAGCTGAAGATAAAGAACATTTTGATGTGCGAGCTGTTCTTACTCGTCCA
GATGCTCCGACTGGCAGAGGTAGAAAGCTTGTTCCTAGTGCTGTTAAAAAAGCTGCGATT
GAGCTTGGGATTCCTGTTCTAGAGGTTAATCCT---AGCAATGAGCAAGAGTGCGTGAGT
GCTCTAAAAGCTACTGGCGCAAGGCTTGCAGCCGTAGTTGCGTACGGAAAGATTCTTCGC
CAATCGGTTTTAGATGCTCTTCCTTTAGGATGGTACAACTTGCATTTTTCGCTTCTCCCG
CAGTGGCGAGGTGCTGCTCCTGTTCAGCGCGCAATATGGGCTGGAGACGATATTACAGGT
GCAACAGTTTTTAAGATTACGCGCGGAATGGATGAAGGTCCGATTCTTGCACAAATGACT
ACCGAGATTGGCGCTCACGAAACAGCTGGCGATTTGCTCACGCGATTAAGCAATGATGGC
GCAAATCTTCTTTGCTCTGCTCTTGTTGGCTTGGAATCTGGTCAAATTATTCCTGTTGAG
CAAGACTCTACTCCTTGCCAAATCGCTCAAAAAATCACTGTTGAAGATGCTCATATTCGT
TTTGATATTCCATCATTTGCAATCGATAGGCAGATTCGCGCTTGCACGCCAAATCCTGGA
GCTTGGTGCAATCTTCATGTT---GATTCTAGTGATTTGCAAACAATCACTTTGCACGTT
CTTGCTTGTGCATTAGCAAAAGATGAAGATATTGAATTACATAGTCTAAACGAGCTTAAA
CATGGGCAGATTCTTGCAAAAAAGCACAATGTTTGGGTTGGATGTGCAAGTGGAGCTATT
GAGCTTTTAGAAGTTAAAGCGCAAGGTAAAAAAGCTATGAATGCTGCAGATTGGGCGAGA
GGAGCGCACTTAAGTAGTGAATCCTACTTGAGTTAAATGACTGAAGCAACGCAGCGCACT
AGCGATTCCGGCGTTTCTATTTGGTTGGACGATTTGTCCCGTACCCGCATTGAGTCTGGC
TCTTTGCAAGATTTGATTGCTAACAAGAATGTTGTTGGTGTTACTACCAACCCATCTATC
TTCCAGAAGGCTTTGAGCCAGGTTGGCCCATACGACGCACAGCTTAAGGAACTCGGCAAG
GTTGACGTTGAGACCGCTATTCGCGAGTTGACAACCACCGACGTTCGTAACGCAACTGAT
ATCTTCCGCGAGATTGCAGAAAAGACCGACTTTGTTGACGGCCGCGTCTCCATCGAAGTT
GACCCACGCTTGGCTCACGATACTGCTAACACTGAGAAGCAGGCGGAAGAGCTTTGGGCA
AAGGTTGATCGTCCAAACGTTATGATCAAGATTCCTGCAACTTTGGAAGGTCTTCCAGCT
ATCACCGCTACCCTCGCTAAGGGTATCTCCGTGAACGTAACCTTGATCTTCTCCCTCGAG
CGCTACGAGCAGGTTATCGACGCCTTCATCGAAGGTATTGCTCAAGCTGCTGCTAACGGC
CACGACTTGAAGCACATTGGTTCCGTAGCTTCCTTCTTCGTCTCCCGCGTTGATAGCGCT
GTTGACAAGCTCCTCGAAGCTAACGGTTCTGCTGAAGCTAAGGCTCTTGAAGGCAAGGCT
GCTGTTGCTAACGCTCGCTTGGCTTACGAACTCTTCGAGAAGAAGTTCGCTGCCGACCCA
CGTTGGGCTGAGCTTGAGGCCAAGGGCGCTAAGAAGCAGCGTCCACTTTGGGCTTCCACT
GGCACCAAGAACGCAGCTTACTCCGATTGCAAGTACGTTGACGAGTTGGTTGCTGAGCAT
GTTGTTAACACCATGCCAGAGAAGACTTTGAACGCTCTTGCTGATCACGGCAACGGTGCT
GCTTCCATTAAGGGCACTTACGAAGAGAGCCACGCTGTTATGAACAAGCTTGCTGAGCTT
GGCATTAACATTAAGGACGTTACCGACAAGCTTGAGGCCGACGGTGTTGCCGCCTTCATC
AAGTCTTGGGATTCCGTGATTGCAGACGTACAGTCTGGCATCGATCGCGTAAACGCCTGA
ATGTTTACGCATCACGCAAGTGTCGATACTAAGCTTAGCCGCGCAGTAGAGCGACTTTTG
GATTCTGCTACAGAAGATGGTGTTTTGTCGATTGTTCAAGCAGGGGAGCCTGTTTTAAGG
CAGCGCACGGTTGCTTACGATGGTCAGCTTACGCACGCAACGCTTAACAAGCTTATTTCG
CTTATGCACAGCACTATGCTAGACGCTCCAGGCGTTGGTTTGGCAGCGCCGCAAATCGGG
CTTGGCTTAGCGATTGCGGTTGTAGAAGACCACGTTAGGGATGACGAAGACGACCCTAGA
GATATTGCGGAATTGCCATTTAGAGCGATTATTAACCCACACTATGAGCCAATTGGCACG
CAAACGCGCAGCTTTTACGAGGGCTGCTTAAGTGTTGCTGGGTATCAAGCTGTTCGTCAG
CGTTGGTTAGACATTCAAGCCACTTGGCAAGACGAGGATGGAAAGCAACATTCGCAACGC
TTGCACGGTTGGCCAGCGCGAATCTTCCAGCACGAGACGGATCATTTGCGCGGTGAGCTT
TACATTGATCGTGCTGAGATGCGCTCGCTTTCTAGTGACGAAAATCTTGAGGATTATTGG
GCAGACGAGGCAGTTCCTGTAAACGCTGCTAGAACACTCGGATTTGCGATTTAA------
---ATGACAAATAAAGAA---------------------------------AACCACGAA
AGCCGTATG------GATAGCAACGGCACAAGCGCAAAAATCGACTTAGCTTCGATTTTT
CCAGCTAAGGGAGATAATCGAAGGCCTCCTGATTGGCTAAGTCGCGCGCTTATGTATGCG
GTAATCGCCGCGTTTGTTGCGATTTTTGTTTGGTTTGCGTGGGGAAGTATAGCTTTTATA
GTTTTCGACGTTGTAATCTCCATTTTTATAGCGTTGGCAATAGAGCCACTTGTTGTGCGC
CTTATAAAACACGGTTGGAGTAGGGCTTTTGCGTCTTTGGCAAGCTTGGTTGGGCTGCTT
GCGGTTATTATTTTGCTGCTTGTTCTTTTTGGCAATCTTTTTGTGCAACAAGCTGTTTCC
ATGGTTCTTGGTTTACCTGATTTATACAACCAATTTGCGCATTTTGTGTTAAATTCCACT
GGATTTAAGATGCCAAATATCGAGCAGCTTGGAATGGAGATTTTGCGCAACATTCAAACA
TCGTGGGTTGTGGATTTTGGCGGTTTTGCACTTAACACCACCTGGGGTTTGATGGCCGCT
TTGCTTGATTTGCTTACCATTTTGATGGTTACTTATTATATTTCGGCTGCAGGTCCTGCA
ATGCGTAGAAGCGTGTGCCGCTTGCTGAATCCTAAGTCTCAAAGGCGATTTTTGTTTATA
TGGTCGGTTGTTCAAGAGCAAATATCGAGCTTCTTATTCTCGCGCACAATTTTGGCTGCG
ATTAATGCAACGGGTACTGCGATTTTCCTAATATTTATGAAAGTTCCGTATTGGCTTCCG
CTTGCGCTGTTTTGTGGAATAGTTTCGCAATTTGTGCCTACGATTGGTACGTATTTGGGT
GGAGCTTTGCCAATCGTGTTTGCTTGGAGTTCCAACGGTTTTGCGTCAGCTTTGGCTGTT
CTTGTTTTTGTGACCATCTATCAGCAGATTGAAAACATGGTGATTTCTCCTAAGATTTCC
GAAAAAACAATGGACTTAAATCCTGCTGTAGCATTTTTGTCGGTGTTGGTAATGGGTGCT
GTTTTTGGGGCGCTTGGAGCATTTTTGGCGCTTCCTGTTACTGCCAGCTTGCAAGCTATT
CTTAAGGTTTGCACAAAGCAGTACAAGCTTGTTGATTCTCCATTAATGAACGATCCAAAG
CCTAATCGCAAGTCGATTATGGTTACGAGTGTTGAAGCGATTGGCAATAGTTTTGTAAAG
CCTGTTAAAGACAAGGTTCTTCGAGTTATGAAAGGCTCGTCTTCTAGAGTTTCGATTAAT
GAAGACATTATGTATTGGTATAAGCAAGCTTATGTTTCTTCTAGTGATTCTAGCCTTTCT
TCTAGTGATTCTAATGAAAGT------CAAAATTCTCAAGAAGATTCTGGATATATTGCT
ACTATGGCGATTTCGCGCGATGTTCTAGATGCAGTTAATCGCGATATTGCTAAGAAACGC
GCGGAAAATGCGGATTTGGATAGTGGGCAAGCGGATCGCGAATCGCAAGCAGCCGACGGG
TTGCATGCGAATGCTAAAGATGAGTCGCAAGAT------------AAGTCGAAAGCAAAT
AAATCTGCTACAATTCCAAGCGAAAGTAAA---------AACAAAAAATCGAACACAAAC
ACAAATCCACGAAGCGGGTGGAATAAATGAATGGCAAGTGAAGAAGCAAAGTTTGTTGCA
CGCGCCCAGCGTTTGGGCGGATTTGGTCAGACCAGTGGTGTG------TTTACAAATCGT
TATGTTTTGCCTCAATTTGGTGAGCAAACGCCATATGGTATGAAAACGCAAGATCCATAC
ACTAAGCTTTTTGAAGACCGCATTATTTTTATGGGTGTTCAGGTAGACGACACTTCTGCA
GACGACATTATGGCTCAGCTTTTGGTTCTAGAAAGCATGGATCCAAGCAGGGATGTAATG
ATGTACATTAACTCTCCTGGTGGCTCTATGACGGCTATGACGGCCATTTACGATACCATG
CAGTACATTAAGCCAGATGTTCAAACGGTGTGCTTGGGTCAAGCTGCTTCGGCTGCTGCG
ATTTTGCTTGCTGCTGGCGCTGCTGGTAAGCGTATGATTTTGCCAAATGCTCGCGTGCTT
ATTCATCAGCCTGCAATGGGTCAAGATTTTGGCAAGGCTACAGAGATAGAGCTTCAGGCT
AAGGAAATGTTGCGTTTGCGTGAATGGTTGGAATCCACTCTTGCAAAGCACACTGGCCAA
AGTGTTGATCGTATTCGTAAAGATATTGAGGTAGACACTATTCTTACCGCTCCTCAAGCT
AAAGAATACGGTATGGTAGACGAGGTTCTGGAGCATAGGTCTTAAGTGACTGAGCTGTTT
ACGGCTTCTCCCGTTATGCAAGAAGGGGAGCCACAAAATCCAACGGATTCGATTTTTAAT
CAACTCTTAAAAGATCGTATTATTTGGCTTGGCTCTGAAGTCAAGGATGAAAATGCCAAT
ATTATTTGCGCTCAGATGCTTATGCTAGCTGCGCAAGACCCTAAGAAAGATATTTGGCTT
TATATTAATTCGCCAGGTGGTTCTATTACCGCTGGAATGGCCATTTACGACACTATGCAG
CTTATTGAGCCAGATGTGGCTACGATTGCTGTTGGCATGGCTGCTTCTATGGGTCAGTTC
TTGCTGAGTTCTGGCACGCCTGGTAAGCGTTTTATTACGTCTCATGCTCGCGTGCTAATG
CACCAGCCTTCTGGCGGTGTTGGTGGAACTGCTACAGACGTGCGTATTAATGCTGAACTT
ATTATGGATATGAAGAAAACTCTTGCTGAGCTTACTGCTCAGCAGACTGGTCATACTGTT
GAAGAGATTTACCGAGACAACGAGTATGATCATTGGTTTACTGCTCAGCAGGCTTTGGAG
TATGGCTTTGTAGATAAGATTGTTACCACTCCAGCTTCTATGCGTGGGGAGGAGTGAGTG
AAAATCAGCGTCAGGAATCTTGAGCCAACTAAGGTTAAGCTCACCATTACCGCAGATCTC
GAAGATTTTGAGCCATTTATGGATCAGGCTCGTAAAGAGATCGCAAAGCAAATCAACGTG
CCAGGTTTCCGTAAGGGACACGTACCAGGCAAGATTGTAGATCAGCGAGTTGGCTTCGGA
GCTGTTGCCGGTGAAGCTGTAAATTCTGCTGTTCCAGAGCTTTATTCTAAGGCTTTGGAA
GAAAAGAAGATTCGCCCAATGGATCAGCCAGAATTTGATGTTCAGGAAGTCCCAGAATCT
GCTAAAGACGAACTTAAGCTTAAGTTTGTTGCAACTGTTGAGCGTCGCCCAGAGTTCAAG
CTTAACAAGTTTAAGGGTGTAGAAATCGAAGTAGAGAAGCCAGAAGTTAAAGATAGCGAT
GTTAAGGCTCGTCTTGAGGCTTTGCGCGCACGTTTTGGCACTCTTGTTGGTGTTGATCGC
CCAGCTAAGAAGGGTGATTTTGCAAACATCGATTTGGAAGCTAAGATTAACGACGAAGTT
GCCGATTCTCAAAATGGCGTAAGCTACGAGCTTGGTTCCAACACCATGCTTGATGGTTTG
GATGAGGCTTTGGAAGGTCTTTCCGCTGGAGAAGAAACCACTTTTGAAGGCACTCTTGAG
GCTGGAAAGAACCAAGGCAAGAAGGCTCAGGTTAAGGTAAAGGTTAACTCCGTTAAGGCT
CAAGAATTGCCAAAGCTTGACGATGAGTTTGCTAAGGAAGCATCTGAGTTCGACACCTTG
AAGGAACTTAAGGAAGACGTTCGTAAGTCTTTGGAGCAAGCAAATGAAGGTCGCCAGGCA
ACTCTTGCTCGCGATGCCTTTATTGCTAAGATTCAGGAAGAAGTTGAAATTCCTGTGCCA
AAGGGTGTTAAAGATAAGGCTGTTGCCGAGCATCTTAAGGGCATGACTCCAGACCCAGAA
AAGGCTACTAAAGAGCAAAAGGACGAGGCTGAAAAGGCTGCAGAAAAGGAGCTTCGCGAC
CAAATGGTTCTCGACGCTTTGGCAGAAAGCCTCGACGTTTCTGTTTCTCAAGCAGACGTT
ACCAACTTCTTGGTTTCTGTTGCTCAACAGTACGGAATGGATCCAAGCCAGTTTATTAAC
GCTATTGTTCGCAATGGTCAGCTTGGTTCTGCTGTTCAAGAAGTTGCTCGCTCTAAGGGC
TTGCTTGCTGGTATGCGTGCTGTAAAGTTTGTTGCTGGCGGAGAAGCTCTTGATTTGAGT
GCTTTCTTGTCGGAAGATGAAGAG---CCAGAAGACGAAAGCGTTAAGGCTGCTTCTGCT
GCTGCAGCTGTTGCCGACGAGCTTGCTGCGGAAAAGTAGATGGTTGAAAACACAGCTTTT
CGCACTACGACTCAGCACATGTTAAAGGAGTCAAAAGAGTATGCCCGACAAACTTTAATG
GGTGGTCTTTCTGGTTTTGAATCACCAATTGGATTAGACAGAAAAGACCGCTTAGTTGCT
CTTAAAACTGGCGATATTGGGTTTGTGCATTCGTGGGATATTAACACTTCTGTTGATGGC
CCTGGCACTCGCATGACAGTGTTTATGAGCGGTTGCCCACTTCGTTGCCAATATTGCCAA
AATCCTGATACTTGGAAAATGCGCGACGGAAAGCCAGTCTACTTAGATGCAATGATTAAA
AAAGTTGACCGTTATCAAAGTCTTTTTAAGGCAACAGGCGGCGGAATCACATTTTCTGGC
GGCGAGTCCATGATGCAACCAGCTTTTGTATCTAGAGTGTTTCGTGCTGCAAAAGAGATG
GGCGTGCATACTTGCTTAGATACTTCGGGCTTTTTGAATCGCAATTATACAGACGAAATG
ATTGACGATATTGATCTTTGCTTGCTAGATGTTAAATCTGGTATTGAAGAAACGTATAAA
AAAGTAACTGGCGGCTTGCTTCAGCCAACTATTGACTTTGGTCAGCGCTTGGCGAAGGCT
GGTAAGAAGATTTGGGTGCGTTTTGTGCTTGTTCCAGGTCTTACAGACAGCGAAGAAAAC
GTTGAAAAAGTTGCTGAGATTTGCGATTCGTTTGGGGATGCTGTTGAGCATATTGACGTG
CTTGGATTCCATCAGCTAGGCCGCCCAAAGTGGCATGAGCTTAGGATTCCATACCCTCTT
GAGAATCAAAAAGGACCTTCTAGAGCGCTAAAAGAGCGAGTTGTAAACCAGTTCAAAGAC
CACGGTTTTGTTGTGTACTAG---------------------ATGCAATGCGGCTTATGC
AACATGGCTTATAATAAA------------------------------------------
------AACATGACTTCTTTGCGTTTAGCTTTAGCTCAAATTGACACTTGCGTTGGAAAC
ATAAGCAAAAATACGGATGAAATATTGCGATTTTGCAAAGACGCAAGTAGTGGTAACGCC
GATGTTGTTGTGTTTCCAGAAATGACACTAACTGGGTATCCAATCGAAGACCTTGCTTTG
CGTGCAACATTTAGAAAAGCAGCTAATAATGCCGCTTATAGTCTTGCAAAAAGCTTAAAA
GATAGCGGATTAGGTGATTTATACGTTGTTGTTGGAACGGTTGGTGTAGACGATGAGTTG
GGTAAGCCAAGAAATCGCTTGCTTGTTATTAACAACGGAAAAGTGGCGCTTGTTTACGAC
AAACATTTTTTGCCAAATTATGGCGTTTTTGACGAATTTAGAATTTTCTCTTCTGGAGAT
GATTGCGGAATTCTAAACGTTAAAGGCGCAAAATTAGGATTTGCGATTTGTGAAGACATT
TGGCAAGATGGCGGCCCAGTTGCGCGTCTTTCTAAAGAGGGTATTGATGTTCTAGTAACA
ATCAACGGTTCTCCATACGAAGAAGGCAAAACGGATATTCGCTTAAAACTGGCTCAAAAG
CGTGCAAAAGAGGTTAATGCTCCGCTTGTTTACGTAAATCAAGTTGGTGCTCAAGACGAT
CTTGTTTTTGATGGCGGCAGCTTTGTAGTAAACGCAGACGGGTCTTTGATTGAGCGTTCT
AAGATGTTTGATCAAGACTTAAGTTTTGTTGATTTTAATACAGATTTAGATGTGCAAAAG
TGCTCGACTATTGCTCAAAAATTAGACCCAGACGAAGAAGTTTATTGCGCATGCGTTTTA
GGACTTAGAGATTACATGCGTAAAAATGGCTTTAAGGGTGTTTGCTTAGGACTTTCTGGC
GGAATCGACTCTGCGCTAGTTGCAACTATGGCGGCGGATGCTTGCGGAGGGCAAAACGTT
TGGGGAATTTCAATGCCAAGCATGTATTCTTCGCTTGGCTCTAAAGACGATGCTTGCGAT
TTAGCTAAGCGCCTTGGTGCGCATTACGATATTCAGCCTATTGAGCCGCTTTTTAAGTCA
TTCCAAAATCAGCTTGATTTACAAGGCGTTGCTGCAGAAAATTTGCAAGCGCGAGTTAGA
GGCGTGATTGTTATGGCGTATTCTAATTCAAAAGGTTTGCTGGCTTTAGCTACTGGCAAT
AAGTCGGAGCTTGCATGCGGTTATTCTACGATTTATGGAGATGCGGTAGGTGGGTATGCT
CCTATTAAAGATTTGTTTAAGACTCGCGTTTGGGCGCTTTCTAGATGGCGTAATCGCGCT
GCTAAAAATGGCGTAGGTCTTGGAATGTTGCCTATTGCTGGTAGTGAAGATTTTCCT---
------------AAAGACAATAATCCTAAAGAAAAGGCTCCAAAAGATGGCATTCTTATA
CCTGTAAACTCTATTGTTAAGCCTCCAAGTGCCGAGCTTAGGCCAGGGCAAAAGGATTCA
GATTCTTTGCCAGAATACGATTTGCTAGACAAAGTGCTGGAAGCGCATATAGAGCTTGCT
CACGGCAGGGCGGATTTGCTTGCAGACGGTTTTGATGAGCGCACAGTTGATACAGTTATT
CGGCTTGTAGACCGCGCAGAATGGAAGCGTAGGCAGTATCCGTTAGGGCCAAAAGTTAGT
GCGATTGCGTTTGGCAGAGATAGGCGAATTCCAGTAACAACGGCGTTTAGGGAATAGATG
AAAATCACAAAAAAGAACACAAAGATTATTGCAGCTTTTACAGCACTAACTGCGATTTTG
GGTCTTTCGCTAAGCGCATGCGGATCTTCTGCAAATGGAGCAACTAAAGACGATAAGGTG
ATTAAGGTTGCAGCTTCCCCAACTCCTCACAGCGATATTTTGAATAAAGTAGTTAAGCCG
ATTTTGCAAAAGCAAGGCTATAAGTTGGTTGTTAAGGAATTTACTGACTACGTGCAACCA
AATACTGCTGTAGAAGAAGGCGAAGCAGACGCAAACTACCATCAGCATTTGCCATACTTA
GATAACTTTAATAAAGAAAGAGGAACGCATATTATTTCTATTGCTGGAATCCACTTTGAG
CCATTTGGACTTTACCCAGGAAAGACTAAAACAATTAAGGACTTAAAAGATGGCGCAACA
GTTGCTGTTCCTAGCGATCCAACCAACGAAGCTCGCGCACTTCTTCTTTTGCAAGACGCA
GGTCTTCTTAAGCTAAAGAATCCAAAGGATGTTAACTCAACCAAGAAGGATATTGTTTCT
AATCCAAAGAATCTAAAGTTTAAGGAAATAGACGCCTCTTTGGTTCCAACAGTCGTTAAA
GACGTTGATTTAGCTGCTCTAAACGGAAACTACGCTATTCAAGCTGGATTTAACCCAACT
AAAGATCCTCTCACAAGCGAAAAAGTTGGAGGCGTAGCCGCTAAGACATACGAAAACATT
ATTGCTGTTAAGAAGGGCTCCGAAAAACTTGCTAAAATCAAGGCTCTTGTAAAAGCGTTA
AAAACAGATGAAGTTCGTGATTTTATAAAGAAAAACTACAACGGCGCTGTTCTTCCAGTG
TTTTAAGTGCCTCATATTTGTTTTACAATTCGTTTTACAATTCGTTCTACAATCGGTGGA
AAAATGATTCAGATTGAACATCTTTACAAGACTTATTCAAGCGGCAAAACTAAGCACGAA
GCGCTTAAAGACATTAATTTGACTATTGAATCGGGAGAAGTCTTTGGAATTTTAGGTTCT
TCGGGAGCTGGAAAGTCTTCGCTAGTTCGATGCATAAACCTTCTAGAAAGACCTACGAGC
GGAAAAGTTGTAATAGACGGAAAAGATATTACAGACGCTAAAAATCGCGATTTATCTAAT
ATCAGGTCAAATATTGGCATGATTTTCCAAAACTTTAGTCTTTTCCAGCAGCGAACTGTA
TTGCAAAATGTGACTTTTCCTTTGGAACTAAACCACACGAATAAAAACGAACGAGAAGAG
CGAGCAAAATATTTGCTTGACTTAGTTGGCTTAAAAGATTTAGCAAACCGCTACCCTATT
CAGCTTTCTGGCGGCCAGCAGCAACGTGTTGCTATTGCGCGAGCGCTTGCTAACAATCCT
TCGATAATGCTTTGTGACGAAGCTACAAGCGCATTGGATTCAACAACTACTGCGCAAATA
CTTGATTTGCTTAGAAGAATTAACCGAGATCTTAACGTTACATTGGTTATTATTACTCAC
TCTCTTGCAGTTGCACGCAATATTTGCGATAGAGTCGCAATGATTGATAGTGGAAAAATC
GTAGAAATCGGCGATACTTCAACGCTTTTTAAGAATCCGCAAAGCAATATTCTAAAAACA
CTTATTGCAAACGAAAATGTTGAAAATCATAGAGATAACAGCAAAAACATCAGCAACAGC
---------------------------------------AACGAA---------AACAGC
GAAAACAGCGAGGTGAAATAAATGCTAGAAAATATTTCACAATTTATAGACGAATATGGA
GAACTAATTATTGAAGGCACAAAAGACACAATTGTTATGACTTCAATATCTACATTATTT
GCATACGTAATAGGACTTCCAATAGGAGTTCTTCTTATAACAAGCGCAAAGCAAGGAATT
TGCAAAAACGCGCTGCTTAACACTGTTTTAGGAAGCATTGTAAACGTTGTGCGATCTATT
CCGTTTATAATTTTGCTTGTTGCTATAATCCCACTTACAAGGCTTATTGTTGGAACATCT
TTAGGTGTTCCAGGAGCAATTGTTCCGCTTGTTATAACAGCTGCGCCATTCGTAGCGCGA
ATTGTCGAGCAATCTTTGGCAGAAGTTGACGGAAGTCTTATAGAAGCTGCTCAAAGTTTT
GGAGCAAGCAACACACAAATCGTATTCAAAGTATTGCTTTTTGAAAGCTTGCCTTCGCTA
ATTCGCGGAGCAGCATTGACTTTTATCACACTTTTTGGATTCTCTGCAATGGCTGGAACA
GTTGGCGCAGGCGGACTTGGAGATATTGCGATTCGCTACGGGTACCAACGCTACCAATAC
GACGTTATGAGCGCAGCAGTAATTTTGTGCATTATTCTTGTGCAATTAGTGCAAAGCATT
GGAGATTTAATATCCAACAAAATCAACCATCACGAGCGC---TGAATGACACTTATTAAT
ATGCATACGTCTGAAGGCGATATAAAGATTAATCTTTTTGACGATAAAGCGCCTATTACA
GTAAAAAATTTCGTTGACTTGGCAACTGGCGCAAAAGAATGGGTAGATCCTTTTAGCGGC
GAAAAGTCTAATGAGCCTTTCTACAATGGCTTAACTTTCCACAGAATTATTAAAGACTTT
ATGATTCAAGGCGGATGCCCTCTTGGAAACGGAATGGGCGGCCCTGGCTACGAATTTGAC
GACGAGATTGACCCATCGCTAAAGTTCGATAAGCCATATTTGCTCGCAATGGCAAATGCT
GGAAAGCAACGCGGACGCGACGGTCGCTTGCATGGCACTAATGGATCTCAATTCTTTATA
ACAACTGTTCCAACTCCTTGGCTTGATGGCCATCATACAATTTTTGGAGAAGTCGTAGAT
GATGAGTCTAAAGCTGTTGTAGACAAGCTAGAATCTGTTCCAACAGATAGGTCTGACGCT
CCACTAGAGCCAGTTGGAATCGTATCCATTGATGTTATTAAGTAA---------------
---------------------------------------ATGAGTAACAACAGTTCATCA
ACTACAGAA------------TCTCAAACC------------------GTTCATCGCGGT
CTAAAAACACGCCACATTTCCATGATTGCTTTGGGTGGAAGCATTGGAACAGGCTTATTT
GTAGCTAGTGGCGCAACAATCCACATGGCAGGCCCTGGGGGTGCGCTTTTAGCGTATGCT
GCAATCGGCATTATGGTTTATTTTCTTATGACATCTCTAGGTGAGATGGCAACGTATATG
CCAATTAGTGGATCTTTTGCATCTTATTCTGGAAAGTTTATTGATCCAGCTTTAGGATTT
GCAATGGGTTGGAATTATTGGTTTAACTGGGCAATCACGGTTGCTGTAGATATAAGCACT
GCAGCAATCGTTTTGCAATATTGGCTTCCAAAGGTGCCAATTTGGGTATTTTCTCTAACA
GTTCTTGTTGTTATTCTTTTGATTAATATTCTTACTGTTAAGTGCTTTGGAGAAACCGAG
TATTGGCTTTCGATTATTAAAGTTGTAACCGTTATTATATTCCTTGCTATTGGTTTGCTT
ACGATTGTTGGCATTTTAGGCGGAAAAGCGCCATTGCTAAGCAACTTTACGCATAAGAAT
GCTCCATTTGCTGGAGGAATCCCAGCTGTTTTAGGCGCGTTTGCTATCGCAGGCTTCTCG
TTCCAGGGAACAGAGCTTATTGGTATTACAGCAGGCGAATCTGCAACACCAGATAAGAGC
ATTCCAAAGGCTGTAAAGCAAGTGTTCTGGCGTATTGTTTTGTTCTACATTCTTGCAATC
TTTGTAATCGCATGCATTATTCCATACACAAGTCCAAGTTTGCTTGGCTCGGAAGCTAGC
GATATTTCTATAAGCCCATTCACGCTTGTGTTCCAGCGAGCAGGATTGGCAATTGCAGCA
ACAATCATGAACGCTGTTGTGCTTACATCTGTTATTTCGGCAGCAAACTCTGGAATGTAC
GCTTCTACTAGAATGCTTTACGCTCTTGCAAAAGATAATCACGCTCCAAAGATGTTCGGA
ACCGTAGATAGAAGAGGCGTTCCAATGCAATCTTTGGTTGCAACGTTTGTTGTAGCTCTT
TTAACATTCTTGATGAGTATTTTTGGAACGCAAATTTACATGTTCTTAGTTGCTGCAAGT
GGTTTGACTGGATTTATTGCGTGGGCAGGAATCGCAGCTGCGCACTACAGGTTCCGCAAG
GCGTATATTGCGCAAGGAAAGTCTTTGGACGATCTTGTTTATAAAGCTAAGTGGTATCCA
TTTGGCCCTATTGTGGCTCTTGTATTGTGCATTTTGGTTATTGTTGGTCAAGATCTTGAA
TCGTTCCACACGCTTAATTGGCAAGCGATTGGCATAACTTATATGTCTGTTCCGCTGTTC
ATTGTGCTTTATGTGGGATACAAGATTAAGTACCACACCAAGGTTATTCCTTTAGATCAA
GTTGATTTAACAAAGTGA------------------------------------------
------------------------------------------------------------
---------------------------ATGAAT---------AATCAAATTTTGCAA---
GAGACTTCGCAAGAGACTTCG---------CAATCAATTTCGCAA---TTATATGATTCA
AGCCTAAGGCCATCTTCTTTGCCATTTTTAGAAGACCCGATTATTCCACGCGTACTAAGT
ATTGCTGGAACTGATCCAACAGGCGGAGCTGGAATCCAAGCTGATCTAAAGTCAATTACA
GCATCACATGGATTTGGAATGTGTGTAACAACTAATTTGGTTGCTCAAAACACTTGCGGT
GTGCGCGAAGTTTACACTCCTCCAACCGACTTTTTGCAAGCGCAACTAGAAGCAGTATTT
GATGACGTAACTATTGATGCTGTAAAAATCGGCATGCTTGGAGACAAGTCATATATTAGT
CTAGTTCAAGATTGGCTTAAAAATCATCCTGTTCCTGTTGTTGTGTTAGATCCAGTGATG
GTAGCAACTTCGGGAGATAGGCTGCTTGAAAAGTCTGCAGAAGATGCAATGCGTGAGTTT
GCGCCTCTTGCGGATGTTATTACGCCAAACATACCTGAACTCGCAGTATTATGCGATAAG
CAGCCTGCGTCCAATTTTGAAGAAGCTTATGCTCAAGCAAGCGAGTGGAGTGCAAAAAAC
AATACTATTGTTATTGTTAAAGGCGGCCACTTAACAAGCGAAGATGCTGGAAATACTGTT
GTGTTCCCAGATGGTCACAGAGTGCACGTTCCTTGCCCTAGAGTTGATACAACAACAACG
CATGGCACTGGCTGCTCGCTATCTTCTTCTCTAGCTACGCGCATAGGATTAGCGTTGCGA
GAAGGAAAGAAGCTAAGCGATTACAGTACTGTAGCGAATGCTTTAGCGTGGTCGTCAAGA
TGGCTTAACGAAGCTATTGCTTGCGGTAAAGATTTGCATGTTGGAAAA------------
------------------------------------GGTCATGGGCCTGTGAACCATGCG
GCTCGTAATTATCGTTTGGAATTAGATTCTTCGTCAACTCCTTGGGAGCATATGCAAGCG
AAT---------GGCTTAGATGGATTAACTCCGCAAAGCGTAGTCGTAAAAGCTCATAGC
AAGGCTAGAAAGCCAAATGTGGAGCCGTGTGGTCCTTGGACTCAAGCGTTATGGGATGCT
AGTGCAGATGTTGATAACAACATTATGAAAATGCCATTTATTGAGGCTTTAGGCAATGGA
ACGCTTGACTCTGACTTGTTTGCTTTCTACATAAGTCAAGATTCTGAATACTTGAAGCGT
TATTCGCGCGCGCTAGCTGCTGTTGGAGCTAAAACGCCAGATAATGAGGCTAGAGTGCAT
TGGGCTACGGGCGCAGCTATGTGCATAGAAGCGGAATCGCAGTTGCACAGAGATTGGCTT
GGAAGCAGAAATATAAGCATTGATGCGCCTTGCTCGCCAGTAACATTAGCTTACGTAAAT
CACTTACTTGCTTCTACAATGGCAGAAGACTACGTGATTGGAGCTGCATCCATATTGCCA
TGCTATTGGCTTTATGAAGAAGTGGGGCAAATTTTAGTCAAAAATAATACTCCTGAAAAC
CCATATCATGATTGGATTTCAATGTATTCTTCTCATGATTTTGAGTCAGGTGTAAGAATG
GCGGTTAAATTTGTTGAGAGAGCTTTTGAAGAAGCTGGCCCACAGGCTCGAATTCTTGCT
GCTCAAGCATATATGACTTCATGCATTTACGAGTATGAATTCTTTAATCAAGCTCATAGA
GCATTGAGGTAG------------------------------------------------
---------------------------------------------------------GTG
AAACGTGCTTTTGCAATGGCAAGTGTTGCAATACTTGCCATTGCCGTGCTCGCATCAGGA
TTTAGTGCAGCTTTACCGGCAGTTGCATTAGAAAATAGTAATCCTGGT------------
------------------GAAAAATACGATTCTACAAAAAAGGAAGTGCTAAGTCACGGC
CATACGGACGTATTTTACCCAATTCAA------TACAATGGTAAGTTCATTATGGCCGTC
GAAAAAGACGGTGCCACTTTCTTAAAGCCTGAAAACACTACTTTGCACGTAGCAAAAAAC
ACGTATACTACA------------------AAATCG------CAGCTTCCTGCGCTCGCT
ACTGAA---TACTACTATCTCGATAGCTCCGGAAATCAAAAAGGAAATCCTCTCTTCCCG
GGTTGGGACACAGGTTATGCTGCAACTTTAGTTGGCGCACCTCACGCAGATGACGCAACA
GCAGATATTGCAATTCAGCAAGTTACTGGACCAATGAACGGGCGCATTCTGCTTTGGACT
ACCGATGGTGCTGGTAAAAAT---TCGAAGAAATTATCGTTTGAAGAGAACGATTTAGAC
GACGAACCTGATACTGATGGCAGTCGATTTATGCTACCTGGCGTAATTCACCAACATACT
GCTGGCCACGTGCATGCAAACTGGGGATTTACGCAGCCTGGCGTTTACAAACTAAAAGTA
GCAGCAACTATTACAAATAAGAACACTAAGAAGCAGATCACAACCGAACCTGCAGAATAC
ACTTTTGAAGTAGAAGATACATATTCAGGCGAAGTACCTGCTTCTGGCATTACGGAAACG
CTTGATTTGCACCGTCGCGGTGATTTTATTAAT---CCTGACGATGATGAAGAAGCACAC
GAAGCTTCCAAAGATCATAAAGACACGGATAAAGACGAT------GGCGGCGATATGCGC
ATCGGCAATATTCGTGATTCCGGACCTCATCCGCATTATCATTCATACGAAGGTTATGGT
GGTTTAGACTTAAAAGTAGTT------------------------------AACAAACCA
AAGGGCGCTCGTATTGAGTGGAGATATGTGCGTGCTGACGAAGGCCCTGACGCGTATGGA
ACCACTCTT------------------------------------TTTGCTGAGAGATTG
CAGCTTCCAGCTGAGCCTGCAATGAACAAGATGAAAGTGTATGCTCACGCAACT------
---GAAGGTGAAACGCAAGTTGGCAAAGATACTGCGTCTGCAACCATCGCCGTTGAAGAT
CACGGTGCTGACGGACATCCTGTAGTAAAAGCAATTGCTCCTTATAAGCGTTTCAAACCA
GGGGATACTTTACACGCGAAAACAGTATTGCTTAACCCTCATGTTGCAACTGACGGTGTT
ACCGGTGCGCCAATTGACGATCCGACAAGTCCAGTAACTTCCATTGTTAAAGATTATGTT
TGGTTGATAAAAAAGGAAGGAGAAAGCGAATTTAAGCGCATTCCT---GGTGCCGTGAAC
AGCAAGTTGGACTTAAAGCTTGATGCGTCAATGCAAGGTGCAACGATTCGTCCTTCCTTA
GTTTTAAAGAACGGTGAACTTTACCGTAATAAAATGTTTGATGAGTTTTGCGATTATGTT
ATTGAGATG---AAAGGTGTTCCTCACTCTCATAACAATGATGGCGATGATGATCAAAGT
GGT---------------------------------------------TCTGATTCTGAA
GATGATGAG------------AACCCTCACGGGAAAAAGCACCATGAGAAG---------
---CGTCGTAATAAGCGCAAAAATAAGACTAAGCATTTTGTTGGTGGAAAGAACTTTTTG
AAAGGTGTATTCGGCGGCACTGCAAATTCGGGACTA------------------TTTGGA
TCTAGTTCTAATGGTGGA------------------------------------------
TTCCAATTCGAATCTAATTTCTTTAAGAAATCCAACAGAAAATTCAAGCGCACAAAGAAG
AATCGCAATAAGACT---AACCGCACTAATCGTAAGAATAATTCTAAAAATAAT------
------------------ACGCAAAATGGTGCTAGTTCTGGTTCT---------------
---AGTTCTTTTACAAGAACAGAAAATTCAAGCGGAACATCGTTACATAATTCATCGCGA
CGAACTTCTGGCGGAACTCAT---------------ACTAAGAACAAGAGCTCTAAGAAA
AGTGGACAGACTATTCGTAATTTCGTAAGAACA---------GATAATAATTCTGGCAAT
AAGTCTAAAAATAGTTCTGTCAATAACTCTGATTTTGTTAAGAATACTGAACGTCATGCT
TTGCAAGGTGCAAGGCAA---------TACAACGAAGAATCTGATGAAGCGTATGAAGAT
GATTCAGATGATACAAAAGGTGATGGTTCCTCGACTAAGTGGGTTGCGGTTGCAGCTTCA
GGTGCGAGCGTCGGCTTATGCACAATAACTGGCGCATGCGGAGCATTGATACGTTCTAAA
TTGAAATTGTTGTAAATGAAAAAGGCTCTTATCAACATTGATTACACGAATGATTTCGTT
GCAAGTGACGGCTCGCTTACAGTAGGAGAACCTGCGCAAAAGCTTGAGAAGCGTATTACT
GAGATTTCGCAGGAATTTCTTGACGCTGGAGAGTTCGTGGTTTTTGCAATCGACACGCAT
CATCTAAACGACCCGTATCATCCAGAAACTAAGCTTTTCCCACCTCACAATATTGCTGGA
ACTCACGGTCAGAAGCTGTACGGCGCGCTTGGTGATTTTTACGAGGAAAATAAAGATAAA
AGCAACGTGTATTACATTCATAAGACTCGCTACTCGTCGTTTAATGGCACGGATTTGCTG
ATTAAGCTTCGCGAACGCCATATTGAGGAGCTGCATTTGGTGGGAGTTTGCACGGATATT
TGCGTACTCCACACTGCTGTTGACGCGTATAATCTTGGATTCAAAATCGTAGTTCACAAA
GATGCAGTCGCAAGCTTTGATCCGCAAGGTCACGAATGGGCTTTGCGCCACTTTAAGACT
TGTCTTAATGCAGATATTGTAGAAGGCTGAATGTGTGGAATTGTTGGATACGCAGGTTTT
GGCACAGTTTGCGCAAAGCCTTTAGAAGTTTGCTTAAACGGATTAGAACGCTTAGAGTAC
AGAGGCTATGATTCGTCTGGTGTGGCTCTTGCTGCTCCAGGAATGGATTCTATATGTGTT
CGCAAAAAAGCTGGTCGCTTAGCTGTTTTAAGAAAAGATATAGCCGAAAATCCAATGCCA
GATGCGAGCGTTGCAATAGGCCACACGCGTTGGGCTACAAATGGCGCTCCATGCGACTTA
AACGCGCATCCTCATGTTAGTGCAGACGGAAAAATCGCCCTTATTCACAACGGTATTATT
GAAAACGCTATTAGTCTTAAAGAACAAATGCAAAAAGAAGGCATAGAGTTTTCGTCTCAA
ACAGATACGGAAGTTGCAGCAAAAGCGCTTGGAAAAATCGCGAATCAAATAATTGAAGAA
ACTGGTAAGCCAGATCTTTTTGAAGCAATAAGACGAGTTGCAAAAATTCTTAAAGGAGCT
TTTACTCTACTTGCAGTGGACGTTAGACAGCCTAATATTGTTGCTGCTGTTCGCCATGAT
TCGCCACTTGTAGTAGGTGTTTCAAATAACGAGTATTTTCTAGGCTCCGATGTTGCTGCT
TTTGTTCAATACACAGATAAAGTGCTTGAAGTTGGTCAAGATCAAGCTGTTTTAATCGGA
GATATAGAAGGAAACAAAAAAGCGCAGCTTTGTCTTACAGATTTTGACGGAAACGAGATT
AAAGATCCTAGCTATTTTACAGTAGACTGGGATGCTTCGGCAGTAGAAAAAGGCGGATGG
GATTCCTTTATGGATAAGGAAATCCACGAAGATCCGCATGCTGTAGCCGATACTTTGCGC
GGGCGATTTGACGCAAAAGGGAATATTATTCTTGACGAAGTTAGGATTAGTCAAGATGCT
TTGCGATCAATCGACAAAATAATAGTTGTGGCTTGTGGAACAGCAAGCTACGCAGGATTA
GTTGCAAAATATGCGATTGAACATTGGGTGCGTATTCCAGTAGAAGTGGAGCTGGCTCAC
GAATTTAGGTACAGAGACCCGATTTTAACGCATAGAACGCTTGTTGTAGCAATTTCGCAG
TCTGGCGAAACAATGGACACGTTAATGGCGTTAAGGCATGCGCGTGAGCAGGGTAGTCGC
GTGCTGGCAATATGCAACACTCAAGGTTCGAGTATTCCGCGAGAATCGGATGCTGTACTT
TACACGCATGCGGGACCGGAAATCGCAGTTGCTTCTACAAAAGCATTTGTTGCACAAATC
GTAGCTGCATACATGCTTGGCCTTTATTTGGCTCAAGTCAAAGGAACAATGTACAGGGAC
GAGATTCAGCAAATCGTGTCTCAGCTTAAAGAAATGCCATCTAAAATCCAAAACGTTTTA
GACACTCAAACGGATTCAATAATGCAAGCTGCAAAGCGAACAATGGATGCAAAATCGTTC
TTGTTCCTTGGCAGGCATGTTGGCTACCCAGTGGCGCTAGAAGGTGCGTTAAAGCTAAAA
GAGATTGCGTACACGTTTACAGAAGGTTTTGCTGCAGGAGAGCTAAAGCACGGCCCGATT
GCTCTTGTAGATAAGGGAGAGCCAGTTGTTGTGATTGTGCCATCTTCTAGGGGAAGAGAC
GTTTTGCACGCTAAAGTGATATCGGGAATCGAAGAAGTTAAGGCTCGTGGAGCGTTTACG
ATTGCGGTTGCAGAAGACGGCGATCCAGACGCTGAGCGTTACGCAGATATTGTGTTCTGG
CGCCCTAAGTGTCCAACATTGCTAAGCCCTCTTGTAGATGTTGTAGCATTGCAACTTTTT
GCTATGAATATGGCAAAGCTTAAAGGCTACGACGTTGATAAGCCTAGGAATCTTGCAAAA
TCCGTAACTGTGGAATAGATGAGTGTTATGAGTGCAAGAATACCGCTCAAAAATCGCAAG
CAGATTGCTGACTATTTTGTT---------------------------------------
---------------------------------AGGCGCATAATAACTGCTGTTTTATGC
GTTTTTGCTGTTGTTTTTTGTGCGTCATGCGGATCTGTTGATTCTAGAACTAAAATCACG
GTGTGGTCTTGGGAGCCAAGCATGAAGCGGATTGCTGCAGATTTTGAGAAGCAAAATCCA
GATATTCGCGTTAGTGTTAAAGACACAAGTGGGTATAGCAATCTTAATAGCGCTATTCAA
GATGGTTACGGCATGCCAGACGTTGCTCAACTTGAGTACTATGCCTTGCCACAATACGCT
GTTAGCGGTCAGCTTCTAGACATTACGGATAGGGTACAAGGAACTCAAACATTTTACACG
CAAGGATCATGGTCTTCTGTGCAATTAGGAGGCCGAATATACGGTTTGCCAATGGATTCA
GGGCCTTTAGCGTGGTTTTATAATCAAGATGTGTTTAGCCAAGCAGGCGTGGATGCTACG
CAAATTCACACTTGGAAAGACTACATTCATGCAGCAAGAAAGCTAAAAAATATTGGCGTT
TATATTGCTGCAGATTCTGGAGATGCTAGCTTTTACAACGCTATGATTTGGCTTTCTGGC
GGGCATCCGTTTATAACTTCGCACGACGGAAAAACCGTTACTGTTCGCTTAAGCAAAGAT
AAAGGAACAAAAGACTTTACAAAATTTTGGCAATTAATGATTGACGAAGACTTAATTGAT
ACAAGGTTTACAACGTGGACTCCAGCCTGGAAGAGCGCTGTTGGTTCTGGCAATGTTGCT
TCCGTTTTTGCTGGAGCATGGATGACTTCGCTTTTAATGCACGATATTCCAGGCGGAGCA
GGGTTGTGGCGTGTTGCAAGAGTTCCAACAATGGATGGCAAAAATCATAATGCGCAAATG
GGCGGATCTGCGCTAAGCGTTTTGCAATCTAGCAGGAAGCCAGAAGCTGCAATGCGTTTT
GTTGATTTTGTTTGCCACAATCAACAAGGTATTAAAGAGCGCGTTAGTTCGGGAGCGTTC
CCAGCAGATGTTGTAACTCTTAGAGATAGCGCATTTTTGAATAAGACTACTGTTTTGGAT
TCTAGAGGAATTAAAGTGCCATACTTTGGCGGTCAACGCTTTAATCGCGTCTTTGCGGAT
GCAGCACAGCATGTGTATACGGGGTACAAGTATTTGCCATTTGAAGTATATTCGCGTAGT
GATTTTCGATCCACAGTTGGCTTAGCTTACGATTGGAATCGAAAGTCAAAAGCGCGATTA
AATATTAAAGCTATGATTGACGCTGGAATTAAGCAAGATGACGGAAAAGATTTTGTTCTT
CCAGACGATCCTGGTCCTAAGATTCGACTTAAAGATGGAATCGCGCTTTGGAAAAAAGAC
TTAAAAGAATACGGGTATAATCAAGGTTTTGTTGTGCGATAAATGCTTTTAGCAGTAGAC
ATTGGCAACACGAATATTGTGCTTGGATTCTTAGATAACGGC------------------
AAGATTGTTGGCACATATAGAATGACTACAAAAGCAAATCACACTTCCGACGAATACGGC
ATTATGATTACGCAATTCCTTAATTTAAGCGGTTTTAGCGTAAACGATGTTGAAGATGTT
ATTGTTGCTTCGGTTGTTCCAAAAGTTATGCACTCTTTCCGCGCAAGCATTGTTAAGTTT
TTGCAAATCGACCCTATGATTGTAGGTCCTGGAGTAAAAACTGGCGTAAATATTAGGATT
GACGAGCCTCGCTCTTTGGGAGCAGACTGCTTAGCGGATTGTGTTGGCGCGTTTAATGAA
TACGGCGGCCCTGTATTAGTTATCGATTTTGGAACTGCTACAACTTATAACTACGTTGAT
GCAAACGCAGCTATTACATGCGGACTTATTTGCACGGGAATTAGTTCGGCTGCAGCAGCT
CTATGGGATAATGCTGCTCAGCTTCCAGAAGTGGAGATTTCTCGACCTAAATCAGTTCTT
GCAAAATCAACTCGTCCCGCTATGCAAGCTGGCCTCTACTACAGCTTCCTCGGGGGCATT
GAGCGCACAATTGAGCAATTCAAAATAGAGATAAATGAGCCTTTTAAGGTTGTTGCTACA
GGCGGATTAGGGCGACTTTTTGAAAAAGACGTTACAGCAATCGATTACTACGATCCAAAT
TTGATTTTTAAGGGAATGTACGAGATTTATAGAAGAACAATCGGCTGCTAG---------
---------------ATGGATAACAAAGAACCCAAAGATGGCGCATACTCTAAAGAT---
GCGACCAATAAATTCTATGGGCAAGAAAACGCGCAA------------------------
------GAGCGA---CAAGAATCGCAAGCTGGCTTTAGTACAGATGCTTCGCTTAACGCT
GCGTCTAAAAGTGCGTATAAAACCAATAAGCGTGGTTTGGGAAAATTCTGGCTTGTTTCT
GTAGCAATCGTAGTAATCGCAATATTTAGCGCGATTGTTGCAACGCTTACAGGTCCACAA
AAAAATCCTGCAAGTCAAACATCTTCTGCGCAAGTTTCAAATAAAACTGTGTCAATAGGA
TTAAAACTTGCTCCTACAAATCTTGATATTCGTAATCAATCTGGCTCGTCATTGGAGCAA
TTGTTAATTGGAAACGTGTATGAAGGTCTTGTAGCTAGAAATACTAAAAATCAGGTTGTT
CCATCCCTTGCAAAAAGTTGGAAAATAAGCAAAGATGGCTTAAAATACACTTTCCACATG
CGTAAAGGCGTTGTTTTTTCTAATGGGAATAAGCTTACTGCAAAAGACGCTGAGTGGTCT
TTTAACGAGCTTGTTGCTAAGAAGTATCGCGGATCAAACATGGTTGGAAAAGTTGAATCC
GCTAAAGCTAAAGATGATTACACGTTTGAAATTAAGCTTAAAGAGCCAAATGCAAAGCTT
TTGTGGGCGTTGTGCTCTAGAGCTGGCTTAGTTTTCGATAAGCTTGCGAATTATGACGCT
AAAACTCAAGCAGTTGGATCTGGTCCGTATTTGGTAGAAAAGTTTGTGCCAAACGACCGA
GTTGTGTTAAAAGCAAATCCGCGCTACAAGGGCGTTAATAAGGCAAAAACTCAAAAAGTT
GTTGTTCGCTATTTTGTAGACGATGTTGCTGCTGTAAATGCGCTTTCTTCGGGATCTGTT
CAAGCTTTGGCGCCTATTTCTGGCCAGCTTGCTAAGACTTTTAAGGCGGATTCAAAGCAC
TATGTTGTTAAAGCTGGAAACACTACCGATAAATTTGTGCTTGCTATGAATATGAATGGT
GAGCGAACTAAAGATAAGCGCGTGCGTCAAGCGATTCGCTATGCGATTGACCATAAGCAA
ATTATTGCTTCGCGCGGAGGTACGGATGCTTTGCTTGGCGGACCAATTCCTTCTTTGGAC
CCAGGATATGAGGATTTAACTAAGATTTACGCGCATAATGTTAAGCGCGCTAAGTCGTTA
ATGAAGGAAGCTGGTTTTAGCGAGTCGAATCCTTTGCATCTTTCGCTTACTTACCCGAAT
ATTTATGGAACGCAACTTGGTGAGCAATTGATGTCTCAATTAAAGCAAATTGGCATTGAT
CTAAAAGTAAACGTTGTTGAATTTACTACTTGGCTTCACGACGTTTATACAAATAAAAAC
TACGATTTGTCTATGGTAGATCACAATGAAAGCCATGATTTTGGCCAGTGGGCAGATCCT
AAGTATTACTACGGTTACAACAATAAGCAGGTTCAGGATTTGTATGCTAAGGCAATGCTT
TGCGCGAATATTAAGGAGTCTAATAAGCTTCTTGCTAAAGCTGCGCGAATCGTTAGCCAG
GATGCTCCTGCAGATTGGTTGCTTAATTACAAAGTTGTTACAGCTAAGGTAAAGAACCTT
GAAGGCATGCCTTTTGACATTAATCAGGTTCTTTTGCCGCTATACAACTTGCGACTTAAG
---TGA------------------------------------------------------
------------------------------------------------------------
---GTGGGGGCAATTCAAGCAATGATTAAGTTTTTAAGACGCATTTGGCGCGGAGTTATT
GGAAAATTCGTTTGCATTATTTTGTGCTTGTGGATTTTTGTAGCTGCGCTTTCTTTTGTG
TGGACGCCCTACTCTCTTCTAGAAACAAACGGGTACGAGGTATGGCAAAAGCCTTCTCTA
AAGCATTGGCTTGGCACAGATGGAACGGGTGCAGATATGCTTAGCTGGCTTATGGCTGGT
TCTAGAGTAGAGATTTTGCTTGTTATTTCAACAGTTGCGATTGCAAGCGTTGTTGGGTTT
GTGATTTTAAGCTTTACGATTTGCCGCGTTCAAAAAATTCGTTCCGTAAGCATTATGGCA
GTAGACGCTTTAATTTCTATTCCAACAGTTTTGATTGCGCTTATGCTTGCTGTACCTCTT
GGAGCATCCGTTCTTGTAATCATGCTTGCATGCGGATTTGGATATGGCTTAAATCTTGCT
CGTATTTTGCGACCAAGTGCTGTTCTTGTTCTTAAGTCTAATTATGTTGATTGCGCTGTT
TCTAATGGTGCTAGCAGAAGTTACGTTTTGCTAAAGCATGTTTTTCCTAATATTTTGCCT
ATCGCTTCCGTTCAGCTTTCGCTTTCTGCAGGAACTGTTATTTTAGCGGAAAGCGGATTG
ACTTATTTAGGTGTTGGTGTTCCTTCGGGAGTGCCGAGCTGGGGTCGCGTTCTTTCTACT
TCGGTTACTTTGATTCACGTTTATCCGCTTGCGGCTCTATGGCCTGGCCTTGTTGTTACA
TTAACAGTTTTGTCTCTTAATCTTTTTGGCGATGTTTTAAGAAGTGCTACAAATCCAGCG
AATAGGGAGTCTAAG------AATGAGTCTTGA---------------------------
------ATGCCAAATATGTTCGGTACCGATGGCGTTAGAGGATTAGCGAATCGTGATTTA
ACTGCACAATTAGCGCTAGATTTAGGCGATGCTGCCGTCCGTGTTTTAGGAGAA---ACG
CATAGCAGCGATTCAAAT---AGCGAAGATACA---------------------------
---GGGAAGAAAATGCACGCTAGGCGAAGGGCGCTTATTGGTCGCGATACTCGCGTTTCT
GGCGATTTTCTGGCGTCCGCTCTGGCAGCTGGCATGAGTGCAGGCGGATTTGACGTTATA
GACGCTGGCATAATCCCAACTCCTGGCGTGGCCTTTTTAACTTCTGTGCTAAACGTAGAG
ATGGGTGCAGTAATATCTGCTTCGCATAATCCAATGCCAGATAATGGAATCAAGTTCTTT
GCGCGCGGTGGTTTTAAGCTTCCAGATAGTAAAGAAGACGAGATTGAAGCAGTTTTAGGC
AAGGATTGGCAGCGTCCTACGGGCAGCGGTGTTGGGCGAATCAGCCACGATACTACTACA
GCTACAAATCTTTACATTGATCATCTTGTTTCTTCTGTAGCGCCTTTAAGCAGTGAGTCT
TCTACTCGTCCTAAGCCTCTTGCTGGTCTTAGAGTAGTGGCAGATTGCGCAAATGGTGCA
ACGTCTGTAGTAGCTCCAGAAGCATTGCGCAGAGCTGGCGCAGAAGTGATTGTTATTAAC
GCTTCTCCAGATGGCTACAACATTAACGATCACGCGGGTTCCACGCATCCCGAGCAGTTG
CAAGCCATGGTTAAGGCGTCTAAGGCCGATTTAGGAGTAGCTTTCGACGGAGATGCGGAC
CGATGCTTGGCTGTAGACGAAAACGGAAACATGGTTAATGGCGACCAAATTATGGGCATT
CTTGCGCGCTCTAAGAAAGCCGAAGGCAAGCTGAATCATAATACTCTTGTTGTTACTGTA
ATGAGCAATCTTGGATTAAAGCTTGCGCTAAAAGACATGGGCATTTCCACTGTTCAAACA
AGCGTAGGAGATCGCTACGTTCTAGAAGAGATGCTTAGAGGCGATTATTCTCTTGGCGGC
GAGCAGTCGGGGCACGTGATTAATCGCGAGTTTGCGACCACGGGAGACGGCACGCTTACA
GCGCTTACGTTGTGCCGCGAGGTTGTGCGAGAGGGCAAGAAGCTTTCGCAAATGGCTGCC
GACTTCCCGCAGCTTCCGCAATGCTTAGTAAATGTGCCGAATGTAGATAAGATGGCTGCT
AAGACAAATGCTGCTGTTCTTAATGCTGTAGAGAAGGAAAGTGCGCTTTTGGGAGACACG
GGTCGAGTTCTTCTTAGACCAAGCGGAACGGAGCCACTTGTGCGCGTTATGTGCGAAGCT
GCAACGCAAGAGCAAGCAGACGAGGTTTGCGCGCGACTTGCACAAGTTGTAACGGATAAT
CTTAAGTTGTAGATGGATAGACAGCAAGAATTCGCTTTGCGTACAGTTGAAGAGCGTGAC
GTTCGTTTTATTCGACTATGGTTCACGGATGTTCTTGGAACTCTTAAATCGGTTGCTATT
GCTCCAGCGGAGCTTGAAGCTGCGTTTGAAGAGGGTATTGGCTTTGACGGTTCTGCGATT
GAAGGCATGACTCGTGTTTTAGAAGACGACATGATTGTTAAGCCAGATCCTTCGACTTTC
CAACTTTTGCCATGGCATGGCGGTCCAGAAGGCACGGCGCGCATGTTTTGTGACGTTTTA
ACGCCAGATGGGGAGCCGTCTCTTGGAGATCCGCGTCATGTTCTTAAAACTGCGCTCGCA
AAAGCTAAAGAAAAAGGCTTTACTTTTTACGTTCATCCAGAAATTGAGTTTTACTTATTT
GAAGCGCAAGACGATTGGTCTAAAACACCTGTTCCTATTGATGAAGGTGGATATTTTGAC
CACGTTCCAAGAAGTTCAGCAATGGACTTTCGTCGTAGTGCTGTGAGCATGCTTGAACAG
ATGGGTATTTCTGTTGAGTATTCTCACCACGAAGGCGGTCCTGGCCAAAACGAGATTGAC
TTAAGATATGCAGACGCTCTTACTACTGCAGATAACATTATGACTTTCCGCACTGTTGTT
AAGGAGATTTCTCTTGAGCGCGGAATGTATGCCAGCTTTATGCCTAAGCCGCTAACCGAC
CAGCCTGGTTCTGGTATGCACACGCATTTAAGCCTGTTTGAAGGAGATTCAAACGCTTTC
TATGAGGCTGGTCAAGAGTTTAATATGTCGCTTATTGCGCGCCAATTTGCGGCTGGTATT
TTGCATCATGCTGCAGAAATTTGCGCTGTTACAGATCAATACGTTAACTCTTATAAGCGC
TTGTGGGGTGGAGCGGAAGCTCCTAGCTATGTTTGCTGGGGTCATAGCAACCGTTCCGCG
CTTTTGCGCGTGCCTCAATATAAGCCAGGCAAAGGTAATTCTTGCCGTATGGAGTTTCGC
GCGCTCGACCCTGTTGCGAATCCGTATCTTGCATACTCTGTTTTGTTGGCTGCTGGCTTA
GATGGCATTGAAAAGCAAATGACTTTGTGTGATCCTACTAGCGACGACGTTTGGGAGCTT
ACGGATGCTGAGCGTCAAGCTATGGGCATTCAGCCTCTTCCTGAGTCTTTGGATGAAGCT
TTGAAGATTATGGAGAAGTCTGATTTTGTGGCTAGCGTACTCGGCGAGCATGCGTTTGAA
TACTTCTTGCGCAATAAGCACAAAGAGTGGGAAGAGTATCGTCGCCAAGTAACGCCTTAC
GAGCTAGAGAAATACTTGCCTAGACTGTAG------------ATGTGTAAAGATAACGAC
GATTTGAGTAAAAACAATAACGTTAGCGAT------------------------AATAAT
AATGGCGTTAATGATAATAATGGCGTT------------------GGTTCT---------
---------------------AATGATTCTAACGATGTTCGTACTTCTTTTACCGATAAA
GAGCTGGAAGACGCATTGCTTGGTTTTGAAAAAGAGTTTAGCGAAGAG------------
---------------------------------------------CAAAATCGTGATTCA
ATCGATGATGCTGTAAAAAAGATTGAGCAAGCGGATTTTGAAGAAGATTTGCAAGGTTTG
CTTGGAAAAAAGGCAAAGTGCGCGCTGTTCTTAACAGCTATAGAGCCAGGGGAGCTTCTT
GCATGTTTTTGCAAAATGGCTGGAGTTAATGCGGATTGTTTTAACGACGAAAATGGGGGA
GTAGCAGTTTTACGCGATTTAGACGAAGACAATCCAGAAAAATCAGTTAAAAAATTTACC
GACTATTTTCGCGGAATGCCTGCTATTTTAATGGTGAATCGTGCTAATAAAATCGATGCA
AAAATCTACGAATATAAGCAAGGTGTTTTAGATGCTGTTCCACCTATGATTCTTGCAATG
TCTGCTAGATGCGTTGAAGATCTTATGATTTGCTACTCAAGTGTTAAAGATCTTAAAGAA
TCTGGGATTGAAGTTACAAGTACAGATGATTTAAGCGATGATCAAGCCAAAGAGATTTTT
TATAAATATGGCAAAAAGATGTAG------ATGACTAGGCCAGAAACAAACTTTGTACAT
TTGCATAATCACACGCATTATTCGCTTTTGGATGGTGCTTCAAAGATACCAGACCTAGTT
GCGAGTGCAAAAGAATTGGGTATGCCAGCTATTGCGATTACAGACCACGGCAATATGCAT
GGAGCATACGAGATGTGGAGCACGGCTGTAAAAGCTGGGATTAAGCCGATTATTGGAATA
GAAGCTTATGTGACTCCAGAAATAGCCAGACAAGACAAAAGCCGAGTTCATTGGGGAACG
GAAGCGCAAAGAAGCGACGATGTTTCTGGCGGTGGTTTGATTACTCACATGACAATGTGG
GCCGAAGATGATGAAGGCTTAACAAATTTACTTAAAGCATCGTCTATAGCCAATTTGGAA
GGTCGCGTTATGCGATATCCTCGAATGGATAAAGATGTGCTTTCAACGTATTCTAAAGGC
GTTATAGCGTCTTCTGGATGCCCATCTGGAATTATTCAAACGCGTCTTCGTTTGGGTCAA
TTTGATGAGGCTTTACGCGCTGCAGGTGAGTTCCAAGATATTTTTGGTCGAGATAATTTC
TTTATTGAGCTTATGAATCACGGGCTTTCTATTGAAACACGTGTTACAAAAGATTTGCTC
GAGATTGCTAAAAAGTTGAATGCTCCACTTCTTGCTACAAACGATTTGCACTATGTGCAC
GAAGAAGATCGCGAAGCGCAAGATGCAATGCTTTGTATTAATTCTGGATCTCGCTTAGAT
GATCCAGATCGTTTTAAGTTTGACGGTTCTGGCTATTATTTGAAGTCTGCTGAGCAAATG
CGTGAGCTTTTTAAGGAGTTCCCAGAAGCTTGCGATAATACTCTTGAGATTGCTCGCCGA
TGCAATGTTATGTTTGATGACGGCGAAGATGGCGCTTTTATGCCGCAATTTGACTGCCCT
AAAGGTTGGGATGAGACTTCGCTATTTCTTAAAAAAGTCGAAGAAGGATTAGAGCGCAGA
TATAACAATAACGTTCCTATTGAAGTCTTAAAACAAGCAGACTACGAGTGCGGCGTTATA
TGCCAAATGCAATTTTGTGGCTACTTTTTAGTTGTTGCAGACTATATTAATTGGGCAAAA
GAGCATGGCGTTATGGTTGGACCTGGCCGAGGAAGTGCAGCAGGCGCAATGGTTGCGTAT
GCAATGGGCATTACAGAACTAGATCCAATGAAGCATGGCTTGATTTTTGAACGATTCTTA
AACCCAGAGCGCGTATCTTTGCCAGATATTGACGTTGACTTTGACCCAGAAGGTAGAGCC
AAAGTTTTGGAATATGTTGGCGAAAAATATGGAAAAGATAAAGTAGCGCAATGCGTGATT
TATGGCACAATTAAAACAAAACAAGCACTTAAAGATTCTGCTCGAATAATGGGCTATGAG
TTTTCTGTTGGAGAAAAAATTACAAAGATTTTGCCGCCTCCAAAAAACGGCAAAGATATG
AGTTTCCACGATATTTTTGACGAAAAGTCAAAGCGTTATGCGGAAGCTCGCGAGTTTCGC
GAGATGTATGATAGCGACCCAGATACAAAGCGAATTACAGAAGAAGCAAAGGGTATTGAG
GGTCTGATTCGCCAAACGGGTGTACATGCTTGTGCAACGATTATGGGTTCGGAGCCTATT
ACAGATACATCTCCTCTGTTGGAGCGCACTGATGGCACGATTACAACTACCTTTGAGTAT
CACACTTGCGAAACGCTTGGCTTAGTTAAGATGGATTTTTTGGGTCTTTCTAACTTAACA
GTTATTAGAGATACTCTTAAAAACGTTGAAAATAATGGAAAAGAGCCTATTGACTATACT
AAAATTCCGCTTGACGATAAAGAAACATATCAGCTTCTTGCAAGAGGAGATACTTTAGGC
GTTTTCCAGCTTGATTCCGACGGTATGCGTGCGCTTCTTCGCACTCTAAAACCAGATAAC
TTTAACGATATTTCTGCTTTGATTGCGCTTTACAGACCAGGTCCTATGGATATGGATTCG
CACACCAATTATGCTAAGCGTAAGAACGGTTTGCAAGATATTACGCCTATTCATCCAGAG
GTTGCGGAGCCACTAAAAGATGTTCTTGGCGAAACTTATGGTTTGATTGTGTACCAAGAG
CAGGTGCAGTCGGCTGCTCGTATTTTAGCTGGATACAGCCTTGGCAAGGCAGATGTTTTG
CGTAGAGCTATGGGTAAAAAGAAGCCAGAAGTGCTAGCTAAAGAGAAAATACCGTTCTTT
AAAGGCATGAAGGAACATGGTTATTCAGAAGAAGCTGCCCAAGCTGTTTGGGATGTTCTG
GTTCCATTCTCGGGTTACGCGTTTAATAAGGCTCACTCGGCTGCATACGGTTTGATTTCT
TATTGGACTGCTTACTTAAAAACGCATTATCCTGTGGAATTTATGGCTGCATTGCTTCAA
AACGAGCGCACTAATAAAGATAAGACAGCACTTTACTTGGGTGAAGCAAGGCGCATGGGT
ATTCGCGTTTTGCAACCAGATATTAATGAGTCGGTTCTTGAATATTCTGCAGTTGGAGAT
GTTGTGCGCTTTGGTCTTGGAGCTGTACGAAACGTTGGAGATAAAGCAGTTAACGATATT
ATTAGCGAGAGGGAAAGCGAGCGCGGAAAATTCGTTGATTTTAAGGATTTTGTAAATCGC
GTATCGTTTGAATCTCTGAATCGCAGACTTGTTGAATCGCTTATTAAATCTGGTGCTTTT
GACTCAATTAGCACTTGTAGACGAGCACTTTTTGAAGTTTATAATCCACTAATTGACTCA
GTTATTTCTATTAAGCGAAAGCAGGCAGGTGGCCAATTTGACCTTTTTGCCGATTTGGAT
GATTCA---------------AGTAACGAGCTTGGAGACGCACAAATCAATATTCCAGAT
GTTGAAGAGTGGGATAAAAAAACTAAGCTAAACTTTGAGCGAGAAATGCTTGGACTTTAT
GTTTCGGATCACCCTTTGAGTGGACTTTCTGCTGTTTTGGCTGGTCTTAGAGAAATGTCG
ATTGCGCAGCTTCTAAACTGTGCTAGAACTATGAGCGAAAATCAACAAGTAACTCTTGCA
GGACTTGTTACTAGCGTAGATAGGCGAGTGTCTAAAAAAGGTAATGCTTGGGCGATTGTA
ACTATTGAAGACATGGAAAGCTCAATACAATGCATGTTCTTTGGCAAAGTTTACGAGTCT
TCTGCTGCAGAACTTGCGATTGATCAAGTTGTGCGAATTCGGGGCCAGGTAGAAGTTCGA
GACGAAACTGTTTCTTTAAGAGCTACGGATTTTGAAGTTCCAAGCTTAGAGGCAGAAGAC
GCTCAACCTGTAACTATTGTTTTGCCTTTGCAAGCGCTAGAAAAGTTTCGTATAAAAGAG
CTTGAAAACATTGTTACAAGGCATCCCGGTTGTTGCGAAGTAAATCTTGCTTTGATTGAC
TCTAAGGGGTGCGCAAAAGTCTTATCTTTTGGAGATAGATTTAGAGTCAAGCGAGATACG
TCACTTTTTGCAGAGCTAAAAATATTGTTTGGCCCAGCTTGCTTGCCAAGTGCTTAATTG
ACGCATAGTTATGTGCGTGTAGAACGGCTGCGTAATCGCGCAGCCGTTTTTGCACTGATT
GCTTTTATTGGCGTGGTTCTAGACCGCATAACCAAAGTTTGGGCATTAGCAGCGCTTAGT
GGCGGAAAAAACATTGAGATTCTTCCACACTTGCTCTCTTTTACTCTTGTTAGGAATCCT
GGAGCATCTTTTGGCTTAGGATCTTCTTTTACTTGGGTTATTAGCGTGTTAGCGTGCGCT
GCGTGCGCTGCTATGATTGCGGTTATTAAGCACACAAAATCCTTATATTGGACTATTGCG
CTTGCTTTAGCTTTTGCTGGAGCTTTTGGAAATCTTATTGATAGAGCGCAATATGCTCAA
GGATTTTTGAACGGAAAAGTCGTAGATTTTATAAACTACGGATGGTCCGTTGGAAATGTT
GCAGATATTGAGCTTATGTTTGCAGGAATCGCAGTTATATGCCTTATTTTGATTGGGATT
CCTCTTATA------GAGCGCGCTGATGAGTGA---------------------------
------------------------------------------------------------
------------------------------ATGGCTCTGTTAACGCCTAAAGACATTCGC
GAGCATACCTTCCAGATCGTTAGATTCAAGGGAGGCTATGACGTTGACGAAGTTGATGAC
TTTTTAGATCAGGTTACAGAAACAATCGAAGCGCTTGGTCAGCAGGCCGTGCAAGGACTT
GGGGCTTCTACGCAGTCTCTTGGCGCTGATGTTGCTAGCTTAAACAATAAGATTGCAGAC
TTAACAAATCAGGTTGAATCTTTAACTAAAGAAAATAATGATTTGCGAGAAGCATCCAGC
AATGCAAGCAAGAGTGATAACGAT------------------CTTGCAGCAAAGCTTAAG
GAAGCGGAAGAAAACAACCGTGCATTGAGCGAGCAAAATCAGCAGCTTAAGGAGCAACTG
GATGGATTGGGTGCTCAAGTAGATCAGCTTACCGCTCAAGCTGCAAATGCAGATAATGCT
AAGGCAGACGCTGATAAGAAGATTCAAGAAGAGCTTGAAAACGTTACGCGCGAGCGCGAT
GACTTCCGTGCAAGCAGCGAAAACTTGGGTCGTGAGCTAGAAGAGGTTCGCCAGCAGCTT
GTTGTAACTCAGCAAGAAAATGCTAAGGTTCAAGATCTTAACAAGCAGCTTGAAGAATCG
CATAAGCGAGAAGAACAGCTTCGCGAGCAGGTTTCTAAGATGGAACCAAGCACGGAGACT
GGTAGCTTGCAAAAGATTGCAGGCGCGGGTGCGGAAGCTCAAGGTTCGGAGCCAGAGCGT
GCTACTGCAATGTTGACTCTTGCAATGCAATTGCATGATCAATACGTAGACAAGGGCAAG
GCAAAGGCTCAGCAGATTGTAGAAGAAAGCCAAGCGCGCTACAACGATATAGTTGCTAAA
GCAGACGAATACTCTGGTCGTACGCGCACCGAGGCGGATGAATACAATAAGCAGACTCGC
GGGGATGCGGATGATTACTCGGTGCGTACTCGCGGAGACGCCGATGCTTATGCGGCTCGC
GCTCACAACGAGGCAGACGCTTACTCTGGCAAGGTTCGTCAAGCTGCAGATGACTACTCC
AAGCAAACTCACGATCAAGCTGATCAATACGAAGCAGAAGTTCAGCATAGAGCTGCGGAT
TACGATTCCACGACTCGCACTTCTGCAGACGCATATGCTCGACAAGTACGTGAGAATCTC
GAGAAGCAAACTAAGGTTATTGAAGGAAACATTCAAAGCCTTAAGCAGTTTGAAACTGAG
TATCGTACTCGCTTGACCGACTTCTTGGGTCAGCTTGTTGCTCAAGTTTCCGACGAAAAC
ACGTATACATCTATGGAAAATCAAGATAAGCAGGATAAGTAG------------TTGGCA
ACCAAGATTCGTCTTAAGAGATTGGGCAAGAAGTTCTACGCCTTCTATCGCGTTGTGATT
TCTGATTCGCGCAACAAGCGCAACGGCAAGTCCATCGAAGAGATCGGCATCTACGATCCA
AACAAGCAGCCATCTTTGATTCAGATTAAGTCTGATCGCGCACAGTACTGGCTTGGCGTT
GGCGCACAGCCAACCGAACCAGTGTTGAAGCTGCTAAAGATTACTGGCGATTGGCAGAAG
TTCAAGGGTCTTGAAGGTGCAGAAGGCACTTTGAAGACTAGCGAAGCTGGCCCAGATGCT
CAAGCTCGCGTTGAAGCTGTAGAAGCCGAAGCTCAGAAGCTTAAGGCTGCTAAGTCCGAA
GCCGCTGCAAAGGCTCAGGCTGCTGCAGAAGCCGCTAAGAACGAAGCC------------
GAAGAAGCTCCA---------------------GCAGCAGATGCTGAAGCCGAGGAAAAG
GCTGAGTAAATGCTGGCTCAAGCTGTGGAACATCTCATTAAGAACATTGTGGATTTTCCA
GATGACGTATCCGTGCGTTCTCATTCAAACGCTCGCGGCGAACTTTTGCGCGTGCGCGTA
AATCCAGAAGACATCGGTCGCGTTATTGGAAGAAACGGTCGTACCGCTAATGCTATTCGT
ATTGTTGTTCAGGCTCTAAGCCGTCGCAATGTGCGCGTAGACATTATGGACGTACGTAAG
TGAATGGCATCGCATATTGGTAAGCTCCCCGTCGACATTCCTGCAGGCGTGGAAGTTAAG
ATTGAAGGTCAGTCCTTTAGCGCTAAGGGTGCTAAGGGTTCTGATTCCTATGTAATTCCA
GAAGGTATTACCGCTGAAGTTGCTGATGGCAAGATCGTTTTGACCCCAGTTGACGATTTG
CGTCCAACTCGTGCAAAGCACGGCTTGGCTCGCGCAATCGTGGCGTCTATGGTTAAGGGT
GTGCACGAAGGTTACGCCAAGACTCTAGACATTGTTGGAACTGGTTATCGTGCTGTAATG
AAGGGCAAGGGCATTGAGTTCTCGCTCGGCTATTCGCACACTATTACCGTTCAGCCACCT
GAGGGCATTGAGTTTGAATTGCCAAACGCAAATCAAGTAATCGTCAAGGGTACTGACAAG
CAGGCCGTTGGTCAGGCTGCCGCGAATATTCGCAAGCTTCGTGCTCCAGAACCTTATAAG
GGCAAGGGCATTAAGTACAGCGATGAGCGTATTTTGCGCAAGGCTGGAAAGGCTGGTAAG
TGAATGACAATGACAGATCCTATCGCAGACATGTTGACACGTCTGCGTAATGCGAGCGCG
GCAAAGCACGATATCGTGGAAATGCCGTACTCCAAATTCAAGGCGAATATCGCCGAGATT
CTTAAGCGCGAAGGCTACATTAAAGACTTTGCTGCTAAAGAAGCTAAGGTTGGACAGACT
TTGGAAGTCACATTAAAGTACGGCTCCAATGGTCAGCGTTCCATCCAGGGCATTAAGCGC
ATCTCTAAGCCAGGCTTGCGTCGTTACGCAAAGTCTGATTCTTTGCCTATGCCTCTTGGC
GGTCTCGGTATCGCTATTATCTCGACCAGCTCGGGATTGTTGACTCAGAAGGAATGCCTC
GATCGAGGCATTGGCGGCGAAATCGTCGCCTACGTATGGTGA------------------
------------------------------------------------------------
------------------------------------------------------------
------------------------------------------------------------
------------------------------------------------------------
------------------------------------------------------------
------------------------------------------------------------
------------------------------------------------------------
------------------------------------------------------------
------------------------------------------------------------
------------------------------------------------------------
------------------------ATGCGCGCAGACGTAAACGTTTCGCTTCGCAGAAAG
CCAACCGATCCATTCGGCACGCGTTCTGAAACTAAGAATGTGAACACATTCCGCGGAATT
GAAAAGACGCTGCAATACGAGATTCGTCGTCAGGCTGCTATTTTGAGCGAAGGCGGCGAG
ATTTTGCAAGAGACACGTCACTGGGATGAGGCAACTCAGACTACTGCTGGCGGCCGCGTA
AAGTCCGACGCTGACGATTATCGCTACTTCCCAGATCCTGATTTGGTTATGCTTCACATT
ACTAAAGAGCATATTGAGCGCATGAAGGCCGAGATGCCGGAAATGCCTCGCGAGCGCCGT
AATCGTTTGCAAAGCGAATGGGGTATTAGCGATCTTGAAATGCGCGATATTCTTAACGCG
GATGCTCTTGATTTGGTTGAAGAAACCGTTAAGGCTGGCGCAACTGCAGCTGGTGCTAAA
AAGTGGTGGCTTGGTGAGCTTGCTCGCGAAGCAAACACTCGTGGCGTAACTTTGGAAGAA
TTGCCTATTACTCCACAAGATGTGGCGCAAGTTGAAAAGCTGATTGCAGACGGTAAGCTT
AACGATAAGCTCGCTAAGCAAACTGTTGCATGCGTTTTGGCTGGCGAGGGCAAGCCTGAT
GAAGTTGTTAAGAAGCACGGATTTAAGGTTATGAACGACGATGGCGCTTTGGAAGCTGCT
GTTGATGCTGCTCTTGCAGCAGACCCAGAGGTTGCCGAAAAGCTTAAGTCTGGAAATATG
AAGCCAATGGGCGCTATTATTGGCGCCGTTATGCGTGCGACTAAGGGTCAAGCAGACGCT
AAGGCCGTTACTAAGATTGTAATGGCAAAAATCAAAGGCTAGATGCGTTATGCAATTTCA
AGCTCAGTCAAAGCGGGGGGTAAGCTATACAGATACCGCTTCACACGCAAAATACGGCGC
AATTTGAAAGGAATAATCGTGCAAGAACTGGAAGAACGCATCCAAAAAGAAGGCATTGTT
AAGCCAGGAAATGTTTTGAAAGTCGACGCATTCCTTAACCACCAGTGCGATTGCGCGCTT
TTTGACGCAATGGGAGCCGCTTGGGCGCAGCATTTTCAAAACACGCAAATCAACAAAATC
CTAACAATCGAGTCTTCGGGAATCGGAATCGCGTGCGTTGCTGCGCGTCATTTTGGAAAC
ATTCCAGTGGTTTTTGCAAAGAAAGCGCAATCAATAAACCTGGATGGCGATCAATACGTG
TCTACCGTATTCTCGTTTACAAAACAGCGCGAGTTCCCTGTAATTGTGTCTAGAAAATAT
TTGAGCGCAGACGACCGCGTTTTGATTTTGGACGATTTTTTGGCTAATGGCAAGGCTTTG
CAAGGGTTGATTGACATTTGCAATCACGCTGGGGCCACGGTTGCTGGCATTGGCATTGCG
ATTGAGAAGGGCTTCCAAGGCGGCGGAGACGCGTTGCGCGAAGCTGGATATGACTTGGAT
TCGCTGGCGATTGTGGAGTCGATGGATCCTAGCGATGGGTCAATCACATTCCGCAAATAG
---ATGAGCACAGCACCGCGAGTTAATGCAGCTAAACGCGATTGGGGGCGCAATGCGTCT
GGCTGCACAATACTTCATATCGATATGGATGCATTTTATGCATCACTCGAGGCGGCGCGT
AATCCTAGGTTACTTGGCAAACCTGTGATTATTGGTACAGGCTCGCGCTCCGTAGTCTCG
GCAGCCAGCTACGAAGCACGTAAGTATGGCGTGAATTCCGCTATGCCTACAGCGCAAGCA
CGAAGATTGTGCCCTAATGGCATTTTCTTGTCGGTAGATATGCCATATTACGTTTCCATT
TCATCTAGGATTTTTAAGGAGGTCTTTTCAAAGATCACAGATAAAGTTGAACAGGTTTCT
GTAGACGAGTGTTATATGGACGTTAGCTCAGCGTTATTACGCTGGAAAACACCCATCGCC
ATAGGCGAGTGGATAAGAAGCGAAGTCGTGCGCAAGTTTCACATCACTTGCTCTGTGGGG
ATTGCATCAAATAAGCTGATCGCAAAAATGGCGTCAACGAACGCAAAGCCAAATGGAATG
TTGATTATCCCCCAAAATCGCAATGCCGACTTTGTTTCAATAATGCCATTACGAGCAATA
CCAGGAATTGGACCTGCGCTTGCTAAAAAACTAGCTACGTGGGGAATAAACAGCATTGAG
ATGCTTAGAGGTGTAGATGAGAAGACTTTGGAACGAGTTGCTGGGTCTAAAGTTCTTGCG
CGAATGCTTTATAACACTTCGCGCGGAATTGACACACGGCAAGTAACGCCCCACGTTCCA
GAAAAATCCATTGGTACAGAAAGCACTCTTGATAAAGACACCACGGATATTGCAGCAGTG
AAAAACCTGATCAGGCACTGCTGCAACGAAGTGGCACAAGAATTACGCAATCGCAACACA
ATGGCAAAAACAGTAACGTTAAAATTGCGATTCAGCGATTTGCACTATGCAACAAGATGC
AAAACATTAAGGAATGTAACCGATTGCGCTACAGAGATTTATAAGCACGCTTGCGATTTA
CTAGAATCGGTAAATCCAACAGTTCATGACCATAAATTAGGCGGAAGTCATATTTGTTTA
CTAAGCTCCGTTAGGCTTGCTGGCGTTAGCGTAAGCAATCTTGTAGATAAAAGCAAAGCG
CTTGTTCAGCCTACGATTAGCGACATCTTAGAAGAGAACGAAAGAGAAAACACCATAAGT
AGT---ATGCGTAAAAATTCAACAGAAATTGCGCAAAACGCAATAAAAAATACGCATGCA
AGAATAAGTCACGCAGAACACGTATTAGATGCAGTAAGAAAAAAGTATGGTAAGAATGCT
GCTCAAATGGGCATTTAAATGCCTTACGTTATTGCAGAGCCATGCGTTGACGTTAAAGAT
AAAGCGTGTGTTGACGAGTGCCCTGTTGATTGCATTTACGAAGGCGATCGCACGCTTTAC
ATAAACCCTAACGAATGCGTTGATTGCGGTGCGTGCGAGCCTGCATGCCCAGTAGAGGCC
ATTTTTTATGAAGACGATGTTCCAGAAGAGTGGGAATGGTATAAAGACGCTGCTGTGGAA
TACTTTAACAAGCTTGGCGATTTAGGTGGTGCGCAAGAAGCTGGCCCATCTGGTTGGGAT
GAGGACCGCGTAGCTGCTCTTCCTAAAAAAGATGCTTAA------------ATGCAAATA
TGGAGAAAAAAGTCTGTTGAACAGACTATTGCAGAAACAATGGATGGTGATCGCCATCTT
AAGCGTACATTAAATGCTTGGGATTTGGCAGTTATGGGCGTAGCTGTTGCTGTTGGCGCT
GGAATCTTCTCTGTTGGCGCTCAAGCAGCTGCATTCCATGCGGGACCTGCGGTGATTATT
AGCTTTATTATTGCTGGAATCGTTTGCGGAACGGCTGCAATGTGCTACGCGGAGTTTGCT
TCGATGATTCCTGTTGCAGGATCTGCATACACCTTTACGTATACAACAGTCGGCGAGCTT
GTTGCTTGGATTATTGGCTGGGATATGATTCTGGAAATGCTTATGGCAGGATCTGTTATA
GCCAAATATTGGGGCGTTTATCTTAACGATTTAATGCACTTGTTTGGTCTTAACGTATCT
ACTTCGGTAAATATTGGCGGTTTTACTTTTGATCTTGCTCCAGTAGTTATTGTTGCGTTC
TTTACGATTATGCTTGTTGTTGGAACAAAGCTTTCTGCTCGTTTTGACGGTGCTTTAACA
ATCTTGAAGATTGGTATTGTTCTGTTTGTTGTTGTTGTTGGATTCTTCTACATTAAGGCG
TCTAACTTCACTCCATTCGTTCCACCTGCAACAGACGTTGCTAGCGTTAAGGGAATCCAC
GTTTCGGGTACTATGAGCCAGCCGCTTTGGCAGTGGATTACTGGCATGCAGCCAGCTGTT
TACGGCGTTACGGGTATTCTTTCTGGCGCGGCTCTTGTGTTCTTTGCGTTTATTGGATTC
GACGTTGTTGCAACTACGGCAGAAGAAACTAAAGACCCACACAAGAACATTCCTAGGGGC
ATTGGTCTTGGTCTTTTGATTGTGACTGTTCTTTACATTCTTGTTGCTGTTGTTACAACT
GGTATGGTCTCTTACAAGGATTTGGCTAAGCAAGAGGCTCCTTCGCTTTCTACTAGCTTT
GAGCTTGTAGGTGCAACTTGGGCTGCTAAGATTATTTCTCTTGGCATTGTAATCGGCTTA
ACAACTGTTGTTATGGTTCTTCTTTTGGGCCTTACGCGTATTGTGTTTGCTGTTAGCCGA
GATGGTTTGCTTCCACGCAGCTTCTCTAAGGTTAGCAAGCGCGGAATCCCTGCACGTATT
CAGATTGTTTCTGGCGTTGTAGTTGCTATAATCGCTTCTACATTAGATATTGGAATTCTT
TCCGATATGGTGAATATTGGTACGCTTTCTGCGTTCTTGCTTGTTTCTGCAGGCGTTCCT
ATTATGCGTATGCGTAGACCTGATTTGCATCGATCATTTATGGTTCCATGGAATCCAGTT
CTACCTATTTTCGCCGCGCTTTCTACGTTCTGGCTTATGCTAAACCTTTCTGTGCTTACA
TGGATTCGTTTTGCAATCTGGCTTGCAATCGGTTTTATTGTGTACTTTGGTTATTCTTAC
CGCAATTCTTTGCTTGGAAGGCAACTTCGTAAAGCTAAGAAGCTTGGTGTTCCAGTAGAA
ACCTTGTTTGCGCAAGATGCTGCTGCTGCAGAAAAAGTTGCGGAAGGCGAGTCGGAAGAT
CAAGCGCGAGCTGAAGCT------------------------GCTCAAGAGGCGGCCGTT
GGGTCTGCTCAAGAATCTGCTCAATAGATGAGTATGCAATCATCCTTATTGGAA---TCT
GATAATCCAACTTTTGCAAATCTTACAACAATCGGCGTTGGAGGCTCTATTGCTCGTTTT
GTAGAGCCTACTAGCAGAGTGGCTGTTATTGAAGCTGTAGAAGATGCAGATTGCGCTGGA
TTGCCTCTTTGCGTTATTGGCGGCGGATCTAACATGCTTGTAAGCGATGAACCGTTTAAC
GGAGTAGTTGTGCGCGATGCTCGTCGCGAGATTTGCGTTTTAGATGAGGCTGCTCCTGGC
ATAGATGGTGTTGATAAAACTAGCGGAGATTTTTTGGTTCACGTTAGTGCAGAGGCTGGC
TGCAATTGGGATGATTTTGTGTATCACACTATTGAGCTTGGATTGCAAGGCGTAGAAGCG
TTATCTGGGATTCCTGGAACTGTTGGTGCGTCTGTGGTACAAAACATTGGCGCATACGGT
GCGGAAGTATCACAAAGTGTTGATTCTGTAGAAGTTTGGGATCGTAAAGATAAAACCACT
TTTTATATGAATCTTGCAGATCTTAAGTTTGGCTATCGCACGTCTGTTCTTAAGCAAAGC
ATGTATAAGGCGCCTGGTGTTGCTGCTGATTGCTTCTTCCCAACGCCTAGATACGTTGTT
TTATCTGTTACTTTTTGCTTAAAACATTCAAAAACGGGAGTTGTGGCACATTCGCAGCTT
GCTCACGCGCTTGGCGTACAAGTTGGAGATAGGATGGAAACGTCTAAGATTCGTCGCGAA
GTTTTGCGCGTTAGAGCATCTAAGGGCATGCTCGAAGATGCTATGCGCTACGCAAATAGG
TGGATGTGCTACGCGAAAAGCGAAAATGGTGTTGAGTCTTCGATTAGGCTTCAAAATGAA
GACTATGCTGCTGGAGATTTGTTAGAAGGCGATTATAAGTATGCTGACCGCCATAGTTGC
GGAAGCTTCTTTATGAATCCGATTTTGACTAAATCTCAAGCAGATTTGCTCCCAGAAGAT
GCTCCGCGATTTGACGCCACTTTGCCAGATGGATCTAAAGGAGTTAAGACTTCTGCAGCT
TGGCTTATTGACCATGCTGGATTCCACAAGGGATTTAGACTTGCTCAAAGCGATGGCGAA
AAAAGTAAAGCTGGATTATCTTCTTTGCACACTTTGGCGTTGACTAATCGCAGTTGCGCA
AAGTGCTCGGATATTGTTGATTTGGCGCGCAAAATCATAGATGGTGTTTACGATTCGTTT
GGTGTAAAACTTGTTCCAGAACCTGTTTTAATCGGCGTTAGTGCGGATTGTTAAATGGAT
TACAAACATCGCAGTATTTTAGATACTTTGCCAAATTACAAGCAGGGTAAACCAGCGCCC
GCATTAGACGGCATTCGCGCATATAAGATTTCTAGCAACGAAAACCCATTTGAGCCGTTA
GAAAGTGTGAAAAGTGCCATTTCTAGCCGTGCGCTTGGTGTTATTAATCGTTATCCAAAC
ATGCGCGGAACAGAAGTCGTAGAAGAGTTAGCTAAAAAGTTTAACGTTACTCCAGAAGAG
GTTGTTCTTGGATGCGGCTCTACAGAGGTTATTACGCAACTTGTAAATCTTGTTGCAGGC
CCTGGAGACGAAGTCATATACCCGTGGAGAAGCTTTGAAGCGTACCCGATTATTGTTACG
GGTGCTGGCGCTACAAGCGTTAAAATCCCTAATCGTGCAGATGGGTCGCACGATGTGGAC
GCAATGATTGATGCGATTAATGAGCGCACTCGTCTTGTTATTTTGAACAATCCAAACAAT
CCAACGTCTGCATCGCTTTCAGACGAGGAAGCTAGACGAGTGCTGGATGCTGTTCCAAGC
AACGTTTTAGTGCTTATTGACGAAGCTTACGTGCAATTTAACAACGCAAAGGGAACGGCA
GATGGCATGCAACTTTACCGCGAATATCCAAACGTTGTTGTTGCTCAAACATTCTCTAAA
GCCTACGGATTGGCTGGTTTGCGTATTGGATACGCTATTGCTGCAGCAGATGTTGTAGAA
GGCATGCGAAAAGTAGCTGTTCCGTTTGGTGTAAGCCAAATTGCACAAGTTGCAGCTCTT
GCGTCTTTGGAGAATGAAGCGCTTGTAGAAATGCGAAATCGCGTAGATGCGCTTGTTAAG
GAGCGTGCGCGCGTTGTAAGCGGTTTGCGTGAGCAAGGGTGGAATGTTGCCGAGCCATAC
GCAAACTTCTTCTGGATGCCGTTTGGTGAAGATACAGAGCGAGCTAATCAACGTTTTGTT
GATGCAGGTCTTTCTGTGCGCGCGTTTGCTGGAGAAGGTATTCGCATTACGATTGCGGAG
ACTGAGGCAAATAATCGCGTACTTAAAGTGTGTGAGTCTTTAAAGAAAGATGGTTTTTCG
CTTAAATAA---------------------------------------------------
---------------------------ATGTTTGGTTGGTTGCCTAAACGCACTGAAAAC
AGCATGAAGTCAATGCTGGAACACAGCGAAGATAGGTATTCACCTTCGTTGCACATTGTG
GATTATAGCAGTGATCCGCTTTTCCACGCGTGTAGCGGCACGATGGCGAAAGGGGTTGGC
ATGCAGCCGTCGAAGATGCAAGCGAATACAAAGCCTAATAATGGCAAGTCCAGTCGCAAT
AGCGTGAATGCTAATAAACATAAGTGCGCTAAGCAGTTTAATGGTGTTTTTACGCCTGAA
CATGTTGCTCGTATTCGCGCGCTTCGCCGTGCAGCAATCCGCCGTCGCCGTGCGTTGGTG
CTTTCTCTAGCATTTTTAACTCTTGTTGTGTTTGTTGCGGGTCTTTCTGGACTCTATAGC
GCATGGTTTGCAATTATTCCTCTTGCTGCTGTTTGCACTGTTCTCTACTTTGGTTCTATG
GCTGCTAAGCAAGCGCGTAAGTGGGAAGCAAAAGTTGCTTTGTATAACAAGCGTTCTGCA
GCT---------------------------------------------------------
---------------TTTAATGATTCTGTTGTGGAGCCAATTTTTGACGCTGCCGTAAAC
TCAGTTGTTGAGCATGTTGAGAATTCAGAC------------AAT---------------
---------------------------TCCATCAATCCAGACAACACAGAGACTTCAGTT
ATGCAACAGCGAGATATAAGCATGGCTTTAGCAGGAGCAAATAGGCAAGAG---------
------------------GCGGCAAAAAGCGCGGTTGCTGGCGATTTTTCCGCTGCT---
---------AATGATGTGCGCTCGCAAGCCGAT---------------------ATC---
---------TCCAACTCTAATCAAGATCTTATATCTTTCTCGTTTGGCGATGATTCCAGC
GATTGCAAAATAAACGCCAAT------GAT------CCGCAAAGCTTAGAAATAAAGTCT
ACAAAGCAAGTTACTAAAGCGATTTCAACA------------------------------
------------------GACGATTCAAACGAATCG---------------GCGGCGGCT
TTCGATTCAAGC---------AAAGTCTCTGAAGTATCTGAAGTTACTGTAGAGCCTCCA
GTTAGCACAAAAGACTCGCTTGGTAAAGCCGATTTAAGGGATGTTTTGGCTCGCCGCGCT
GCTTAA---------ATGAGTACATCATTTTTACTAAAAACAGTTGGCTAC---------
AACACGGAAAACAAGGCGCCAGTAGAGCTTATAAAGCGCAGAAAAAGGGCGCAAACCTTA
AACATGCTTTCAATATTTTTTATAAGTGTTGCAACATTGTTTTCAATACACCTTATTTCA
ACGTTTCAAGCTACTCAAAGTGTGCCAGTAGCCGTTAGAAACATAGCAAAAGGCAGCGTA
ATTAAGCAAAGCGACTTGCATTACGTTAATGTTCCTAAAAGTAGCGTTTTTAACAATGTT
CTTAACTACACTTCTATAAGCAATTCCACTAAAAACGCGATTATTGCTGCATGCAACATT
AAATACGGAACGCCGATTTTTAGCAACCAAGTTACAAAGCAAACAAAAATTCCGCCTGGT
TTTGCAACGATTTCGGTGAATCTTGCAAGCAGCAGCGCCAGCCTTGCGCCAGGAGACGTT
ATTTCTATAGCGTTTAGCAAA------------------------------------GTT
CCAAATAGCTCAAATACAGCCAATCATTCA------------------------------
------------------------------ACAAATCCAGCACAAATAGAAACATCTAGC
GACGCCAGTTTTCCCGATAACATTACTTTGCAAGACAAAAACGTTTCGCTTGTTCACAAC
GTAATCGTTGTTAACGTAAACAATTCTGCGCAAAGCGCA---------------------
CTGCTGGCAATGCCAGCAGAAAACGCGTTGCAAATCATAAACACGCAGGCGATTATTCCA
AACCTTGCAGTTATAGCTGTGCAAAACTAG------------ATGGTCGCAGTCCATAAC
CCAGCACATGACATCATCTTAAAGCCAGTTGTTTCTGAAAAAAGCTATGCAGCTTCCGAT
CGTGGCCAGTACACCTTCGTCGTAGCTCCAAACGCTAACAAGGTTCAGATCAAGCAGGCT
ATCGAAGAAATCTTCAAAGTCAAGGTAACGAATGTTAACACCTTGAATCGCGCTGGCAAG
CTCAAGCGCTCTCGCACCGGCTTCGGTCGTCGTGTGAATCAAAAGCGCGCTATTGTCACC
GTGGCACAAGGCCAGACAATCGATATCTTTGGTAACTGAATGGCAAACGTAACTCTGAAC
GTAACTGACACCAAGGGTAATGCAAACGGTACTGTTGAAGCTCCTGCCGAGATTTTCGGC
ATCTCCAACGAAGACGTTTTGGCTCACGGCTCATTGGTTCATCAGGTCGTTATTGCTCAG
CTTGCTGCTGCTCGCCAGGGTACTCACGCGGTTAAGAATCGCGCTAACGTATCTGGTGGC
GGTAAGAAGCCATGGAAGCAAAAGGGCACTGGTCGTGCTCGTCAAGGCTCCATTCGTGCT
CCACAGTGGGTACATGGTGGCGTTGTACACGGTCCAGTTCCTCGCAAGTACGATCAGCGT
ACTCCAAAGAAGATGAAGGCAGCTGCTCTTCGTTATGCTCTTTCGGATCGTGCAAATGCT
GGTCGCATTGCAATTGTGGACTTTGGCATTAAGGATGTTCCATCCACAAAGGCAGCTGTT
GCAGCACTTACACCAGTAACTAAGGATCAGTTCACCACTGTTGTTCTCTCTCGCGAGAAC
ATCAACGAGTGGATGTCTGTTCGTAACATTCCTACGGTGCATGTGATCTTCGCTGATCAG
CTCAACACCTACGATGTCATCACCGCTCAGTACGTCGTCTTCTCCAAGGAAGGTTTCGAA
GCCTTCGTTGCAGCTAAGACCGAGCCTGAAGTTAAGGAGGCCTGAATGTCGCAAAATAAG
AATCGCACTGCTTTGCTCGGCCGTAAGCTGGGCATGAGCCAGGTTTGGGATGAAAACGGC
CTTTTTGTCCCCGTAACTCTGGTTGAGGTTGCTACCAACGTAGTTACCGCTGTTAAGACC
GAAGAAACTGACGGTTATTGCGCCGTACAGCTCGGTTATGGCCAGATTGATCCTACCAAG
GTTACCAAGCCATTGGCTGGTCACTTTGCAAAGGCTGGCGTGACTCCTCGTCGTCACCTC
GCTGAGGTGCGCACTGAAAATGCAGCAGATTACAAGCCAGGTCAGGAATTGACCGCTGAA
GTATTTGCTGAAGGTGCAGAAGTTGACGTAACGGGTACTACAAAGGGTAAAGGCTTTGCT
GGCACAATCAAGCGTTGGGGCTTCAAGTCTTACCGTCGTACTCACGGCTCGCACAAGAAT
GAACGTCGTCCAGGTTCTGTGGGCGCATGTGCAACTCCAAGCCGCATTTTGAAGGGCAAG
CGTATGGCTGGTCGCATGGGTCATGTGACTTCTACTGCGCTCAACCTCACAATCGTTTCT
TCGGATGTTGAGAACGGTATTTTAGCTATCAAGGGTGCTATTCCAGGACCTAAGGGTGCT
ATCGTTCTAGTCCGTTCGGCAGTGAAGGGAGCCTGAATGGCGCAAGCGCAAGAAACAGCG
CAAGAAAATGTGCTCGATGAAAAAGAGCAAGCGGCATTAGTTGCAAAACAAGAAGTTGAC
GAGTTAGCTAAAAAAGCAAAAGTCGCTTTAGATGAATTTGAAAAGTTAAATCAAGCTCAA
GTAGATAGAATCGTAGCAAAAGCATCAATCGCAGCTCTAAATAAGCATTTAGTCTTAGCA
AAAATGGCTGTTGAAGAAACAGGCAGAGGATTAGTTGAAGATAAAGCTACAAAAAACATC
TTTGCGTGCGAACATATTACGCATTATCTTGCAGGCCAGCGCACAGTAGGCATTATTAGA
GAAGACGACGTTCTTGGAATCGACGAAATCGCTGAGCCAGTTGGCATTGTAGCAGGCGTT
ACACCAGTCACAAATCCAACGTCTACAGCCATTTTTAAGTCGCTAATTGCACTTAAAACT
CGTTGCCCAATTATTTTTGGATTCCATCCATTTGCTCAAAAGTGCTCCGCAGAAGCAGCA
AGAATTGTGCGCGATGCTGCAATAGAAGCAGGTGCGCCAGAAAATTGCATTCAATGGATT
GAGCATCCATCAATCGAAGCTACGGGAGCTTTAATGAAGCACCCAGATGTTGCAACAATT
CTTGCAACGGGTGGTCCTGGAATGGTTAAAGCTGCTTATTCTTCGGGTAAGCCAGCGCTT
GGAGTTGGCGCAGGAAACGCTCCAGCGTATGTTGATGCAGACGTAGATATTGAGCGCGCT
GCAAACGATTTAGTGCTTTCAAAGCATTTTGACTACGGCATGATTTGCGCAACAGAGCAG
GCGATTATTGCGCATAAAGACGTGTATGATCCTTTGAAGCTCGAATTAAAGCGCCGTAAA
GCTTACTTTGTAAACGAAGAAGAAAAAGCAAAGCTCGAGAAGTACATGTTTGGTTGCACG
TCTTATAGTGGCCAAACTCCAAAGCTCAATTCTGTTGTTCCTGGAAAGTCTCCTCAATTT
ATTGCGCAGCAGGCTGGATTTGAGATTCCAGAAGATGCTGTGATTCTTATTGCTGAGTGC
AAAGAAGTTGGCGAGATGGAGCCTCTAACAATGGAAAAGTTGGCTCCTGTTCATGCTTTG
CTTCGCGCAGATAACAAGGAACAAGGCTTTGAAATGTGCGAGAAAATGCTTGTGCACGGA
GCTGGTCACACTGCTGTGATTCATACCAATAATCAACAGCTTGCTCGTGAATATGGCAGC
CGCATGCATGCTTGCCGAATCATTTGGAACTCCCCAGGATCTTTGGGTGGCGTTGGAGAT
ATCTACAACGCAATCGCGCCTTCTTTAACTTTGGGATGCGGTTCTTATGGTGGAAACTCT
GTTTCTGGAAACGTTCAAGCGGTAAATCTTATTAATATAAAGCGCATAGCGCGAAGGAAT
AACAATATGCAATGGTTCAAGATTCCGGCCAAAACGTATTTTGAGCCGAATGCTGTTCGC
TATTTGCGAGACATGTATGGCATTGAGCGCGCAGTTATTGTGTGCGATAAAGTGATGGAA
CAGCTTGGCATTATAGACAAGGTGATTGATCAGCTTCGCGCTAGAGATAATCGCGTAACG
TTTAGGATTATTGACTACGTTGAGCCAGAGCCAAGCGTTGAAACTGTTGAGCGTGGCGCG
GAGATGATGCGTGAAGAGTTCCAGCCAGACACGATTATTGCTGTTGGAGGCGGATCTCCT
ATGGATGCTGCAAAAATTATGTGGCTTCTTTACGAGCATCCAGAAATTTCCTTTGCTGAT
TTGCGCGAGAAGTTCTTCGATATTAGAAAGCGCGCGTTTAAGATTCCGCCTCTTGGTAAA
AAAGCTTGCTTGATTTGCGTACCAACGTCTTCTGGAACAGGATCGGAAGTGACTCCGTTT
GCTGTTATTACAGACCATAAGACTGGCTATAAGTACCCGATTACGGATTACGCGATTACG
CCTTCGGTTGCAATAGTGGATCCAGTTTTGGCGCGTACGCAGCCTAGAAAGCTTGCTTGC
GATTCTGGTTTTGACGCTTTGACGCATTCTATGGAAGCTTTTGCATCTGTTTATGCTAAC
GACTTTACGGATGCAATGGCATTGCATGCAGCAAAGTTGATTTGGGAGAATCTTAACGAT
TCTGTGAATTCCAACGATTCCGAGCGCAAGATTCAAGCTCAAGAGAAGATGCATAATGCA
GCTACGATGGCTGGAATGGCGTTTGGCTCGGCGTTCCTTGGAATGTGCCACGCAATGGCA
CATACAATCGGGGCTTTGTGCCACGTTGCGCACGGCCACACAAATGCGATTTTGCTTCCA
TATGTAATTCGCTACAATGGTCAAATTCCACAAGAGCCTACAAGCTGGCCAAAGTACAAT
CGCTATATCGCTCCAGAGCGCTACCAGCAGCTTGCTAAGAATCTTGGTGTAAATCCTGGT
AAAACTCCTCAAGAGGGCGTAGAGAATTTGGCGCGCGCTGTTGAAAACTACAGGGATAAT
CTTCTTGGCATGGACGCATCGTTTAAGGCGTGCGGTGTGGACGAAGAATACTATTGGTCT
TTGTTGGATCAGATTGGCATGCGTGCTTACGAAGATCAGTGCGCTCCTGCAAATCCGCGT
ATTCCTCAAATCGAAGATATGAAGGATATTGCGATTGCAGCGTATTATGGTGTTTCTCAA
GAAGAAGGACATCGTATGCGCCTACAGCGTGAATCGAAGTAGGTGAAGACTTTCACACCG
AAACCAGCAGATTTAACTCATGACTGGTACATTATCGACGCCACTGATGTGGTGCTTGGT
CGCTTGGCTTCCCAGGTAGCTATTTTGCTTCGTGGTAAGAATAAGCCAACGTATGCTCCT
CACGCTGATTCTGGCAATCACGTTATTATTATTAACGCAGATAAGATTGCTTTGACTGGC
AATAAGTTGAGCAAGGAATTGTATTCCCACTCTGGCCGTCCAGGCGGACTTCGCCGCGAT
AGCTATGCTGAGCTTTTGGAGAAGAATCCAAAGCGCATCATTGTTTCCGCTGTTAGGGGA
ATGCTTCCAAAGAATCGTCTTGCTAAGGTTCAGCTTGATCGCCTTCGTGTGTTCACTGGC
GCTGAGCATCCTCATATTTCGCAAAAGCCACAGGTCTTCGAGATCTCTCAGGTTAGCCAG
CAGGCTAAGTGAATGAATGATGCGCAAAAGCTTAATGGCGTTGAGCAAAACGATGATTTA
GGCAATGGTGCAAGCAGCGATTTATCTATTGAATCTAATGATTCTAGCAAT---------
TCATACGAGCCATTAACCGCTGTTTATGAGCATTTAAGGCATTCCAGTGATTCTAAAGAA
TTGCATGAATTTGCTGTAAAAGAGTTGCCAGATAGGTCTGATCAGGCAGGATTTTCTAGA
GCGACTGCACTTTTGGAAGCTGTAGCAGGCAATTCAAATACTCCAGAAGAAGATCGCGTT
CGATTAGCAACAGTAATGCCATTTCCGAATATCTTGGTTAAACTTTCTCAAGATGAATCA
AGTAATGTTCGTTTAGCTGTTGCAAAGAACGAAAATGCTAAGAATTGGCTAGTTGGAAGG
CTTACTAAAGATTCTTGTGCAGAAGTTAGAGATGCCGCTTTGTGCAATCCGCGAACATCT
TGGAAAATGCGATTAGAAGGTGCGCAAACAAATGGTGTTAGCGCAAAAACGTTGGATTAC
TTGGCTTCTCTTGGTGCAAGCGAAGAAAGTAACGATTCTCCTGTGCTCTCTGCAATGGTA
AGAAGAGCAGTGGCTCTTAATCCAGGTGTGTCGCAGCCAACTTTGATTGCTTTGTCTAAA
GATAAGGACTCGGATGTCTCGCTTGCTGCGTCAAAAGTCTTAAATAAGTCTTAA------
------------------------------ATGAAGAATATGCGAACCGTAACTGATTTG
TGTGAAAATCCTGCGCACTTTGCTTTTGTGGAAAAGAAGTCCGAATTTATTTCGGACGCT
TGCCACGTTTCAAGTGTTGAAGAAGTAATTAAGTTTGTAGAGTCAATTAGGCTGACTCAC
CCAAAAGCAAGGCATGTTGCGTATGCTGCGATTTACGCAGATAAAAATGGCAGATTGTGC
GAGCGCATGAGCGATGACGGCGAGCCTGCTGGTACTGCAGGTAAGCCAATTTTAGATGTT
ATTAGGTCTTCTAATGTTGTAGACGCAGTGGTAACAGTTACGCGCTATTTTGGTGGGATT
TTGCTTGGCTCTGGTGGTTTAATAAGAGCGTATTCTGCTTCGGCTGCAGGTGCTATAAAG
TCTAGTAAAATAGCGGATATTGTAGAGTGCAATTGTTTTTCTTGCAAAGTTGAGTACTCG
CATTTAAGAATGTTTAAGCATTTATTGTTAAAAAATAATGCGGAAATTATAAGCGAAGAA
TACGGCGTTTCTATTGAATTAACAGTGAGTTTGCCGCGTGAAGAATCAGATAGATTCCTT
GAAGCAGTAAAAAATACGTTTTCTGGAGTAATAATTCCAGATTTTTGCGGTGTTTGC---
------------------ACTAGAATT---TGCTGAATGAGTGACTACAACATAGATAAA
GAAAAGATGTTGGTTCGCTTGCATAGAGTATGTGGGCAAGTTCACGCTGTTGAAAATATG
GTTGAAAAAGGGGAAGACTACAACAATATTCTTATGCAACTTTCTGCTTCTACGGCAGCG
CTTAGAGCGGTTGCTCTTATAGTTGCTCATCAAGAAATCGCAAAGGCATTAGAAGAAGCA
CAAGACGCTGGAAATAAAAAGGTTACAGATAAGAAAGTTGCAGAGCTTGTAGACGTTGTA
GATCACTTAATGCGTTACGATAAGTCGTGA------------------------------
------------------------------------------------------------
------------------------------------------------------------
------------------------------------------------------------
------------------------------------------------------------
------------------------------------------------------------
------------------------------------------------------------
------------------------------------------------------------
------------------------------------------------------------
------------------------------------------------------------
---------TTGAATTGGGAAAATCCTGCCGTTCGCGCTGCAGTGTACAAGATGATGAAT
TGGTGGATGGACCGCGGAATTGACGGCTTCCGCATGGATGTGATTACGCAAATTTCTAAG
CGCATAGATAGCGAAGGGCGTTTGTCTGGAGAATACGGTTCGCAGATTGAAGATGCGCCA
GCAGGCGACGACGGTTACTCTTCGCCGTACTTCTTCTGCTCCGACGGCCCTCGCTTAGAC
GAGTTTTTGCGCGAGATGCGCGAAGCGGTTTTCAAAGGTCGCGAAGGTTTCCTAACTGTT
GGCGAGGCTCCTGGAATTTCCGCGCATCGAAACACTTATATTACAAATCCTGCTAATGGC
GAGCTAGACATGCTCTTCTTGTTCGATCAAGTTAATGTTGATTGCGCAAATGGAACTAAG
TGGAATCCTATTCCTCTTAAGTTGACGGCATTAAAGCGCGCAATGGCGGATCAGCAGCAA
GCAGTTAGCGAGGCTGGTTGGGCGAGCCTGTTCTTTAATAATCACGATCAGCCGCGTGCG
CTCTCTCGCTGGGGTAGTGAGGCTAGCGATGAAATGCGCGTGCTTTCCGCTAAGGCGATT
GCAATGCTTCTTCACATGCATCGCGGCACTCCGTACGTGTATCAGGGTGAGGAAATTGGC
ATGACAAACGCGCACTTTACGCGTCTTGAGCAGTATCGCGATTTGGAAGCGTTAAACATG
TTTAAGCAGCGCGTAGAAGAATCGCATATTCAGTCAGCGGAATCGATGATGGATGCGCTC
GCAAAACGCGGTCGCGATAATTCTCGAACTCCAATGCAGTGGAATGCCTCTAAATACGCG
GGATTTATGCCTTTTAATGTTCCGTCGCAAAATAACGCGCAGCCTTGGATTAGCGTGAAT
CCTAATTATGTAGATATTAATGCTGCTGAGCAGATGGAAGATTCGGATTCCGTTTACTCG
TTCTACAAGCGTTTGATTGAGTTGCGCCATTTGCAGCCTGTTGTTTCGGCTGGTTCCTGG
AATCTGGTTGACGCGGATGACGAGTGTGTTTACGCGTTTATTAGG---------CAGGTT
GAGCAGACTTGTGAGAATGCTAAGGCATGTGAGGCAGATGAG---------GCAGGTCTT
GAGAATGATGTGAATTCTTCAAGCGCGGTTGCTGGCGATTTGCCTTGCGCTTCTGTAAAG
AAGTTGCTCGTAATGATAAATATGACGGATTCTTCTGTAGCAATACCTGCTCAAAGTGCC
GAATTGTTGCGTAATATCGCCTCTAGCGGTGTATCGCATGATGATGTGATGATTTCTACC
TACAGCGCGGATCATGCTCTTAAATCGCTTAAAAATGGCACGCTTGCGCCTTGGGAGGGA
ATTGCCGTTAGCTTGCAATAG---------------------------------------
------------------------------------------------------------
------------------------------------------------------------
------------------------------------------------------------
------------------------------------------------------------
------------------------------------------------------------
------------------------------------------------------------
------------------------------------------------------------
------------------------------------------------------------
------------------------------------------------------------
------------------------------------------------------------
------------------------------------------------------------
------------------------------------------------------------
------------------------------------------------------------
------------------------ATGAGTCACCGCTATCTTGGCGATTCCTTCGACATT
CACGGCGGCGGACTAGACTTGCGCTTCCCACACCACGAGAATGAGATGGCACAAACACTC
GCTGCCGGATGGAAGAGTGCAAACGTGTGGATGCATTCCGCTTGGGTTACATCTAAGGGC
GAGAAAATGAGCAAATCCCTTGGAAACGGCCTTTCGGTTCCATCTGTTTTGGCTCAAAAA
TCCGCGTGGGTTGTGCGATACGCACTAGGCGGCGTGCAATATCGCGCAATGCTGGAGTGG
TCGGATCAATCTTTGAACGAGGCACAATCTGCTTATGATCGCATATCTAACTTCCTCGAG
CGCGCTGGCCGCGTAATCGAAAATCAGCCAGATTATGCGGAAGTTCAGGGCGTTGATGCA
GATAATCTTCCAGAAGATTTTACTAAAGCTATGAACGACGATATTAACGTTTCGGGCGCG
CTGGCCGCGATTTTTACTGCGATTCGCTCTGGCAACGCGCTTTTGGACGACTAT------
------GCGCAAGGTCAAGATAACAGTCAAAACGATAGTATTAAAAACCTTCTTAAGACT
TGTGTTTTGCAAGTTCGTGCAATGCTAGACACGCTTGGATTAGACCCTTACTCTCCACAA
TGGCGCAGTAACGCGCAAAAATCGCAAGATTTAGGAGAAGACGCAGATAATGGCGCAAGC
GCAGAACACAAGGCTCTTGAATCTTTGATTACAAATCAGCTGGAACAAAGGGCGATTGCG
CGCGCTGCTAAGGATTTTGCACGCGCAGACGCGATTCGCGACTCTTTAACTGCCGCTGGA
GTTGTAATCGAAGATTCCGCACAAGGGTCATCGTGGCATTTGTCTTAA------------
------------------------------------------------------------
------------------------------------------------------------
---------------------------------------------------------GTG
TGGATTACGGTTTTCCCTGATCGTCCATTAACCAAGCACCCGCTTGGTGCACGAATGGGT
TCCGGTAAAGGTGCTCCAGAATTCTGGATTGCCAACATTCACCCAGGTCGTGTAATGTTC
GAGATCGGTGGTGTTTCTGAGGACGTCGCTCGCGAGGCTTTGCGCCGCGCTATCGACAAG
CTCCCAATGAAATGCCGTGTTATTGCGCGTGAAGGCGGTGACATCTGAATGCCAGTCGGA
ACTGCAGACTACACCATCAAGAATTTAAACGAGAAGACTAATGCTGAAATCGAAGGCTTC
TTAAAGAAGTCTAAGGAAGAGCTTTTTAACTTGCGCTTCCAGGCAGCAACTGGTCAACTT
GAAAACAGCGCTCGCCTCAAGGCGGTCAAGCACGACATAGCCAGGATGTATACTATCCTG
CGTGAGCGTGAACTCGGCATCAGCCAAGAGCCTGGCGCCACTGAGGTCAAGGAGAAGTAA
---------------ATGGCGTGTTTATTTGCAACGCCAACGCTTGTATGCACGATTGCA
CTGTGCGCAACGGATTTAATCATCCGCGTTGTGCCTAGACTTTGGGTTGTACTAGCTGCT
TTTGCGCAATCTGCAGCGAACCTTATTTTTTCGCTGATTACTTTTCATAATGTTAATTTT
CTTTTGCGTGGATGGCTTTGCGCAGTAACAGTTTTTGCATTCTACGTTTTGGTGCAAAAA
CTTTGCATGCGCGGAGCACTCGGATTTGGCGACGTTACGTGCGCTTCTATGATTGCTCAA
GCTTTGGCGCTATTTGGATTCGGCTGCATAATCTACTGGTTTGCATTAGTTGGAATATTT
GGATTAATTTGGATTTTAGTGTGGAAAATCTACTCTAAAGTCTGCTGGCGATTTTTCCGC
GAGCATCTT------------GTGCAAAATAAACAAAATAAAATCCCGTTCGTACCAGTA
TTAGCTGCATCTGCAATCATCGCTGTTATGCTTTGCGGTTTTTGTTGCGATTTTATAGCG
TTAAGTAAGGTGGAGATTCGAGATTTTTCGCCCTGAATGCTTAGATGGCAAACGGCAGGG
GAGTCGCATGGTGAAGCGCTGGTGGCAATGATTGAAGGCATGCCAGCAGGAGTTAAGATT
ACTAGCGCAGACATTGTTTCTGCTCTTGCGCGTAGACGACTTGGATATGGTCGCGGAGCG
CGAATGAAGTTTGAGCAAGACAAAGTGCGTTTGCTTACAGGTGTTCGCCACGGTGTTACT
CTTGGGTCTCCAATTGCTATAGAAATCGCAAATAGTGAGTGGCCAAAGTGGGTGGAAGTG
ATGAGTGCAGATCCGCTAGACCATGATTTGCCAAAAGAAGGCCGTAACGTGCCTCTTTCT
AGGCCGCGCCCTGGGCATGCGGATTTAACAGGCATGCGTAAGTACGGTTTTAGTGATTCT
CGCGAGGTTTTGGAGCGTTCGAGTGCTAGGGAAACGGCTTCTCGCGTGGCTTTAGGTGCT
GTAGCTAATGCGTTTTTGCAACAGGCGCTTGGCGTGCGAACAGTTGCGCACGTTATTGGG
ATCGGCGGCGAATATGTAAGCAAAAGTTTAGCCCTTCCAACACCAGATGATATTGAGGCG
TTGGATGCTTCGCCTGTTCGTACTCTAGATAAAGATGCGCAAGCGCGAATGATGGCTCGC
ATTGATGAAGCAAAGGCCAATGCAGATACGCTTGGCGGTGTTGTTGAGGTTTTGGCTTAC
GGCATGCCTGCTGGAGTTGGAACGTATGTTGAGTCGGATCGCCGATTGGATGCGGCATTA
GCAAGCGCGCTTATGGGAATTCAGGCCATTAAAGGCGTGGAAATTGGAGATGGTTTTGAA
GAAGCAAATCGCCCTGGTTCGGTTGCTCACGACGAAATCGTAACAGGCGAAGATGGCAAC
ATTGCGCGCCTTAGCAATCGTGCTGGTGGCATTGAAGGTGGAATGTCAAATGGAGAGACG
ATTCGCGTGCGCGCTGCAATGAAGCCTATTCCGTCTATTCCGCGTGCTTTGAGAACGGTA
GATGTGCTTACTGGCCAGCCAGCGCAGGCAATTAATCAGCGCTCCGATTTTACAGCAGTT
CCAGCTGCTTCTGTAGTTGCAGAGGCAATGGTTCGATTAACGCTTGCAAAGTATGCGTTA
GAAAAGTTTGGTGGAGATTCGCTAGAAGAAACTGCTAGGAATGCTAAGAATTACGTTCAA
TCTTGGAAAGAGCATATGAGATGAATGAGC------------------------------
---------------------GAAGAATCTTTG---------------------------
---------------------CAAAGTTTCACTCACGGTGTGCCTAAATACAAAATGCCG
TTAGCTGTTATAATCGGCATGCCTGCAGCTGGAAAAACGCGTGTTGGCAAGGAATTAGCG
CATATTTTGAATGTTCCTTTTGTAGACACAGACGATTTAATTGAGCAAAAAATCAATATG
CCGATTAGCCAATATTTTAAGGATTTTGGCGAAGAGTCTTTTAGAGATATTGAAGCTCAA
ATTGTTAAAGATGCTATTTTTGCA---------GATTCTGAGCAATCCGCCCCAATAATC
GCCCTCGGCGGCGGCTCCCCAATGCGCCCACAAACGCAAGAAGTCTTAAAAAAATATACA
AAACTCGGTGGCCGCGTTGTTTACTTGCAAGTGGATCCAAACGATGCAATTGAGCGCGTA
AGCTGGAATTCAAATCGCCCTATGCTAAGCGGCAAAGACGGAGCAAAACGGTGGTTGGAT
TTGTTTGCTAGAAGAGACCCCGTGTTTTGTAAAGTAGCGAATTTGCACGCTCGTGTTTAC
GGATTAACGCCAAAACCTGCCGCAAGAAAGCTGAAAGATATGATTATGCAACGAATTGTG
CATGTAAGTGGCAAAGATATTGAAGACTATAATGTTCATATTGGCGCTGGTGCTATGAGT
CTTTTGCCGCAAATGCTTGGAAAAGAGCCTGTTCGAGTAGCTTTGATTCACACTCAGCCT
GTTCAAAGGCATAGCGATAAAGCAAGAGCTATTTTGCGCGCTGCTGGCTACGATGTTTTC
GACATTCTTATTCCAGACGCAGAGGCTGGCAAAACCGTTAAGGTTGCGGATTTTGTATGG
TCGCATCTTGCAAATGCTGGCTTTACGCGTTCGGACGCGATTGTTGGCTTGGGTGGTGGA
GCAGCCACAGATTTGGCTGGATTCGTTGCATCTACTTGGATGCGCGGAATACGCTACGTA
AATTGCCCAACTTCGCTTCTTGCTATGGTAGATGCTTCGACTGGCGGAAAAACTGGCGTA
AACACTGCATTTGGCAAGAATTTGGTTGGTAGTTTTTACACGCCTGCAGGTGTTTTGGCA
GATACTTGCGCGTTTTCTACGCTTCATAACGATATTTTTGTTGAAGGCTTAGGAGAGGTT
GCAAAATCAGGGTTTATTGGCGATTCTAGCATTCTAAAAATTCTGGAAAATCCGCAAAAT
GCTAGCAAATTACGCACTCTCGATGGCTCTTCTGTTTTAAGCGATTCACACTTGAACAAT
ATGGTTTGCGATTTAATAGAAAAAAGCGTGCGCGTTAAGGCATATCATGTTTCTAACGAC
TTAAAAGAGCAAGGTTTACGCGAGTTTTTGAACTACGGCCATACTCTTGGGCATGCAATT
GAGCAAATCGAGCATTTTTCTTGGCGTCACGGAAACGCTGTTGCTGTTGGAATGGTTTTT
GCGGCGGAGCTTGCGCAAAATTTGGGCTATTTAAGTCCAGAAGACGTTGAGTATCATCGT
TCGCTTCTAAAATCACTTGGATTGCCAATATCTTGGAATGGTGGCGGCAGTAATGACGAT
GCTTTTGCTAAGGTTCTTGATTTGATGCATAAAGATAAAAAAGCTAGAGGCAACACTTTG
CGATTTGTTGTTTTAGACGGGATTGGAAACCCGATTCACTTAGATAATCCGCCGCTGGAG
GCGATTCGCGAAGCGTTTAATAAGATTAGAGGTTAG------ATGGTAGATGTAGAAATG
GTAGATGCAGAAAATCAAGAAAATCAAGAAAATCGAGAAAATGTGATAAATATGCGCAAA
GTTTTAGTAGTAAATGGCCCAAATTTGGGGCGATTAGGCGTTCGCCAGCCAGACGTTTAT
GGCAATCAAGATTTTGAAGCACTGTGCTTGCTTTGCAAAAAGTGGGCGCAAAAGCTTAAC
TTGCAAGTAGAAGTGCGCCAAAGCGACGACGAAGCACAAATGGTGCACTGGATGCACGAA
GCAGCTGATACGCATACTCCAGTAGTTATGAATCCTGCTGCTTTTACACACTACAGTTAT
GCGCTCGCGGATGCTGCTCACATGGTTTTGGATGCTGGAGTGCCGCTAGTGGAAGTGCAT
ATTTCTAATCCTTCTGCGCGCGATGCTTTTCGTAAAATTAGCGTTATTAGCGCTGTTGCA
ACTGGAACTATTACAGGCATGGGGCTGTACGGTTACAAGCTTGCACTAGAAGCTGTCGCT
CATTGTTTAACACCCGAGTCGAGGCTCGAAGATACTATGAAGTTCCATGGTTAGATGAAG
AATAAGGCATTACTTTTTGCCGCAGCTGCGTGCTCGGTTGCTATGCTGCTCGGTGGATGC
GGTTCTTCTGCCTCGAAGACCGCTCAAACAAATGGTGGCAAGGTTGTTATTACCGTAAAC
GACTCCGAGCCTCAGAACGAGCTTGTTCCAGGAAATATTAACGAGAATGCTGGTGCTCGT
CCTGCTGTATTGGTCAACTCCACGTTGGTCACTTTTGATGAAAAGGGCAACACGGTAAAC
GAAGATGCCGAGAGCGTAACTCCAAACGCCGATGCAACCCAATACACCGTTAAGCTTAAA
AAAGATAAGAAGTTCAGCGATGGCACTCCAATCACAGCAGAAAGCTTTACTAAGGCTTGG
AGCTTTGTAGCAAACGCTAAGAATGCTCAGAAGTGCTCTTCCTTCTTCCAGACCATTAAG
GGTTACGAAGACTTGCAGAAGGGTGATACTAAGGGCGACGAGCAGCTTTCTGGCTTAAAG
GTTGTAGATAAGTACACCTTTACTGTTGATTTGAACCAGCCAGATTCTGTGTTTGCTATT
AAGGTTGGTTACCTTGCATTCGCTCCTCTTCCAGAATCCTTCTACAAGAATCCAAAGGCT
TATGGCGAAAAGCCAGTTTCTTCTGGTCCATACCTCTTTAAGTCTTGGGATCACAACAAG
CAGATCGAAGTTGTAAAGAACCCAGATTATGATGGCCCACGTAAGGCTCAGAATGATGGC
GTTACCTTTAAGATTTACACCGACGGCACCGCTGCTTACCGCGATGTTCAGTCTGGCAAT
CTTGATATGACGGATAACATTCCAGATACCGAAACAAAGACTTTCCAAAAGGACACCACT
GTTAAGGCATACAACCGTCCAGGTTCCGTAATCCAGCAGTTTGGTATTCCTGCAAAATTG
CCACACTTCGATGTAACTACCGAAGAAGGCCGCTTGCGTCGTCAAGCTGTTTCTATGGCA
ATCGACCGTGAAACCATCATCAAGAAGGTTCTTAACAACACTGCATCTCCTGCAAACGAG
TTCACTTCTCCTTTGACTCCAGGCTACAAGGCAGATCTTAAGGGACACGAAAACCTTAAG
TTTAATGCCGCAAAGGCTAAGGAGCTTTGGGCAAAGGCAGATAAGATCTCTAAGTATGAT
GGTCCTCTTACCTTTACCTACAACGCCGATGGCAAC---GCTAAGTCTGTGTTCGACGCA
GTTGTAAACTCCCTTAAGAATCATCTTGGAATCAATGCCGAAACAACTCCAGTTCCAACA
TTCCAAGAGTTCCGTAACGCATGCGAACAGCGTCAGGTTAAGGGTGCATGGCGTGCAGGC
TGGATGCCAGATTACCCAAGCCCAGAAAACTACTTGACTCAGGAATTTGCTTCCGTTGCT
GCAGATGGCAATGGTTCCAACGAAGCTGATTACAAGAATCCTAAGTTCGATGCTTTGCTT
AAGAAGGCT---TCTTCTTCTAAGCAAGCTGAGGCAACTAAGCTTTATCAGCAAGCTAAC
GAGATTCTTCTTGAGGATCTTCCATACGTCCCACTGTTCTACTCGAACGCTAAGGCTGTT
ATGGTTCCAAGCTTGAAGGGCTTTGTAATGGATTGGCAGAATATGCCACTTTACTACAAG
CTCCACAAGTAAATGGGTAAATATGTTCTGCGCCGCGTTTTGCAGATGATTCCTGTGGTT
CTCGGCACAACATTGTTGGTATACGCTTTGGTGTTTGCTTTGCCTGGAGATCCAGTAAAA
GCAATGTTTGGCGATAAGCCAATTAACCATGCTGTAGAAGCGCAAATTCGTGCCGAGTAT
AACTTGGATAAGCCATTTATTATTCAATATTTGTTGTTCTTAAAGAATGCGCTTACTCTT
GATTTTGGTCATACTTTTGCTGGTCAGCCAGTAATTGACGAGATTGGCCGCGCATTCCCT
GTAACCATTAAGCTTGCGTTGATGGCGTTCGCTTTTGAAGCCTTGTTCGGCGTAGCTTTC
GGTATAATCTCTGGCTTAAAGAAAGGAAAGTGGTACGACAGCGTAATCCTGGTTGTATCA
CTTCTTCTTATTTCTGTGCCAACATTTGTTACTGGCTTTATTGGCCAATATTTGTTTGGT
GTTAAGTGGCATATTATGCCTGTTACTGCAAGCAACGATCCTGGATTCTACGATCTTCTT
CTTCCTGCAATAGTTCTTGGATCCGTTTCAATGGCATATATTATTCGACTTACAAGGTCG
GAAATTTCGTCAAACATATCGCTTGATTACGTGCGCACGGCTCGTGCAAAGGGCTTAAAA
GAAGGCTCCGTTATTGTTCGACACATTTTGCGTAACTCGCTTATTCCTGTTGTTACATTC
TTAGGTCAAGATTTGGGCGCTCTTATGGGCGGCGCAATGATTTCGGAAACAATCTTCAAC
ATTCATGGCGTTGGATTCCTTACATATCAGGGAATTCTAAAGGGAGAAGGAAACCTTGTT
GTTTCTATAGTTACGCTTCTTATGTTGATATTTGTAGTCAGCAATCTTCTTGTTGACATG
TTGTACGCGGCTCTAGATCCGCGCATTCGCTACGCGTAAATGGAAGATAATTTGATGGAA
GATAATTTGATTACAAATAATGCA------------------------------------
------AATTACAATACATTGCCAGGTCAGGAACGCTATGTTGCTCCTCTTGACGATACG
CCTCTTCAAGAAGTTGATTCTGTAGATGAATCCGCTCCAGCTACAAGCATGTGGGCTGAT
GCTTGGCGATCTTTGCGCAGAAATCCATTGTTTATTGTTTCTGCAATTTTGATTATTGCG
ATTATTTTTGTTGCGCTCTTCCCAGGCGCTCTTACAAAGCACAATCCTAATTACTGTGTT
TTGGAGCACTCGCTTGAGCCAGCTTCTGCTGCGCATCCGTTTGGATTCGACATGCAAGGA
TGCGATATTTACGCTCGAGTTGTATATGGAACACGTACATCTTTAAGCGTTGGCTTGCTT
GCAACGGCTTTAGTGGTGTTAGTTGGTTCGCTAATCGGCGCTTTGGCTGGATTCTTTGGC
GGATGGATTGATGCTGTTCTTAGCCGAATCACCGATATCTTCTTGGCTTTGCCAATGCTG
TTAGGTGCAATCGTAGTTTTGCAAATGTTCCGCACATCTAAGTCGATTTGGAAAATCGTG
TTTGTTATGGTTCTCTTTGGATGGGTAGGCGTTGCTCGAATCGCAAGAAGTGCTGTTATG
GAATCCAAGAATCTTGAATTTAACACAGCATCTACCGCTTTAGGTTCTACTCCAATGCGA
AACTTGTTCCAGCATATTATTCCAAACTCGCTGGCTCCAATCATTGTTGTAGGTACAACT
TCTCTCGGCTCTTACATTGTTTTGGAAGCAACACTTAGCTTCTTGGGTATTGGTTTGCCA
ACTACAACAGTTAGCTGGGGTGTAGATATTTCTACCGCTAGAAATGTTCTTACTACGAAT
CCAGAAGTCTTGTTCTATCCATCCATTGCGCTCGCCATTACCGTGCTCGCCTTTATTATG
ATGGGCGACGCCGTAAAAGATGCGTTGGATCCAAAGAGCCGTAAGGCGTAAATGAACACA
GCAACACGTAAAAATGTAGATACTATTGCAATGCAACGCGAGCAGGGTCCTTTGCTGGAA
GTTAAAAATCTTCAAGTTGACTTTACAACGGATTCTAAAAAGGCCGTACACGCTGTTCGC
GATGCAAGCTTTAACGTTTACCCAGGTCAGTGGGTTGCAATCGTAGGCGAATCTGGTTCT
GGAAAGTCCACTTCTGCAATGGCAGTTCTTGGTTTACTTCCTGGAACAGGTCACGTTATG
GGTGGTTCTATTAAGCTTAAAGGTCAAGAAATAAGTAATCTAAAGCCTAAAGATTATGCG
GCTTTGCGCGGAACGGCAATGGGATTGGTTCCGCAAGACCCTATGAGTAATTTGAACCCT
GTTTGGCGAATTGGAACTCAAGTTAAAGAAGCTCTTCTTGCAAATGGAGTTGACGTTAGC
CATGAGAAGCGCTCCGCTTTGGCAGAAGCTTTAGCAGGAGACGCTGTAGAAGTTAAAAGC
AACGAAGACGAAATCTTCCTTGGCTCTAAAGAACTGAGCGCATTGTTGGACGAAGCAAAG
CAAGCTTTGGCGCAGGCTGGTCTTAGCGAGCAAACGAATGCCGAAAAGTTTAATGAAGCT
ATGGAATACTACAAAAAAGAGTGGGTTCCAGGCTCCGAAACTCGTTGGCGCGTTGCAGAC
GATTTAATCAAGTATGGCGTTGATGACGACAAGGCTTGGGAAATCGCCAAAAAGTATGTT
GTTGGTGCAAGCGTTGAAGACCGCATTGCTGGTTTGCTAGATGAGGCTGGTTTGCCAGAT
GCTGCAACTCGCGCACGTCAGTTCCCGCACGAGTTTTCTGGCGGCATGCGTCAGCGCGCG
TTAATTGCGATTGGCTTGGCTTGTCGACCAGATTTGCTTATTGCAGATGAGCCAACTTCC
GCACTAGACGTAACTGTGCAAAAGCGTATTCTTGACCATTTGCATACGCTTACAGATTCG
CTAGGTACTTCCGTTCTGTTTATTACTCACGATTTAGGTTTGGCTGCAGCTCGCGCGCAG
CACGTTGTTGTTATGTATAAGGGTCGCGTTGTTGAGTCTGGTCCATCTCTAGACGTTTTG
CAGCACCCTCAGCATCCATACACTAAGCGACTTGTTGCAGCGGCTCCAAGCTTGGCTTCT
CAGCGAATCATCTCCGTTAAGGAGCATGGCGGCAATGCTGATAATTTGCTTGAGCATCAC
GTAGTAGGCGAGCAAGCTCTTGAAAAGAGCGAGCATATTATTACAGTCGACCACTTAACG
CGCGAGTTTAAGCTTCCGCGCAAGAAGGAGCTTTTTAAGGCTGTTGACGATGTTTCGTTC
TCTATTAAGCGCGGAACAACGTTGGCAATTGTGGGCGAATCTGGTTCTGGTAAGTCTACT
GTTGCAAACATGGTTTTGAGATTACTAAAGCCAACAAGCGGAACTGTTACCTACGAGGGC
AAGAATATTGCTGACTTAAAGGGCGCAGATTTGCTTGATTTCCGCCGTCATGTGCAGCCA
GTATTCCAAAATCCTTACGGCTCGCTCGACCCAATGTATTCGATTTATCGTTCGATTGAA
GAGCCTTTGCGAATTCATAAGATTGGAAGTAAAAAGAGCCGTCAGAATCGCGTACGCGAG
CTTTTAGATATGGTTCGCATGCCTGCTTCTGTTATGACTCGATTCCCGAACGAGCTTTCT
GGCGGTCAGCGTCAGCGCATTGCAATCGCGCGCGCAATGGCATTGGATCCAGACGTAATC
GTTTGCGATGAAGCTGTTTCTGCACTAGACGTGCTTGTGCAAGATCAGGTTTTGCACTTG
CTTAACGATTTGCAAGCAGAGCGTGGATTAAGCTACTTGTTCATCACTCACGATTTGGCT
GTTGTTCGTCAAATCGCAGATGAGGTTGTTGTTATGCAACACGGCAAGCTTGTTGAGCAT
GCTACAACCGACGAAGTGTTTGATCATCCTCAAAAGGAATATACTCGCGATCTTCTCGAC
GCAATTCCTGGTGGAAACTTGGAACTTGGCTTGGATTAGATG------------------
------------------------GAATACGAAAACAATGCAAACAATACTAAAAGCATA
GCTTCAAAACCAATGTTTTGGATGCAAATAATGGCAAATATTGTGCCTATTTTAGCCAAT
ATTGCTCTTGCTATAATGGCGTTTTTGCAAAAAAGTTGGATGATGCTTGCAATGATTGTT
CCTAGCATAATGATGTATATTGCTTGCTTAATACCGCAAATTGTTCAATACAATTCAAAC
AAAAACAACAAAAGTTTAGTAAAGAATAATACGAATCAAAGCGTT------CACTTTAGC
AAAACAACAGTC------------------------GACTCTCATATTAAAGGTGTTCCA
GAAACTCTTGTTCCAATCAACCTAGAAGCAATGCTGATTAATAACGCAAATCAAATCGTT
TCTACAAATTACTCTAAAAACATGCAAAATCGT---GTTCCTCCATGGAAAAATGTTGTA
TACGCTTGGCTAGTGTCTTCTAAA------------------------------------
------------------------------------------------------------
AACTCT---------TTAGAAGCTCCGATTGGAATAAACAGCAGCGGTTATTTTTGTATA
GATCTTGTTAAAAATGGGCCGCACGCGCTTGTAGCAGGAACAACAGGGTCTGGAAAATCC
GTTTTACTAACATCTTGGTGTTTGGCTCTAGCTTTTAAATACTCACCTAAATTATTGCAA
TTTGTGTTTATGGATTTTAAGGGAGGAGCTACATTCGATTCTCTTTCCACGCTTCCACAC
AGCGTTGGAAACGTTGGAGACTTAAATCTTAAGCATGCTGCAAGAGCATTGCGCGGATTA
GAAATGGAATTAGACAGGCGAGAAAGATTGGTGGCAAATCAAGGCTGCCACGATATTAGT
CAAGTAAAACCAAGCGAGCCTTCAATGGTGATTGTTATAGACGAATTCCATGCTCTTAAA
AATCAACTACCCGATTACATGAATCGCCTAATACGCATAGCTTCTGTTGGAAGATCCCTA
GGAATGCATCTTATAGCGTGCACACAAAACCCAATGGGACAAGTAAACGCAGATATGAAG
GCGAATATGTCTATAAACATTTGTTTAAGAGTTAGAGACGCAATGCAATCGCACGAACTA
CTTGGGTCTCCTGCCGCCGCAAGCATAAACCCGAATAATCCTGGAGCAGCATATTGCAAT
ACAGGAGACGGAATAGTAGCATTACAATGCTCACAAAGTCAAAACAAAAATTCGCTTATA
AAAGCAATCGAATTGGCTGGAAAATTCTATTGCTACAAAACTCCTAAGCAATTGTTTAGC
GCTCCCCTACCAAGATACTTAAATAATTCAACGCTTAATAAATACTGCAAAAACACA---
------------------------------------------------------------
------------AAAGATAGCGAGTTTGGACTTTTAATCGGCTTAAAAGACGACGGAATT
AACCTAAGCGAAGCAATTTTGCCAATAAATCTTGGAAACATAGCGATTATTGGCGGAAGC
AAACGAGGAAAGTCTAATCTTATAAATGCGATTAAAAATGCGATTAGTATGCAAAATCTT
------GATTCAAAAAACATTCAC------------------------------------
------ATTCAAGACAACGCAGACTCACTTTTAGAGCCTTTTAACAGCGACGAAAAGTCT
AAAGAATTGCAATGCAAACTAAAAGACACTAAAACAACAGTAATATTTTGCGCTCAAAAC
GCAAGACACATACGCATACCAGAGCAAGCGCCAGTAAGAATAATCTTCCCAACAGGCGAT
GCTGCAACAGACTCAATGCTTGGAATACCTACCGACTTACTAAAAACACTAAGCGTGGAA
GATTATCAAACACCAGGAAGATGCATAATGGTGATTCCTGGAAAAGCCAATTTGCTGCAA
ATATTGAGTTTTACA------------TAAATGAGCCAGCAACGTCCAGAAGACGCTTTG
GGGAATCAAAATAATCCACCTAGCTTTACTCCATCGAATAAA------------------
---------CAC---------AATAAAAACGCGAATTCAATACCGAGCTTTCCGCCTAAA
AACGCACACAATAACGCGCATAAAAACAGCGAATTAAAC---------------AAGCAA
GAG------------------------------------ACTGTTCAGCGTGCACCGTCG
TTTGAGCCAAAGCCTAGAAAA---------GTAAGCCAAAACTCGCAAAATTATCGCACG
CAAAACACTGGCACACAAGCATATAGC---GAGCAATACTACCCCGAACAAAGTCAGCGT
TTAAGCCAAAACAATGCAAGTGCATCTAGTTTTACTTCAAAAAGAATCCAAAACTTTAGT
CAAAACGAAGTTAGACCAATAGCAAGTAATTCTTCTGCTGGAACTCTTGCTTTTAGAAAA
AAACATCGCTTACTAAAGTACTTATCCCTGCTTTTAGTAACAATATTGATTCTTGTAGGA
GCACTAGGCGTTTTATCTTGGAACTGGGTTGACTCTCAAATTAAGCGAGATAATTGGCTA
ACGGATACTCCAGATACTCAAGAAACAACTTGGCTAATCCTGGGATCGGATCAGCGAGAA
GGCGAAGAAGCAAAAGAAATAACTGGATTTAGAACAGATACGATTCTTGTTTTAACAAAA
CCAGTAAGTGGGCACAGCTCCTTAATATCCATTCCAAGAGACTCGCTAGTTTCTGTAAAC
GGCCAGCAAATGAAGATTAACACAGTTGCACAAGATCTTGGAAATAGAGCATTAACAAAA
ACCGTTGAAAAAATTACGGGTCACAAAATAGACCACGTTGCAGAAATAAAATTCGCAGGA
CTTACAAACGTTGTAAACTCGCTTGGAACAATAGACTTATGCTACGATCGCACAGTTAGC
GATGTCTACAGTGGGCTTAATTGGACTGCAGGATGCCACAGCGTAGACGGAAACGTTGCA
TTAGCATTTTCTAGAATGAGATATGCGGATCCTCAATCTGATTTTGGAAGAGCTGCAAGA
CAGCGAATGGTAATTAGCGCAATAATGAAAAAAGCTTTATCTAGCAGCACGCTTACAAAC
TTCTCGAAAGTAAAAGGCTTTGCAAAAGCATCGCTTGATTCTGCAATATTAGACGAAAAC
TCAAATCCTGGAACACTGCTGAACATGGGTCTTGCTTTTAAGGAAGCAACAGGAAAAGAC
GGCGTAACAGGAACAGTCTATTGGACTAATCCAGATTATTGGGTGTATTCAGTTGGATCA
GCCGTTTTGTTAGACGATGCTAAAAACATTGAATTATTCGATCAATTATCTGCTGGAACG
CATGCGCCTGGAAACGTTGGAACGCTTGCAGAGCAATAA---------------------
---------------------------------------------------------ATG
GCAGCCTCTCGGTATAATCAAGACCGTCGGTACCAAACTAACTAT---TGGGACTCATCT
GCACCACACCATACTCTCAATAGTCAAATGCTTAATAATACTCGTAAAATCATTTGCATG
GCAATTATTGCCGTTCTAACCTTTTTAACTACAATAATCGCATCTGTATGGCTTGACTTT
TCTTCTACTATTAGTTCGCGCGTTATAAAAACCATCTCAACAAGCGCCAAACAGATTCAG
TCAATAGACCCTAATGCTGGTAAAACTATTAATATTCTTGTTCTTGGTCAAGATACTCGA
GAAGGTAAGAATCGCGCTTTTCAGGGCGGTGGAGAAGACGAAAATCATCAATCAGACACA
GCAATGATTGTTCAAATCAGCGCAGACAGGTCTTATATAAACATTGTTTCAATTCCAAGA
GATTCAATGGTTAAAGCCGCATCGTGCAATACGTCTAAAGGCAGAATTCCAGCTAGACGT
AAAGTTATGTTTAACTCGATTTTCGCACTTGGCTACGCTAAGGGAGGCGACTTAGCAAGC
GCAGCATCATGTACGCTTGCAACAGTAAACGAAATTACTGGCTTAAACATAACAGATTTT
ATTGTTGCAGACTTTAGCGGTTTAAGCGATATGATTAACGCGATTGGCGGAGTAACCTTG
TGCATTCCTGTAAACACTAGGGATTATTACACGGGCGTTAATCTAAAGCGCGGACTTCAA
CACCTTGATGGCGTGCAAGCAACACAATATGCAAGAATGAGGCACGACAGCGCAAGCGAC
GGAAGCGATATTATGCGAACAACGCGCCAGCAATATCTTCTTAAGCAACTTATTCATCAA
GCTCTATCAAAGAATCTTCTAACACAGTCGAGTCAGCTTTATCAACTTGCAAAATCAGCT
CTAAAGTCACTTAATATGAGCCAGGGTCTTGCAAACCCTACAACACTGGTTGGTTTAGCT
GCAAGTCTTCGTAATCTAAAACCTTCGCACATTTACGCGCAAACAATACCGATTACAACC
GACCCATACGATGCAAATCGTGTTATTTTAGACGAAAGTGCTCAAGACGTTTGGGATTTA
ATGCAAGAAGATAAGCCGTTAACTAAAGATTTAGGCGAAAAATCAAGTAAAAGTGAAAAG
TCTTCAAAAAAGAACGCAAAAAATGGCAAAAAGTCTGCCTCTAAAGAAAACTCCGATTCT
TCTAGTGCAGATTCTAACAACTCTGCGGAGTCTACAAATTCTGGCGAGAATAGCCTTAAT
TCCTCTAATTCCTATGCAGATTCAAATGCAGTTAAA---ATTGGGCGCGTGGATCCAAAA
ACTGGATTAGCAAAAGACAGCTTAGGTAGACTTATTGATCCAAATAGCGGCGGAATTGTT
AACCCAGAAGACGGAACAATAAGAAACCCGCAAACTGGTCACTACATGGGAATTGCAGAT
AAATACCTAAATAATACAATATGCGCTGTTCCAAAAGGAAGA---TAAATGAAGTCAAAT
ACGAATTCTAAAAATAGTCATCGTCATGCACAAGATGCTGCTTCAATTAGCGCTTCTGTT
CGTTTTAGAAGATTCAAACTGTGGTCTTTGTCTATTTTAAGCGCAGCAATACTGGTTTCT
TGTGCAGTTGTTGCGTCTTGCGTATGCCCATTAAAACAGCTAACAGACGACCCGATTTTT
CCTATTGGAAGCGTAGAAAAGCGTGTTGGTTCTACAAATTTGCAAACAGTTTGCCCTAGC
AGAATAGCTCTACCAGATTCAGCAAAATATGGCGATAGCGAGTTTCAAGAATCCGAAGGA
GACTTAAAGTCAGTATCCAGATATGCGTCTTTTGGAAGCGTTTACAAGTCCACTCTTAAT
GGCATAAAATATGCTGGCGATTCTAAAGATTTAGTTAACAAATCTTTTAACAATCCT---
------TCTAGTTCTTCTAGTGATCCTAGTGATTCAAGCGAAAGCCAAGATAGAGCTTAT
TTTGCAGAAAGTAATGTAGATAAAGACGCTCAAGTTTTGGAAAGTAGTCTTTTAAGTGCG
CAATCTGGAACTGGGTCTGCTGCATCTGTTGCATCTTGGGCTAAAAACGGCGACTTAAAA
GGCTTATCGGCCACTTCTTGCGTATCTCCTTCAATGCGCCAAAACTTTATTATTCCAAGA
ATAGCGGAAGGTGTTTCTGTAAGATTAAACTCTGTTAATCTTTCGTCTAAGCCTACTGTT
GTAAGCGTTAAAGCGTGGTCAACTAATAAATCGGGCGCGCAACTAAATCTTTCTACAGGA
AGCACTTTTACTGTTCCAGCGCATAGTGACGCTTACTTTAACATTTCTGCAGCTGCAGAA
AAGTCGGATGGCCTTTATATTCAAGTTTTAAGCGAACAGGCTCCAGTTTCGTCGTTCGTT
AAGTTTATTCGTTCATCTGGTCTTGTTTCTAAAGGCGTGGATGTTATTTCTCCGCAAGAA
TCAGCATCTTTAGAGCCTGTTTTGCCAGGTGTTATTGAGGGTGATCAAGCTAAAGCTTAT
ATTTGGTCTAATAAAAGCGGAAAAGTCGATTTGTATTGGCTTGATGATTCTGGAAAAAAG
AGCATAAAGCAAGTAGATTTTAGTGCAAGACAAATTCAAGTTGTTGATTTACCAGAAGTA
CCTAAGGGCGTTGGGGCGATTTTTGCGCAAAGTAGCGTTCCGATTTTTGCTATGGCTTCT
GTTGAAAAAAGTGGCAAAGATGGTCAAAGCGATATTGCTTTTGTTAATTCAGTTCGTTCT
ATTACAAATAGTGCGCTTGTTTCCCCATTTTCTGCAGACGAAACTTCGCTACATATTGCA
AACGGATCTGTTGATAATGCCAATGTAAAGCTTAGTGCTTACGATTCTTCTGGCTTAAAA
GTAGTGTCTAAGACTATTGAAGTTAAGTCTTATACTGTTTCAACGATTTTAGCGAAAGAT
ATTAATCCTAAAGCTGTTATGTTTACTCTTAAGTCTAAGTCTGGCGTTTCGTTTGCGTCT
AGGATTCAATCAAAAGCAGTAAACGACGCTGGTTTTGCAAGCGTTGCATGGATTCCTTCT
AAGTCGCTTGACCCTAACAGTATAAGTGTTAAAGTTCGCTCGAATCCTTCGATTGTAAAG
TAG------------------------------------------------------ATG
CGTGCGCCAATGTTTGGCACGCGACTTCCTAGATACAGAACAGCCAGCGGAATGTTCGAT
TCAATGGTAGCAGCTCAAATTAGAAGACTTAACAGTGCTTGGTCAAATCTTATAAAAGAC
GTTCAATTTGCTGTAGAAGATGTTCCTCCAAGCCAGCCAGTTTTGTGGGAAAGTAATAAA
AGAATAATGTCTCAAGCTTTTCCTGCATCTAAAGGAATACCACAAAGAATAGTTTTGTAC
AGACTTCCACTATGCACACACGTTACTAGCAGAGCTGAGCTTCAATACGCGATTAGAGAC
GAAATAGTGCAACGTTTAGCAGAATTGTACGGAAGAAGACCAGAAGAAATCGACCCAGAT
TGGGGATTGTAA---TTGGAGCCAAATATTCATGAGTACAATGAGCAGGGGATTTGTGAG
CGTCTTGCTTTGTGTTCGCTTATTGGTTTTGACTTAGACAACACTCTTGCATGTTCTAAA
AAGCCTATGACTAGTCCAATGTGCAAGGTTTTTGGCGATTTAATCAATAAAATGCCAATT
GCGCTAATTACGGGTGGAGACTTGCGACTTGTTAAAAGTCAAGTTCTAAGCGTTTTGCCT
GCTTCTACGAATTTAGACAATTTTCACATTATGCCAACTAATGGAACAAGCTATTATCGA
ATT---GTTGATGGCAGTCTTAAATGCGTGTATTCTCACACGATTTCCGTAAAAGACGCA
AATCGAATTATTTGCGTTGTTAAAGATTGCGCTAAAAAAATGGGATTGCTAAAAAGTAGT
GGAGACAAAGACCTTTGGGGTAGTCAAATAGAAAATCGTGGTACTCAAATCACTTTTTCT
GCACTAGGGCAGCTTGCTCCAATCGAACTTAAAAAGGATTGGGATCCTAGCGGCAAGCTA
AAGGAGCAGCTAGCTGAACAAATTTCTGCATATTTGCCCGACTTTTCTGTGCGAGCTGGC
GGAGAGACAAGTGTTGATATTGTTTGCAAAGGAAACAACAAGGCTTATGCTCTTGATTCT
CTTTGTAGTATTTGCGAAATTTCGCTAAAATCTGTTGCTTTTGTGGGAGATCGTATGTAT
AAAGGTGGTAACGATTACCCAACTTCTTTAACAGGAGCTCTTGCGATTTGCGTAAAAAAC
CCTAATAACACTTTTGAATTGTGCTCTAAGCTATTAGAAAGTCTTAAGTAA---------
ATGTTGGACACTCCATTACAAACAAGTGCTCCTCGAACAATTCTTGTTGTAGAAGACGAG
CCAGATTTAGCTACAGCTATAGCACAAAGAATTGCTGCTAGAGGTTGGAAAGCTAGAGTT
GTTTGCGATGGAGTGTCTGCCGTTAAAGCAGCGTTAAGCTTAAAACCAGACCTTATAATC
ATGGATATTATGCTTCCGCTTATGGATGGCATAGAAGCAACGCGAAGAATAGTATCTAAA
TGCCCGATTCCTGTTCTTATGCTTACAGCAAGAGACTCAGAAGCAGATAAGTTGGCTGGA
CTAAGCGCAGGAGCAGACGACTACGTTACAAAGCCATTCTCCCCTAGAGAGCTTATTGCA
AGATGCGGTGCGCTTTTAAGAAGAGTTGAGCGCGCTGCAATAATAGCAAAAAGAGAACAA
TACAACACTTTAATTAAGTTTGGAAACTTGATTATTGACACAAAGCAGAGACTTGTTACG
ATTGGCGAAAAAGCAATCCACTTTACGCCTACAGAATTTTCTTTACTTACGACTTTTGCA
AATCATCCTCACGAAGTGTTAAAAAGAGAAACGCTTTTAGAAAAAGTCTGGGATTGGCCA
GATGCTTCGGGAACGCGCACAGTTGATTCCCACGTTAAATCTTTAAGACATAAGATTGGA
TCTGATTGGATTCGCACAATACATGGAGTAGGCTACGCTTTTGAGCCACCTAAAGAAGAT
TATGAGCCAGAATTTGATTCTCAA---AAATAGATGATAGACAACATGAGTACAGTATCT
AACATCAATGAAGATGCAATCGCAGTGGCCGTTCGTCAAGACGTGCTTGCTGCGGTGAGC
AACGCAGAATATTACAATCCGCACGAGGTCCTTGGTGGACATCTCGGAACTGGCAAAGGC
GCTGGTACTGCCACTGTTCGCGTTTTACGACCAATGGCCAAGAAAGTAACAATTCTCACT
AAGAGCGGCGAGTACGAAGCTCAGCACGAATACAATGGCATTTTTGTTGCCACTGTTCCT
GCAACTAAGCACACTAAAAGCAAAGAATGGTCTGTTCCTAGCTATCGCATTCGTACCGTA
GAAGTGGACGGCGCCGAGTCCGTAGACGACGATCCATATCGCTACTTGCCTCAAATCGGC
GACATGGACATGTACCTATTTGGCGAAGGCAGGCACGAAAGACTTTGGGAAGCACTAGGT
GCTCATGTTAAAAGCATTACTGATTCTTGGGGTCTTGTAAGCCCAGAAACAGGCAAAATG
GTTAAAAAAGTTACTGGAACATCCTTTACTGTGTGGGCACCAAACGCTCGCGCTGTAAGA
GTTGTTGGCAACTTTAACTATTGGAATGGCCGCCGTCACGCAATGCGTTCGCTTGGCTCT
AGTGGCATTTGGGAGCTTTTTATTCCAGGAGTAGGCGCAGGCGAGGTTTACAAGTTTGAG
ATTATGACTCAAGCTGGAAACTGGATTATGAAGGCAGACCCAATGGAGCGCTCGCACGAA
GTTCCACCTAACACTGGTTCTGTTGTTGTTGACTCCGACTTTAAGTGGCACGATAACGAG
TGGCTTGAGCATCGCGCAAAGACGAATGCACACGATGGTCCTGTTAGCATCTACGAAGTT
CAAGCAAATAGCTGGAATCGCGATTACGACAATTATCGCGAGCTTGCAGATCACTTAGTT
GACTACGTTCAGCAAGAAGGCTTTACTCACGTTGAGTTTATGCCTCTTACACAATATCCA
TTCTCGGGATCTTGGGGATATCAAGTTACTGGCTATTACGCTGTTGATTCCAGACTCGGA
AGCCCAGACGACTTTAAGTACTTAGTAAACAAGCTCCATAAGGCTGGCATTGGTGTGATT
ATGGATTGGGTTCCAGCACACTTCCCTAAGGATGACTTTGCTTTGGGTAGATTCGACGGC
ACTGCGCTTTACGAAGACCCAGATCCACTTCGCGGCGAGCACCCAGATTGGGGAACGTAC
ATATTTAACTTTGGCAGACACGAGGTTCGCAACTTCTTGGTTGCTAACGCGTGCTTCTGG
CTTAGCGAATATCACGTTGATGCTTTGCGAGTAGATGCCGTGTCTTCTATGCTCTACTTG
GATTACAGCCGCGAAGCTGGCCAATGGCGTCCAAACATGTATGGTGGACGCGAAAACCTT
GAAGCTATTGACTTTATTAAGGAAGCAAACGCTACTGCATACAAGAATAATCCTGGAATT
ATGATGATTGCAGAAGAGTCCACTGCATACCAAGGCGTTACTGCTCCTACAGACATGGGC
GGCTTAGGCTTTGGCTTAAAGTGGAACATGGGCTGGATGCACGACACTTTGCAATACCTT
AAAGAAGAGCCGATTAATCGCCGTTGGCATCACAACGAAATCACATTCTCTATGGTTTAC
GCGTATTCCGAGCATTACGTGTTGCCACTTAGCCACGATGAAGTTGTGTACGGCAAGGGA
TCTCTTCTTGGAAAGATGCCTGGAGACGAATGGCAACAGTTTGCTGGCCTTCGAGCGCTC
TTGGCGTATCAATGGTCTCACCCAGGAAAGAATCTTCTGTTTATGGGCGGAGAAATCGGC
CAGTCTTGCGAATGGAACTTCAACAATTCGCTTAATTGGCACGAGCTTCAATGGCCATTC
CATCAAGGAGTTCAAAAGCTGGTTGCAGATCTTAATGCTTTGTATAAGAGCTCTAGGGCA
TTCTGGAGCCAAGACTTTACGCCAGACGGATTCCAGTGGCTTACTAGCGACGATTCCGAC
CACAATACATTAAGCTACATGCGAATCGGAGACAACGGCGAAGAAATCGTTGTTGTTGTT
AACTTCTCTGGTCAAGCTTGGCAAGATTACCAAGTGGCATTACCTAAGGGCGGAAAGTGG
CAAGAGATTCTTACTACAGACGACGCTAAGTATTGCGGATCCGATATTCACAACGGCACA
TTTACTGCTGCAGCCGAAGAGTATCATTCCAGGCCGTATTCTGCAAGGATTACTGTTCCA
GCACTTGGAGCTGTATTCCTTAAGCCACTAGATTAA---ATGAGTTTTTCTGTGCATACG
GAGGGTTCTGTGGGTTATCAAGTCGGCGATATGGTCGTCTATCCTCGTCATGGTGCGGCT
AGAGTCGAGGAAATTAGTGAACGTACTGTTAAGGGTGTTACTAGGCAATATTTGCGCTTA
GTCGTATTGTCTTCAGATGGTTTAGAGATTAACGTTCCAGTAGATAATGTTAAAAAAGTT
GGCGTTAGAGACATTGTTGGCGCCAAAGAAGTTGCTAAAGTTTTTGAGATTTTGCGTACG
CCAATCATTGAAAAAGAAATGAATTGGTCTAGAAGATACAAGCTTAACGTTGAGAAAATT
GCCACGGGCGATGTTAATAAGATTGCGGAAGTCGTTCGCGATTTGTCGCAGCGAGACGTT
GACGAACACGGACTTTCTGCTGGAGAAAAGCGCATGCTTGCTCGCGCTCGCAGTATTCTT
ATATCGGAAATCGCATTGTCGGAAAAGATTGACGAGACTCAAGCAGAACGTTTGCTTAAT
GTGAATCTTGGATATGCTAATCCTTTGCCTGGAGACGAGGAACACCATACTCACGCTCCA
GAAGAAGCAGCTGCAGATACTCTTAGATTGCTTGCGGAAAAGTCTAAAAAAGCTAAAAAG
AAGTAAGTGCAT------------------------------------------------
------------------------------------------------------------
------------------------------------------------------------
---------------------AATCATTTAGAAAATTCTGGCGCTAATGCTGCTTCTGTT
AAAGACGCTATTAGCGCAAGTCATGCGCATCAGCATAAGCTTTCACTAACGCTAGCGCTA
ACATCAATTGTGTTTTTGGCAGAAGTAATCGGATCTATTTTAACTAATTCGATTTCTTTG
CTAATTGATGCTGGCCATATGCTAACGGATATTTCCGTTTTGGCTGCATCTACGGTTACT
GCGATTTTAATGCGCAAAAAGCCTAATGCAAAGCGCACTTGGGGGTGGGCAAGGCTAGAG
GTGATTACTGCTGCAGCTGGCGCTCTTGTGCTTCTTTTTGTAGGCGTTTATGCGATTGTG
GAGTCGGGGATGCGTCTTTTTGGCGCAAGTCATAATGAAATTCACAGTGTAAGTCAACTG
CTTTTCTTTGGTATTCTAGGTCTTCTTGCAAATATTGCTTCGCTTATAATCCTAGTTTCT
CAATCTAAAGACAATATGAATATGCGAGCAGCGTTTTTGGAAGTTATGAACGATGCTTTA
GGCTCTGTAGCAGTAGTTGTTTCTGCATTGGTTATGATAGCTACAAATTGGAGCGGTTTC
GACGCTGTAGCTGGCGGAGTTATAGCGATTTTGATGATTCCGCGAGCGTTGCACTTGCTT
AAAAATGCTGTAAAAGTTTTGCTTGAACAAACTCCAGAAGGATTAGATATAGAAAAAGTT
CGAGACCATCTTGAACATGTTCCGCACGTTCTTGCTGTTCACGATTTGCACGCAAGCACA
GTTTCTACAGGAATGCCTATTTTTATGGCTCATGTTGTTGTTGAGCGCGATTTAACAATG
GGCCAGTGTGCGGATATTTTGAGCCAGCTTCAAGATTGCTTGCGCGAGCATTTTCCAGTT
TCTGTTTCGCACACAACATTTCAGTTGGAGCCAGAGGGCTATACTACTCAAAGTTCGTCG
GAGCATCACGAGTAGATGCCGTTAAAAGAACTAATGGATAATCCGCATTCCGATCGCGTT
AAGCGCATTTGTGCAATAAGTCGCGCAAAATCGCGAGAGGATGGGCGCTTTTTAGTCGAA
GGTCCGCAAAGCGTTAGGGAAGCCGTAAGGTACGCGCGTAAGTCGATTTTAGACATTTAT
GTTTTGCAAGATGCTGTTAATGGCGGCAGTAAT---------------------------
------------GGTGTTAGCAAT---AATGGTTCTCTAGAGGCAATCAGCAAAATCGTT
GACGAATCCTTAAAAAATAATTGCTATGTGCATCCTGCAACATCAGAAGTTATGCATAAA
ATCAGCACGGATTGCCAGGGGATTGTTGCGCTTTGTGATTCTAAGATTTTAGACGAAGAA
TTTAAAGAAGAATTTAGTAAG---------------------------------------
------------------------------------------------------------
---AGTGGTAAATCTGGTAAAGACATGCTGATTGCAGCATGCTGGCAGGTAAGAGACCCG
GGCAACGCTGGCGCGATTATTCGCGTTGCAGACGTGGCGGGTTGCAATGCTGTTGTTTTT
GTTGACGATTGCGTAAGTCGTTTTAACTCAAAGCTGGTTCGCTCTACTGCAGGATCGTTA
TTCCATTTGCCAGTAGTAAAAATGAGTGAAAATGAGTGGTTTGATTGGGCAAAAATCGCA
AGTATAAAAGTGATTGCTGCAGATATTTACGGCACGGAAAATAAAAAGCCAAAGTCGTTT
GCGCGTGTTTTAGATTCGTTTAATAATGCGTCTAAT------------------------
---------GTCGCCGATAATGTTTCCTCTAATGTCGCAATATTATTTGGAAACGAAGCC
AGAGGGTTGCCGCAAGAAGTCTTAAATAAAGTAGACGAAATATCGGTAATACCAATTTAC
GGAAAAGCGGAATCAATGAACTTAGCAACCAGTGCAGCAGTAATGCTAATGGGCTTGGCT
ATGTCTAGTCATGAGCGAAAAATGGGGATTTGATTGAAT---------------------
------------------GCTTCACAAAAGTACGCATAC---ACGGATAGGAAGGGTGCT
GTGGCAAAGAGTCAGCCATTTGACGCAAAGTCAATTACAAAGGTAGTAAAAGAGGGCATT
GCTTGTGTTCAAGCCGCTAAAACAATGGAAGATTTAAAAGCGGCAAAAACTAAGTATGCT
GGCGCTCAGTCTGCAATGACACTTGCTAGCAAAGCTATTGGAAGTCTTCCAGTAGAAGAA
AAGAAAGAAGCTGGCAAAGTAATGTCTGCTTTGCGTGCTGATTTTGGTAGGGAATTTGCG
GCGGCTCAAGAGCGTATTAAAGCTCTAGAAGAAGCAAACATGCTTCAAAAAGAAACAGTC
GATATGACTTTGCCAATAAATCGTAAGCCGCTTGGCGCTCGCCATCCGATTGCGCGTATT
ATTGAAGATTTTGAAGACTTTTTTGTGTCTATGGGTTGGCAGATTTCTGCAGGTCCAGAG
GTGGAAACAGAGTGGTTTGATTTTGACGCGTTGAACTTTGGTCCAGATCATCCTGCTCGC
CAAATGCAAGACACTTTCTACGTGCAAGGAAATCAGGCAAAGGATGCTGCAGGATTTGTT
GGATCTAACATGGTTTTGCGTACGCAAACTTCTTCCGACCAGGTTCGCGCGTTAATTGAG
CGAGGCGTTCCTCTGTACATTGCATCCCCAGGTCGCGTGTTCCGCACGGATGAGCTTGAT
GCAACGCATACGCCAGTCTTCCATCAATGCGAAGCTTTGGCTGTAGATAAGCACTTAAGC
ATGGCAGATCTAAAGGGTGTGCTCGATCGTCTTGCTGTTGCAATGTTTGGTCCAGATGCA
AAAAGCCGTTTGCGCCCAAGCTACTTCCCATTTACGGAGCCTAGTGCGGAGTTGGATCTT
TGGTTCCCAGATAAAAAGGGCGGCCCAGGTTGGATTGAATGGGGCGGTTGCGGAATGGTT
AACCCGAACGTTCTTAAGTCTGCAGGCTTAGACCCAGATGTTTATACGGGATTTGCTTTC
GGTGTTGGTTTGGAGCGCACTTTGCTGCTTCGTCACGATATTAACGATATGCACGATTTA
GTTGAAGGCGATAAGCGCTTCGCAGAACAGTTTGTGATGGGAGAGTAA------------
------------------------------------------------------------
---------ATGGTTCACGCAAAGAAGAATTTTGGGAAT---TTTGATGATAATGAC---
---------------TCTGCTGGCAAGCAACGTCCTGCAACTAAGGCTGCGCGATTAAAT
GCGATTGAGCAGGCGCTTTTAAGCGAGGTTATTACTTCTCAATCTCAGCTAGCTAAAGTC
TTGGCTCATAACGGTTTTGATGTTACTCAAGCAACTTTGAGTCGCGATTTAGACGAGATA
AATGCTGTTAAAATTCGCCTTACGGATGGCAGAATTGCATACGTTTTGGGGGATGGCACT
GGCAACCGTCACGCAATGGATACGGTTAGGATTGATCAGCAAGTTGCAAGAACTCTTTCT
GGTCTTATTACAGAAGTTGGATTTGCTAATAATATTGTTGTGATTCACACTCCTTCGGGC
GCTGCTCAATATGTTGCTAGTGTTATTGATAGACAGCCGTTAAAGGGGATTTTAGGTTCG
GTTGCTGGCGATGACACAGTGCTTATGGTTTGTGTTTCTAACGAAGAAGCGGAAAATCGT
GCAAATTGGATGCTTTCTGTTGCGTCAAGGTAGATGATTACAATTACAACTTCAAACTTG
AATGGCATTCGCGCTGCCGAGCGAAAGGGGATGCTTGATTGGGTGCAAAATCACACTCCA
GATGTGTGGTGTATGCAAGAGGTTCGCGCTCCGCAAGATGCGATCGACCCGATTATGAGC
AAAATCAAGGATTTGTATGCGTCTAAAAGTGGCGAATCTGTG---------------CAA
AATGAATATGGACAAGATGAATCTGCAAAAAATGACAAGCAATTTTGCGTTACAAATCAG
ATTTGCGATATAAAAGGGCGCGCTGGAGTAGCGCTTGTAACGTCTTTGCCAGTTGTAGAG
CAGCGTTACGGTTTGCCTGGTTTAAGCGAAGATGTGGATTCCGGTCGATGGGTGGAAACC
GATGTTCATACTCCGCAGGGGTATGATATTACGGTTGCGTGCGTGTATGTTCATGCTGGA
AATGTTGACGATCCGCAAAAAATGCATCAAAAATTCCGCTTTTTAGACACTATGCTTACG
CGATTAGGGGAGCTTAGAGATATTGCTGCAAGTGGCGGAAATCAGGCGATTTTGTGTGGT
GACTTTAATATTGCACACACCCCTTTTGATATTAAAAATGCTAAAGCGAATGAGAAAAGT
GCTGGATTTTTGCCAGAGGAGCGCGCGTATATCGACCGCTGGATTAACGAGTATGAATTT
GTAGACGTTATGCGAATGCTTGCTGGCAATATTCAAGGGCCGTACACGTGGTGGAGTCAG
CGAGGCAAAGCTTTTGATAACAATGTTGGATGGCGTTTAGACTATCAATTTGCAACTCCA
GAGCTTGCAGAAACTGCTTGCGGATTCGTGATTGATCGCGCTCCAAGCTACGATTCGCGC
TGGTCGGATCACGCTGCGCTAAGCATAAGATACAATGTGTGAATGGGATGGTTTAAGTCG
AAGCGCAAGGCTAAAGCTGATAGTAAAAATGCTGGAAATCTTGCGGATTTGCAATCCCAA
AATTCGGCCTTAAACGAGCTTATTGAAGGCGGATACAGCGCAGACACGTATTTGGGTCGA
GGAAATCTTAGAGGACCTTGGAATATTTCAGACGAAAAGGTTCCTGATTTAAGTACGTAT
ATTGACTTCGGAGCTATTCGCATTCCGTATTTGCAAGGAATAGAGTTGCGCGTAAAAAAG
CAGCGCGAGTCTAACCAAGTTCTTGGCATAACAGTTACGTATAGGTCTTCTAGCGTAGAA
GTTGAGGCGTTTGCGGCTCCTAAAACAGAAGGAATTTGGAGCGAAGTTCGCGCGGATTTG
CTTAAGGGAAATTCTGATGCCAGGGAAGTGAATGGCGTTTTTGGCAAAGAGATTATATTG
CCAGTTGAAGTGGAAGATAAAACTGTAGATACGCGAATTGTTGGAGTGGATGGCCCGCGT
TGGATGCTTCGTGGAGTCTTTTCTGGTGTAGCT------------------GCTGGCGAT
TCTTCGGTTGCTGGCGATTCAAAAAAGGCGAGTGATGAAGCAGTTTTGCTTAATAAGTGG
TTTAGTGACATTGTTGTAGATCGCGGAAGCGAGCCATTAGCACCAAGAGATATGATTCCA
ATGCATGATGTTGTGGTTCCTAGAGATTCTGAC---------------------------
AATGGTGGTTCTGATAATGTTGATTCTAACAATGGTGATTCTGGCGAAATTCCAGGCCGT
CCAAAGGGGCCACTTGGCGCAGATCAGCAGGTAGAAGTCAAAACTACGCTAACTCGCGGT
CCAATGTTCTCCGAAGTTCGTTAG------------------------------------
---------------------------------------------------------TTG
GAAAAAAATGCG---CGCAACAAAAAACGCTCAGGATTAGCCTCTTTAGCTTCCATTGGA
TCCGAAGAAAAAGCGTTTTCTGTGATTGACTCCATTGGCGGAGTTCGTGGCGTAATTGAA
TCCATGCTGCCAGGCTTGCTGTTTGTTATTTGCTTTGTTGTAACGCGGAACGTACAAACA
ACAGTTATTGCGTCTGCAGCTCTTGCAGTTTTGCAAGTGGTGGCGCGACTTATTCAACGT
CAGTCGATTATGGGCGCGCTAAGTGGGCTTGTTTCCGTTGGAATCTGCCTTATTTGGGTG
TGGACGAGTCATCAAGCGCGCGACTACTACATGATGGGCTTTATTACAAACGCTGTGTAC
GGTGTTCTTCTTGCGATTTCGCTGATTGCGCGTGTGCCAGCCCTTGGGCTTGTGATTGAG
TCGATTCGCAAAATGCCTACGGAAAATTTTGGCGCTTGGCTGCACGAATGGCTTGATTAT
AAGCCACTTAAGCGCGCGTACATGTATGTTACTGGATTATGGATTGGCGTTTTTGCGCTG
CGACTCGTTTTACAAGTGCCATTATATTTGACAAATCACGTTGTGTGGCTTGGCACTGTT
CGATTGCTTATGGGATTGCCGTTCTGGGCGCTCGCGATTTGGGTTTCTTACTTGATTATT
GCAACGCCGTTTATGCGTCTTCATCATAAAAATCGCGAAGAAAATTATCGCGAAGAAAAG
CAGATTGACGAAAAACAGATTAGCGAAAAGCAAAGTGAAGAGAAGCAG---AACTAAATG
AGTGAGAATATAGACGATTTTTTCAATCAAAACGCTAAATGGAGTCACAATTCATCCAAT
CCACCTGTTCCGCCA---------------------------------AAATCGCGAAAA
GCAAGAAATGCGCGTAGAAATCGCAAAAGTAAAAGAAATCGTATAGTTGCATTCATTCTT
GCACTAGTTTTTGCGTTGCTATTTGTTGTTGGATACGGCTTATATCGCGTTGCGGTTTAT
GTAAGAAACAATAGTCAGTCGTCAATAATGGAAGACTGGCCAGGTCCTGGAAGTGGATTC
GTTGAATTTACGATTGAACCAGGCCAAGGAGCTGTAGAAGTGGGAAATAACCTTGTTAAG
GCGCAGGTTGTAAAGTCGCAATCCACTTTTTCTAATATTGTTGCAGCAAATAACAAGATT
TTGTACCCAGGAATTTACGCGCTTAAAAAACACATGAATTCAATGGACGTAGTGGAAATT
CTTTCCGACCAAAGCAAGGCTGGTGGATTCTTAGACGTTAAAGCAGGGGAGCGCGCAACG
GAGGTTATTCGCAAGGCTGCACAAATCTCGGGAATTGACATTGCTCAATTTAACGCGATT
CAAAAAGCGGACGGCGAGGGGATTTTGCCGCCAGAGGCGGGCGGAAGCTTTGAAGGATGG
TTGGAGCCTGGAGTTTACAACGTAAAAGCCATTAAATCAGCTAGCAAGATATTGGCAAAA
ATGGTAGATAAGCGCATTGAAAAGCTTGATTCTCTAGGCGTTCCTAAGGGTGATTTGCGT
CAAAAAGTTCTTAAAATTGCTTCCATTGCAGAAGCAGAAGTCAATAATCGTGAATACTAC
GGCAAAGTTTCGCGCGTAATCTTAAATCGTTTAGCTAAAGACATGCCTTTGGGAATGGAT
ACTACGGTTGCGTACGGAATTGGGATTAAGGCGATTAACCTTACGCAATCGCAGCTAGAC
GATGCAAGCAACCCGTACAACACTAGGATTCACAAGGGGCTGACGCCTACTCCTATAAGC
ATTCCTGGAGATAACGCGATTTTGGCGGCTCTTAATCCTGCAAATGGTCCATGGATTTAT
TTTGTTACTACTAACTTAAAGACAGGCGAAACTAAGTTTGCGGATAACTACGACGATTTC
TTAAAGATCCGCGACGAGTATAAGCGTTCCAACGAAAACGCCAACTAA------ATGAAT
CGCACTATAGGATCGTTCAACACTACAGCTATCGGCTTTGGTGAGATGCCATTAACGATT
GAAAACAATCTTGGACACAGTATGGGCATTGAAACAATCCACGCGGCTCTAAACGCTGGA
TGCACGCATATAGATACGGCATGGGCGTATTATTGCTCGGGCGGCGAGGAACAAACTGGC
GAAAAGCTTGTGCGCGAGGCATTGGATAGCTGGAATGGAGACAAGTCTTCGATTCTTGTT
GCAACAAAAGTCGGTCACTTCCGCAACTTTACAGATGGCAAGCCAACGTGGGGTAAAGAT
GGAAAGCCAGAGCATTTAATTGCGCACGCTAAAGAGTCTGCAATGGCTCTTGGCGTAGAT
ACGATTGATTTGCTTTACTTCCACAGGCCAGATCCAGAAGTTCCATACAACGAGTCGATT
GAAGCAATGCAACAGCTGCTTGATGAGGGAGTTGCGCGAGAAATCGGCATTTCTAACGCA
TCTGTTGAGCAGATTGACATTGCGCGTGAGATTTTGGGAGAAAAGCTTGTTGCTGTTCAA
AATCAGTATTCGCCAGTGCATCTAGAAAACGAAGACACGTTGCAATATTGCAAGAAGCTT
GGAATTGCGTTTGTTTGCTGGAGTCCGCTTGGAGGGTTCCGTCACCCATACGACGAGCAT
CTTTTTGACCCATTCCGTAAAGTGGCGGATGCTCATAACGTTAGCTATCAGCAGGTTGTT
TTGGCTTGGGAGCTTGCCAAGGGCAGCAATGTTTTTGTTATTCCAGGCGCGCATAGGCCA
GCTACGATTTTAGATAGCTTAAAGGCTGCAGATTTGCAATTAAGCGATGAAGAATTAGCT
TATTTGGGTTAA------------------------------------------------
------------------------------------------------------------
------------------------------------------------------ATGACG
TTT---------------TCAAATGATTCAAAATATGGCGATCGCTCAAACGCTGCTAAT
TTGAACGCTGTTATGGAAGACGATTCGCAAAGCCTC---CCAGATTCTGGGTCTAGCACA
AGCACAAGTGTGCTCGAAAAACCAGAAGTAGACGAATCCGCAAAAATGGACGACGGCGGC
GACGCAGACCGCTTTGCACACTACGTTTCCAAAGATCGCGTAATCGAATCGCGCTTGACT
GGCCGCCCTGTTGTGGCGCTGTGCGGAAAAGTGTGGATTCCAAAACGCGAAGCAAACGAC
TACCCTGTTTGCCCAGAGTGCAAAAAA------ATCTACGAAGAGATGAACAATCTGGGC
TTTTAGATGAGTGACATGAAATATGCAATGATCGGTTCGGGCGCTATGGGATATCGCTAT
GGCGTTTTGTTGCAGGAAACGGCTGGTATTCATGTTGATTTCATTGATGCCTGGGATGAA
AATGTGAATAAGGTTCGCGAGCAGGGTGGTGTAATGGTTAGCCGAGATCACGAGAATCGC
CATCTTGTGCCAATCAATATGTATACTCCAGAAGATTATGACGGCGATCCAGATGTGTGG
ATTGTGTTTATGAAGCAAATGCAGCTTGCGGAGATGTTGGAGCGTTGCAAGCATTTGTTT
AAGGATCATCAGGTTGTGTTCGCCGCAATGAACGGTTGGGGCCATTTTGAAAAGCTTCAG
CAATATTTCTCGGACGATCGCATTTACGGCGGTACCGCAATGATTGCAACCGTGCTGAAT
GGTCCTGGAGACGTTGATTTTATTGGTAAAGTTGGCGTTGGTACAATGAATATGTGCGCG
TTGAACGAGCAAGTGAGCAATGTTGAGCTTGCTATGCGAGACGATTTTCAAGCTGCTGGC
TTGAATCCTACAATTACGGAAGATTTTAAGGGCACGTGCATGGCGAAGGTAGTTTTTAAT
TCCGTAGTTAACACTTTGTGCACAATGTATCAGATTCAAATGGGTCAGTTTATTTCGTAC
CCAGGGGCTATGGATATGGCTCGACAACTTATTAACGAAGCGTACGATGTGTGCGATCGT
GCAGGAATCCGTATGGTTAATACGCGTCAGCAGGAGTTGGAGGCTATTGACTACGTAAGT
CGCGTGGCAAATCCTTTGCACTATCCTTCAATGTATCAAGATATGAGTCGTGGGCGAAAG
ACAGAAGTTGATTATATAAACGGATATATTGCAAAGCTTGGTCGTGAAAATGACTACGTG
TGCCGCACTCACGAGTTCTTGACTCACGGAGTTCATTTGGCGGAGCTTGCATTCAAATTG
CATAATCAGCAATAAGTGACTTTC------GGCGCGCGCGAATATGTTCCGCTCATGCAA
GAAGCATTGCGACTTGCTAAGCGCGCTTACGATTGCGGAGAAGTTCCAGTTGGCGCTGTT
GTTGTAGATGGTTCTGGTGCGATTATTGGCCGCGGCTCTAATCTTCGCGAGCGAGACGCA
GATCCTCTTTCTCATGCAGAAATTCTTGCGATTAGGCAGGCAGCGGCATCTCGCAAGTCT
TGGAATCTTAGCGATTGCACGCTTGTTGTTACTTTGGAGCCTTGCCCAATGTGCGCTGGC
GCAATTTTACAAACGCATATTAGTAGCGTTGTTTTTGGTGCATGGGATTCAAAACTTGGC
GCATGTGGATCCGTTTGGGATATTTTGCGAGACCCTCATATTGGCTCCCATCCGCAAGTT
TTTGGCTCCGTTTGTGAATCGCAGTGTGTGCAGTTATTGCGTAATTTTTTCGAAAATCAT
CGATAA------------------------------------------------------
------------------------------------------------------------
------------------------------------------------------------
------------------------------------------------------------
------------------------------------------------------------
------------------------------------------------------------
------------------------------------------------------------
------------------------------------------------------------
------------------------------------------------------------
------------------------------------------------------------
------------------------------------------------------------
------------------------------------------------------------
------------------------------------------------------------
------------------------------------------------------------
------------------------------------------------------------
------------------------------------------------------------
------------------------------------------------------------
------------------------------------------------------------
------------------------------------------------------------
------------------------------------------------------------
------------------------------------------------------------
------------------------------------------------------------
------------------------------------------------------------
------------------------------------------------------------
------------------ATGTCTGTTGTTGTTAAAGATGGCTCGGATTCTGGAAATCTT
ATTGTTTGTGCTAAAGGCGCTCCAGATGTTTTGCTTTCTTATTGCACGCGAATCGCAGTG
GCTGGCGCTGTTCGTCCGCTTACAGACGGCGATCGCGAAGAAATTCTTGCAAACGTGGAA
AAGCTATCTGGAGAAGCGTATCGCACGCTTGCAATGGCGTATAGGCCGCTTGGCGTAGAT
AGTTTAGCTAAAGTTGACGGCATGGTTTCTAATGCTGCTGGCCAAATCGCAGATGTTGCT
GAACAAAGCGATGTTTTGGAATCTGATTTGATTTGGAACGGCATGGTTGCGATTATTGAT
CCTCCTAGAATCGAAGTTCGAGATAGCGTTGCTCAAGCGCATCGTGCTGGAATCCGAACT
GTTATGATTACTGGCGATCATCCACTTACTGCCGCTCGAATCGCTCGCGACCTTGGCATT
ATTGGAAAAAATGAGCATGCGCTTACAGGCGATGAGCTTGACGAGTTGCTTTCTAGAGAC
GATGACAATATTGCTTTCGACGATGCGATTAGCAAAGTGAGCGTGTACGCGCGCGTTGCT
CCAGAACACAAGCTTGCGATTGTTTCCTCGCTTCAAAGGCAAGGCAATATTGTTGCTATG
ACTGGCGATGGCGTAAACGATGCTCCTGCTGTAAAGTCGGCAGATATTGGCGTTGCAATG
GGCATTACGGGTACGGAAGTCACAAAGGAATCTGCCAAGATGATTTTGGCAGATGACAAC
TTCTCTACAATCGTCGCAGCCGTGCGCGAAGGACGCGGAATTTTCGACAATATTCGTAAA
TTCTTGAGATATTTGCTTAGCTCCAACGTTGGCGAAGTGTTCACCGTTTTTGGCGGCGTT
GTTTTCGCTGGCGCTTTGGGAATTACGCAGCCAAACTCCGTAGGTGTGACTTTGCCTCTT
CTTGCAACTCAATTGCTTTGGATTAATTTGCTTACGGACGCGGCTCCTGCGCTCGCAATG
GGCGTTGATCCGCAAACTGACGATGTTATGAATAGGCGTCCGCGAAGGCTTACGGATAGA
GTTATCGATAAGCCAATGTGGGGAGACATTGTGTTTATTGGCGTGATTATGGCAGCTATA
ACGCTGATTGGCATGGATATGCATTTGGCCGGCGGATTGTTTACAGACCGCTCCACAACT
GTTTTAACTCATGCTGCTCAAATGACTCACGCGCGCACAATGGGCTTCACTATTCTTGTG
TTTGCTCAAATGCTTAATGCTTTGGCATCTCGCTCGCATTTGCAAAGCGTGTTTGTTGGC
TTGTTCGCAAATCGTTGGCTTTGGGGTGCAATCGCAGTTTCCGTAGTGTTGCAGCTTGCT
GTAATTTATATACCATTCCTTAATGGTCCGTTTGGCACAGTTCCGCTCGACTTTATGGAG
TGGGTGGAGTGCCTTGGGCTTTCAATGGTTGTGCTTATTGCTTCGGAGTTAAGAAAGTGC
GTTTTGCGATTTATTGCTAAACGCAAAGCTGCTTCTTCTGTTGCAATGTATGCCTAA---
ATGCTGTTGTCTGATCGCGACATTCTCAAAGCTCATGACGAGGGTCATATTGATTTGACT
CCATGGACCCCACAAATGGTGCAGCCTGCGTCGATTGATGTGCGGCTCGACCGATTCTTC
CGATTGTTCAATAATCACGCTTACACATACGTGGATCCTGCAGAAAATCAAGGCGAGCTT
ACTGAGCAATTTGCGGTTGCGCCTGATGAGCCTTGGATTTTGCATCCTGGCGAGTTTGCG
CTTGGCTCCACTTGGGAGTATGTGAAGTTGGATTCAACGATTGCTGCGCGATTAGAAGGT
AAAAGCTCGCTTGGCCGTCTTGGAATTTTAACTCATTCCACGGCTGGCTTTATTGACCCA
GGTTTTGAAGGCCACATTACTTTGGAGCTTTCAAACGTTAGCACTCTGCCAGTTAAATTG
TGGCCAGGCATGAAGATTGGCCAAATGTGCTTCTTCCAGCTAAGCTCTCCATGCGAAAAT
CCTTACGGTTCTTCTGTTAACGGATCCCACTATCAAGGTCAGCGCGGTCCAACGCCGTCT
AGGTCTTACGAGAATTTCTATCGCGCAAATTTGGAAGATTAGATGTTGTTGCATCTTTAT
TTAGTTCGTCATGGCCAAACCATGTTTAATTGCTACAATCGCTTGCAAGGATGGAGCAAT
TCTCCACTAACTCAAAAAGGGCTTAAAGACGCCGATTTAGCGGCTCAAAAGCTTAAGAAC
ATTGTTTTTGCTGCAGCATATTGCTCCGATACAACTCGTGCGCAAATCACAGCTGAGCGT
ATTTTAAGCGAAAACGAAAAGCACACTAATACTCGTCCGCATCTTGTAAGTGATATGCAT
TTTCGTGAGCAATGCTACGGCTATTTTGAAGGCCAAGATATGAATATGGCTTGGTGGGCT
GCTGGCGCGCCTCACGGAGCAAAAACGTATAACGAAATCGTTGAAAAATTTGGTCTTGCT
GCAACTCGAGACATGCTTAAAGAGGCCGACCCATTCCACGATGCAGAGTCAGATATTGAA
TATTGGAAGCGCGTTGAAGGCGGTTTCAAAATAATCGCAAGCAATCCAGAGTTAAAAGAT
GGAGACAACGTTTTGCAAATCTCCCACGGAAACACGCTTTTAAGCCTTATGCATCGTTTT
GCCCATTCTGGCTACGATTTGAGCGAGCGCCCGCAAAATGGAAGTGTAACTCGCCTTGAT
TTCAACACGGCAGAGCCAATTGATCAAGCTATAACAATTAAGGGATATAACGAGTAAATG
AGCGTTGGAGACATTGCTGCTCTTATTGCAGCGATTTCGTTTGCGGTGCTTTCGGGATTT
ATGATTTATCCGCTTATTCGGCTGGGTAAAATGTTCAATCAGATTTCTCAAACTGTTAAG
GAATCGGGCGAACACGCTTTACCTGCTATCGACGAATCTGTTACCACAGTAAAACAAGTG
AACAAAACCCTTGAAGACGTTAATGCCGTTACAGATGCTGCTCGCACTACAGCTACAAAT
GTTGGCGCTCTTACGGATTTGTATGGCGCTTTTCTTGGAAAGCCAGTTGTTAAAATTGCA
TCTGCTTGCTACGCGCTTAAAGACACTTTTAATGCGTTCTTTAATAAGGCTACTGTTCCA
ACGGATGCAGCAGAATCTTCCGCTAGGCATGCGGCA---AATTCTGGCGAGTCGTTTACG
------------------------------CCTAAGGGGGAGTGAATGGCAGAAACCAAG
GTTATTCTCACCAAGACCGTTGCAAACTTGGGTCACTCGGGTGACGTTATTACTGTTAAG
GCTGGTTACGCACGTAACTACTTGATTCCACAGGGCTTGGCCTTTGCGTGGAATAAGGGC
GCTGCTTCCCAGATTGAAGCGATGCGTCGCGCTCGCTTGGCTAAGGCTGTGGCCACTCGC
GAAGAGGCCGTTGCAGCTAAGGCCGCAATCGAAGGCACTGTTGTAGAAATCGCTGCTAAG
GTGAGCGAGTCTGGCAAGCTCTTCGGTGGTATTTCCGCCGATAAGATTGCTGCTGCTTTG
GCACCAAAGGCCGCCGTTGAAGCACGCGCTATTAGCGTTGCTGCAATCAAGACCACTGGC
GAATTCCCAGCAACTGTGGCTCTTCACCCAGAAATCAGCGCTTCCTTTACTGTTAAGGTT
GTAGCTGAGTAGATGGCTGGAGAAACTGTTATAACGGTGATTGGTAATTTGGCTAAAGAG
CCAGAGACTGCTACCAGTTCCAATGGTAGTGTTAGAACGTCTTTCACGATTGTTTCTAAT
TCCTCTACTTTTGACAGAAGAACAAACAGCTACGTTAACGGCACGCCATTATCGCTTAGA
TGCGTTGCTTGGGGCGACTTAGCTGAGCATTGCGCGCAAACGCTTACAAAGGGAATGCGC
GTTATTGTTCAAGGTAGGTTGCGTGCAAACAACTACGTTGATAAAAACAGCAACGAAAAG
CGATACAGCATTGATTTGATGATTGATGAAATTGGTCCATCCTTGCGATTTGCCACCGCT
CAAGTTAATCGTTTGAGTTCTAAGGGCGGTTTTGCAGGGAATAATGGCGGATTCAATCAG
GGCGCT---------------------GGTGCTGGAGCTGGTATGAATGCTGGT---GGA
TACACTGGCGGTTATGCTGGCGGCGCGAATTATGCGAATAATGCGGCTGCTGGTGCTGGA
ATGAATGCG------------CAAAATGGCGCTAATCAGGGCGTAAACGTTGAAGACCCG
TGGAGTGCTTCTGCTCCATCAAACGGCGGATTTGCAACGTTTGGAGCTAGCTCCGATTTT
GGTGGATCAGACGAAGAGCCAGAGTTCTAG------------------------------
------------------------------------------------------------
------------------------------------------------------------
------------------------------------------------------GTGCGC
GTAATTGGGGAAAATCGTCCGCAAGAAATTGTCGCAAAAGCCGAGATTTTACGCGCGGAG
GCTGCTAAAGAAGGCTTAAATGTT------------GGTGTAAACGGC------------
GAAATTCCGCTCTACTTAATAGGTCAGTTGCAAAGTAATAAAATAAACAAAGTCTTGCCA
CTTGCAAATGGTATTCAGTCGATTGACGGCATTGATCTTGCGCAAAAAATATCTACGCGC
GCGCAAAATTTGGGACTTTGCACAGACGTTATGTTGGAAGTGAACATTTCGGGAGAAGCT
ACGAAATCTGGGTGCGCTCCAGAACGCGCAATTGACGAAGCGCTCGCTATATCTAGTTTG
CCATCACTTAATTTGCGCGGATTCATGACGCTCGGAGCGCGCGTGAATGATGAAAAAGTA
GTAAGAAGCGGTTTCGCTGCATTGCGAGAAATCAGAGATTGTGTGAGTGAACAACTTGCG
CAATATTATGATGGAAACTCTACAAAATTAGAGCTTTCAATGGGAATGTCTGGCGATTTT
GCGTGGGCGATTGCCGAAGGATCTACTATGGTTAGAATCGGTTCGGCAATCTTTGGCCCG
CGCGCATTTGTGTAGATGAGAATTGCACGTTTTTCCTATAATGAAGTTCCTCAATACGCG
TTTGTTCAAAAAGACGAAGCAGACGGCAAGGATTATTTAGTAGCGCTAGAAGGCCATCCA
CTAAGTCCTCAGGGAGTTAAGCCAACAGGCAAGCGCTACGAGTTAGATGCCGATGGCGTG
CGCTTGCTTGCGCCAGTGATTCCTTCAAAAGTCTACGGATTGGCAAAAAACTACGATACT
CGTTCTGCCGAAGAGCGCGCATCTTCTGCTGCGGCCGCGTCGCATACTGCAGCAGATATG
GTGATTTTTACAAAGCCGAGCACATCTGTAATAGGACCTGACGATCCGATTGTTATTCCT
GCTTTCTCAAACGACATGAATTTTGAGCCAGAAGTGGCTGTTGTTATGGGCAAAATCGCC
AAAAATGTGTCGGCAGATGCTGCAATGGACTACGTTTTTGGCTTTACTTGCGTAAACGAC
GTAACTTTGCGTGATTGCGCAGGTAGTGACCCAATGTTTACGCGCGCAAAAGGCTTCGAC
ACTTCTTGCCCACTAGGTCCATGGATTACAACCGAGCTAAATTGGCGAGATGCGCATATA
TCCTTTACGCTTAATGGGAAAGATGTGCCAGAATCGAGCGGCACTACAGCGCGATTGATC
CACAGTATTCCAGAGCAGATTGCTGCGATTTCAAGCTTCTCAACATTTCTTCCAGGAGAT
GTTATTTTGACTGGAACTCCGTATCCAGCAGGAACTTTGCACGCTGGCGACGAAGCGATT
GTGCATGTAGATGGCATTGGTTCGCTGCGTAATGTGATTATGCATGCGTGAATGTTCGAT
AATATTGTGATGTTTGTTTTAATGGTGGTTGCTGTTGTAATAACCGCCATTGTTGTGCTG
GCTATTGTTAAGCACAACTCTGGAACGCAAGGCGCTAATGACGTAAACCAGCGCGAATTT
AACGAATTGCACTCTCAGTATGAACAAGCGCGCGCTCAAGCGCAAGAAAATGGCAATCAG
GCTATACGATATCGCACGCAAGCAGAGCAGCTTGCTGAGCGATTGAAATTTGTTGAGTCT
GAGTTGTTAAAAGCGCAGCAAGCAGAGCAATTGCGAGTGAATCGCGAAGAGCAATTGCGC
ACAGAGCGAGAAGAACGCGAACGATTAAATCGTGAGAAAACTTTGAAAGAGCAAGGCAAA
GTCTTGGAAGCGCTTGCTCCAGTAAAAGACAATCTCGAAGCTTTGAAGAATAAAGTTTCG
CAGATTGAAGAAGGGCGTAAGCAAGAAATGGGTGCGCTGAACACTCAGCTTAAAGGCTTA
AGCGAGCAGCAAGCAAGGCTTGACCGCGAAACAAGTTCGCTTTCTGCAGCATTGCGAAAC
AATAAGGTTCGCGGAGCTTGGGGCGAGGCTCAACTAAAGAATATTGTGGAATCTGCAGGT
TTGCTTGAGCATGTTGATTTTGATACGCAGGTTGTTGTAACGGGAGTAAATGGCGAACAG
CAGAGGCCAGATATGGTTGTGCATCTGCCAGGAGGCAAAACAATTCCAGTTGATGCAAAA
GTTCCATATGCGGATTATCAGCGCGCTTGCGAAATCCCAGATAACGCAAGCGACGAAGAA
TTAGCTAGAAGAAGTGAGCTTCTAAAAGCGCACGCTAAGGCTTTGCGAGAGCACGTTAGA
GCATTAGGAGCTAAAGCATATTGGCAGGCTTTTGAAACAGCACCAGACTTTGTAGTTGCA
TTTATTCCAAACGAAGCATTGCTTCAGGCGGCCCTTGAGGCGGATCCAACACTTATGGAT
GATGCTTTTGCGCAAAAAGTAGCCCTCACTTCCCCAGTTACCTTGTGGGCTGTGCTTAAG
TCTGTTGCATACGCATGGCAGCAGCAAAGTCTTACAGATGACGCAAAAGAACTTTTTGAT
TTATCTCGAGAATTGTACGATCGCTTTGCGGTTCTTGGAGAAAATGCTTCAAAGCTTGGC
GTATCTTTGGCAAGAACAGTCGCAGCTTACAATAAATTTGCTTCTTCACTTGAGTCTAGA
GTGTTGGTAACAGCGCGTAAACTTCAGAAGTTAGATCAAAGTAAAGTTATTGCTTCAATA
GATCTTATAGATTCTGATAAAGCTGATGTTAAAGAGCTGAGCGCTCCGGAAGTATCAGTA
GAAGATCGTTAAATGAGTGAGCAAGTAGCAAATCAACAAGTGCAATCTTCTGAATCTAAC
GCACAT---------------CAGTCTAACGCGTATAAAACAGGTCGCAGCATGAACGCT
CAGCACTTGCGCCTTACATTTATGCACACGCTTAAATCTGAGATTGTTAAGTTGCGCGGA
CTTGCATCAACATGGTGGTGCATGGCATTAGCTATTGTTTTGCCAGTAATCTTTAGCTTT
ATTATTGCGATTGTGCAAAAAGCAATGTCTAAAGTTGACATT---AAGAATGGAGCAAAT
CAAGGTAGATCAAGCGCTGCAATTACTGTTGGGCCAAGCAATAAAAGCAGCCTTATTGCA
---TCTCAAGATAGCATTTTCCACTTAGTTATTAGTTTTGCTTCTGTATCTTTGATTGTT
CTAGCGATTTTTGCAGTGCTTGCTGTAACCGCGGAGCATTCTACAACTTCGATTCAGGCT
TCTCTTACTGCTGTACCTAGAAGGGGTATGTTCTTTACGGCTAAGTTTATTGCTGTTGCA
ATCTACGTTTTTGTGGTGCAACTTATTGCAATGGCAGTTTCGCTAGGCGCTGCAGAATTA
GCTTTTATAGGAGACAGCACTTCTGGATTATCTGGAAGCAACGCGTGGAAATTGCCTCTT
ACGCTGTTTCTTGGATCTCCTGCAATTATGGTTGTTGTAGCAGCAATGGCGTACGGCTTT
GGCATGATTTGCAAGTCAACTGCTGGCGGAATTATGTGCGTTATTGGAGCCGTGATGATT
TTGCCTAGTGTTCTTAGCATTATTATGTTTGCGAGCAATTTCGCGAAGTGGAATTCAATA
CTTATACAGCTTTTGCCAGCCACAGCGGTGGAGAAATTCTTGGGCAGCTCCCCTAATTCG
GGTGCACAGCTTCCACCAAACGCATATGTT---TTTACATGGTGGCAATCAGGCTTGGTG
GTTCTCGCTTGGGGCGTAGTCATGTATGCAATTGGCCACGTTGTTGAAAAACATCGCGAT
ATTTAA------------------------------------------------------
---------------------------------------------------ATGCCAACA
TTCACACGCGAAGAAATTGAGCATCTGGGCGTTCTATCCCAGATTGCGCTTAGCGACGAA
GAAATCAGTCGCTTGCAAGGCGAATTAAACGTCATTGCAGAATCTATTAACAAAGTGCAG
GAAGTTGCTGGCGAAGATGTGCCACCTACTGCAAATCCAGTACCTCTTGAAGCGTATTTG
CGCCCAGACGAGCCTGCTACGCCATTGACTCAAGAAGAAGCGCTTTCTGGCGCTCCTAGA
AGCGAGTCTGGCATGTTTGTAGCACCTCGAATTTTGGGGGAGGAATAAATGACTAATACT
CAAGATTTAGTAAAGCTTTCTGCTGCCGATATGGCAAAAGCTGTAAAAGCTAAGGAAGTT
TCTAGCCGTGAGCTTGTTGAAGCTCACTTGGCAGTAATCGAAGCAGCCGAACCAGAAATC
AAAGCATTCTTGCACGTTTCTGCAGATGTTGCACTTGAACAAGCAGACGCTTTTGATAAA
AAGAATGCTAATGGCGAATCCGAAGGCTTACCTGAGCTTGCAGGCGTTCCAATTGCCATT
AAAGACATGATTGTTACTAAGGGCATTCCTACTACTGCAGCATCTAAGATTCTTGAAGGC
TGGGTTCCACCTTACGATGCTACTGTTATTGAAAAGCTCAAGGCAGCTGGCATGCCAATT
CTTGGCAAGACTAATTTGGATGAGTTTGCTCAAGGTTCTTCTACCGAGCATTCTGCTTAT
CAAACTACTTGCAATCCTTGGGATACCGAGCGCGTTCCTGGCGGCTCTGGCGGCGGCTCT
GCAGCTGCAGTTGCTGCATTCGAGGCTCCTATTGCTTTGGGTACAGATACTGGTGGCTCC
ATTCGCCAGCCAGGCGCTTTAACTGGTACTGTTGGCGCAAAGCCAACTTACGGCGGAGTT
AGCCGTTTTGGCGCAATCGCCATGGCAAGCTCACTAGACCAGATTGGCCCTGTTTCTCGT
ACCGTTCTTGACTCTGCACTTTTGCAGGAAATCATTGGCGGCAACGATAAGCGCGATTCA
ACTTCGATTCCTGCTCCTGTTCCTCCAATGGCTCAGGCTGCGCGCGAGGGTGCTCGCCGT
GATTTGAAGGGCGTAAAGGTTGGTCTTGTTAAAGAGCTTAGCGGCGAAGGCTTCCAGCCA
GGCGTTGAAGCACGCTTTAATGAGGCTGTGCAATTGCTTAAAGATATGGGCGCAGAAGTA
ACAGAAGTCTCCTGCCCTCACTTCCCTTACTCGCTGGCCGCATACTACATTATTATGCCT
TCCGAAGTTAGCTCCAACTTGGCTCGCTACGACGGTATGCGCTACGGTTTGCGCGTAATG
CCACCAGCAGATAAGCCTCAAACCGCAGCAAATATGATGGCCGCAACTCGCGAAGCTGGC
TTTGGTGACGAAGTAAAGCGCCGTATTATTCTCGGCACCTACGCACTTTCCGCTGGCTAC
TACGACGCTTGGTATGGCTCTGCACAAAAGGTTCGTACGCTTATTATTCGCGATTTTGAA
GAAGCGTTTAATAAGGTAGATGTTCTAGTCTCCCCAACAAGCCCTACAACGGCATTCAAG
TTTGGCGAGAAGATGAACGATCCACTCTCCATGTACATGAACGATATTGCTACGATTCCT
GCAAACATGGCTGGCGTTCCAGCTTTGAGCCTCCCAGCTGGCTTGAGCGATGATGGCTTG
CCTGTTGGCATTCAGATTATTGCTCCGCAATGCCATGATGAAAAGATGTACAAGCCTGCA
GCAGCGTTGGAAGCAGCGCTCGAAGAAAAGTGGAGCGGCCCAATCTGGAAGTCGCTTAAA
GCTGGTTGGCTCGATTCATTGGCTAAGTAA------------------------------
------------------------------------------------------------
------------------------------------------------------------
------------------------------------------------------------
------------------------------------------------------------
------------------------------------------------------------
------------------------------------------------------------
------------------------------------------------------------
------------------------------------------------------------
------------------------------------------------------------
------------------------------------------------------------
------------------------------------------------------------
------------------------------------------------------------
------------------------------------------------------------
------------------------------------------------------------
------------------------------------------------------------
------------------------------------------------------------
------------------------------------------------------------
------------------------------------------------------------
------------------------------------ATGACGGCGCGCTTAACGCAGTTG
CAGCATAGGGAAGCGCAAATCACGCAGCGCGTTACCGAGCTTAGGTCTTTGTTTGCAAAC
GCATTCTCGGGATTTGATTTTGGAGATGCTGCTTCTGGACAGGGGCATTCTGGCGATTCT
GCAGAT---GCGGATGCTTCG---GAGCGTAGAGATGCGGATGCTCAAAAGCAGGCTAGA
AAAGATGCTCAAGCTCAAGTGGAAGAGGCAATTGCGCAGGAGTCG---------TGA---
------------------------------------GTGACTGAGATCTCTGAATTAAGT
GCCGAAGCTTTGCAAGGTTTGCGTGACGATTTTGACGCAAATCCATTGAATCGTTTGGCA
ATGAACGGCGTTACGGCTGCTGGAATCGATAAAGTGGCGCGAAACTACGACCGCGCTCGC
CTGCTGCAGCGCCGATTCTCAACGGTTGTGGATAATGGCGACGCAAGGCATCAGGATCAT
TCTGGTCGCTGCTGGTTATTTAGCTCTTTGAATGTTGCACGATTTGTTGCTAAAAAATCG
CTTAAAGTTAAGGATTTTGAGTTCTCGCAGAACTACGCAATGTACTTCGACAAGCTTGAG
CGAATCAACTACTTCTTAAATGACGTTGCGGCTCTTGTTCGCTCTGGAGAGCCTTCTGAT
TCGCGTTTGCTGCAGCATTTGCTCAGTGACGTTATGGGTGACGGCGGCCAGTGGACTATG
GCTATGAACGTCTACAAGAAGTATGGTGCTGTTCCTAAGGATTTGTACCCAGAAACAGAG
TCTTCTAAAGACACTGGAGATATGAATACTCAGCTTAAAAAGCTTTTGCACACAGCTGTG
GCTCATATGTATGCCAACGCTGCCGACATTGACAATATTATTGAGACGACTATGGCTGCG
GGTCATAGGATTCTTACAATCCACTTGGGTGAGCCGCCAAAGAGCTTCGATTGGGAGTGG
ACAGACGAGGACGGAAAGTTCCATCGCGATGGCGAAATTACGCCAGTTGAGTTTTGGAAG
AAGTACGTTACTGCTGGTTTGGAAGACTACGTTTGCTTGGTGGACGATCCACGTGCGGAG
CATCCAAAGGGCAAGAAGATTGCGATTGAGCACTTGGGCAATGTTGCTGGCGGAGACGCT
ACGGAATATTTGAACGTGCCAAACCAGTTTATGAAGGATTGCGTGCGTAAGATTCTTGTT
GAGCAGGGCATTCCAGTTTGGTTTGGTGCGGATTGCCACCCTATGATGGATCGCGATAAT
GGCGCGTGGGCTACGGATTTGTTTGAGTACGATCGCGTTTATGGCGTTGATTTTGACTTG
AACAAGGAGCAGCGAGTGCGTTTTGCTGATTCGGCTATGAATCATGCTATGGCGTTTGCT
GGAGTTGATGTTGCGGATGACGGCACGACTACTCGCCGCTGGCGCGTGGAGAACTCTTGG
GGGCCAGAGATTGCGGACAAGGGTTACTTTACTATGAGCGACGATTGGTTCACTGAGTAC
GTGTACGAGGTGGCTGTACCTAAGGCGCTTTTGCCAGAAGAATATAAGAAAGCACTGGAA
GAACCAGCAATCGTTTTACCAGCGTGGGACCCAATGGGCGCTTTGGCC------------
------------------------------------------------TAGATG------
------------------------------------------------------------
---------------CACAAAAAAAAGTTTGTTCTAGTATTTGCATCACTTATTGCTGTA
------TTAATGGCTTCTAGCGCTTGCTCGGGATCAGGGCAATTTAATAACGTTAACAAC
ACTGCGGTTCGTTCATCTAAAAGCAATAATGAGTGCTACCAAGTTCTACAAAGCGCAAAG
CACAATCAAAAAATCGTAGATCAACAAGAAGCAAACGTAACTAGAAACAACTTGCAAAAT
GCTGCGAATTCTTGGAAAAACGTTGCAATACAATGCAACGCACGATTTGCTCAAGGCGTT
GTTTTTAGCGCGCAAAACACCTGGAGATTGGCCAACTTA---------------------
------------------------------------------------------------
---------------------------------AGTCAAGGCAACGAAAGTGGAGCAGCA
AACGCC---CCTAAAATCGCAAATCAAATGGAATCAAGCGTTTACAAAAAATTGTATGAC
TTTGCAAATAGTACTAGTAACTTGTATTGGAATCACGACCCACTTGCAAAAGCGGCATTA
GAACAAGACAAACTAGCTTTTATGTTACAAACTTTAGCTGCAAAAGATGTTGATAATGTT
TCGTTAAGACAAAGCGATATTACAGCTACGATTGCTAACACGCTTATGCACTTTGCTTCA
AGCGGAAGCGATTTGCGACAAAAAGTATACGAAATACCGCAAAAGAATCTGGATTCTGGC
ATTGCAAAAGACGAAGCTAGCGCAAAAGACTTGCCAATAGTTGCAATAGCGTATATGGAT
TGCGCGCGCGGAGAACTAGACGCGCTAAATCAAGCTATTTTCCCTACAAACAAAGAC---
---------------------------GGTAGCGTAAATCATAGCGCACTTTCTAGCAAC
ACAAATCAAGAGTTTATTGAGATTCTTGCAAACATTACTATTTCGCATATTATGAGCGCG
TACGCGTATGGATACCCTAGCGATTCTTCCGCGATTTTTGAGCAATAGATGGAATTGGAT
TTGGCGGGAATGCATCAGCTTGCGGCTCAGCAGGGGATTAATGCCGACGAGCTGGACGAG
GCACTCGCCGAGGCTTTGCGTCTTGCATACATGAAGACTTCCCACCCAGCAAGGCATGCT
CGAGTTGAGCTAGATGAGCGTGCTGGCTGCTTTACTGTATGGGCACGAGATGAGATTCCG
GGTGTTCCTACAGAAGATAATCCTCACCCAGCATTTACTTTGGGCGAGGAGTATGACGAT
ACGCCTAGAGATTTTGGACGTCTTGCTGCAGCAACAGCTCGCCAAGTTATTACTCAACTT
TTCCGCAAAGTGGAAGATGACCGCGTATTTGGAGCTTTTTCGGGTCAAAAAGGAAAGCTT
ATTAACGGCATTGTGCAGCAGGATTCTAAAGATCCTTCTAATATTCACGTTGCTGTTGGA
GATGTTGAAGCCATTTTGCCTAGAAGAGAGCAAGTTCCTGGCGAAAGGTATCGTCACGGC
GAGCGTATTCGCGTTTATGTTGTAAACGTTGCTCGCGGTTTGCGCGGACCAGAAATAGTT
GTTTCTAGGTCTCACCCAGATCTTGTTCGCAGACTTTTTGAGCGAGAAGTTCCAGAACTT
GTTTCGGGAGCTGTTTCGATTATGGCAATTGCTCGAGAAGCTGGCGCTCGTACTAAGATT
GCTGTTCGCGCTAACACAGATGGCGTTAATCCAAAGGGTGCTTTGATTGGTCCTGGTGGT
TCGCGCGTTCGTGCTGTATTGGAAAATCTTGGTCAAGAAAAAATCGATATTGTTGATTGG
TCGCAAGATCCAGCACAGTTTGTTTCCGCTGCATTGTCTCCAGCAGTAGTAACTGAAGTT
CATGTTGTTAGTGAGAAAAGTCAGACTGCTGTTGCTTTTATTCACGATTCTCAGCTTTCT
CTTGCCATTGGCAAGGAGGGACAGAACGCGCGACTTGCAGCAAAGTTGACTGGTTGGAAG
ATTGGAATTGAGTCTGCGGAAGAGCATGCTAAAAAGCAAGAAGCTATGAACGCTGATTCT
AAT---TCGGCGGAATAA---------------------------------ATGCACACT
ATTACATTAAAGCGATTGCCGCTAGAAAACCTAAAGCAAAAGCCGCTAAGAACTGCCGCG
TTAATCGTGGTTTCCGCGTGCTTAGCTGCAGTGTTTTTTGGCGGCTCGCTAATCTCCCTA
AATCTTTCAAACGGCCTAAACAGCATGCGCGCTCGCCTTGGCGCGGATATTATGGTGATT
CCACAAAACACATACAATCGCGCGGAAGCGTTGCTAACTAATGGCGGATCGAGCACGTTT
TACTTTACGAACAATATTGAAGATTTTGTGCGAAAATCAAAAGGCGTTGAAAAAGCAAGC
GTACAAACTTACATATCTTCTTTATCTGCTGGATGCTGCGCGGAAAAGTTGCAAATCATA
GGTTTTGACCCTACGAGTGACTTTGTAATCGCGCCATGGATTTATTCGCAACACAAAAGC
GATCTTAAAAAAGGGCAGATGATTGCAGGCGCAAACGTGCTTGTTTCTTACCAAAACACG
GTTCGCTTGTATGGGCACGAATGGCCGATTGTTGCGCAACTTGCTAAAACGGGCACTAGC
CTAGATAACTCAGTGTTTGTAAACAGAGACACGATTCCAGCGGTTGTTAAGTATTCGTCG
AAAGTTGGGCACACTGCGATTCCTGCAAAATACGCGCGCAAGGCCGTTAGTGCTGTTCTT
GTAAAAGTTCGCAAGGGTTTTAGCGCTAAGAGTGTTGCGGAAAATATTCGTAAAACTAGC
GGAATTAAAAGCCTTGGAATGGTTTTTCCAGGCGGAATTACAGAGCAGACTAAAAAGAGT
TTAGAGGTGCTAAACAAGGCGATTTTTCTTGGCGTTTTTGCGTTTTGGGCTGTGGGCGTG
TTAATTCTTGTGTGCGTTTTTGCGGCATCTACATCGGAGCGCAAGAGGGAATTTGCTTCA
TTGAGGATTTTGGGAGCAAATAAGCGCATGCTTTTTGGCATGATTTCGCGCGAATCGGCT
GTGATTGGCGTTGCAGGTGGCGTGATTGGCGTTGCGTTTGCTTCGCTTATTTTGTTCCCA
TACAATATTGCGATTTCTAGCCAGCTGCAATTGCCGTACTTGGAATCGAATGTTTGGCTT
GTGTGTGCGCTTGCTGCGATTTCTGTAGCGTTTTCGCTCGCTAGTGTTTTGGTAACTTCT
GCGATTATTGTTGGGCGAATCGCAAGCAGGGAAGCGTATTTGACTTTAAGAGATGGCGAG
TAAATGAAGAACAAATTATTCGCATCGCTTCATGCAATTGTGTTTGGAATTCTTATTGCT
ATAGCGCCATTGACATTTGCAAAACCATGCTCAACT---GGTGGAATGCACAAAATGTCT
AAAATGGCTAAAATGCCTATGATGATGCAACCTATGGCATGCTACTATACAAGCCGCGTG
GCTATTGGAATTGGCGTAGTTATTGCGATTTTAGGCATTATTGCACTATTTGTTAAAGAG
CACGTTCGCGCTGGCTTAAATATTGCTGTAATCGCTAACTCTCTGTTTATGATCGCTACT
ACAACATTCCTTATTGGTGTTTGCAAAAGCCCAATGATGCATTGCGCATCTGTTATGCGT
CCAACGTTGATTGTGTTATCTGTACTAGCGTTGGTGTTTGCATCCGTTAGCGTGTATCTT
GACACTAAGTCTGCTTGC---------------TAGATGGCTAAGCTCACTAGCGAAGAG
CTTCTTGAAGCTTTCGGTGAAATGACCCTCGTCGAGCTTTCTGAGTTCGTCAAGGCCTTT
GAAGAGAAGTTCGATGTTGAGGCTGCTGCTCCTGTAGCTGCTGTTGCTGCTGCTCCAGCC
GCTGCCGCTGGCGCTGCTGAGGAAGAGAAGGACGAGTTTGACGTTGTTCTCGCTTCTGCA
GGTGCTCAGAAGGTTGCCGTCATCAAGGCTGTTAAGGCTTTGACTGGCCTCGGCTTGAAG
GAAGCTAAGGACATTGTTGACAATGCTCCAAAGCCAGTCCTCGAGAAGGCTAAGAAGGAA
GATGCCGACAAGGCTAAGGCTGCTCTTGAAGAAGCCGGCGCAACTGTTGAACTTAAGTAG
ATGAAGAGGCCCGAAAAGGAAGCGGTAGTTGCAGAGCTTACGGATTTGTTCCGTAACGCC
GACGCTGTCTACCTTACCGAGTACCGCGGGCTTACAGTTCCGCAGATTTCTTCTCTGCGC
GAAAAGCTAGGCCGCGATACTTCCTACTCTGTGGCTAAGAATACGCTTGCTCGCATTGCC
GCTAAGGAAGCGGGCATTGAAGGTCTTGATGAGCTTCTTGCTGGCCCAACTGCAATCACC
TTTGTAAAGGGCGATTTCATTGAGGCTGCTAAGACCTTGCGTGATTTTGCCAAAGAGAAT
AAGACCCTCGTCATCAAGGGCGGTTTCGCAGATGGAACCGTTTACGATGCCGAAGGCGCC
AAGCAGCTGGCAGACCTCAAGTCTCGCCCAGAATTGCTTTCCGAGATGGCTGGCGCGCTC
AAGGGCACCATGTCCAAGGCCGCCTACCTGTTCAACGCTTTGCCAACCAAGGCAGTGCGT
ACTATCGACGCTTTGCGCGAGAAGCAGGAAAAGGCCGCTTGAATGGAAAAGTTCTTCCAT
CTCAAAGAAAACGGCACGAATGTATCAACGGAGATCACTGCAGGTCTCACTACATTCTTT
GCAATGTCGTATATTATCGTCGTAAACCCAATGATTTTAAGCCAAACTGGCATGCCTAAA
GGTGGCGTTTTCCTCGCTACAATCATCGCAGCAATTATTGGCACGCTTGTTATGGGCTTG
TTTGCTAACGTGCCTTACGCTCAAGCTGCTGGCATGGGTCTTAACGCATTCTTCACATAC
ACAGTGTGCTTTGGCTTGCATTTTACGTGGCAAGAAGCCATGTGTATGGTGTTCTTGTGC
GGTTTAATTAACATTATTATTACCGTTACCAAGATTCGTAAGATGATTATTCGTGCCATC
CCAACTTCGTTGCAACACGCGATTGGTGGTGGCATTGGTTTATTCGTTGCATACGTTGGC
ATTATGAGCGTTGGCTTAATCACCTTTACTTCTAAAGATCCTGCAGCCGCCGCTAAGAGC
---------AAGCCAACCGCTGCTATTCCAGGTCTTGCGGTTATGAACAATCCTATTTTG
TGGCTATTCCTTATTGGACTTGTTTTGGCTATTGTTCTTACTGTTCTTAAGGTTCGCGCA
AGCTTGCTTATTACGATTATTGTAACCTCTTTGATTGGTATTCCGCTTGGCTTAACTTCG
CTAAATAATGCCGTTTCTGTTACGGATGCTTTTGCCCAGCTTCCAACCACCTTTGGTGCT
ATTTTTGGCCCTCAAGGTTTCCCTGCTCTCTTCTCTAATCCAGCACGCATTCCGCTTGTT
TTGGTAACTATTTTTGCCTTCTCTATGTCGGATACTTTCGACACTCTTGGTACGTTTATT
GGCACTGGCCGCAGAACTGGCATCTTCTCTGAGGCAGATGAGAAGGCTTTGGAAAACGGC
TCTGGCTTTAGCTCCAAGATGGATCGCGCGCTGTTTGCTGATTCGATTGCAACTTCGGTT
GGCGCAATTTGCGGTACTTCTAACACAACTACTTACGTTGAGTCTGCTGCTGGTATTGGT
GCTGGTGGCCGCACTGGTTTGACTTCTGTAGTTGTTTCCGTGTGCTTTGCGCTTTCGATT
GTTCTTGCGCCATTTGCTAGCGCTGTTCCTGCTGCTGCTACGGCTGGCGTGCTTGTAGTT
GTAGGCTGCATGATGGCAAGCTCGTTAAAGGAGATTGCTTGGGACGATATTTCCGAAGCA
ATTCCTGCGTTCTTCGCTGCCGTGTTTATGGCCTTCTCCTACTCGATTTCTTACGGCATT
GCCGCTGGATTCATCATGTACTGCTTAGTTATGACTTGCAAGAAGCGTGCTAAAGACGTT
CATCCAATGCTTTGGATTGTTTCGCTTTTGTTCATTCTTGACTTTGTTGCTAACGCAGTT
TTGTAAATGCCTACACCGAAACAAGGGCCTCGTCTGGCTTCTAGCCCAGCGCATGAGCGC
CTGATGCTGGCCAATATGGCTACAAGCCTCTTCCAGCACGGTCGTATTGTGACTACTTTG
CCAAAGGCAAAGCGTCTTCGTCCACTTGCTGAGCGTTTGGTAACATTCGCTAAGCGTGGC
GATTTGCATTCGCGCCGCCGCGTGTTGCGCGTAATTCGCAATAAGTCCGTTGTTCACATG
CTTTTCACTCAGATTGCTGAGCAGATGAAGCAGCGTGAAGGTGGCTATACTCGCATCGTT
AAGATGGCCCCTCGTCGTGGTGATACTGCTCCACAGGCTATTATCGAGCTTGTTGTTGAG
CCAGTAAGCCCAAAGAAGGCTGTTGTTAAGGAAGCTGAGTCCGCTACTAAGGTTGCTGCT
AAAGAAGAAGCAGCCGAGTAGATGGCAGAAGAAGCACAGGTTACAGCTGCTGGAAACGAG
ATAAGCGCAAGCTTTGTGGCAGCTCAAAAACGTTCAGACGCAACGCTTGAGAAGCTAAAA
GCAAATCCTAGCTCCTTTACAATGCTTACGGGAGATAGGCCAACAGGAAGACTTCACTTA
GGTCATTACTTTGGTTCGATTCGCGAGCGTGTCGCAATGCAAAATCTTGGCGTAAACACA
AACGTGATTATTGCAGACTATCAGGTGATTACGGATAGAGACACTGTTGAGCGCGTAGAA
GATAACGTGCTAAACCTTGTTCTTGACTACATGGCTGCTGGAATTGACCCTAAGAAAACC
ATGATTTTTACGCACTCCGCTGTGCCTGCAGAAAACCAGCTTATGCTGCCATTCTTGTCT
TTAGTTACAGAAGCCGAATTGCATAGAAATCCTACTGTTAAAGCCGAAATGGAAGCTTCT
GGTCATGCCTTAACAGGACTTTTGCTTACATACCCAGTGCATCAAGCTTGCGATATTCTG
TTTTGCAAAGCAAATGTTGTGCCAATTGGCAAAGATAATTTGCCGCATATTGAGATTACG
CGCACGATTGCTCGCAGATTTAATGAGAGATACGCAAAGAAGAATCCTGTTTTTCCAGAG
CCAGCTGCAATTCTTTCGGATACGCCAGAAATCCCAGGATTAGACGGCCGCAAGATGAGC
AAGTCTTACGGAAACTCGATTATGCTTGGCGCAAGTGCAGAAGAAACAGCAAAGCTGATT
AAGAAGAGTCCAACTGATTCTGAGCGCACAATTACTTTTGACCCAGTGGCTCGTCCGCAA
GTTTCTGCGCTTTTGACTACTGCTGGTTTGGTTACAGGCAGAGATCCAAAAGATATTGCG
CAAGAAATCGGCAACGCGGGCGCAGGAGCACTAAAAGCGTACGTTATTGAATCTGTAAAC
AACTTCCTTGCTCCACACCGCCAGCGTAGAGCGGAATTGGCCAAAGATATGGATTCAATT
CGAGATATTTTGCATGATGGAAATGCGCGAGCTGCTGCGATTGCACAAGAAACACTTGAT
CAAGTACGCGAAGCAATGAATATGAAGTATTGA---------------------------
------------------------------------------------------------
------------------------------------------------------------
------------------------------------------------------------
------------------------------------------------------------
------------------------------------------------------------
------------------------------------------------------------
------------------------------------------------------------
------------------------------------------------------------
------------------------------------------------------------
------------------------------------------------------------
---------------------------------GTGCTAATCGTTACGCACAATATTGAA
GAAGCTGTGCAAATGGCAGATCGCGTGGTGGTTTTGGGATCTCATCCAGGTCATTTGATT
GCAGACGTGAAAGTTGATTTGCCTCGACCAAGAGACAAGCATAGTGCCGAATTTGAGGCG
ATGGTAGATAATCTTTATGCGATTTTGACTGGCTCTAACCCAGAAAGCGATCTTGAATCG
CAAAATACGGATTCGGCGGAAGCTTCCGATTCGCCTAGTGCGGTTGCCGACTCTTTGCCA
GCGGAGCAAACGGATGCGGAAGAAACTGAGGCTGCTGCAATCGCCGATATGCTTATTCAA
AAGCATCACGATGCAGAGGTGGAAGCTAAGCAAAACGAAGAGCAAGCGGATGCGGGCGAG
CAAAAGCCAGAGCCAGTTGCTGTGCACTTGTTGCCGAACGCAACGCCAGGAGGCATGGCT
GGTTTGCTAGACGTTATATCGGAAGAGCCGGATGGCATTGATTTGGCTGATTTGGCCGCG
GATTTGTCGTTTGAAATCGATGATTTGTTCCCACTTGTGGATGCTGGAACAATGCTTGAT
TTGCTTACAGCAGAAAATGGTCATATTACGATTACGCAAGCGGGTCAAGAGTGGCATAAT
GCCGACATTTTGCACAGCAAGCAGGTGTTTGCGCGACTTGCGATTGAGCATGCGCCTCTT
GTTCACGCGATTGATCAGGCTTTGAGCCGAAACCGCAACGGCAAGCTTCGCGGTGAGTTG
ATTTTGGATTTGCTTCGCAGTAAGCATACGGACGCTTTGGCTCGTCAGCAATTTGATATT
GCGATTAGCTGGGGTCGTTATGGTGAGCTTTTTGACTACGATGCCGACGACGACGAGCTA
ACGCGTACTGTTGAGACGGCGCCGCTTAATGGCGTTGCACGCTAAATGGTGAATGCTGTA
GAAGCATTTGATGCTAAGCATCTTAAGGCTGCCGAAGAAATCCCAGCTTTCCGTCCTGGA
GATACTGTTGACGTTAACGTTAAGATTCAGGAAGGCAACAACACTCGTATTCAGACTTTT
ACTGGCGTAGTTATTGCTCGTAAGGGTGCTGGCGTTCGCGAGACTTTTGTTGTTCGTAAG
GTTAGCTTTGGTACTGGTGTTGAGCGTCGCTTCCCACTTCATTCTCCAGCTATCGATTCG
ATTAAGCTGGTTCGTAGTGGTCGCGTTCGTCGCGCTAAGCTTTACTACTTGCGCGCTTTG
CGTGGCAAGGCTGCTCGTATTGCCGAGCGTCGTGACAACAGCGCTGCTAAGTAAATGCAT
TCCGAAGACTTGCAAAATAGCGATAATCATATTGTTAATGTAGCAGGTCACGGCTTGAAT
CCTTCTCCTGTTCCACCCGAGCCAGAAGTCAAGCGTAATCTTGCTTCTGGCTTTGGTGTT
ATGAGCGTTTTTAATTTTGGCTCTAAGAGTGCTAGGAGGGGTATGCACTCTAAACATTGC
AAAATAAGGGGAAATCACGTTTCTGGTAATTACGTGAATCATAGCGATTATGCGAATTAT
GCTTTGCGTGGTAATAATTCGGAGCAAAGCGATTACCAAAAATCGCAAACG---------
CAAAATGGCTCTAAAGCAAGA---ACAGTAAAGCTTTTCAAAACTTCTTGGAAAGAGCTT
ATTGCTTGGTATCTTGTGCCTATTATCGTTGTAATTTTTTTGCGTATTTTTATTCTTGGC
GTGTATTTTATACCGTCGGGATCTATGCTAGACACAATTCATATAGGCGATTACGTTGTT
ACGTCTAAACTAACTCCTAGGGTTTTTCCGCTAAATCGTGGTGATATTGTTGTTTTCGAA
GATCCCGCTAATTGGCTAAGCGGAGAAAGCAGC---AGTGGCGGCATTCTTTCAGGCAAA
GATTTAATTAAGCGCCTTATTGGTCTTCCTGGAGATACAGTTGAGTGCAAAGGGGATGGC
GACCCGATTTTGGTTAATGGCGTTCCAGTTCTTGAATCTGCTTACATTAGGCCAGGTGTA
AGTCCGAGCGCATTTGCTTTTAAGGTAAAAGTTAAGCCAGGCCATGTTTTTGTTCTTGGA
GATAATCGCGCTAATTCAGCGGATTCTAGGTATCATAAGAACGATGGGGACGATGGTTTA
GTGCCAATTTCTAAAATTGAAGGCGTTGCGTTTATGCGTTTTTGGCCACTTAATCGTATG
GGCATTTTTGAAAATCACAGCGATGCTTTTGACGATGTAAAAGCTAAATCTGCAAATAAG
TAA------------------------TTGGCAATTATTCCATCTTTTGACTTTGAGCAA
AGCATTATAAGCAGCGGATTTGACTGGGTTATTGGCTTAGACGAAGTTGGCCGCGGTAGT
CTTGCTGGCCCTGTTATGGTGGGAGCTGCGCTTTTTAGTGCGCAAAAGATTAAGTCGGGC
AGTTTTCCGCAAGGTTTAGCGGATTCTAAGCTTCTTAATGCGCATAAGCGGGAAGGTTTA
CTGGAGCCGATTGAAAATTGGTGCGATGCTTTTGCTGTTGGCTCTTGCACAAATCGTCAA
ATTGACGAGTGGGGTATTAGCTACGCTCTTGGTGTTGCTGCGATTAATGCGATTAACGAT
GTTCAAAATCGCATGCGC------------------------------------------
------------------------TCTAGTCTTAAAGATGCGCGGATTGCTGCGATTTTG
GACGGTCCGTTCAATTACGTTGGCAAAGCTTTAGGTACTTTTGATGCGCCTAGTATGCAA
TTTTCTGTAAAAGTTCACACTTTAGTTAAGGCAGATCAAAAGTGCGCTAGTGTTTCTGCG
GCTTCTGTTATTGCAAAGGTGACTCGAGATTCGTTGATGATTGATTTAGCGCAAAATCCA
AAATATGCTGTTTACGATTGGGCGCATAACAAGGGCTATGGTTCTAAAGCGCATAGGGAT
GCGATTCTTGAGCACGGCGCTAGCGATTTGCACCGTTTGAGTTGGCATTTGGGGTAG---
---------------------------------------------------ATGATTAGT
CGTTTCTTTGCTTTTGTTCCAGGTGTTAAACATCTGGTTGCCTTAAGAGCGGCGTGTCTT
GCTATATCTTCTCTTGCAAACATCGGTTTTGTGTATGTTTGTGTTGGTATTCTTTCGCCT
ATTTTGATTCCAGCAAAATACACTGGTAAATCTTTGCTTAGCTCCGTTGAGTTAACGTCT
TATTTGATTTCGCTTGTTGGTATTTTGATTATAAAATACGTTGCTTTCCATCAATCTTGT
ATTTTTTCTACCGAGATTGGCACTCGCGTAGCTATGAAGCTTCGACCGAAGATGTTGCGA
TCTATGATTTCGTTCAGTTCGGCTAATCGTACTGATTCTGTTGAGTATTCTTCGATTTGC
GTAAATGAAGATATTGCTTGGGTTCAGCGTTGGGCTGGTTTGCTTTTGCCGCAAATTTTT
GCAGCTTTTCCTATGCCTTTTGCTGTTAGCATTGCGTTGTTCTCAATCAACACTTATTTA
GCGAGTATTTGCCTTGTTGCGGCCGTTTTTTCTGCTTTAGCTCTTTGTACTGCGCTTTAT
AACGTTCGTGTTTTGTTGCGTTGTTTGTGCGCTTTTTTGACGTATTTTATGGTTGCTGTT
GCTGTTGTTTGCACGGTTTGGCTTCTTTCGGTTAGGTCTGTGGGGCTTCCTGCAGCAATG
CTAACTTTGCCGCTGCTTATGTTAAGCGTGGATCCAATTCGCCGAGTTGCTAATTGCATG
CATATTAAAAATCGTGCTGTTTTGGGGCTAAATAATATTGGCGATTTGTTCAAAAGTGTT
GCTGCTAATGGTAGTTCTTCCAATAATTCATTTGCT------------TTGGATTCCGAA
TATTCACAATCCGTGCTAGAAAAAATAGACAATAAGTCGTCTTTGAGTATTCCAGATGGC
GCTAGCAACGTTTCTCTTCATGTTCGTTGTAATTTTGTTAAGAAT------------AAT
CGTTCTTTGCGCGCATCCTTTAATGTTTCTAGTGGAAAACTGAATGTAATGCCAAGCGAG
TATTACGATCTGGTTGCGCATAACGTTATTAATGGCGTTACTTTTAGCTCTAAATCAAAC
GTTGCGCTATCTTACAGTGATAGTTATGCTTTGCCTGATTTAGGTGTGGATTCGCCATTT
GTGGCATCTGATTTTGGCGATATTGCTGGAAATCCTTCTTATATAACTCTAAATAATGTA
GATCCTGGTGCGTTGGCAGATCTTGTAACGATTGTTCGCAAGAATAGTCACCTGTTTTCT
GCCACTTTGCGAGAAAACTTATTGATGGCGTCTAAAAATGCTACTACAACGTCTATGTGG
CAGGCACTTGGAGCCGCTCGTGCGGATGGTGTTGTTTACGCAGATTACAACGGTTTAGAC
TTGCGAGTAGAAAATATT---------------CATGCCGAAAATAAGCAAGACATTCTT
AGGCGACTTGTTATGGCACGCGCGTTGATTCGCCGCACGCCTGTATACATTTTTGACTAT
TCTTCCAAAGATATTAGCGCTAAAGAAGCTAAAAACTTATGCGATATTTTGCGCAAAATT
GCCAAAAAAGCAACTATTCTTGTGTTTCTTCCAAGCGATAGCTACGCCACTAGTGCAGAC
AATTTAGTTAAAGTTAGTGTGTTTAGTGATTCGCGTGCGCGAGCTGCATCTGTA------
------------------------GGCGCACTAAGTGATGATTCAAACGGAGATTTACGC
GCGCAAAGTGGCGATTTAAGTGGCGATGCAAGTAGCGATGAGTATGAAAATGAGCAT---
---GAAAATATTGCGCATAATAGTGGC---------------AAAAAATCAAAAGTGTCT
TACTTAAAGAAAGCATTATTTGCCATTCTCAGTGCCTTCTCGACTGTAATAAATATTGTT
TGCGCTTTGCTGATTCCTGTTTGCGCAATCGCAGCAATGTTTGCTATAGCAAGCAGGCCG
CTTTTTGGCTTAGGTGTTAAAGACTATGTTCTTGTTGTAGTTGTTTGCGCATGCTTAAGA
TGCTTAACGCTTGTTGCGTCTTTTGCAGGACTAGACCTTCATCACGCGCACTTACACAAG
GCAGGTCTTAGTATGAGCGTTGGAATGATCCTTTCGATTATTCCAGCAATCGTTTTGCTA
AGCTACTTTAGTGTTCAAATCGCGATTTTTGCATCTGTGATTTGTTTGCTAATCGTGTTT
GTAATCCCAGGATTGTTTAGTTTGAGCCTTAAAAGCTTTATTAATAAAGTTCATTTAGAT
CAAAAAATGGTTGAACTAGAAGTAGACGATGTAGAGCTTGGTTTGCAAGAAGTATTGGCC
TTCCGTCAAGGAGATTATTGCGTTAAGCGAGTTGTTGACTCAATGCGAAAATTGGCTCAG
CAACGCGTAAGATTATCGCGCAAAGTCGGCAGAATGCAAGCGATTCTTATGTCGGTTTCT
CTTATTGGAATTGCAAATGCAATAATGCTTGTTTCTAGTACAATCCACCCACTTGTAACT
AAGAATCCGCAATGGAACGTTGTGTACGCAGTTATGGCAATCATTATTCTTATTAGCCTT
ATTCAGCAAGTGCTCAACATTGTTATACGTCGTATTCCTTGGGTTGTAGATATTAATCAT
GCTGCGCAATCG------------------------------------------------
------------TAGATGCTTGATATCCAATTTATTCGTGAACATGCCGACGTAGTTAAG
GAGTCGCAACGCAAGCGTGGCGAGTCCGTAGAACTTGTCGATGAAGTGCTTCGCGCAGAT
GATTTGCGCCGCACAAGCTTAAAGGCATTTGAGGCAGCTAGAGCCGATCAAAAAGCAATT
GGCAAAAAGGTAGCAGCCGCAAGCGCAGACCAAAAAGCCGAACTTATTGCACAAACAAAA
GAGTTAGCGCAAAAAGTTGCACAGTTTAAGGCTCAATCCGAGCAAGCTACTGCCGACTAC
ACAACAGCAATGTGGAAGCTTTCTAACATTGTAGAAGACGAAGCTCCAGAAGGCGGAGAA
GACGACTACGTTGTAGTTAAGAAGGTTGGCACACCTCGCGACTTTGCGGCAGAAGGCTTT
GAGCCAAAAGACCACTTAACTCTTGGAACTGGCGTTGCTGGAATCGATATGCGCAGAGGC
GTAAAAGTTGCAGGATCGCGCTTCTACTTCTTGCGCGGAGCTGTAGCACGCTTGCAAATC
GCAATGCTTACAATGGCTGTAGACCAAGCAGAAGAGCATGGTTTTACGCTTGCGATTACG
CCAACGCTTGTGCGACCAGAAGTTATGCGCGGAACTGGCTTCTTGAATTCTCACGCAGAC
GAGATTTATCGCCTTCGCGAACCAGATGACCAATACTTAGTTGGCACATCCGAGGTTGCT
CTTGCTGGCATGCACGAAGATGAAATCCTTGACTTAAGCAATGGCGCTTTGCGCTACTGC
GGTTGGTCGAGCTGCTACCGCCGAGAAGCTGGTGCTGCTGGAAAAGATACTTCCGGCATT
ATTCGCGTGCATCAATTCGATAAGGTAGAGATGTTCGTTTATTGCAAGCAAGAAGATTCT
CGCGCAGAACATCAAAAGTTACTCGGCATGGAGCAAGAGATGCTTGCTAAGGTGGAAGTG
CCTTACCGCATTATCGATACCGCTGCTGGTGACCTTGGCTCTTCTGCTGCGCGCAAGTTT
GACTGCGAAGCTTGGGTTCCAACGCAAGGCCGTTACCGCGAGCTTACTTCTACTTCTAAT
TGCACGGAGTATCAGGCTCGTCGCTTGAATGTTCGCGAGCGCATAGAAGATGGCGGAACT
CGCCCAGTTAGCACGCTTAATGGCACTTTGGCTACTACTCGCTGGCTTGTTGCTATTTTG
GAAAATCATCAGCATGAAGATGGTTCGATTGATATTCCAAAGGCTATGCAAGCTTATATG
GGTGGCAAAGAGGTTATTGAGCCTACTAAGTGGGAAGCCTAAATGGCACTTATTCACGCT
ACTCAAGAAGATTTTGAGAAGATTGCAAGCACCAACGAGGTAGTTGTTGTTGATTTTTGG
GCCACTTGGTGCGGTCCTTGCCGCGCTTTTGGGCCGATTTTTGAGCAAGTAAGCGCAAAA
TTTGAAGATGTTCCGTTTGTTAAAGTAGATATTGATCAGTCTCCAGATTTGGCGAGTGCA
GCTGCGATTAAAGCGGTTCCAACAGTTATGGTTATTAAGCGCGGAGATGTTATTTATCGT
CAAGCTGGCGCTTTGCTTCCAGCTGATTTAGAAGATTTAGTTAATCAAGCTAAGGCTTAT
GATCCTAGTAAAGATAATGAAGGTGATTCTGTAAACGAGTAA------------------
------------ATGACAAGTCACAGAAAGAAAACTGTTACGCTTACTTCATTGAGCATG
CGTCAATGGGCAAGAGTTGCAGTGATTTTCGTTAGTATTGTGGCTGTTGTAGTTCTTGGA
GTTGTTTCTCGAAACTTTTATTCTGGTTCCAAATCAAATTCCGCAAAGTCTTATGTAACT
GCCTATTCGGCTACAGATAGCGAAAATCAGGTTTCTCGTGGAGCATACAGAAACTCGCTC
AACCCATCTAAAAAAGGCGCAACTTCTTATATTACTGTAAATATAAATGGCCATCATCGC
GCGGTTTTTGGAACAGATTTTACAAACGTTAAGTCCGTTTTAGAAGCGGGAGACATAACT
TTGGATTCGCACGACGTTGTTACGCCGTCTCTTGATTCAAAGGTTAGCGAATCTACAGTT
ATAACTATTAAACGCGCTGGTGCAAAGCTTGAAACTTCCGACGAGCCTATTGCTTTTAAT
ACGGTTAAAAAAGAGACGTCGGCTCTTCCAAAAGGTACAGAAAAGGTTAAAGATCAAGGT
GCGCCTGGCGTTATGGAAACGAGCAAAATCGTTACGCGTGCTGGCAAGAAGATTGTGTCT
TCCAACGTTTTTGTGTCTTTTGTTAAGCAAGCTCCAAAAGATAGGGTTGTTCTTGTTGGA
ACTGGCGGCGCTAGTGTAGATTCTGCTTCTGCTGAGTCTATTGGAACCACAGTTCCAGCT
GGCGAGATGCAAGAGTGGGCTCATTCGTGGCTGCTTTCAAATGGATACAGCGAGGCTGAT
TTTACTGCTACTGTGTTTATTATCTCGCATGAATCGGGTTGGCGCGTAAATGCTATGAAT
CCTTCTGGCGCGTATGGCTTGCCTCAAGCTTTGCCTGGAAGAAAGATGTCTTCTATGGGA
GCCGATTGGGCAACTAATTATCAAACTCAGCTTCGTTGGTTCTGGAATTATTGCAATGGT
CGTTATGGCTCTATTCAAGGCGCCTACAGGCATTGGCTATCGCACAGAAGCTACTGAATG
ACTATAGCTGTTTGCCCAGGCTCCTACGATCCCGTTACAGCCGGACACTTAGACGTGATA
CAACGTTGTACGCATCTTTTTAACGAAGTGCATGTTTTAGTGGCGGTTAATGCGGCCAAA
ACGCCCATGTTTTCCGAGTCGGAGCGCGTGGATATTATTCGCAAAGCGTTGGAAGACTTA
AAAGATGATTCGCCAATCGGCAAGTTTGCGCCA------CCTTTGTGTGGTGCA---GCA
CAGTCGCCAGCGTGTAAAATAGTTGTTTCTTCTACAGATGGTCTTATTACAGATTATTGC
AAAAAAGTCGGAGCAACCGTAATCGTTAAGGGATTGCGCCAAAATGGCGACTACGAGGCG
GAGCTTGGAATGGCGCTGGTTAATCGCAAGCTGGCTGGCATTGAAACCATGTTTTTGCCA
GCGGATCCTATTTTGGAGCATGTTTCTAGCTCTGTTGTAAAAGATGTGGCTCGTCATGGT
GGCGATGTTTCGGGAATGGTGCCAAATAATGTGATTCCACTTTTGCAAAGCGTTTTCTCT
AAAACAAATGCAATATCGTAA---------------------------------------
------------ATG---------------------------------------------
------AGCGAAAACGAAGACGACACAATGGAAAGCCATGTATCGGCAAATCGCAGCCAA
AAGTTGCCATTAAATCCAGTGATTGCAAACAACGACGATTCGCCTAGTGCTGCTTTTGAA
GCTTACGACGCTGTGCCTGCGGCAAGTAAGGTTAAT---------------GATGATGCT
AGTGACGCTGCTAGCGACTCAGCGGCTGCTGGCGACTCTGCG------------------
---------------------GTTGCTGGCGATGAGGCTGCCAATTCTGCGGTTGCTGGC
GATAATGCGCAAAACTTGTTCCCAATGCCAGATTTGCGCGAGCGAGAAGACGGCGGCGCA
ATAGCGTTTGACGACGAAGAAGAAAACGTGTTTAAGGCAGCGGATCCGCAAACCGTTAGT
GAGGAAGTGCGCACAAAGTCGCGTGAAGAGTTCACTACTGTGTACGACATAATCGACACG
ATGGAAACGGCGTTAAATAGCGCAAAGGGAGTGCTTTTTGCTGCTGGAATGGCAAAGGTG
GATCGCGAAGAGTTTGGCGATTATTTGTCTAGGCTAAAAGACATGCTGCCTGTTCAGCTG
GAGCGCGCTAGTGCGTTAATGCGAGAGGCAGAGAGGCGTTTGCGAACGGCTCAAGCTCAA
GCAAATTCTGTTGTAAGTTCGGCTCAAAGTCAGGCTGCGCAAATGGTTGAGGAAGCTCAG
GAGCGAGCCAGATTCTTGGCAGGTCAAGAAAATGTTGTTGCGATTGCAAAGAATCAAGCG
CGCGAGATTGTAAACAATGCGCAAGCAAAGGCCGAAAAGCTTACTCGCGGTGCGGATCAG
TACAGCGCCACGGTTATGGAAGGCTTAAAGCAGCAATTAGATAAGCTTGAGCAAGACGTT
CAAGCGGGTCAGCGTGTTTTGGAAGAGCGTAGACGCGCAGCTGCACATGTGCAAAATCAG
GCTGCGAGTAAGATAGATGAAGAATTTAACAGCGAAAGCAGTGAAAGAAGCGAC---GAC
GAAAGGAATTAA------------------ATGAGTTACGTATCTGAAAATTCTTTACAC
AATGCTGTGAATCTTGCTGCAACAGACCTCTTTACTTTTAGCTACAAGCACATTATTAAG
CCGCACTTAGTGTTTAACATTCCGCCAGACGAAGCACACGACCGCATGATTGCATTTTGC
AAAATAAGCGAGCGCATTCCTGGATTAATGTGGCTTTTGCGACAAATGCTTGACTACACA
GATCCAATTTTACAAACGCAAGTTATGGGAGTAGATTTTGCGAATCCATTTGGCTTAAGC
GCAGGACTCGATAAAAACTGTGATTTGTGCACAGTTCTAGACAACGCCGGTTTTGGTTTT
GAAACAGTTGGCTCCACAACTGCTCGCCCATGCGCAGGAAACGCTAAGCCTTGGTATCAT
AGGCTTCCGCAATATGATTCACTTCTTGTTCATGCAGGTCTTGCCAATGACGGCAGCGAA
TTTGTGATTCCTAGAGTAGAAAAAGCGTGGACAAACGCTAAAAGCATGCAACTTTCTGTA
AGCATTGCGCGAACTAACGATAATCTTGTTGGTGATTTAGACGAAGGTATTGAAGATTAT
CGCATATCTATGGAGCGCGCGAGCGGCAAAAGCTCCATGATTGAGGTTAATATTTCTTGC
CCAAACACTATGGCTGGCGAGCCTTTTAGCAATCCAGATGCTTTAGATAAGCTTTTTAGT
GTTTTAGATAAAGTAAGCAGACCTCAGCCAACTCTTGTAAAAATGCCTTTGAACTTAAAG
GGAGGGTGGCCTCAATTTAAGTCTTTGTTAGACGTTTTAAGCGCGCATAAGGTTGATGGC
GTGAGCATTGCAAATTTGCGCAAGAATCGAGATGGGCTAGACATTCCTGCAGATTGGCAA
GGTGGAATCTCAGGGGCTCCAACTTACAATGCAAGCAATGAGCTTATTAAGCGCACTAGA
AGCGAGTTCGGGTCTCGCTTTGCAATTGCTGGAATCGGCGGAGTATTTACCGCTGAACAG
GCGTATCAAAAGATTAGAAACGGCGCCGACTTAGTTATGTTCGTTTCTTCTCTTATGTAC
AGAGGCCCTCAACAAATTACAACATTAAAGCGCGGTCTTGCAAAGATGCTTAGAAAAGAC
GGCTTTAATAGTGTTAAAGATGCTGTTGGAGTAGACGCGCTCTAG---------------
------ATGCCTAAAAAGAAATCCCTAACAACTCGTAGAGTACTCGCACTGTTTCTTACG
TACATCACTTTGTGTGTTGCAGGTGGTGTAGCTTCTAGTATTCTATTTGTTCCAGGGGTA
ATGAGCATAAACAGCGTTGTTAAGTCTGTTGTGCCTTCTCTTAGGGTAGATGGTATTGAT
TTTGACGTTACTGCTTTGCCTCAAAAATCGCGATTATACGCTTCCGATGGCAAAACTGTT
ATTGCAACTTTTTATGCTCAAAATCGCACTGTTGTGCCGCTTAGGCGAATATCGCAATAT
ATGCAACAAGCAATGGTTGCTCGAGAAGATCGACGATTCTTTGAACATTCTGGCGTAGAT
GTTCAAGGCGTTATGCGTGCGTTTGTGCAAACGTTTATTAAAAAGTCAGATATGCAAGGT
GGATCTTCCTTAACGCAGCAGTACGTTAAAAACGTTCTTATGATTAAAGCTAGGGAAGAT
AACGATCCTATATCGGAATATCATGCTGCAGAAAGTACTGTTGCTAGAAAATTGCGAGAA
ATGCTAATCGCAATTCAAATGGAGAAAAAATACTCAAAGTTAGAGATTTTGCAGGGTTAC
TTAAACGTTGCACAATTTGGTAGTAATAATCTTTATGGTGTAGAGACTGCTGCAAAGCGC
TACTTTAACACTACTGCAGCAAAGCTTAATCTTGTTCAAGCGGCAACGATTGCATCAATT
ACAAAAAATCCTTCTAGGTATGATCCTTCTATAGAAGAAAATTGGCCAGAATCTCAAAAG
CAGAGGAATATTGTTCTTGATTTAATGCTTAGGCAGAATTTTATAACCCAAAAAGAACAT
GATGATGCTGTAAAAATTCCAATTAAAGATACACTTAATATTCAGCACGAAGTTGCAAAT
GTTGGATGCCAAGCTGCTGGAGATGCTGCATTCTTTTGCGATTATGTTACTAAAAAAATA
TTGAATTCACGCGAGTTTGGTAAAACCACTGTTGCGCGTCAAAAGCTTCTTAACGAAGGC
GGATTAGACATTTACACAACAATGGATATTCTTGCAAACTCTTCTGCAATGGACACAGCT
AGGGCTACTGTTCCAATCAACGATCCAAGCGGTTTTGAAGTTTCGATTGCTGCGATTAAG
CCTGGAACTGGAGAAGTACTTGGATTTGGAAGCAACCGTATTTACGATGCTACAGATGCA
GCAAAATCAGACCCTACGCACACTGCGATTAACTACGCTGTAGACGAGCGAGACGGCGGC
GGCTTAGGCTGGCAGATTGGTTCTACGTGGAAGCCAATTAACATTGTTGCTTGGTTGCTT
GCTGGAAAGTCGATTAATCAGCCTCTAAGAACAAGCATGCTTTATAACAACACTGATTTT
TCTTGTGCAAGGTATCGTGGAATTGGTCGCTGGTCTGTTCAAAACTCTGGTGGCGGTAGT
GTTAGCCCAGAAACGCCTTTAATGGGTCTTGTTCATTCTCATAACACTATTCAGGCAGCA
ATGGGAACCCAGCTTAAGCTTTGTGCTGTTGCGGAGGCAGCTAAAACGTTGGGGTATCAC
AATTCGCCACTGGGTCAAGAAGATGTGTTCTCTAAGAACTCGTTCAATCCTCCTATGTTG
ATTGGTGCTGTGCAAGCTTCGCCGCTTACAATGGCAAATGTTTATGCAACAATCGCAGCT
GATGGCGTTCAATGCGATCCTATAGCCATTAAGCGTGTAGTAGACAAGAATGGTAAGCGT
TTGCGTGTTCCTAGCGCTAATTGCCATCAAGCAATACCAAAGAAGGTTGCTCAAACGGCA
GCATACGCTATTAATCAAGGCGTTGTTCAGCCAACTGGTGTTGCGCATATGGCTCAGCTA
GAAGGTGGACGAAAAACGTTTACTAAAACTGGTACTAACGAAGACTTTTACATGGCAACA
GCTGGATTTGTGCCAAACAAGGTATCTGCGTTTATTGCGGTTGGAAATGCGGAAGTTCAA
AAAAGCTTTAACAACATGCGCATTAATGGCGTCTACCACAGCACATGGTATGGTACCTAC
ATTGCTATGCCTGCTTGGAAAAAGTTTATGGATACGTACCTAAAGGCATCTAACACGCCT
ATGGATAATGATTACGGAAAACCAGATCCAAAGTATATGGCTGGCGGA------AAAATG
CCGTTGACTAGCGAGCAGATGCGTAGGCAGTATGAGTTGCAACAGCAGCGTGATAGAGAA
GAAGAAGCGCGCAGGCAGGCAGCTCAAGAGCAAAGCCAGGATTCGCAAAGCGACCAGAGT
GCGCAAGGCTCTCAGAATTCGCAAGGTGATCAAAACTCGCAACAAGATGCTGCTACAAAC
GGACGCTACGCAACGGGCGACGGAAGGCAAGACCAATATTCTGGTGACTCC---------
------AGCAGTAGAGATACCTCCAGCTCGTATTCTGGCGGAACTCGCTAGGTGGTA---
---AGAATTAAGCCAGATAAGCCCTATGCGGAAGACCTTCCGTTAACGCATACAGCGTTA
TTTAAGCAAGTGCCACTAGATCAAGCGAGGGAGCTGCTAGAACACTTGCATGAGTCGGTT
TTTTCTAAGGGGCAGGCGATTTTTAACGAAGGAGATACGGATCGCCGCATGTATCTTTTG
GAGCGCGGACGCGTTAAGCTTGTTCGTCATTCTAGAGATAATCGTGTGCAATTGCTTAGC
ATTCACACGCATGGAGAAATTCTTGGGGAGATTCCTGTTTTTGACCCGTATGGTGGGCCG
CGCACGGCATCTGCGATTGCTATTACAGATAAAACTCGCGTGCTGTGGCTAGAAAATGAA
GTACTTTTTAACTGGTTAGGTCATCATCCGCGAGTTGCTGTAGATATGCTTCAAGTTTTA
GCTGCTCGCTTAAGAGCAAACAACGAGCATATTTCTGATCTTGTTTTTATGGACGTTCCA
GCAAGATTAGCAAAAACGCTTTTGAACCTTGCTTCTAGATTTGGAGAGCCTGTTAGAGAA
GGCGTGCTTGTTCCTCACGATTTAACTCAAGAAGAGCTTGCGCAATTGGTTGGATCTTCT
AGAGAAACAGTTAATAAAGCGTTGATGGATTTTGCGCAAAGAGGTTGGATTAAAAGGCAC
GGAAGGTCGATTATTATTTACGAGCCTGGAATGTTGATTCGCCGAGCAGAAAGATAA---
---ATGCGGATT---------------------------------TTTAAG---------
---------ACACGCAATTTACGCAATCTACGCAATCTACAAAGC---------------
---------------------TCACATAAC------GCGCGCACATTGGCTCTGCTTTTG
GCTTTTGTTTTATACATTGCGATTATTGCAATCGTAATGTGTTTCCACGAACCTTGGTTC
GACGAAGCTCAAAGCTGGCTGATTGCGCGCGATTCGCCAATCGCAAGCATTTTTAGCATT
AGAACACATTACGAAGGTCACCCTCCTTTTTGGAATCTTTTACTTGCGATTGCAGCCAAA
AATGGCGTTCCATACGAGTTTGGAATTAAGGGCATTCAGCTGGTTTGCGCAAGCTTACTT
GGCGCGTGGCTTATTTTTAAGTCGCCTTTTAAGCACGCAAGTAGCCTTGTAACTTTTCTT
ATTCCGTTTACTTATTTTGCTTGCTTCCAATACGGAGTTACTTCAAGACCGTACGCTTTG
CTTTGCTTAAGCTTGCTAGTAGCGGCACATTACTGGAATAGTGCGGATTCTAAGACTTCT
AGCGCTTGCAAACTTGCGATTAGTCTTATGTTTATGTGCCTGCTTAGCGTGTATGGAATC
GCGTTTGCTGCAGGATTTACGATTGCTTGGATTTGGCGAGTTTTTAGCAAGAATATTAAC
AAAAACCTTAACGAAGGTCTTAGCAAAACTCGCAATAAAACTCTTGATTTTAATGCAATT
TTTCACGCGATTAAGGCAACAATTATACCGTCAATCGCATCAAATTTGGCACGACTTATA
TATTGGGGATTAATCGCCATTTTTGGCGTTGCAAACCTTGCTCTTGCATGGCCAGCAAAA
AACGCGTTCGCCACTCGCGCAACGATTGATGGCAATTCAACAATCGCAAAATGCTTTGCT
TTTATATTTGTAATGCCTTCCGAAAGCATGTTTACAAGCTTTTATGGCGATATTTCAATG
CGAAGAATGCCTTTTGACTTTTTGCCAATTGCAATATGCACGCTGTTTAGCCTTGCGATT
TGGGCATTTGCAATTAAAATCACCATGCGAAGAAAACTTCTTGCAGTTCTTGTAATCCCT
TATCTCGTTCTTACAATCGTAGCTGTTCGCTATTTTACGCTTCACCACGCAGGTCTAATC
TTTGTGTTTTTGCTTAGTGTGCTTTGGATAAGTCACATAAAAGAGCCACTTAGCAGCAAC
GATATTCCTGCGATTTTTGTTAAAATCGCC------------------------------
------------------------------ACTACT---------------AAATCCAGA
TTTATAAAAAACAAAGCTTTGAAAATCAACTTACTAATCTCAATAATCCTTGCACCAAGC
CTAATTTGGAACGCGTTCGCTTGCGTAAACGACATTCTGTTTGACTATTCGCCTTCTAGA
GCCGTAGCGCAATACATATCTAGCAATCACTTGCAAAATAAGCGTTTTGTAGCATCTTGG
CTCCATAATTACGAGCAAGTTGACGAAAGTAGAAACGTTATTTCGCACGAAGAAATCGAC
ACTCACCAATATTCGTGGCTTTTAGTGGGCGCAAACCCTTATTTTTCTAAGAATCTTATA
GATTGTGCCTACAAAAACAAGACTTTTATAACAAACGAAAGCTCGTCTGCAAGTCAGCAA
GAAAAAGAGTTGGCAGCGTGCGCCGCAAAGGGCGAGCCAGAGTTCTTTGTTAGCGAATCC
ATCCAACCGTGGTACTACTTCTTGGCATTAAACTACAACATTTCGCACTACAAAGCGCAC
ACTGTTTCCAACGTTAAAACATCTTGGAAAGCTCTTGTTTGGGAAAGCACTGCAACTATT
TACGAGCGAAAATCGAACATAAAA---TAGATGGCTGACGATATTTACGATTCTAAGGCC
TACGATTCTAGTGAAGAGCATAATGGCAATGCTTCACAAAGCCAATCGGAGCCA------
------------------------------------ACGAGCGCGCAGGAAAATCATGTG
---------------------------------------GAGTCAGAGCAGATTTATAGA
CCAGCTCCAGAATACGGAGCGTATGGACCTGTAGATGCTGGTGACGCAAATAATGGTGAT
GCAAATAAAAATAGC---GGTGATTCTAATCATTCTGGCGAATCGTTGCAAAATCAAGAG
CAAATTGGCGCGAATGGTGCAAATGTAGCGAATAGCGCAAATAGCCGTGATTATGCAAAT
TCAGAATACGGAAACGGTTTAGATAACCCATTTTTGCCATATGGCGATCCATATAATGCA
AATGGCGAGCAAAAGCGAACTAGATTCGGCAATCCTTACGATTTGAGCGATGACAATAGC
GCGGATAATAGTGTGGATAGTAGCGATGACAATAGCACGGATAGT---------------
------AGCACGGAAAGTCAGCCTGCTGAAGCTTCAAATCAAGTGCCAGATCAAGCGTCA
AGC------------CAAACTACAAGCCAAAATCCAAATGTGGTTTATAAAAAGCGCGGA
TTTAAGGCGGAATCTAAAGAAAACTCAACAATAATGGTGGCAATTGTGTCATCCATTATT
TCTGCAATTGTGTGCGTTGTTGTAATGGCGTTTGTTCTCACTCAAGGCTTGATTCCTATT
CCAGGCGCGGGAACACTTGCAGATGTGGGTGCGCAAAGTCCTTCAAAAGGAACAGCCGTA
GTAAAAGGAGGTCAGTCTCCCGATTGGCGCTCGGTTGCTAAAAACGTTTCTGGCGGAGTT
GTGTCTATTCAGGCGCGCAATAGCAAAAACATGAGCAAAGGCTCTGGCGCAATAATCGAC
AAGCAAGGTCATGTTGTTACAAACAACCACGTTATTGCTGGCATGCAACAGCTCCAAGTA
ACGCTTTCTAACGGTCAGATTTACAAGGCTAAGCTTGTTGGAACAGATAAAACTACTGAT
TTGGCTGTTCTTAAAGTAGACGGTTTGCCTAGCAGCGTAAAGCCAGTTGATTTTGCGGAT
TCGGACGCGCTCGCGGTTGGCCAGCCAATAATGGCAATCGGAAATCCACTTGGATACGAC
GATACTGCTACAACAGGCATTGTTTCTGCGCTTAATCGCCCAGTTTCTGTTATGGATGAT
CAAAGTCGTTCGGAAATCGTTACAAATGCTGTGCAAATTGATGCCGCAATCAACCCAGGT
AATTCGGGCGGCCCAACTTTTGACGCTTCTGGAAAAGTGATTGGTATTAACTCGTCTATT
GCTGCAACTTCTGCAAGAGGTGGCACAGCAGGTTCTATTGGAATCGGCTTTGCTATTCCA
TCTAACCTTGTTAAGCGCGTAGTAAACGAGATCATTAAGCATGGTTCTGTAAAGCACGTT
GCTCTTGGAATTATGGTTAAAAGCGTAAATGTAACGCAAAATAACATTACGCGTGGCGGC
GCTCAAGTGGCGTCTGTAACGCCTGGTGCTCCTGCTGCAAAAGGTGGAATGCGTGCTGGA
GATACAATCGTAGCGTTTAATGGCAAGTCTGTTACAAGCAACTACTCGCTGCTTGGATTT
GTGCGCGCTACCGCTTTGGGAGATAAAGCAACAATAACGGTTGTTCGCGGTAATGGAACT
GTAAATCTAACAGTCAAGTTTAACCAAGAAGAAGCTGCGGTTAATGGAGCAACTCGTCAA
GATCCTCGCTCGCTAAGAAAGCGCGGCAACAAGAAGCCTGATTCTTCCGATAAGAAGAGC
CAGAATGGCAATGGCGGCGATTCTTCGGATGATGACGACGACACTTTGGATCAGCTTCCT
AGAGGCGGAGACGACGATTCCGACGACGGCGGCATTTTTGACCCATTCGGTTTTTGGTAA
ATGCTTCAAGATTCGCCATATTCGCCTTTAATGGTGTTTGTTGTTTTTGCTTTGATTGCA
CTTTGCGTTGCAATTGTTGTGGTTATGTTTGCTTTTGACTTTGTTCTATCGGCATTTCGT
AATGTTTTTGTTCCGTTTTTTGATTCTACTTTTAGTCGTATTTTTATGACTTTTAGACGT
GGTTCTAAGCGCATTTTTCGCATCATTTTTCATAAGAAAATGCAAAAAGTTTTAGGCGAT
TCCGACTTT------------------GATTCC---GATTCCGACTTT------------
---------------------------GATATAGACGATAGTTCC------GAAGACATT
AGCTCCGACGCTTGCGCTGTTTTAGCTATGCTTCCAGGAGCTACGATTGTTGTTGATAAA
AATAACGACGTTTTGCGCGCAAGTTCACAAAGTTACACTCTTGGAGTTGTTTTAGACGAT
TCGATTGTTCAGCCGCGCGTTTTGCAAGCTGTAAATAACGTGCGTTTCTCTGGAGGCTAT
GAAAGCTTTGATTTAGTGACATTTACCCCCAAACAGTATGTAACAATTAGTGAAGATAAT
GATTTTTATGTAGATAATGTA---------GATAAAACTTCGTATTTGCAATCTTCGGCT
GCTTTCGATTCTTCATCAACACAATCTAGCGATTCAGCGCCTAATCCTTCTACAATTTCT
AGACCTAATTGGCTTAATATTACAGTTGGAAGTGTTGGAGAAGGCAAAGTTGTTGTTATT
ATAAATGATTCCAGTGCGGAGCATCTTTTTGAGCAAACGCGTAACGATTTTATAAGCAAT
GTCTCCAATCAACTTATTAGCTCAACACGCATGATTTCCAGCCTTACTAATGTTTTGCAA
TGCAAAGATGTTAATGCAAGTCGCATTAAAGATATTGCTGCGTCTGCTCAAAAATCGTCT
AAACACTTGGAACATATGTTAGAAGATTTGCTTCTTCTTATGCGAGCGCAAAGTCCTATT
GATGCTTCAAAAGCTAGTGTTGTAAACGTTTTGAAAGTGTTGGAAGATGTTAAAAATCTT
GTTTCTGCTCTTTCGTCTAGTCAAAATGTTCGCGTAATTATTAAAGCAGATTCTTCACTT
AACATTTTAGCGGATTCTAATCAAATAAGCAGTGCGATTAGAAAACTTGTTGAAAACGCT
ATTATCTATTCTCATAAAAATAGTGTTGTTGCGCTTTGCGCTTTAAAGTCAGAAGATAAT
AGATTTGCTGTTATTCGCGTTGTTGATTCTGGAATTGGAATCCCGCTAAAAGATCAGCCG
CGTATTTTTGAACGTTTTTATAGATCGAGTAATCAAAATGACTTTAGTAAAGACGGTGTT
GGATTAGGTCTTGCTATTGCTAAGCACGTGGCTCTTACGCATCACGGCAGCATAACATTG
TGGAGTAGGCCTGGGCAGGGAACTACTGTTAATTTTGCTATTCCGCTTGCAAAGTAG---
---------------------ATGAAGCATGCTGAGCATGGCGCT---AAAGCGAAGGGG
CGGTTTAATTCGCCTTTTATGCTTTTTACCTCTGTGCGCGGTTCTCATGCATCT------
------------------------------------------------------------
---------------TCTAATAATCGT---------------------------------
------------GCTGCAGCCGTTTTAGCAAATAATGGTGCTGTTGTAAGT---------
------CTAAAAGATATAAATCAAGAATTTGCTGTTTCT---------TTGTCTCGTCGC
CAGATTCGTTTAGCACGCGTTGCTAAAGAGCGTAAGAATCGTATGATTATTTCCGCTTCT
TTGTTTGCATTAGTCGGAGCTGCTTTAACTTCTATGACGTTGAACAAGCCTAATAACATG
GATTCTTTGGCTTCTAAACCTTATTCTTCTAAGTTGAGTTTTGTAGACGATTCTTCTGAT
CAAGCAGCATCTCGTTCGAGTATGCGAGAAAGCATT---------AAT------------
---------------------------------------------CGCGCTAATAAATAT
TTGAACTTTAGCAGCGCAGTTGCTGGCCTTGAA------TCTGATTTAAGCGCA------
------------------------------------------------------------
------------------------------------TTTTCTACTAAGTCTTCTCATAAG
TCTAAGTGGGATTTGGGTTCTAATTCCGATTTTAAGGTGTCGGAAATGTCTAAGTCTGCA
GCAAATAATCCGAATGTTGCTGTTTTCTTAGATTCAGATGCAAAGATTGTGCCATCTGGT
TTTAATCCAAATCACGATTCTGGCGATTCGGGAAATGCTTACGAATTTAGCCAATGCACT
TGGTGGGTTTATGTTCGCAGGCATCAGCTTGGCCTTCCAGTTGGCTCCAATATGGGAGAC
GGATGGATGTGGGGCTGGACTGCTCGCAAGCTCGGTTATTGGGTAGATAATACTCCTCGT
CATGCTGGAGACATAATGGTGTTTGGCCGCGGTCAGGCTGGAGTTAACCGCGCTTATGGC
CACGTTGCTATTGTAGAAAAGATTAATCAAGATGGTTCTATAGAAACATCTGAATCTAGT
GCCGAATATCATGGTAGAACCTATTCAAGAGTCGTTAGCGCTAAAGATGCTTCCGCTTTT
GAGTTTATTCACTACTAA------------------------------------ATGGTT
GAGCAAAAGATTAATCAAAATATTAAACAAAATAAGATTTTTTCTTCTATAGTTGCGGGA
GCTGTATGCACAACTCTTCTTGCTACTATGGTTCCTTTTGCTTGTGCTTAT---------
---GCAGAAGAGTCTGCAGTTACTTCTACGCGTTCCTTCCCGAAAGTCACATCTGTTAAG
CGCGATTTATTAACAGAATCTACTTCTACAAGCGTTGATTCTAATTCGCATTGGGGCGGG
ATTGAGTCTTTAAATGTTCCTCAAACTAAAAGTGCTGCAGAGTTGGCAGCTCAGGCTGCT
GCT---CAAGCGGCAGAGGAAAATGCGCGTAATGCTGCTCGCAATAATGATGGCGAT---
TACGATTCTGCTGCAAGCCGTTCTGGCGTTAGAGGA------ACATCGCAAAGCTAT---
TTTGTTGCTCCTCCAGATGGTTCTTCTACGTCGGCAATGCTTAATTTTGCTGCTCAATTC
TTAAACAAAGTGCCGTATCGTTCTGGTGGAACAACTCCTGCTGGTTGGGATTGCTCTGGC
TTTGTACAATACGTTTTTGCAAATATGGGTGTTTCTTTGCCTAGAACTTCTGGCGCGCAA
GCAACAGTTGGTACAGCTGTTCCAAGTCTTGCTCAAGCAGCTCCAGGAGATATTATTGCA
AATGGTACTCACGCTGCGATTTACGTAGGCAATGGAATGGTTATTAATTCGCAATACGGC
GGAACAAAATATAGCCCTATTCCTTACGTTTTTACATCTGCTTATTCCATTCGCCGAGTT
TTTTAG------------------TTGAAAATCGCGATTTTTACAGAAACGTATCCACCA
TACATAAACGGCGTAGCAACACAATCCTACATGCTTAAAAAAATGTACGAGGAACTTGGT
CACGAGGTTCTTGTTGTTACAGTTGGCTCCGAAAAACAACGTAAAACCAAGCTTGTAGAC
GGCGTTGTGTACGTTCCAGGCATTCTTTTAAAAAAGCTTTACAAGTATAGGGTTGCAATT
CCAATTGGAAACATGCGCAAAAAGTTCCCGATTAACTTTAAGCCAGATGTTATTCACATT
CAAAACGAATTTGGCATTGGAGAAATAGGCCTAGAAGTGGCCAAAAAAGAGCATGTTCCT
GTTGTTTACACGCTACACACCGAATACGATAAATTCCTGTTTTACATTGGCCTAAAGCAT
TTTACTGAGTTTTCTAGGAATATATCGGCAAAATACTTTACGCGATTTTCTAAAAACGCA
ACAATTATTACCAGCATGTCTGCTAAAGCTCAAGCTTATATTGACCGCCAAAAAGTTGAT
AAAAAGGTTGTTGTTCTTAGCAATGCTGTTGAATACAAAAAGTTCTTGCCAACACCAGAA
CGAATTGCTTTTAGAGAAGAATTCCGTAAAAAATACGGCATTGCAGATTCTACAAAGCTG
TTTGTTTTTGTTGGAAGAATCGGAGCCGAAAAGAACATTAGCGAGTTGATTGACAACTTT
ATGTATTGCGATTTTCCTCGCGATTTAGCTCGACTTGTTGTTATTGGCGGAGGCCCTGAT
CTAGAGGACTTGCGCAATAAGGTAGCAAGCAAAGGATTTGAAGATAGAATTTACCTTCTA
GGCCCTATTGAACACACGCAAATTCCTAAATATTTGCACGCAATGGACTACTACACTACC
GCTTCACTATCAGAGATGCACTCGCTTTCTATGCTGGAGGCAATGGCCTCTGGCTTGTTT
GCGCTTGTTAAGCACGACGCTCCTAATGAAAATCAAATTATTAGTGGCAAAAATGGTTAC
CAATGGGATTCTAAAGAAGACTTTAAGCAAGTGTTTAGCCACGTTCTTAATATGAGCAAA
GAAGAGCAAGAGCAGCTAAAAGCAAATGTTCTTGAATATTCAAAAAACAATGACTTTAAA
AAGCAAGCTCAAGAGTTAATTAAGATTTATGAGCGTGCAATTAGCATTAACAATCAAGAG
CTTGCTAAAAAGCGCGCTGCTCGAGAGGCAAGACGCGCGCGGTTCTTGCTTAAGAAAAAC
TAA---------------------------------------------ATGGCTAGAAGA
ATATGGGTTGAGCGTTTAGAAGACGGCTCTTGGATTGCAAAAAGCGAAGACGGAGCAACA
CTAAAATTTGGCAAAGGCGAAGGGCAATTTTCTCCCGTAGAACTAATGCAAATAGCTCTA
GCTGGTTGCACAGCTTTAAGCAGCCAATACGCTGTTGAGCATGCGATTGGAGAAGGAAAA
GGCGCGCGCGTAGTTGTAAATGGCACTTACGACCCAGAAGAAGGAACTTACTTAAGATTC
CAAGAAGACTTAACAGTAGACGCTACAAGCGCAAAGCCTGCACTAACTAACGAAGATGCA
CAAGCACTAAAAGAGCGTATGGAAAAGCATATTAGCAAGGGTTGCACAGTTAAGCACACT
CTTGAGCGCGGAGCACTTGTACAAGTTAGCGTAAATATTCGGCATTAAATGGCTTTAACT
CAACAAGAACTTGCAAATTTGCGCGCTCGCGTGCCGCAAAAACCAGTGTCTAATATTCCT
ACTCCTTACGAGGATTTGGTTAGAAAAATCTTTATGGAAGGCACATTAAAATCAGATCGC
ACTGGCACGGGAACAATATCTCTTTTTGGTCAGCAAATTCGCTTTGACTTAAGCAAGAGT
TTCCCGCTTATAACAACAAAAACTGTGTTCTTTAAGGGACTTGCATACGAGCTTCTTTGG
TTCCTTAAAGGCTCTAGCAATGTGCGCTGGTTGCAAGAAAACGGCGTGCATATTTGGGAT
GAGTGGGCAGACGAAAATGGCGATTTAGGCCCTGTTTACGGCGTTCAGTGGAGGAGTTGG
CCAGCGCCAACTGCGGAAAATCCAAATCGCACAATCGACCAGATTGCAAACGTTATGGAT
CTTATTAAAAATCATCCGGATTCTAGAAGAATGATTGTTAGCGCTTGGAATCCTGCAGAA
GTAGAGAACATGGCTTTGCCTCCATGCCACTCGCTTTTCCAGTTCTACGTTGCCGATGGA
AAGCTTTCTTGCCAGCTTTACCAGCGTTCTTGCGATATGTTCCTTGGTGTGCCATTTAAC
ATTGCGTCTTACTCGCTTTTAACAATGATGATGGCTCAACAAGCAGGATTAGAGCCCGGA
GAGTTCGTTTGGACTGGTGGCGATTGCCATATTTACGACAATCACGTTGAGCAAGTGCTT
GAGCAGCTTTCGCGCGAGCCGTACCCGTATCCTAAGCTAGAAATTCGCAAAGCCGATTCT
ATTTTTAGCTACGACTATAGCGATTTTAAGGTTGTTGATTATAAGCATCATCCTACGATT
AAAGCTCCTGTAGCTGTGTGA---ATGGAATCTTTAAACAAAATTCACGTAGATGCTAAG
CATCCGTATGTTGTTATGACAGTTTGTACGGGGAATATTTGCAGATCTCCAATGGCAGAA
ATTGTTTTGCGTAACGAGTTTAAGCTTAGAGGATTAAGCGATGTTGTTGCTGTAAAATCG
TGTGGCGTAAGCGACGAAGAATATGGAAATCCGATTGATAGGCGTGCGCAAAAAGAGCTT
AAAAGTAGGGGATATTCTTTGCCATTAAGCCATTTTGCGCATAGGATTGAGCGAGACGAA
ATAGAAGAGACGAATCTTTTTCTTCCAATGACGGCTTCGCATATGCAATCTTTGCTTAGG
ATTATTCCGCCGCAAAAGCGTAGTCTTGTTCACATGTATAGGTCGTTTGATCCGTCTTTA
GAAAAGCCACAAGCTGGTCGTGAAGCTGTTTTAGACTTGGCAGATCCTTGGTATGGTGGT
CCTAAAGAGTTTGAGATTGCAATGAATCAAGTGGAGGAGTGCGCTCCGTACATTGTTGAT
TGGGTTCAGTCGCGTATAACGCGTGAATAG------ATGGCTAATCTTAATGTGGAAGAT
GTTAAGAATCGTGTTAGCGCTGCGTGGAATGATGTTATATCCGTTCTTAGTAAAAAGATA
GAGCTTGGAGCTGTTTCTGCTAAAGGCATTACTGGGGATCATATGCGCGCCTCGGCTGAA
TACGTTGCTGGAGTATTGCGCGAAGTGGGCGTTGATGCTCGCGTTGAGCAGTCGCAAAAT
CCAGATGGCACTCCAGGCGCATTCGAGGTTGTTGGATCTAGAATTGTAAATCCAAATGCT
CCAACTGTTTTGCTCTACGCTCATCACGATGTTCAGCCTGTTCCAGATGCAAGCGAGTGG
AACACGAATCCTTTTAAAGGAACCGAGATAGATGGGCGCTTGTATGGTCGCGGCAGCGCG
GACGATGGCGGCGGAATTGCCATTCACTACGGTGCTTTGCGCGCTTTAAGTGAAGATTTA
GGCGTAAACATTAAAGTGTTTATTGAAGGCGAAGAGGAGATGGGCTCTCCAAGCTTTATT
CCTTTTATTGAGTCTCACAAAGATGAGTTTGAATCCGATGTGATTATTGTTGCAGATTCT
GGAAATTGGTCTGCCGAAGTTCCAAGTCTTACGACTAGCTTGCGCGGAAACACTACTGTA
GACGTTAAGGTTAAGGTTCTTGATCATCAAGTTCACTCTGGTCAATTTGGTGGTCCTATT
TTAGACGCATACACGCTTGCTTCAATGCTTGTTGCTTCTCTTTACAACAAAGACGGCGAT
TTAGATGTTCCTGGAGTTGAATCGCAAGAGCCTGTTGGCGGTTTGCAACGCGATTTAGAC
GAATCGCAAGTTAGAGCCGATTCTTCGGTAGTGGATTCATACAAGCTTGCAGGAACGGGA
TCGCTTGCTGCTCGTATGTGGACTAAGCCAAGCTTGACTGTTATTGGAATGGACGCTCAT
CCAGTAGAGGAAAGCTTTAACGTTATTGCTCACGAGACACGCTTGCGACTTTCGCTTAGA
ACTGCGCCTTGCCAGCGTCCTGAGGAAGCACAAAAAGCATTGAGTGACTTTTTGGTTAAA
AATGCACCGTTTGGCGCGCAAGTAACTGTAGAGCCTTTAGATAATGGCATGGGTTGGGCT
ATGGATCCAAATGCTGTTGCAACTAAAGATGCGCTCGCATCTATGAAAGACGCTTTTGGT
GTGGATCCTATTAATAAGGGCGAAGGTGGTTCGATTCCATTTATTCCAGAATTGCAAAGA
ATCTTCCCTAAAGCTCAAGTTTTGGTTACAGGTCCAGAAGATCCAAAGTCTAATGCTCAT
AGCCCAAACGAGTCGATTTCTCTTTCTGGCTTGAAGTCAAATATTGTAACGGAAGCTTTG
CTTCTTAGCCGTTTAGCGAAGTAA------------------------------------
------------------------------------------------------------
------------------------ATGCGT------AACATGAATGCTCAAGCTCGCGAT
ACTTTTGATGCTGCTCGTATGTGGTGGTGGCAGACTTCTCTTTGGCGTAGTTTACTCTAA
------------------------------------------------------------
------------------------------------ATGCGTAAAAATGCAATAAATAAT
AATGCAATA---------------------------AAGAATGCAGTAGAAAATCAATCA
ATAAAGTCTAAC---------ACAAAGTGGAATATGCGCGCGATTGCAGCAGGATTGTTA
GCGTCTGCGACTTTAGTAAGCTTTGCAGCTTGCGGAGATAATGTTCCTGCAAGTAGTTCG
CAACCGTCCACAAATTCTAGCGCAAAAATCGTAGGAAACTTCCAAGGCTCGGGAGCCTCT
TCTCAGCAGGTTGCCGTAGAAGCGTGGATTGCAGGATTCCAATCCAAAAATCCTGGCGCA
AAAATCGCATATAATCCAACTGGCTCAGGCGCAGGAGTTACAACATTTATGACGGGTGCA
ACAGCTTGGGCTGGATCCGATAAATCGCTAAGCGACGACGAAGTTGAAAAGTCTAAGTCG
GTTTGCGCTAATGGCACTACGGCTTTCGACGTTCCAGTATACGTTTCTCCAATCGCAGTA
ATCTTTAATCTAAAAGGCGTTTCGGATGCTGGAAAGCACATAAATATGGACGCTTCTACA
ATCGCAAAAATCTTCGACGGCAAGATTACGCGTTGGAATGACGATGCGATTAAATCGCAA
AATCCAAAGCTAAAGCTTCCAGATAAGCCGATTATAGTTGTTCACAGGTCCGATAAGTCT
GGCACAACGCAGAACTTCTTAAGTTACATAAAGGATGTTGCTCCAAGCGATTGGGCGTAC
GATCTTAGCGAAAATTGGCCAAATAGCGTAGGCCAGGGCGCAAAAGGCACGTCTGGCGTT
GTTTCCACAATCCGCATGGCAGACGGAGCGATTGGATACGCGGACTTTTCGCAAGTTGGA
AAGCTTGGAACTGTTGCAGTAAAAGTGGGAGATTCTTACAACCAGATTAGCCCAGAAGGT
GGCTCTATAACCGTTAACGATTCAAAGGTTGACGAAGATGCTGCAGCAAAATCAAAGCAC
CGCGTTGTTGTTAAAATAAACCACAAAACAGAAGAAAAAGGCGCTTATCCGATTGTGCTA
GTTTCTTACGATATTGTGTGCAATGCGTACAAAGATGCTGCAACTGCACGATTTGCAAAG
TCGTGGCTTAGCTACGTTGTTAGCAAAGATGGTCAGAATGCGGCTTCCGCTGCTGCTGGA
ACTGCGCCTTTGCCAGAAAAACTTATGGGCAGGATTAACAAGTCGATTCAGTCGATTCAG
TCGGTTGGCAAGTAAATGCCT---------AAG---------------TTTACAAAAATC
GCCATTGTTGGCGCTATGGAAGAAGAAGTTGCGCACATTGCCGCTTCTCTTAGCAATGTT
AAGCATAATAAAGCCGCCAGCTTAGATGTATCTTGCGGTGTGCTTGAATGCGAAGATGGC
GGAAAAATCGAAGTTGCCGCTACAGTTGGCGGAATGGGCTTAGTAAATGCCGCCGCAACT
GTGCAGTATTTAATTGATGAGTACAAGCCTCAGGCCGTAATCTTTTCGGGAATTGCGGGA
AATCTTAATAAAAATTTGCATACGAATGATGTTGTTCTTGGAAAAACATTAAGATATTTA
GATACCGACATGCGCATGATTAATCAGTGGAAGCCGTTTACAAACGAGTATCATTCAGAC
GATTATCTTCTTAAAACTGCAGACAGCGTTTTAACAAAGATGGGCATTAACCACATTTTG
GGAACAATCGCATCTGGTGGATATTTTGTAGACACACCCGAAAAAGTGGCGGAAGTTATT
GAGGCGACTCAAGCGGATGCTGTAGAAATGGAAGGCGCTGCGATTCTTCACGTTGCTGCA
AGAAACGACGTTCCAGCGCTAGTTGTGCGCGCAATGAGCGACAATGCAGACACAAAATAC
GAGGAGTTCCACACTTTCGACATATCGGAATACGCGGATACGGCTGCAAAAATGACGGTA
AATATTGTTAGGAATTTGTAGATGTGCGAATCGCCAGCCACCAATCGCAACAGTCTTCCT
AAAGATAAAGATGGCGCTTTAAGCCGCGCTCTTCCAATCGCGCGATACGCGATTTTTGCG
CTTCTGCTTGCTGGTGCGTTTCTTCTTGCGTTTGCGTGGTATCGCGGCACTCACAGCAAA
GGCTACACTGTTGTTGCCTGTTCTGCACTATGGTTTAGTGTTATTGTTCCGTTTATTACG
CTGATTGTACTTTGCATTTTTGTGCGCGGATGGCGTCTTGTTGTTGGCTCTACGATTTGC
GTTTTGCTAATAGCGTCTTTCTTTGGATTTATTGCGCTTCAAAATCAAATCATGGAGTTT
TTGAATGTTCCAGCTACAAATCCTTGGTTTGAATTCACGTGCAGCGCTTTGCTAAAAATT
GCAACCGCGTCTTTTGTTATTATGTGTTGTGTAAGCGTATTTTTGATTAGACGCAATGCA
---------ACGCGCGAGATTAAATACAACGCGCGAGATTAA------------------
------------------------------------------------------------
------------------------------------------------------------
------------------------------TTGGATCGCGTAGTTACTATTAACCGTGTT
TCCAAGACCCACAAGGGTGGCCGTACCTTTAGCTTTGCAGCACTTGTTGTTGTTGGCGAC
GGTAAGGGCACTGTTGGTGTTGGTTACGGTAAGTCTCGCGAAGTTCCAGCAGCTATCGCT
AAGGGTCAGCTTGACGCTAAGAAGCATATGTTTACTGTTCCACGCATTCGTGGTACCGTG
ACTCACCCTGTGTTGGGTCACGATGCTGCTGGTACAGTTTTGCTTCGTCCAGCTGCTCCA
GGTACTGGTGTAATCGCTGGTGGCGCTGTGCGTGCTGTTATGGAGTGCGCTGGCATTACC
GATATCCTCACCAAGTCCATGGGCTCCGCAACCGCTGTTAACGTGGTTCGCGCTACTGTG
GATGCTTTGAAGAAGCTTGAAGAGCCAGAAGAAATTTGCGCTCGTCGTGGACTTTCCCTC
GAGGAAGTTGCACCAGACGCATTGCTTCGTGAGCGCGCTGCTGGCATTGCCGAAGCACGC
AAGGCTCGTGAAGAAGCTCAGGCTGCTAAGGCTGCCCAGGCAAAGGATGGTGAGTGAATG
GCTAATGAAGAACCAATGTTGCACATGCACACGTTGCGTCCAGCTCCAGGAGCTAAGAAG
GATCGCATCCGCGTGGGTCGTGGTGAAGGCTCTAAGGGTAAGACTTCGGGTCGTGGAGAC
AAAGGTACGAAGAAGCGTTACCAAGTTCGTCCAGGCTTTGAAGGCGGCCAGCTTCCACTT
TACATGCGCTTGCCTAAGCTTCGTGGCTTTAAGAGCCCATTTAAGAAGGAGTTCCAGGTT
GTTAATGTTGCAGCTCTTGCAGAACTCTTCCCAAATGGTGGCGAAGTCACTGTTGCTGAT
TTGGTAGTTAAGGGCGCTGTGCGTGATGGTTACCCAGTTAAGGTTTTGGGCGATGGCGAT
CTTAAGGTTGCTTTGACTCTTAAGGGAGTTAAGGCTTCTGCATCCGCTAAAGCCAAGATC
GAAGCTGCTGGTGGCTCTGTTAGCGAAGAGTAGATGCGATTGTTAATTATGGGTCCGCAA
GGAGTAGGTAAAGGCACTCAAGCCGCTTTGCTTGCAGAGCATTACAATATTCCTGCTATT
TCTACTGGCGACATTTTCCGTTATAACTTAAAGAATAAAACGGAACTTGGCAAGAAGGTT
CAAGGTTATCTCGATAAGGGAGAGCTTGTTCCAGATGAATTGACAAATAGCATTGTTAAA
GATCGTCTTGCTCAAGATGATGCAAAGAATGGCTGGATTCTAGATGGCTATCCTCGCAAC
GCTTCTCAAGTTCAGGCTCTTGATCGCATGTTGGAAGAGCTTGGTACTCCACTAGATCAT
GTTGTTGCTTTAGAGGCGGAGCGTGAGGTTTTGCTTGAGCGCATGCAAAAGCGTGCTGTA
GAGCAGGGTCGTTCCGACGATACTCCAGAAGTTATTGCTAAGCGTTTGGAAACTTACGAG
AAGGAAACAGCTCCTTTGCTGGATATTTATGAAAGCCGCGGTCAGCTTGTTGAAGTTGAT
GGCGTTGGAGATATTGCCGAAATCAACAATCGCATAGTTGAATCCTTGGTATGAATGGCA
AAAGACGGTGTGATTGAAGTCGAAGGCACGGTAGTAGAAGCACTACCTAACGCGATGTTT
CGCGTTCAGCTTGAGAACGAGCACATTGTACTGGCTACGATTTCGGGAAAAATGCGTAAG
AATTACATTCGCATTCTTCCGCAAGATCGTGTTGTGCTGGAGATGAGTCCTTACGATTTG
AACCGCGGACGTATTACGTACCGTTATAAGTAA---------------------------
------------------------------ATGGCACGTCTTGCCGGAGTAGATATTCCC
AATGAGAAGCGCATTGAGATTGCCCTCACCTATATTTTTGGTGTAGGTCGTACTCGCGCT
AAGGAAACGCTTGCCGCGACCGGTGTTAATCCGGATACCCGCGTCAAGGATCTTACGGAT
GAACAGTTAATCACTTTGCGTGATTATCTTGAGGCCAACTATAAGATTGAAGGCGATTTG
CGTCGTGAAATCGACGCCGACATCCGTCGTAAGATTCAGATCAACTGCTATCAAGGCCAG
CGTCATCGCAAGGGTCTTCCTGTGCGTGGTCAGCGTACTAAGACTAATGCTCGTACTCGT
AAGGGTCCAAAGCGTACTGTCGCCGGGAAGAAGAAGGCCACCCGATAG------------
------------------------------------------------------------
------------------------------------------------------------
------------------------------------------------------------
------------------------------------------------------------
------------------------------------------------------------
------------------------------------------------------------
------------------------------------------------------------
------------------------------------------------------------
------------------------------------------------------------
------------------------------------------------------------
------------------------------------------------------------
------------------------------------------------------------
------------------------------------------------------------
------------------------------------------------------------
------------------------------------------------------------
------------------------------------------------------------
------------------------------------------------------------
------------------------------------------------------------
------------------------------------------------------------
------------------------------------------------------------
------------------------------------------------------------
------------------------------------------------------------
------------------------------------------------------------
------------------------------------------------------------
------------------------ATGCGCGCTGCTCGCCGCTACATTATATCGTTTGCA
AAGTCTGCTCAGCATGTTCGCGATGTGTTTGAGCTTAATCGCCTTGCGTTTGCTCACCCA
CAAGATGCGCCAACAATCGATGTAATCCCGCTTTTTGAGCAGCTTGAAGACTTGCAAAAT
TCGGTTAATGTTCTGGAAGAAATCATTAAGATTCCAGAAGTTCAAGCTCGCTTAAAGGCC
ACTGGCCGCAAGATGGAAGTTATGCTCGGTTACTCCGACTCTTCCAAAGACGCAGGCCCT
ACTTCTGCAACGCTTGCTTTGCATTCTGCTCAAGAGCGCATTGCTCAGTGGGCTAAAAAG
CACGATATTGACCTAACGCTGTTCCACGGTCGCGGTGGCGCTGTTGGACGAGGTGGAGGC
CCTGCAAACCGTGCTGTTTTGGCTCAACCAGTTGGGTCAGTAAATTGCAGATTTAAGCTT
ACTGAGCAAGGCGAGGTGATTTTTGCTCGATACGGAAACCCAATTTTGGCGATTCGCCAC
TTGGAATCTGTTGCTGCAGCAACTTTGCTTCAGTCGGCTCCAAGCGTGGAGAAAACAAAC
ACAGAGATGACGCACAAGTATGCGGATATGGCTCAAAAGCTTGATGTTGCGGCGCATAAT
CGTTTTATTGATTTGCTTCAAACAGATGACTTTACGCCGTGGTTCTCAACCGTTACTCCG
CTTAGTGAGATTGGTTTGCTTCCAATTGGCTCTCGCCCTGCAAAGCGAGGCCTTGGCGCA
AAGTCTTTGGATGATTTGCGTACAATCCCGTGGGTGTTCTCTTGGGCACAAGCTCGAATC
AACTTGGCAGCGTGGTACGGCTTGGGTACAGCTTGCGAAAAGTTTGGCGACTTGCAAACT
TTGCGCAAAGCGTACGAAGAGTGGCCACTTTTCAGCACTTTTATTGACAACATTGAGATG
TCTTTGGCTAAAACGGATGAGCGCATTGCTCGCATGTATCTAAGCCTTGGAGATCGCGAA
GATTTGAGCAACAAGGTGCTTTCGGAAATGCAACTTACGCGCAAGTGGGTTTTGCAAATT
GTTGGAGATAAGTGGCCGTTGCAACATCGCCATGTGCTTGGCCAGGCAATCCGCGTGCGC
TCGCCTTACGTGGACGCGCTTTCTGTGATTCAGTCACTTGCATTGCATAAGTTGCGCAAC
AAGGTAGATAAAGAAGAGCTTAGCGAAAGTCAGCAAGCAGAGTTTATTTACTTGATTCTT
TGCACAGTTTCTGGTGTTGCTGCAGGCTTGCAAAACACTGGATGAATGCAAAAAGAAGTC
AGCGAAGATTTTGCTAATGAAGATTCAGTTTTAGCTACATCGGTATTAAGCGCAATGCTT
GCGGGGAATCGCAAATTTGCAGACGGCAATTCAGCGCATGCAGGCGTAAATTCAGAATCG
CGCATGAAACTTATTGACGGTCAGCATCCTGGAGCTGTTGTGCTTTCGTGCGCAGATTCG
CGAGTTGCTCCAGAATTTATATTTGACGCTGGTTTGGGCGATATTTTTTCTGTTCGCACA
GCTGGAGAAGTGTTGGATGATGCCGTAATAGCTTCGCTAGAATATGCTGTAAGTGATTTG
GGAGTAAAAGTGTTGGCTGTGCTTGGGCATGAGCATTGCGGCGCTGTGCAGACTGTTTTG
CCGAATGTGCAAAAGCTGGTTTCTGAATGCGGCGAAGATAAAACAAGCGAAATAATTGAG
TCGAGCGAGTCAATATTGCTGCGTTCTTTAGGGCATGCTGCGCTCGCAGGTGTTGAGGAA
AATTTGGATACAGATGATATTGAACGTATTCACGTGTCTAATATTTTGGCTGAAATTTGC
GAAAAATCACAAATAATTCGCGAAGCTGTTTTCAAAGACGCTTTGATGCTTGTTGGAGCA
AGGTATCGAATGAGTGACGGCTTGGTGGAAGTGTTGTCATGCTAAATGCTAAAAACAGAA
ACCGAAGCAAAAACAACGAGCCAAGTAGAAAAAGCAAGTAAAGCAAGTAAAGCAAGTAAA
GCAAAACAAGCAAATTCTGCAAACTATCTATATTTGATTATAGGGATTCCTTTTATTTCC
TTGATTATTGCAATGCTTCCAGCTTTGCAAGCGCGTAACCCGTGGTTGCCTGTAAACACT
GTTATTAGGGGTGTTTCTGGTTTACTTTTGCAAGCTGTTCCGTTTACGTTGATTGGTGTT
CTTGTTTCTGCTGCTGTAGAAACGTGGGTTACGGAAGATTTTATTGAAAAACACGCTCCA
AAGTCTATTGCAAACGGCTTTTTAGCTGCGATTCTTGCAGGTGTGTGCGTTCCTGTTTGC
GATTGCGTTGTTGTTCCAACTTTTTCTCGTCTTGTTGCGCGAAAGCTGCCTTTGCCTTGT
GCTGTAACGTTTTTGTGCGCTGTGCCAGTGGTAAATCCTGTTTCTATTTGGGCTACTTGG
TACGCGTTTGCGGATGTTCAAGCAGTTGCTGTAACTCGAGTGGCTTTGGGCGTTGGTGTG
GCTCTTTTAGTGGGTGTTAGCTTTGTGATTTTTCCTGTAAAGTCGCAAGTTTTAAGGCAA
AATGTATTGGAAAAAGTTCGCGCTGATTGT---GCGGATTGTGCGGATTGTGCGTATTGC
GGCGGCTGCAATAAGTCGCAA------AGTGGCCATTCTTCGTATAAAAATTCTTCCAGC
TTTAAGTCTGGTATTAAAAATAGTTTGAAAACTTACGCACATCACATTTATTCAGATTTT
ATGCGACTAATGCCAATAATTTTGTTTGGAACGATAGTTGCTTCGATTATTCGCGTTTGG
CTTGGTGCAGATCCTGCATCAAAAGTTAATACAACAATTGTTTTTGTGGCAATTCCAGCA
ATGATGTTAATAGCGTATGCAAGCTCACTTTGCTCCAGTTCCGACGCTGTAATCGCGCGC
TCTTTGGCCTCCTCGCTTCCAATGAGTTCAGTAATTGTTTTTCTGCTTTTTGGGCCAATG
CTAGACATAAAAAATACGCTTATGCTTGTTGAAGATTGCAAAACTAGCTTTGTTTTGCGC
TTAATTGCAACGATTGTTGTGTTCTGTTTGTTTGCTGCGCTTATTGTTCATTTTGCGTGG
GGAGTAATGCTGTGAGTGAGTGATATAAATTCCGCA---------------AATTCCGCA
AATTCTGCAAAATTGTCTAAAAAAATAACATTTGCAAGCATTATTCAAGCATTGTGTTTA
TTTTGTTTTTCTGCAACTTTAATGCACAGTGCTCTAAGTGGATCTTATGCAATTTTGACT
ACTCCGCGCGCGTTTGCTTATCTTATTTTTGCTGCGATTTTGCTTTTGGTTTTGGGAATT
TGCTCACTTTTTGGACTTTTCCCTGCACATGCTAAAGATTGCAAAAAAATAATGGTTTCA
ATTGTAGTGCCAATGCTTATTATTTTGATTCCACTTCAAATGTCTCAATCGTCGCTTGCG
AGCGGTTTTGCAAAGTCTGCAGGTTTTGACGAGTATGCTTCTGGTCGCGCAATAGCAATC
GCGTCTAATCGTAAAAATAATAAAAAAAATTTAAGCGGATTAGATGTAGTTAATAAAAAA
ATTGTTGTTGCAGACGATGATTTTGGCAATTGGTACAACGAAATTGACCATAATTTTGAT
AAATACAAAGATTATACGATTGTTGTAAAAGGGTTTATAAGCAAAGAATCTACGCTTTCT
AAAGATCAAGTTCGCATATCTAGACAGTTTATGTCTTGTTGCATTTTAGATATGTCTCCG
TTTGGTTTTGTTGCACAAATGCCCAAAAATATGCGATTTGAGCATCATCAATGGGTTGTT
GTTAAAGCCAAAATAGCTCTTGGAAAAGTTGGGCTAAAAGGTTATTCGCAAGATGGAATT
GTTCTTAAAGTTGAATCTGCTAGCGTTTTGAATAAAGCGCCTTCGGGGTATTTCTATAGA
ACTTGAATGCACTTTTTATATGCGCTAAATTCAACTAAGATAGCAAGTATGTCGTTGGGT
TTTAACATTGCACTCATTGTTGTGTTCCTTTTGTTTGGTTCCATATTTGCAGCAACCGAA
CTTGCGCTTGTTAACTTGCGATCGTCGCAGCTGGATAGGATGGAATCGCAGGATGCGAGA
GGAGCGCGCGTATCAAAAATCGCCCGCGATCCAAACACTTTTCTTTCCACTCTTCAAATC
GGAGTTACGCTTTCGGGTTTTCTTTCGGCATCTTTTGGCGAATCTGCAATAGCACCTCAT
GTTGTGCCATTAGTGGAGTCTTGGGGTGTTTCAAAACATGTAGCAGGCCCGCTTACGACT
ATTGTTTTAACGCTTATAATATCGTATTTTTCAATCGTAATTTCTGAGCTTGTTCCAAAA
AGAATCGCAATGCAAAGATCGGAGCAAATCGCAAGGGCTGTTGTTCCTGCAGTAGACGTG
TTCTCTAAAATATGCAAGCCTTTAATATGGTTGATTGCTAAGAATACCAACGGTTTTGTG
CGCCTTCTTGGGTTCGATCCAAACGAAAAAGAAAGTGAAGTTTCCGACGAAGAGTTGCGC
GTTTTGGTTAATTCCAATAAAAAACTTAGCCAAGATGAGCGCACAATTTTAGATGATGTT
TTTGACGCTTCCGAGACGATTGTTGCAGAAGTTATGCGTCCTCGTGCAGACGTTGAGTTT
TTGGATGGCTCACTAAGTCTAGAAGATGCTGCTGCAAAGATTCGCGAGCTTCCGTACTCT
AGGTACCCAGTAACAGGCAAGGATTTTGATGATGTTATTGGATTTGTTCACGTTCGAGAT
TTGCTGGATGTTAAAGATCCAAACGCAAAAACAGTAGCAGACGTAACTAGAGAGGGAATA
AGTCTTCCTGGAACGTCTAAGTTGCTCCCAAGTCTTGAGCTTCTTAGAAAGCGAGGGGTT
CATCTTGCGGTTGTTATTGACGAGTATGGTGGAACGGATGGCATTGTAACTCTTGAAGAC
ATGACCGAGGAGCTTGTTGGAGATATTCGAGACGAGTACGACTTGCCAGATGAGTCGGAT
TTAAGCCGCGATAGCAAGTCTACAGCGTTTGTAAACGGAGTAGCTACTGTTGATGGCGGA
ATGACGATTGAAGACTTTGCAGACGTTACTGGAATCGAATTGGAAGATGGCCCTTACGAA
ACGGTTGCAGGGTATTTTCTGGCTCGCACAGGCTCGATGGGTAAGGTTGGCGCTGTTTTG
CACGATGCGGATGGCTACGATATGACTGTTGCAGAAGTGGATGGTCGTAGAATTGCTACG
ATTGAAGTTAGAAAAACAGAGCAAAATAAAGATTTGAACAAAATCAATAACAAAAATTAA
ATGGCTTTAATGCATATTGTGCCAGGTTTAGACGAAGTTTCTAGCGAAAAAGCTATTGCG
GTTTTACAAAATCGTTTAAGCCACGAGCAGGAAGCTGCTTTAGTCTTAAAGCATGCGCAT
TGGAATGTTACGGGTCCAGACTTTATTGCAGTTCACGAAATGCTTGACCCTCAAGTTAGT
GAAGTTTTGGCTCAAGCAGATGAGACAGCTGAGCGAATTGCAACGCTTGGAGGCTCGCCA
TCTGGTCGCGCGGACGATGTTGTAGCTTCGCGCACTTGGAAGCGTTTTGCTCTTAGTGGT
AGAAAGTCCACCAAAGAATATTTGCAAGCATTAATTGAGTATTACAACGATATGATTGCG
GACGATAGAAATGCCATTGCACAGCTTGATAATCTTGATATTGTTAGCTCAAATATTATT
CAAGACCATGTTCAGCAGCTTGAAAAGTTCCAGTGGTTTATGCGCAGTCATTTAGAGTAA
------------------------------------------------------------
---------ATGGAAACAAATTACAATGCGGATTCGCACGAA------------------
---------------TTGCGAATCGCAGTTATTGGAGCAGGTCCTGCTGGAATTTACTCG
TCAGATATTTTTCTTCGCCAGCTTAAAAAATTGGGCGGCGAAATGGGCTTGGGTACGGCA
GCTAGAATCGATTTATTTGAAAAGCTACCAGTGCCATTTGGCCTGGTTCGATATGGCGTT
GCTCCAGACCATCCGAGTATAAAATTCATTGCAGATGCTTTGGCTAAAACGCTTGATAAT
CCAAATATTCACTTGTATGCGAATGTTGAATTTGGCAAAGATATTACACTAGAAGATTTG
TTGCCGCGATATGATGCAATTCTGTTTGCTACGGGCGCTGTAGAAGATAAGCCGCTT---
AGTATTCCAGGAGCATCGATGCGTGGTGTTTATGGCGCTGCAAAGTTTGTGGAATGGTAC
GACGGATATCCTACCAGCGAGCGTACGTGGCCGCTTGATGCAAGCGAAGTGGCTGTTATT
GGTGGCGGAAACGTTGCTATGGATGTTGCGCGCGAGCTTTTGCGAGATGCGGATTATCTT
AGAGAGCACACGGATATTTCCGACGATGTTTACAATGGTTTGCTTAAAAACCAGGCTAAA
ACACTTCACTTGTTTATTCGACGAGGCGTTGCACAAGCTAAATTCTCCGTGCAAGAATTG
CGTGAGATGGAAAAGCTTTCTGGCGTGCAAATAGTTGTAAACGAGAGCGATTTTGACCTG
GACGACGAAACAATTGATGTTGCTGGAAAAGACAAATTGACTCGCCAAATGGTAGAAGAG
CTTTTTGCTATACGCGATTTGAGTGAAGATATGCAAGACGGCGGAAACGTTGACTTTGAA
GGCAATCCTGCAAATAAGCGCTACGTTATTCACTTTAACGCAAATCCAGTTGAGATTCTG
GGAGAAGATGGGCAGGTTGTTGCGATTCGTGTAGAGCGCACAGCTACAAGCGCGGATGGC
AAAATGACTCGTACTGGAGAGTTTGAAGAATACCCTGTTCAAGCGGTTTATCATGCGATT
GGATATAAACCTGCGCAGGTTAGTGGAGTTGCTTACGATTCTGCTCGCGCACTTCTTGCA
AACAACGATGGCAGGATTTTAACTTCTGCGCAAAATGGGGTTGTTTGCCCACGATTGTAT
GCAACTGGTTGGGCTAAGCGAGGGCCAGTCGGGTTGATTGGTTCTACAAAGTCGGATGCT
TTGCAAGTCGTTGAAAATATGCTGGAAGACTTGGCAAAAAGCTCGACCGAAGAATGTGAA
ACCGCGCTTCCTGCGCTTTCTGAGATTCCTGCACTTCCTGGAAGATTGGCAACAGATAGA
GATCCTAAGTCTATTGAAAATCTTCTTAAATCTAGAGGAGTCAAAGTGGTTGATTTTGAA
GGGTGGAAGAGGATTGATGCTTTCGAGGTGGAATCTGGATTAGCGGAAAATCGCGCTCGC
AAAAAAGTCGTATCTAAACAAATGCTTATGGATATAGCGGAAATTAAACAATAG------
------------------------------------------------ATGCAACATTCA
TTTACAGTAATGTTGGCAGCCGAGTTTATTGGAACTGCCATTCTTATGATTTTTGGCAAT
GGAGCTGTTGCCAATGTTGAACTTAAAAACACTAAAGGTCATCACGCAGGCTGGTTAAAC
ATTGCTATGGGCTATGGTTTTGGCGTTATGTTCCCAGTGCTCATGTTTGGCGGAATTTCT
GGCGCACACATAAATCCTGCTATGACAATTGCGCAAGCTGTAAATGGCATGTTCCCTTGG
CAAAATGTTGCACCTTATATTGTGGCTCAGCTTTTGGGCGCATTGGCTGGTCAACTTATT
GTGTACGTAACTTATTTGCCACATTACAACGAGACAGAAGAGCCAGAGGCGATTCTTGGC
ACGTTCTGCACTACGGATGCTTACAATAACAAGCTTAACTACTTCCTAAACGAATTCTTT
GGCACGCTCGTGCTTGTTTTGGCAGCTCTTTGCTGCCTTACTTCTCCTTGGGGAGAGAAG
AATTTGGCAGGCGCTTCAATTGTAGTTGGCTTTGTTGTTTGGGGATTGGTGACTTCTATG
GGCGGCCCTACTGGTCCTGCTTTGAATCCTGCTCGAGACATTATGCCGCGCTTACTTCAC
GCCATTTTGCCGATTCCACACAAGGGTTCTTCTCGCTGGGGCGAGGCGTGGATTCCAGTG
GTTGCTCCTACTGCTGGCGCAATTCTGGGCGTGCTTATTTTTAAGTCGTTATTTGCGTAA
ATGCAAGAAAATAAGGAAGATTGGCTAAAAATGAACGATTTTAATGTAGATAGTGCAAGT
GACGATTTGCATAGTGGCCACTCTTTTAGCGATTTGACTGGT------------------
------CGCGAGGATGGTCGCGCGGTTTCTGGCGACTCTTCC---------AAGCCTAAA
CAAACGCACGCATCTGCTAGGGCTATTCTTTCGTTTGTGCGAAGGTCTGCTAGGCTCGAC
GCGCGCTTGGAAAAAGCCAAGCAACGCTACTCTGGTACTTATTTGCTATGCATTGCAGAT
GGCGATGGGTCTTTGCGCGTAAAAAGCGATTTATGTGTTGATTCGCAATGGATTGAGGCC
AATTGGGGCAATGCTAATCCGTTGATTGTAGAAATCGGCTCGGGTCAGGGCGAGAACATT
GTTGCGGCTGCTGCAGCAAATCCGAATACGAATTTTCTTGCGCTAGAAGTTTACGACCCA
GGCGTAGCGCACACTATGCTTTTGGCTGGAAAGCAGGATTTGCATAATTTGCGAATTGCT
CAAGTTAACGCTCCTGATTTTCTTGCAGCGTGCAAAAGTGGTGTTTTGGCAGAAGTTTGG
ACATTTTTCCCAGACCCTTGGCCTAAAATGCGTCATCACAAGCGCCGAATTGTTCAGCCA
TCTTTGGCTAAGTCTGTGCATAATGCGCTTGTTGTGGGCGGAGTTTGGCGAATTGCTACA
GATATTGAGGATTACGCGTTGCATGTTCACGAGGTTATGGATTCTTTGGCGTGCTTTGAA
AACGCTGGAGATTTGCGCGTGAGTTTGCCTACGGAGCATGTTGGCAAGGGGAATGCACAA
GATGCTGGCGATTTGCCTCATGCGGATTTTGTTGAGTCGCGTCGCTTTGATGGGCGTGTT
TTGACGAATTTTGAGCGCAAGGGATTAGATGCTGGTCGCGTGATTCACGATTTGACATAT
GTTGTTAAAAAG------------------TGA---------------------------
------------------------------------------------------------
ATGCGCAAAACAAAACACGTTCTTATGCGTGCGATTCGTGCTGTTTTGTGCAAACGTAGT
TATGTTGTTTCGGCTTTTGCGTCCGCATTGGTGATTTTCTTATTTGCGTCTCTAAGTGCT
TGCACTCCTCAGGGCCACGCTGTTGGCGATAGCGGGCATTTGGACGACATTGTTCATGAT
GGTATTGATGTAGAAGACATAAAGTTGTTTGTAGTTGGATCCAGGCAGGCGGCTCTTGAT
TCTAAGCTTTTGCATATGTGTGAGAAATCTGGTTTGCATGCATCATATACTTCGATTGCA
GACGTCAAAAATGCTAATTTTGCTTCGCAAGAGGCAATTACAGATGCTTCAAATCAGCCT
GTGTCTATTATTTTGATAAACAATATTAATGTTGATAGATTAGATCGCGTT---------
------GATTATAGCGTTAAAAGCAAT---------GCTGGTGGTGCGCATGTTGATCTA
AAGGCTCGCAAAGCTTGGACTAATGCGCTTGAATATGTGCGCTCTGCTGGGATTCCTGTT
GTGCTTGTTAATCCACAAAATCCACCTAAGGACCGCACTTTGTATGCAGCAAAGCTTTAT
ATTCTTAAGGATTTAGAT------------------GGCGAGAATTTGTTTGACGCAAAT
CTA---------------ATTAAGAGTTTCGGTAAAATCCAACATTCTAGTCTTCTAAAA
ATCGTTCAATCTGTGATTGACAATACGCCTCACAGTAGGGATGTGGTTATAAATGACAAA
GATTAGATGACAAAGATTAGCGCTAACGTTACGAGTTTGCAAAAAATGCATGATTCGCAA
---------AGCTCTACAGATTCTACAGATTCTGTGAATATCTCCGATTTCCCTGATTTG
CCAGAGGTTAGCGAACAAGGTTTAACGCAAAGCGAAGTTTTTGATGCTGTAAATCGCGGA
TTTGTAAATGTTACGAATAATCGAACATCTAGGTCCGTTCTTTCTATTGTGCGCGCAAAC
GTGTTTACTCTTTTTAACGCAATCATTTTTGCAGCAATGGTTGTTGTGCTTGTCACTGGC
TCTTGGAAAGACGCTGTTTTTGGTTTTGTGATTCTTATTAACACGGGTATTGGTGTTGTT
ACGGAGTTGCGCGCAAAGCGTACGCTCGACCGTCTTTCGATTCTTGTTGCTTCCAAATCG
ATTGTTCGGCGCGAAGGCAAAAATGTTTATGTTGATCATAGCGGTATTGTGCTTGGTGAT
TTGTTGTGGGTTCGTTCTGGCGACCAGGTTCCTGCAGATGCAAATGTTGTTAAATCTTGG
GGCTTAGAAATGGACGAGTCCATGCTTACGGGCGAATCTGTGACCGTTCGTAAGGCTGCG
GACGACTTTGTTTATTCTGGGTCTACTGCGGTTTCTGGCGTTGCTTTAATGCGCGTTACA
GCTGTAGGAGATAACAGCTATGCGTCTAAGCTTGCTGCACAAGCAAAGGTCTATACAAAA
ACAATCTCCGATTTGAGTCGTGGAATTAACACGATTCTAAAGTGGATGACGATTGTTGTT
GTTCCTCTTTGCGTTTTGCTTGTTTGGTCGCAAATCAATAAGGTTGGCGGATTTGCTGTA
GCTTTACAGACGGGGCAGTGGAAGAGCGCTGTTGTTTCTGCTGTTGCTGGCGTTGTTGGC
ATGATTCCAGAAGGGCTTGTTCTTTTAACTTCGCTTAACTTTGCTGTTGCTGCAATGCGT
CTTGCGCGTAAAAAAACGTTGGTTCAGGAGCTTGAATCTGTTGAAACTTTGGCTCGAGTG
GATTGCCTTAATCTAGACAAAACTGGCACGATTACGGATGGTGGAATCGCGTTTGTTGGT
GTTGACTTGATTGGT------------------------------------GATGGCTCG
------------------------AATCGT------------------------------
------------------------------TTGGTGAATCAAGCTTTGTTTGACTTATCT
AACGAAGAAAATCCAAATGCTACAGGTTCTGCCATTATGGAAGGCCTT------------
---------------------------------AAAAATCAAGGTGTTTCCGCTGCTTCT
AGTGTTAGCGCTCGCTTGCCATTTTCGTCTGCAAGAAAGTGGAGCGCAATACGCTACGCG
CTAAAAGACGGTAGATTTGAAACGTGGTATATGGGTGCTCCAGAGGTTTTGGCAACTGCG
ATTTGTTCACGCGAATCTAGCGTTGTTTCTAGCGATTTGCACGGTTCTATTGCTCCAGCG
GTTGCAGAAGGCGGAATCAGCGATTCTGCGGTTTCTGGCGAT------------------
TCTCCTTTCGATAATTGCCATTTAACGGATTCGTTTAAGCAAATTTTGAATCGTGTAAAC
GAATACGCTCAGCAGGGTAATCGTGTTCTTCTTCTAGCTGTT------------------
------------------------GCTTATAGT---------------------------
GATTCTGGC---------------GATTCTAATGATGCAACGTTCTCCAGTTCTCCAGTA
GTGTCTACAAGCGCTCGCCCTGTTGCTTTAGTTCGATGCTCAGAGAAAATACGTGCTGAC
GCTCGTCAAACTCTTGCTTGGTTTAGGCAGCAAGGCGTTAGGTGTCGCGTTATTTCTGGC
GATAATCCAACAACTGTTGCCTCTGTTGCCGAAAAAGTTGGTCTAACTGGTGACTCAAAG
CCTGTTTCAATGGACGCAAGACAGTTGCCTACAGATATAAATCAACTTGCCGAGGTTCTT
GAAAACGTTGATGTTTTGGGTCGCGTTTTGCCAGATCAAAAGAAGGCGATTGTTCAAGCT
TTGCACTCTAAAGGCCATGTTGTAGCTATGACTGGCGACGGTGTGAACGACACGCTTGCG
CTCAAAGAGGCAGACTTAGGCGTTGCAATGGGTAACGCTGCTCCAGCTGCTAAAGCTGTT
GCGCAAGTTGTGCTTGTTGACTCACGCTTCTCGCATCTTCCAGATGTTGTTGCTAAGGGT
CGTCAAGTAATGGCGAATATGGAACGTGTTGCAGGACTGTTCCTCGTTAAAACCGTGTAT
TCTGCACTAATTTCTGCAGGTGTGGTTTTGCTCGGTCTTAATTTCCCATATTTGCCTCGT
CACATAACCTATATTGGTTCGTTAACCATTGGTATTCCAGCATTTTTGCTAGCTTTGGCT
CCTAATACAAGGCGCTACGTTCCTGGATTCTTGCATCGTGTTGTTCGTTTTGCTTTACCA
AATGGTATAGCTGTTGCTGTGTCTGTTTTGGTTGTGTCCATTCTTTCTCCTTTAATGCTT
GCGCGTGGTCTTGAT---------TCTTCTAACGCTAACGCTTCTAGGCTTATTGTTGAA
TCTGTGCACGCTGTTGGTGTAACTCGCACTATTTGTGCTGTTACTGTTTTTGTGCTCGGT
GTTGCAGTTTTGGCTACAGTTTCTAAGCCGCTTATTTCTTGGCGTGGAATCATGGTCTTA
TTCTTTGCTGCGGCTGGAGTTATTGGTGCATTTATACCGTTTGTTGCGCATTTCTTTGAT
TTGCATGTTCCTGTGAGTGGAAATGCAATGTTTGTTATGATTTGCGCTGTAATTTTTGCC
TTTGTTATCTGGTTAGTTTTGCATCTTGTTAGTCACTTGATTGAAAACTGGATTGATAAT
GTAAACGATGGTAGTGTTTTGCACTCTTAT------------GATAGTGATCGTTGAATG
GCACAGGATATGCCAGAAGTAGTTGCGGAATTTGGTACTACGCCAACGGTGACGTTCCCA
GCGCTTGAGCCGCCAGCAGGGCTTAAGGTTGTTGAATTGGTAGAAGGCAATGGGCCTTTG
GTTCGTGCTGGAGACACTGTTACCGTTAATTACCACGGTGTTGTTTGGGGAGCAAGTGAG
CCTTTTGACTCTAGTTTTGCTCGTCATACTCCTGCCAGCTTTGGTATTGGTGTTGGTCAG
GTTATTCAGGGTTGGGATCGTACTGTTCCAGGACATAATGTTGGTTCTCGCTTACTTGTT
TCTATTCCGTCTGAGTATGGTTATGGTTCACGAGGTGTTCCGCAGGCTGGAATTGGTGGT
TCGGACACCCTCGTTTTTGTGATTGATATTATTTCTACTCGCTAA------ATGTATAAG
AAGTTGAACTCTTTTGATGGC---------------------GTTAATTATTCAACACCA
AATCGTGCTGTTTTGACTAATAAGAGTTACAAAAAACGCAAA------AATAAATTATTT
ATGCGTTTTATAGTTTTTTCTGCGTTAGTTTGCTTTGCTTGGATTATTTTTATGCCAAAG
CCAGCTGTTTCAGCCGTATCAAAATCCTTTATAACGTATACTGTTCGCCCTGGAGATACA
TTGTGGAGTTATGCAAAATCCATAACAGATAAAAATGGCAATATTTCTGATTCTGTTGAT
TACCTTATGCAATTAAATAATCTTGATTCTCCAGATTTAGAAGTAGGGCAGTCTATACGC
GTACCTTTTATTGACAACTAA------ATGCATTGTCCTTTTTGTAAGAATTCCGATACT
AAGGTTATTGACACTAGAATCAGCGAGGATGGATATTCAATCCGTCGTAGGCGCGAGTGT
CAGATGTGTGGTAATCGTTTTACAACAGTAGAAACTACGCAATTGCTTGTTATGAAGCGT
TCTGGTTCTGTGGAACCTTTTGATAGGGCAAAAGTGGTTGCTGGTGTTGGAAAAGCTTGC
CAGGGTAGACCAATAGATTCTGAGGAGCTAAAGACTCTTGGAATGGAAGTTGAAGCTGAT
TTACGCGCTCGTGGATTAGCTCAAATAACATCCGAAGATGTTGGAAAAGCAATATTAAAG
CCGTTGCGTGAACTAGACGAGGTGGCGTATCTTCGTTTTGCTAGCGTATATCAGAATTTT
ACTGGTTTGGAAGATTTTGAACGTGCAATAGATGATCTTAAGAAAAGCAAG---------
TGAATGTTAAGCGTTTCGCAATTGTATAAAGAACTAGACAATATGTTTGCTAATCACGCA
AACGCACAAGAAATCGAAAAATACTTGCTAAATGCTCTGCACGAAGCAAATTGCGAGCCA
GACGAATCGCAAGATGCAAGCCAAGAATCAAAC---------------------------
------------CAAGAAAAAGCAAGCGCTCAAGCATTGCAACTATCTGTGTTAAATGAG
TTGATGGGATTTTATAGGTCTAGAGGAGAATACGCAAAAAACAAGCAAATCATTGATAAT
GCGCTAGATTTGGCAAAAAAGATGGATTTAGCAGGCAGTGAAGCTGGCACAACAACACTT
ATAAACGCTGCTACTAGCCTTCGCGCAGCTGGAGATTATGAGCGCGCAACAGAAATATAT
TCTAAAGCTATTAAAGAATCATCGAAAACGCTAAAACCAAACGATAGAAAACTCGCTGCC
CTTCACAACAATCTTTCAATGCTTTACAGCGAAACAGGCAACACGAGCGAAGCAATTAAT
GAACTTAATATTGCGCTTGAAATATTGCAAAAATCGAGTATCGATCCTTCAACAGACATA
GACATAGCAGCAACTCACACGAATCTTGCGCTTGCGATTTTGCAAGAGTGTTCGCAGAAC
AGCGCAAACACA------------------------------AACAGCGAAAGCACAAAC
AGCAAATCTGCTAGCCTTAACTCTGCTTTTGAACACGCTTCAACCAGCATTCGCATGTAC
ATTGCAGGAAACAACCAAAATCAACCGCATTACGCTTCTGCGTTGGCAGGATATGCGCAA
GTTCAATACGCACGAAAAGAGTATTCCGACGCTGTAAAAGCGTACAGCGAAGCTCTAGAT
TTAATAGCACAATGTTACGGAAAAGATAGCGAGTCCTATGCGATTACGTTGGAAAATCTA
CAGCAAGCACAGAAGGCAGCAGAAAAATTTACGGAGACTGGCGTGGCG------------
---------------GATGCGATTCAG---------------TGCGCTGCGGAAAAATCG
CCAGAAACCGATGAGCCGCATCCAGAATCAAATAAAACCATAAAAATAGATAAAACTATA
CAATCAAATAACACTATAAAATCAAGCAGAACTATAAAAACAGAAGATAATACAAAAATT
AAAAACGGCATGCAACTTGCAAAAGAATATTGGCAAACCTACGGAAAGCCGCTGCTTGAA
CTTGAAGAATTTAGGGACTATAAAAACCGCATAGCTGCAGGATTAGTCGGTCACGGATCG
GAATGCTACGGATTTGACGACGAGATTTCTCGCGATCATGATTTTGGACCAGGATTCTGC
ATATGGCTTACAGATGAAGACTATGCGAAAATTGGCTATGATTTGCAAGCAGCTTACAAC
GATTTGCCGCAAGAATACGCTGGATTTGACTCTAGAAAAGAAACGCCGCGCGCTAAATCA
TGCGAAAGCAGCAAGCGAGTCGGAGTATTTAGCATAAGCGAATTTTTTGAAAACATAACA
GGATTTTCCGCCGCTCCAAGCCAAGACGAGCCGCATTTATGGCTTTCGCTAAGCGAGCCA
ACACTTGCTGCAGCTACGAACGGCCAAATTTTTGCAGACCCACTTGGAGAATTTAGCAAA
ACGCGTCAAAGTTTTAAGCTTATGCCAGACGATGTGAGAATCTCGCTAATCTCTAGAAGG
CTTGGCATGATGGCTCAAGCAGGTCAATACAATGTTCCACGAATGCTAGCGCGAAAAGAC
GGAGCTGCAGCGTGGCTTTCTATAAACGAGTTTGTGCGCGCAACCGCTTCAATCGTGTTC
TTGCTAAATAACCCAATAAGCGCAGGATATTTGCCATATTATAAGTGGCAATTTGCAGCA
CTTCGCAAGCTAAGCGCGCGAATGGCGTCTAGGCTTTCTGGCGTAGCAAATCAACTTGAA
TCGCTTATGCGACTAAGTAGTGCGGCATGCTTT---------------GGCGGAATAGGA
TTTGGCGAAGGCACAAAAGGAAGCAGCGAATCTGAGTCTAAAATAAACGAGATTATTCAA
AACGTGTGCAACGAAGTAGTGCAAGAGCTTAAATATCAAGGTTTGAGCGATTGCAATGAA
ACATTTTTAGAATGGCAGCGCCCGTATGTTGAAGCGCATATTAATTCGCGCGCTGCGTGC
TTAAGGAGCTTATGAATGTGCAATTCATTATCAAAT------------------------
------CCAAAAACGCAAAATCCAAAAACGCAAAAGCTTGCAGAAGAAATTACAAAACTA
GAATGGCAGCAATTCCAGCTTACGCAAAACGAAGGCGGACGCGCGAATTGTCAAGGAAAC
TGGCCAACATTCCACATTATGCGAATGAGCCAATTTTTAACTTGGCCTCTGGATTTGCAA
GAGTCTTATAAAAAAGATCTTGAGCGCGCAAATAGCAATGGCAGAAATTTGATAACAGAA
AAATATGCAAGAATGATGGAGTCTACTGCTCCAGAAATTTTTGAACGCACGATTAAGCCT
TATATTAAGCCGATTTTAGAGCCTAGAAAAAGCGAGCAAGAGAATATTATTTTAACGCAA
GTTAAGTGGGCCGATGATTTTCGCAATCACTACCCTCATTTAGGTCTTGCAATGCGCGTT
CTAAAAACAAGCGAAGATACAGAAGAAAATACATCTTTTGAAACGTATTTGAGAGGAGAA
TTAAGCACGTATTCTGATGATACTTTTGCTAAATATAAATCTTTTATAGAAGATTTGCTT
GCAAAAAATCTAAATCTTACTCAGATGATTATTGAAAATACTGTGCACATGTATGGCTAC
GATTCACTCGAATCAGCCGACAAATGTTGA------------------ATGGCAGAAAAT
CAAGCAGAA------------------------------------TCAACTCTTAGCGCA
AACAATATTGGGCGCGTAACTGAGGAAGATATTCAAGAGGCTTTGCACAATGTTGTGGAC
CCAGAGCTTGGTATTGATGTTGTTGACTTGGGATTAGTTTACGGGATTGAGATTGACGAG
CTTGGTCGCGCGATTCTTACGATGACGCTTACAACGCCTGCTTGCCCGCTTACGGATTTG
ATTGAAGACGAGTGCGCGAGTGCGCTGGTTGGACTTGTAGACGAATTTAGGATTGATTGG
ACTTGGAAGCCGCGTTGGAGCGTTGAAAATATTACGGAAGATGGGCGCGCGCAGCTTGAG
GCGCTTGGCTATAATTTGAACAATTTGCCTGCTAGCTTTGGGGCTGGGCTTGGGGCTGGG
GTTTCTGGCGTTGGTTCT------------TCT---------GTAGCTCCTGGCACTTCT
GGAATGTCATCCTAT---GTTGGCGGAATTTCGCCAACCGAATAAATGTTTGATATGAGT
TTT---GAT---GAC------------------------------GCTAACGGTGCAAGT
AACAGCTTAGAAAGCATGTATCAAGAAGTTATTCTAGATGCTGCTAGAAATCCGCACGGA
AAAACACATTTTTTAAGCACAGAGAGTCTTTCTAAAGCAGAA---------GAGCGTGAA
GAGAAAGTTGAGGAG---------GCTTCTGGT---------------------AAATCG
---------CCAGCAACCGATGAGCTAAAAAACGATTCTAATATAACAATTACAAATCAT
CACGAAAATTGTGCTGTAGAA---GCTAATAAAGATTATGCTTTTGGCGAATCTCATCAA
TTTAACCCAACTTGTGGAGATGAGGTTACAATGCATGTGGAACTCGCTAAAAACGTTGAT
AATTCAAGCAATGCGCTTATTAAAAGTATTAAGTGGGATGGACACGGTTGCTCAATCTCG
CAAGCGAGTCTTTCGATTATGGTTGATTTGGTTGAGGGGAAAACCGTTGCGGATGCATTG
CGATTGGCCGCTCTTTTCCACAAACTTATGGAATCTAGGGGAGTTGGATTAAAAAGCGAG
CAAGACGAAGATGAGTTGGAAGATGCTATGGTTTTTCAAGGCGTTTCTAAATATCCAATG
CGAATCAAGTGTGCGTTGCTTGCGTGGGAAGGCTTAAAAGACGGTATTGCAAAGGCTATT
GAGGCTTTATAA------------------------------------------------
------------------------------------------------------------
------------------------------------------------------------
------------------------------------------------------------
------------------------------------------------------------
------------------------------------------------------------
------------------------------------------------------------
------------------------------------------------------------
------------------------------------------------------------
------------------------------------------------------------
------------------------------------------------------------
------------------------------------------------------------
------------------------------------------------------------
------------------------------------------------------------
------------------------------------------------------------
ATGTACGGACCGACGGGAGTTGGGTTCTTGTATGGTCGACGTGAGTTTCTTCAAGCTCTT
CCGCCTGCTAATTTTGGGGGGTCCATGGTGGAGCTTGCGTGGCTTAATAAGCCAGCGCAA
TATATGGAAGCGCCTTACCGTTTTGAGGCAGGAACTCAGCCAGTTGCGCAAATGGTCGCT
GCAGGAGTAGCTGCGGATTGGCTTCGAGAGTTGGGCATGAATCGAGTTGCACAGCATGAG
AGTCAGATTGCTGCAGAATTGCTTAAATTGCAAGATGTTCCAGGAGTTCGCGTGCTTGGC
CCACTTGATTTAAGCAAGCGCATTGCAACGGTTTCTTTTGAAGTTGAAGGCGTGCATCCG
CATGACGTTGGCCAGTTTTTGGATGCGCAAGGGATTGCGATTCGCGTTGGGCATCATTGC
GCTCAGCCGATTCATCGCCATTTTGGCGTGTACGCTTCGAATCGCGCGTCTGTTGGAGTT
TATAACACAATCGAAGAAGTTCGCGAATTAATCGAAGCTGTTTCCCAAGTTCGCGCATAT
TTTGGCGCATAG------------------------------------------------
------------------------------------------GTGGCATTAACGGCTGAA
GATAAGAAGAACATTATCAACGAATACGCAACGCACGAGGGTGACACGGGTTCCCCAGAG
GTTCAGGTTGCTTTGCTCAGCAAGCGCATCTCCGACCTTACCGATCACTTGAAGGAACAC
AAGCATGATCACCACTCTCGTCGTGGTATGATGCTCATGATTGGTGACCGTCGTCGTCTT
CTTGATTACTTGAAGCGCGTAGACATTAATCGCTATCGTTCTTTGATTGATCGACTCGGA
TTGCGTCGATAA------------------------------------------------
------------------------------------------------------------
------------------------------------------------------------
------------------------------------------------------------
------------------------------------------------------------
------ATGGATCAGCGTAAAGCAAACGCTAATGCTGCTAATGCTAACGCAGATGAAACC
CTTGAGTTGCCTGGCGAATTGGAGTCGGAGCTTTCTATAGCAGATATCTCCAAGCGCCAC
TCAAATCCTAAGCGTTGGGTGCTTTATTTTGCGATTCTTCTTGTAGCGGTTGTTGTTCCT
TATTGGGCAGGTAGAACTTTGGCAGTTCAACACACTGCTTGGGTTGTTAAGAATTTTTCT
GGATTATCTGCGCAGGGAGTTGTGTTTATTGCTTGGGTTACAACAGTTGCAACCGCTACA
GCTTTGGCAATGGCGCTAATTGAGTCTAGTAGATGGCTTTGGCGATTCTTGTTTGTTGTT
TTTCTAACGATTGAACAATTTATTAGCGGATTATGCTTGTTGCGCTTAAGTTTTTGGTAT
TCAACATACGTTGTTTATGGGTCAGCAAGTGGACTTGCAAATGCTGCAAATCTTGGAATA
ATCTCTGCTGGATTTGGCGTTGCTGTTTATGCGATTTTATTTGTTGGATTGCTTGTAATG
GTTCCTAAAAAGTCGCGATTAAACGTTTTGACTTGCAGCTGGGCTTCGTTAATAATGTTT
TACGCTATTGAAGTTCTTGCGATTCTTGTTGTGATTTTTGGTGGATTTATTACTGCTATG
TAG---------------------------------------------------------
------ATGGGTTTTATTCACTTTATTCTTAACCTTCTTAAAGATCCGCGCTCTGCTATA
GCTGGCTGGATTGCTATGGGAACTGCTCCTGCTTTAGCATTGATTTTTCTAATCATTTTT
ATTGAAACAGGCGTTGTATTCTTCCCATTCTTGCCTGGAGATTCCTTGCTTTTTGCAGCT
GGATTCTTTGCAGCTCCAGATGCACAAACTGGTAAAAGCTCGCTTCCACTTGCGATTTTG
CTCGTAGCTGTTTGGCTTGCACCAATTATTGGCGACCAATGCAACTACTTTATTGGCCAC
TTTTTCGGCAGGCGAATCGTTGAATCAGGCAAAGTTAAGGCCTTAACACCAGAACGCATT
GCTAAAACAGAGCAAATGATTGATAAGTGGGGACCAATTGCCGTGTTCTTAGGCAGATTC
TTCCCATTTATACGCACATTTATGCCATTTATTTCTGGCATTTCTGGCATGCGCTGGACT
CGTTTTACTCCTTTTTCTGTTCTTGGCGGAATAGTGTGGTCATCGCTTTTTACTCTTCTC
GGCTACTTCTTTGGCAATATTCCTTTTGTTCAAAAGAATTTTGAGCTTGTTATAGTGGCG
ATTTTGCTTATTTCTCTTGTTCCAACTTTTATTGGGCTTTACAAAGCTCACGCTGCCAAC
AAAGCCAAAAAACGCTTAGAAAACGAAGCGCACCAGAATTAG------------------
------ATGGTTTGTGTAGGTGGAAAATATCAGCTTTTGGGAAAGCTTGGTTCGGGCGGA
ACTTCTAGCGTTTATCTTGCAGTAGACAATGTTTTACACAAAAAATGGGCTGTTAAAGAA
ACATCTAATGAGAATTTAGATAGTGATAAAAAAGCTTTGATTTTGCAATCGCTTCGAGCA
GAAGTAGAGGTTCTAAATCATTGCAATCATCCTAGTATTCCTAGAATCGTTGATTTTTTT
GAAGAAAATGGCAGAGCGTACGCAGTCCGCGACTATGTTGAGGGAAGTTCGCTAAAAACG
ATTATTGTGCAAAGCGGAGTTATTGCTCCTAGTCAGGTATGCGCTTTAGGAATCCAGCTA
TGCGAATTATTGCAATATCTTCACTCGTTAAATCCAGCTGTTGTTTATTGTGACTTAAAG
CCTTCTAACGTTATGATTTCTAATGATTCTAGCGTGCATCTAATTGATTTTGGCTCTGCA
TTAGAGCTTAAAGGCGAAGATGGTGTTTTGGTA---------------CAACCAAGTCGA
TTTAAGCAAGATGCACGTTTTGCAACATATGGGTTTGCTGCTCCTGAGCTTTTTGAGCAG
GGCGCAAAAATTGGCATTTTTACAGATGTTTATGCGCTTGGAGCAACGTTGTTTTACGCG
CTTACTGGTACGTGCTATTGCGAGAGTTCCAATTGTTCTGATTCCTCTTTAAGTTTTAAC
GATTCCGATTTTTCTAGTTTTTCTAGTAATAAGACTTTAGATTTTAAGGATTCTAATAAA
TCGCATCCGCTTACTAACTTCGACTTGAGCTGCGACGATTGCGATAGTGGTGTGCGCTAT
GTGTTAATGCGCGCATTGGCGCATAATCCAAAGGAACGATACGAAGATTGTGCGGAGTTT
TCTCAAGCGCTAAAAGATTGTTTAGAAGATTTAGAATTTGGCGAAAAAGTTGAGTCAAAT
ATGGGAGAATCTGGTCTTGTTTTGCGCAATAAAAGGCGTGCAAGAGGTGCGCAAACTCGC
AAAAAATATGATGCAAGTCGTAGCAGCCATGCTCTCTCGCGATTGCGCGTAGAAAGTGGT
AATCAAAATATTGGCAAAAGACACAAGAAAAATGGTGTTAAAAATGGTGTTAAAAATGGC
AAGAAAAATATT---TTTAAG------------ATTGTTTGTTGCGCCTTAATGGCATTT
ATTGGATGTATTGTTTTTGCATTTGCTTGTAAATCCGTAATAACAAACGCAAGTAGAGCA
AAAGTAAGCGAACTGCGCTCATATGTAAAAAGCGGCAATATCCCTACAAAAAACAAGAAC
GCTAGCAACATAACAAGCAGTGTACAAGAATATAAAAAGTACATGTCTAAGGCTGCAAAA
TCAACAGATTCTAAGCAAATTGTTGAATATGTTAACAAAGCTATGTCTTTACAAGTAAAG
CTTTTTAATGCAAAT---GTTCAGCCTATATCCATTCAGCCAGCGTTGCGACTTTTAGTA
AACCAGATTGAAGATTTTCGATGGAGTGCAAGCGAAAGAGAAGATTTTACGTCGTTTGTT
AATAAGTACAAGTCGGATCTTAAAAAA---TCCGAAGATTGGTATGAATTATGCTTATCT
GTTGGAAAAGCGTATTGGTATTACGGTGTTAAAGATAAAGAAGAATCAAGTAGTGCGAAT
AGAAAGGAACGTATTGAACAGTCTGCAAAGTGGTTTGAAGAGGCGCTAAAGGGTGTTAAG
GCAAAGGATTATGAGTCA------------------------------------------
------------------------GCGTTAATGTATTCCACGCTTGGCAAAGGCTACTTA
GATCTTACAAACTATTCGCAAGCTAAGCCAAAGCCTAAAGTG---CGAGAGTATGCTGGA
AAGTTGCGCGCTTTTGTTGAAAATGCAAAGAAAAACGAAAATGAGATTGTAAAAATAGAT
GCAAGTGAGATTGTGTTTGAGTCCCTGAACTCTTGGAGTGCGCAATTTAAGGCAGATGGC
GTAAATCAAGATATTGTTGAAAAGATTTTTGACGATGCGTTGGATTTAGCGCGGTCTTTG
AAGTCGCAAAATAAAAACGTTGATAACAGAGTTAAGAGCATAATGAGCCAGGCAGATCCG
CTAATCGATTCGATTGAAAACGCATTCGATAACAGCGGTGCTTAG---------------
------------------------------------------------------------
------------------------------------------------------------
------GTGTCTGCACAAAACACGGCTGAACAT---AACGAAAGTGGCATCGACGCTGCA
GACGTTTTACACGTAGAAGGTGGCAAGCCGCTTAACGGAACGATTAAAGTTCGTGGCGCA
AAAAACTTTGTTAGCAAGGCGATGGTTGCAGCGCTACTTTCTCCTGGAAAATCCGTGTTA
AAGAATGTTCCAGAGATTAGAGATGTTCACGTTGTTTCGGATTTGCTTCGATTGCACGGT
GTAAATGTAAGCGTTGATGGTGCTGCAGGCGTTGTTAGCATCGACGCAAGCAACGTTCAA
CTTGCAGACGTTGCCGACGTGGACACGTTATCGGGGTCTTCTCGTATTCCGATTCTTTTT
TCTGGCCCGCTTCTTCACAGGCTTGGCGAGGCTTTTATTCCAGCGCTTGGCGGCTGCAAT
ATTGGTGGGCGTCCTATAGACTTCCATCTTGAAACTTTGCGCAAGCTTGGTGCAAATGTA
AATAAAGACCACGAAGACGGTATTCACATTACTGCTCCAAACGGTTTGCACGGAACTAAA
ATCCACCTTCCTTACCCTTCGGTTGGTGCCACTGAGCAAACTCTTCTTGCTGCTGTTCTT
GCAGAAGGCAAAACGGAGCTTTCTGGAGCTGCAATCGAGCCAGAGATTATGGATTTGGTG
GCCGTTTTGCAAAAAATGGGCGCAATCATTTCTGTAGACGTTGATCGCACATTTAGAATT
GAGGGCGTAGATAAGCTTCAAGGTTACAATCACACTGCTTTAACAGATAGGATTGAGGCG
GCATCTTGGGCTTCGGCGGCGCTCGCAACTCACGGAGATGTGTTTATTAAAGGCGCAACT
CAGCCAGAAATGATGACATTCTTAAACGTTTTCCGCAAAGTTGGCGGCCAGTTTGACGTT
GCAGATAACGGTATTCGATTCTGGCATCCAGGCGGAGACTTGCATCCAGTTGCTATTGAA
ACAGACGTTCATCCTGGTTTTATGACAGATTGGCAGCAGCCGCTTGTTGTTGCTTTAACG
CAAGCTAAAGGCTTGAGTATTGTGCACGAAACAGTGTATGAGAATCGTTTTGGCTTTACA
AAACCGCTTGTGCAAATGGGCGCAATGATTCAGCTATATCGCGAGTGCTTAGGCTCTCTT
CCATGCAGATTCCAGCAGCGCAATTACAAGCATTCTGCTGTTATTTTTGGGCCAACGCCT
CTTACTGGTCAAGATATTGATGTTCCAGATTTGCGTGGCGGCTTTAGTCATCTTATTGCA
GCTCTTACAGCAAAAGGACCGTCTAATGTTAAGGGCATTTCGCTTATTGACCGCGGTTAT
GCAGATTTTAGAGGGAAGCTCACTGCTCTTGGTGCAGACATTGATTGAATGTTAGAAATT
GCAGAATCTGATAAAAGCGAC---TCTAAGATTTTGGAAAGTAGTCTAAACGGGCAGGCG
ACTTCTACAAACGCTAAGTCGTCAAGTTTTGCTAAGTCATCTAATGTGTCTAAGTCATCT
AAT------------------GCATCTGAT---TCGTCAAAGCTACCAACATCCGTCTCT
GCAAGATTAGGTAAGTTGCAATTTCATCTTTCGGGAAAATTCCGTGTTTTACAGTTTGCA
GATGTTCAAGATGCGCCAAAAATCAGCAAAGACACGATTAATCTAATAGAGTCTGCTTGC
GATGCAGTTAAGCCAGATATTGTGATTTTTAGTGGCAATCAAATTGCAGGGTATGCTAAA
GATTTTGCGAACACTTTTGTGCGAAGACGCTGGGATGAGTCGCAA---------------
GATAACCGTGGAGCAGAT------------GCGCGCAAGTCTCATGAAAAAGATTTGCAA
GATACGCGTAAAAAAGTCTTAGAGCATATTAAGCGAATGGTAAAGCCTTTAGAAGATCGC
TCAATTCCTTGGGCGCTAACGTACGGGAATCACGATTTTCAGTGCGGATTAAGTAACGCG
GAACTGGATTCTTTGTATCAAGAGTTTTCGGGATGCTTGAATCGCCAGCAAACC------
------------GATGGGGAATTTTCTAGCGGATCCGCAATGTCTCTTCCAAAAAGCATT
TTGCCAAAGCAAATCATATTTCCTTGCAAAGCAGGAACTTTTGCTTTGCCTGTTATGGAC
GTAAATCAAGAAAAAGTCGTATTTTCTATTGTGCTCGTAGATTCTGGCGATTACGAAAAG
CGTGGTGGTTACGGAAGTCCTTCTAGTAATGCACTTGACTTTTTAGCGGATTTGCCAAAC
TTTTTGCCGCCAAAATTCTGCGTTTTTCAGCATTTTCCGCTTCCGCAATACTACGATTTA
CTACGCGAAGTTCCTAAAGATTGTGCTGCTAAAGAAAACGCAATCGAAGGCTACAGGCGT
TTTGCTGGAAAATACTACTCTTTAGACGATAATCGCGTTTTGCCAGATGGGTATCTTGGA
GAAGGCGTGAGCTGCCCAGATAAAGACAGTGGGGAATACAATATTTTGCAAAAGATTGGT
GCTTTTGCTTTTTGCGCAGGGCACGATCACAGAAACGCGTTTGCTGGGCGCTGCAAGGAT
TCTGGCATGCTTCTAATGGCCACTGCAACGTGCGGTTTTGCGTCTTATGGGCCAGTGGCT
TCTAAATGCGGAGCAAGGCTTCTTGAGTTCGACATTCGTCACCCTTATGAGCCTAGAACG
CAAATGCTGGAATTTGGCGATTTAGTTGGCAAAGCATCGTCTAAAAAAGCGTACACATAT
GGATTAAATGCGGATTGTAGTCACGATTTGCCAGAAGTGGACTTATTGCAAAAGCCTTCA
CTTTTTGCAAGGATTTTAAGAAGATGGCGGTCTATAGTTGCAAAA---------------
---------------------TAGATGGCAGAGAATGTAGAAAATAGGCAGGAAAATACT
GATTCCAAGCCAGAAATGCTGTTGACTTTGAACCATGTTTCCAAGATTTACGGCTCTCTT
CGCGCTGTTGACGATTTGTCTCTTACTGTTCCTCAAGGCGAGTGGCTTTCGATTGTTGGC
TCGAGCGGTTCTGGCAAAACTACGCTGATGAATATTATTGGGTGCATGGATTCGCCGTCT
AAAGGCTCTGTTGCTTTGCAAGGTCGAAAGCTCGAGGATTTGAACGCGGGCCAACTTGCA
GATGTTCGCAAAAACGTAATCGGTCTTGTGTTTCAAAAGTTTTATCTTGTGTCGCATTTA
ACAGCAGTTGAAAACGTGATGGTTGCGCAATATTATCATTCTGTTGTAGACGAAGCTCAA
GCCATGGAAGCTTTGGAACGCGTGGGTTTGAAGGATCGCGCTCATCATTTGCCGAGCCAG
CTTTCTGGCGGCGAACAGCAGCGTGTTTGCGTTGCGCGTGCGCTTATTAACTGCCCGAAG
TTGCTTCTTGCAGATGAGCCGACTGGTAATTTGGATGAAAAAAATGAGCAGATTGTGCTC
GACTTGTTTAAGCAGCTGCACAAGCAAGGAACTACGATTATTGTTGTAACGCATGATTCT
TTGGTTGCTCAATGCGCGGATCGCGAAATCATGCTTAACCACGGTGTGCTTGTTGGGGAG
CGTTGGAATAATGATAGTGCGCGCAAAGAGTACGAGGCGATTGGTGGAAAACCTGCGTTT
ACGAGCGCTCACGTTGATGAAAGTGTTGCAGAAGCTTTGCAAAATCATGAGCCTACTAAA
TCGCCTAAATTAGCGAATTTAGATGATTAGATGACAAAACGATTAGTAGTATTACACTCC
GCAGAAGTAGCTGCGATGGCGCTTGCCTCAACAGCTGCTTTTATGCGTAGCTTTGACTTT
TTCGTTTTGTGGCTTGTTCTAGGACTTCTTTCTGTTGCATTGTATTCTTATGCATATTTT
TTCTTGCGTAAAAGCGTTATTAAAGAAAAAAATGCGTATATAGAAAATAATATATCTAAG
ATTGATGGCGATGGCGCTAACAGCATAAGTAGTGATGTTGAG------------------
------------------------------------------------AATACAGAGAAC
AAC------------------------------------------------AAAGATTAC
ATAATTACGCTTGAGCAAGAACGCAAAAAAGTCGAATCACAAAATAAGCAAATACTCAAC
AATTACTCAAATAATTTAATAAATATTATTTCATGCTTTATTTGTGGGCTTATTCACGTT
CCTTGGATTTATTACTACGGAATTGCAAACGGCGTTTTAACATTGGTGATTTTGTGGCGA
GTAATAAAGCGCCCACAAGGTCACCCTATTGATGAAAGCGATTTTTAAATGCCAAAAACG
TATGCAATAGTAGATAACGACCCATTAGTTTTAGCGGTTATGCGAAACGTGCTCAGCAAG
CTTTTGCCAAGCGAGTACGTGTGCAAATGGTGCGTAAAATCAGGCGTGCAAGCTTTGAAA
TATTGCCAAGTAACAAAAACCACTCCGGATTATATTTTGATAGATATGTCAATGAAAGAC
ATGTCTGGAGTAGAGGTAATACGCGCAATTCGTGAACAAAACAACAGCATTGTTTTAATT
GGCATGACTTCGTACGATTGTAGATCCTACGCTTCGATGGTTTCGCAAGTTGGTGGGCAA
GCTATGGTTGCTAAAGACAATTTCAAAGGACTAGCAGAAGCTTTGCAATATTGCGATAAT
CAGCACGTGTATGGCTGCCGTTGCGTTAAGAATGTTGCTTACGATTTTGCTACTCCGCAA
GAATCTTTTATTAGACTTTCTAAATCAAGGTCGCGCAGCGTTTTGCCGCCTCAAGAACTA
AAAATCATGGATTTGCTTGCTAAAGGCTACACAACAAATCAGATTGCGGCTCAACTTGGT
CTTATGCCAAACACTATTAACACGCATATTCATAGGATTTACAAAAAATTGCATGTTTCT
AACCGCGTGCAAGCAATATCCGCATTTGCTGCAATGCAAAATCGTGAGCAAGCTAGCAAT
CTGCAATATGCTTATGATTCGACGCAAAATCATCCGAATCCTTTGCAAGAAACGGATAGC
GCATGTTAAATGTTAATGAAAACATTTTCGCGCGTTATTGAGTTGGTTAAAAGCTGGAAA
ATTCAGCGAACTTTATTCATAATATTGGCGATTCTTGTAGTGTCAATGGATGTGCAATCT
TGCAATACAGCTGGTTTGTGGCATAACCCGCAGCAATCTGTGTGCCAATACGTTTGGATG
TTCGCAATATTTCTTTTGATTGCTTTTTCACGTCAAATATCCCTCGTAACTCCGATTTTG
TATTGCGTAACGTTAGCAGTACCAGGCGTAAATGCAACTTGCTTTCTTTTTTCATTGATC
GCTAGCATGTTTGTTGCAGGTTTTTACGATTCGTGGAAGTATTTGCTTTGTGCGTACATA
GTTTCGCTGAATATTATGTATTTTGCAAAAATGGCGTACATTCCGCTTACTTTTCCTTGT
TTTATTCTTATTTCCATGATTTGTGGCTACGCTTTGCGCAAGTATTTGAACATGTTGGAG
GAAAATAATCGTGTAAAAATGGATATTGTGCGCAGTGAGTTCCAGTCTTATATTGCGTCT
GTTGCATTGCAATTGCATGACGATGTGAACAATGAGATTACGGATATTACGTTGCTTGCG
ACGGATGCTTTGTATGCAGAGAGCGGTGAGCATACAAAAGAGTCGTTAGAGCAGATTGTT
GAGCATTCTCGTAATGCGCTTTCTAAAACGCGACTTGTTATTAATCTGCTTGAGCAAGCT
GAGCATAAGTATGATGATTCTTTAGATTCGAAT---------ATTGCTAGTATTGCTAGC
ACGCAGTTTGTTTATGGTTCTAATGGTAATAATTGCATGACTTTGGCTGATTTTCTATGC
AATATTCGCGCACGACTGCAATCTGAGCGTAAGATTTGCGAGCAGCTTGGGTATTATGGC
TCTATAACAGTGAATGATGAGAGTTCATTAAGTAACGATTTTGCTGTATCTGCAATAGTT
GATGCCGATAAAGCTCAATGCGCTATTCGCATGTGCAGCGAGCTGCTTACTAATATTCGT
AAGCATTGCAATACTAGCGTTGATTTTTCTATGAACGTTACGGTTGATAAGCGCGAATGC
AGAATAATGTGTATGAATTCGATTTCGACGTTGAATAAGTTTGGCGAAAGACTTGTTTTT
GGCAAAGGGCTACTATTCCACAAAAAATCTGTGGAACGTTTAGGTGGATTTTTAAGCGCG
CAAAAAGATGACGACACTTGGCTGGTCAATGTTGTTATTCCGCTAAACTAGATGAAATTA
TTAACGCGTATGATCAATTTTTTGCCGCATGATGCCTGGCAGAAAATTGGAATTGGTGTA
ATCATAAGTTGTACTTTGATTCTTGAAATTTGTTCCTATAATAATCTTCATTACTACTCT
AATTGGCATGCAATTACAGTTGAAATAGTATGGATTGTAATATGCTTATGTATTGCAATA
TGGCCGCGTAAAGCATCTTTTATTGTGCTCATTTGGATGCCGTTGGTAATTATTGCGCCA
AATATCAACTACTCATCTATGATGCTTACCATATTGATCTGTTTGGCAATTGCTGTAATC
ACTCAGCCTTGGTACACTGTGCTTTCTTCTTGCGGAGTATCTTCATGGTTCTTTATTATC
TGCGATTTTCAAAACGCTCATGTGTTAGCGTGGTGGCTTCTTATCGTTCTTATTTCTAGC
GCAATCGTAAAATACTATATTTCTACTATTCACCAACAGCAGGAACAGTTATTTGCACAG
CGTTACAACGTTTTTCAAAAATATGCCACTATTGCCGCAATTCGCATGCACGATGAAGTA
ACTAATGAACTTTCCAGCATTATGATGATGGCTCAACAATCTATTGAACCTCAAACGACT
CATGACCAAGAGCATGAAAATTCGCGAGAGATTCTTCAACGTGCTACTACAACTGTTCAT
AGAGCACGTAATATCATTTCTCTTCTTGACAATGCTACAACTGCAAGCACTGGCGATGTT
ATGCAATCGACTACATGTTATGAAGATTTTTGTACAGGATTACGCGTTTTATTTGATGGT
GAGCAAAAGTCATTTGAGAAGCTTGGCTATATTGGTTCCATTGACTTGAATAGTGATTTA
GCTGCTGAAGATTCGAAATCAACGCATTTGCCTTTTGAAGAATGTGCTCAAATTGAGTAT
ATTTGCCGAGAACTGCTTGCGAACGTAAAAAAGCATGCTGCAAAGCCTAAAGAATACGCC
ATGAATGTAATGCTTAATGACCATGAATGTCATATTACGTGTATAAATAGTGCGCAACGC
GGTATTCTTGCTAACTTGCAATTAGGATATGGACTGCGTTTTCATAAGATGCTTGCGGAA
CGCGTTGGTGGAACTTTTAAAGTTATTGAAGATGGCGATTCGTGGATTATTAATGTACAC
GTTCCGCTTCATGTAGAGAAATAGATGAACACTACTTACGCAATTGTTGATAACGACACG
CTTGTATTGCGATATATGCAACTTCTTCTGAAAAGTCGTTTGCCTGAAAACTTTGTTTGT
GCATGGATGTGTTCTTCTGCAAAACAAGCTATTCATCGTTGCGTTACAGAAAATACTCCT
GACGTACTTTTAGTAGATATGTCAATGAGAGAAATGAGTGGTGTTGATGTAATTAAAGCA
ATTCGCGAGCGCAATAGCAATATTGTTTTAATTGGCATTACTTCCTACATGCTAGATGAA
TACGTATTGCAAGTTGCTAAGTCGGGTGGTCAAGCGCTAGTGCATAAAGATAATTTAGCA
GACGTAGTTGCAGCCATCCAATCGCGCGCAACAAGCTACGGTTGTCCAGAATTGCCACAA
TATATTGACTATTTTCACACTCCGCAAGAATCATTCAATATGATTTCTCAACTTCCGAAG
ACTTCAGTTTTGTCTCCTCAAGAATCGGAAATTATGCGCTTGTGCAAACAGGGGTATTCT
ACGAAAGAGATTGCAGATCAGCTTAATGTGAAAGTTTCAACAGTAAACACGCATTTACGG
CGTATTTATGGAAAACTTCAAGTCCGAAGTCGAATGCAGGCGCTTGCTGCGCTCGCAAAG
TATTCGCATGACATATAAATGACTAATCCTTTGCGCGGTATACGAGAAGAAGATATCGTC
AAGTATTTTAAAGATCACAATCTTTCAGTTGATAAGACGTATGTATTTACAATGAAATAC
GACCCTTGGTGGAAAGATTTAATCAAACTATTTTTGTTACCTAAATTATTCTATGTAGAG
CAAGGCGTTGCTGCGCGTATTATTGCTGCCACTAATAATGAGTTTATTGTTGTTAATCCG
AATGTAATTTTAGGCTCGGGTAATCTAGCTAAATTAGACGATAAGTATCTTCGTCGTATT
GCGTGGAATCAACTCACTAATTTTGAAGTTATAAATAAGCCAACAACTCAAATAATTCGT
TTTACTGCGAATGGTAAAACCGAAGAATGGAGTGTGCCAACGGAAAGTGCTAGCGTATGG
CACTTTAATGTGTACAATCTTGATAATTTGAGAAAAACAATACAATCGCACATCTCTTGA
---------------ATGACAGAACTCAGCCCAACCGAGCTCGACCCAACTGCGCTTAGA
AGTAGCCTCGATAAGCCTTTCGGCACAAACCGCGTAATCGCAAGCGACCAAATGATGGCA
GATTCCATCACTCCAGCTCAGTATCGTTACCATCACGGTTCGCGCGTGCGCCCAGTTAAT
TGGAATAATATTGTTGACGACAAAGATTTGGATGTTTGGAATCGTCTTATTGCTAACTTC
TGGCTTCCAGAAAAAGTGCCACTGAGCAACGATATTCCTTCTTGGCGCTCCCTCACCGAT
CTTGAACGTAAGACCACTACTCGCGTTTTTACAGGCTTGACTTTGCTTGATACCAGCCAG
GCAACTATTGGTGAGCTTTGCCAGATTGAGCACGCGCGCACGGAGCACGAGCAGGCTATT
TACACGAATATTGCTTTTATGCAGTCGATTCACGCGCGCTCCTACTCCTCTATTTTCTCC
ACTCTTTGCTCTAGCGAGGAGATTGATGAGGCTTACCGTTGGGCTGTTGGAAACGACGTT
TTGCAGCAGCGCGTTACCACCGTGCTTTGCGAGTACGAGAGCGAAGATCCGCTTAAGCGC
AAGATTGCTGCAACTATGCTTTCTTCGCTTCTTCTTTACGCGGGATTCTATCTTCCACTT
TACTTTGCTTCTCGCGGAAAGATGATGAACACTGCCGATATGATTCGCTTGATTTTGCGC
GATAAAGCAATTCACGGCTACTATTCTGGCTACAAGTTCCAGCGCGGTTTGGAACTTAGA
AGCGAGAACGATAAGAAGAATCTTGAAAAGTTCACTATGAACTTGCTTGATACTTTGTAC
GATTTGGAAGTTGAGTATTCTGGTCAGATTTATGAAGGATTTGACTTCCACGATGACGTT
TTTGACTTCGTGCGTTATAACGCTAACAAGGCTTTGATGAACCTTGGCTATCCTGCTAAG
TACAGCGAAGAAGAAACCCACGTAAGCCCAGAAATTCTCGCAGCTCTTTCTCCTGCAGCC
GACGAAAATCATGACTTCTTCTCTGGCTCTGGTTCCAGCTACATTATGGGCAAGTCTGTT
GAAACCGATGACGACGATTGGGACTTCTAAATGAATAGCACGGATCCGATGAGCGAATCT
ACTTCGCTTAATCTTGATCACACTGACGAT---------------------GCCAGCACT
GCTAGCAGCACAACTGCCGATCGCATTCGCAACAGCCGCGACTACCACGTTCTTAACGCT
ATGCTCGGTCTTTTTGATCCAGAAAAAGGCATTCAGTTTGATAAAGACACGGAAGCAGAA
AAGCTTTACGTTTCGGGTTACGTGCAAGAACACAGCATGAAGTTTGCTTCCACTCGCGAG
CGCTTGAACTATTTGATTAGCAACTACTACTACAACGGCAACGTTTTCCACAAATACAGC
GACGAGTTTCTAGATAAGTTCTACGAGCACGCAGAATCCGCTCACCACACTTTTGGCACA
TTCTTGGGTGCTTTTAAGTTCTACACTTCTTACGCTTTAAAGACTTTCGACGGCAAGCAA
TATTTGGAAAACTTCGCTCAGCGCGCAGCAGCAGTTGCTTTGGAGCTTGCAGATGGCAGC
GAAAAAGCAGCGCTCAACTATTTGGACGAAATGCTTGCAGGCCGATTCCAGCCAGCAACT
CCAACGTTCTTAAATCTTGGTAAAGCTCAGCGCGGAGAGGCTGTGAGCTGCTTCCTCGTG
CGTTTGGAAGATAACATGGAGTCTATTGCACGCGGAATTAACTCTGCTTTGCAGCTTTCT
AAGCGCGGCGGAGGCGTTGCTCTGCTCCTTACGAACTTGCGCGAGCTTGGCGCTCCTATT
AAGCGCATCGAGAATCAGTCGAGCGGCGTTGTGCCTGTTATGAAGCTTTTGGAAGATTCA
TTCTCTTATGCTAATCAGCTTGGCGCTCGTCAGGGCGCTGGTGCCGTGTATATTAACGCT
CACCACCCAGATATTATGCGTTTCCTCGACACTAAGCGCGAGAATGCGGACGAGAAGATT
CGTATTAAGTCGCTTTCTTTGGGTGTTGTGATTCCAGATATTACTTTTGAGCTTGCTAAA
CGTAAGGAAAAGATGGCTTTGTTTAGCCCTTACGACGTTGAGCGTGAGTACGGAAAGCCT
TTTGCAGACATCTCCGTTACCGAGCATTACGATGAGATGGTTGCAAATCCTCGTATTCAC
AAGAAGTACATTGATGCTCGCGAATTCTTTATGACGCTTGCGGAGATTCAGTTTGAGTCT
GGCTACCCTTACATTTTGTTTGAGGATACTGTTAATCGCACAAATCCTATTGAGGGCCGC
ATTACTATGAGCAACTTGTGCTCCGAGATTTTGCAAACTCAAGAAGCAAGCACTTATAAC
GCTGACTTGTCTTATAGCCACGTTGGTCGCGATATTTCTTGCAATCTTGGCTCGCTTAAT
ATTGCTAAGGCAATGGATGGAAACTTGGGTGCAAGCGTTGATTTGGCCGTGCGCGCGCTC
ACTTCTGTTTCGGAACACACTTCGATTGATTCCGTGCCTTCGATTCGTCGCGGTAACGCA
GAAGGCCATGCTATTGGCTTGGGTCAAATGAATTTGCACGGTTTCCTTGCGCGCGAGCAT
ATGCAGTACGGAAGCGAGGAAGCTCTTGACTTTACAGACATGTACTTTATGACGGTTGCC
TACCACGCTTATAAAGCTTCTCACGCTTTGGCTGTAGAGCGCGGGACTGCTTTTGCAAGC
TTTAAGACTAGCGCTTACGCTAAGCCTGCAGGAAAAGGCAACTACTTCGATAAGTACACT
GATGGCAGCCGTTCTCTTGAGCCTAAAACTCAAAAGGTTCGCGATTTGTTTGCGCGTTTC
AATGTTGCGATTCCAACTGTTTCAGACTGGGAGCAACTGCGCGACGAGATTTTGCGCGAC
GGCATTTACAACGAGTATTTGCAAGCTGTTCCTCCAACTGGCTCAATCTCTTACATCAAC
CATTCCACGAGTTCGATTCACCCGATTGCTTCTCGCATTGAGATTCGCAAAGAGGGTAAA
GTTGGTCGCGTCTACTACCCTGCCGCATACATGACGAATGACAATATGCAGTACTTTAAG
GATGCTTACGAGATTGGATGGAAGGCAATTATTGACACTTACGCGGAGGCAACTCAGCAT
GTGGATCAGGGATTGTCTCTTACTTTGTTCTTCCCAGACACTACGACTACTCGCGATTTG
AACAAAGCTCAGATTTACGCGTGGCGTAAAGGCATTAAAACTCTTTACTACATTCGTATT
CGCCAGAAGGCTTTGGAAGGTACAGAAATCGAGGGTTGCGTAAGCTGCACGCTGTAAGTG
ACTATTACAGTTTTCACAAAGCCACATTGCCCACAGTGCGATGCCACAAAGCGTCAATTC
ACTAAGCTAGGCGTGAATTTTGAAACAGTAGATTTAACTCAAAGCCCTTCTACTTTAGAC
CAATTGCGCGCTGCAGGATATCGCCAAGCGCCAGTGGTGATTACTCCAAACTCGTCGTGG
AGTGGGTATCGCCCAGATTTGATTGCACAAATCGCAAGCCAACTAGAAGACGAAAATAAA
AACGATTAA---------ATGAGCAAC---------------------------------
------------------------------AATATTCAGCGCAACAAAATGTATGGTCAC
ATTACGATTGCTGTAACTCAATTTGTTGCTATAGTTCTTTTAGCATCTACTGCAATGCTT
CCGTTTGCAACAACAAAAGCAGTTTTAACGGTTTGCATTCTTATTCTTCTTGCTTTAATA
ACTTTTTGGCCACTCAAAGGCTCCACAGCCGATAAAGCTATTCCTTTTCTTGCATCATTA
GCGTCTATGTGGTGCGCAACGCTGGCCTTAAAAGGATGGCTGCCAAGCAGTGTGATTGAT
GGCGAATCAGAAGTTAGTATTCACAAATTTGTTGCTGCTATTAGACCATACGAACGATGG
GCGGTAAACTTTGCGCTAATTCTTGTTGCAGCAACATTTGTTAGTTTTGCTAGACAAATG
TTTAGAGAAGATAGGTCTAATCTTGTACGAAACCTATCTCATTGCCTTACTGCAAGTATT
GCATGCGCAGCCTTGCCTGGATGGCTTTTCTTGCCGTCAATTATTAAATTCACTTTTTCT
GTGCGCGTATTAGAACTTGGCGTGTTAGTGGCAATTCTTGGATTGTTTGTTGTTCTTGTT
TTGGCTGGTCTTTCTCACCTTTGGATTAAAGAC------GCACAATACAATGCTGGAACA
---------GTTTTCCCGCAAATTGGAACAGCTTTGATTCCAATTATGATGTGCGGAATG
GTTGTTTACGGAGCTGGATTGGCAATGTTGCTTGTAGCGTAAATGACGGATATTACATTG
ATGACCTCTTGTGCCGCGCCTGCAAAAGTTTTGCCATCGCTAACGCTTCTTTCGCATCGC
GTGCGCGTAGTGCCAATGGAACCTTCTAGCATGCTTAAAATGCCCGAAGATACTATTCTT
CTTGTTGATGCTAGAGAAGACTTATCTTTAGCAAAATCGCTGTGTTCTCTTGTGCGCGCG
TCTAATTTAACAATGTCTATTATTCTAATTCTTACCGAGGGCGGTTTTACAGTTGTAAAC
CCATCTTGGGGCGTTAACGATGTTATGCTAACAACTGCTTCTCCTGCAGAAGTAGAAGGA
AGATTGCGCTTAGCTGCT---AAAAAAGTTGTATCTGCAGATTCTGCTGCTGGCTCTACT
GTTGCCGATTCTACTAGCGTTGAGGTTAACAGCAATGGTCAAATGTGCTCTGGAGATTTA
GTTGTGGATACGCAAAGTTACACAGTTAGTTTGCACGGAAAGCCTATCGATTTAGCGTAT
AAAGAATTTGAGCTGCTTAAATATTTTGTTCAGCATCCTCGTAGAGTTTTTACGCGTGCA
CATTTACTTCAAGAGGTTTGGGGCTACGATTACTATGGCGGAACGCGAACGGTAGACGTT
CATATTCGTAGGCTTCGTGCAAAGTTGGGCGTTGAATATGAGCATGTTATTGGAACAGTT
AGAAATGTTGGATATCGTTTCGACCCATTAGAAGCTCAAGTTGACGAAGTAGAAAATGAC
GATTACGCACAAAATGGCAATAGTGCGGATGCAGTCGATTCGCGTGCCGAGGATTCAGGC
GTTTCCAACGATTTAGACTAG------------------------------------TTG
GCTACAAATAACACGAATAAAATAAATAACACAATAGATAACACAAATAAAATCAATGCG
GTAAATGTGATAAATAAAAACAAAATGCGCGAAGAATACAGGATTTTATGCGAAGAAATC
CCAAATCCAAAATGTGCGCTAAATTTTACGAACCCATTTGAGCTTTTAATCGCAACTGTT
CTTAGCGCGCAAACAACTGATAAGCGCGTAAATCTTGTTACAAGTAAGCTTTTTAAGGAA
TACCCAACGCCAGTCGATTTAGCAAAAGCGCAAATATACAACGTGCAAGAAATAATTCAT
TCGCTTGGATTTTATAGAGTAAAATCGCAACATATTATTGAGCTTTCGCAAAAACTTGTT
AAAGATTTTAATGGCGTTGTGCCAAATAATATGGCAGATCTTACAAAGCTACCAGGCGTA
GGAAGAAAAACAGCAAACGTTGTTTTAGGGAACGCTTTTAAGATTCCAGGATTTCCAGTA
GATACGCATGTTATGCGCGTTACGTCAAGACTTGGCTGGGTGAGTGAGGCTAGTGCTAAG
GCTAAA------GATGCTGCAAAAATCGAGCGAGAAGTCACAGCTTGTTTTGCTCCAGAA
GAATGGACTAATCTTTCACATCGTCTTATTTTGCACGGAAGAATGATTTGCATTGCTAGA
AATCCGCGCTGCGGCGATTGCCCGCTTAGGTTTTTATGCCCCTCGGTTAGATTGTAG---
---ATGCCTGAATTTGAAAGATACTCATCTGCTTCACATGTGCGTAGTGCAAGATATGCG
------------------------CATAAAACTAGACGAAGCACTAAACCATGGGTTGTA
TTTATTGTTTTAATCGGCATTCTATCTGCAATAATTTGGGGCGGATGGCGGTTTATAGAT
GGAAGATCTTTAATACCTACAAACATTTTTCCAGCGTCAAATTCAACTTTAACAATAGGA
TTACGAACGGCTCCAGCCTCGCTAGATATTAGAACAGACGATAGTGATTCCTTACAACAG
GCACTTTTAGAGAACGTTTACGAAACACTTGTAAAACGAGACGAAAACAATGCTTTACGC
CCAGGACTTGCGCAATCTTGGAGCGTTTCGAACGATGGATTGAATTATAAATTTAGGCTC
CGCAGCGGAATTAAGTTTGCTAACGGAGACCCAATGGACTCAAGCTCCGTTCTTAAATCG
CTTCAGCAAGGCATTACAAAGAATTATCCTGGCTACGAAAAGCTAACAAACATAACAAGC
GTTTCTAATTCTGGGCCTAACGTTCTAGATATAACTCTTAAAACTCCAGACCCACTTTTG
CCAAGGCGATTAGCTGGAAGAGCTGGAATTGTTTACAACACAAACATCTTT---GTTAAT
TACGCTTCCGATGCTATTGGAACAGGTCCGTTTACAGTAAAGGGATATAACAAGGGTGGG
GATCTCGTTCTTGCTAGAAACAACAATTATTGGGCGGGGCAAGCTGGATGCCAAAGCATA
ACTCTTAAGTATTTTAACGATGACACGTCTTTAGCAAACGCTGTTAAAGATGGCAGCGTG
CAAATGGCAATTCCACTAGACGGAAATGAAAACAAGCGAATGGCTGCAATGCCAAACACT
AAGTTGGTAAAGGGAAAAAGCACAAGATTAAGAATGTTTGCTTTTAACACGGGAATGTCA
TCTATGTTCTGCGATCAGCAAATTCGTAGAGCTGCAAGACACGTGATTGAGCCCAATGTT
ATTCTTGCTTCCGATCCTTTTGGAGGCCAGCTTGTTGGCGGTCCAATCGACCCTATGTCT
CCAGGGTATGAAGATTTTAGTAATACGTATCCTCACGACGTTCAAAAAGCTTACGGTATG
TACCACTACTTTGTTGCAGGATATTTGCGCGGAATCACAATGCTTGTTCCAACTGGAATG
GCTAGCGTTTGCGATCAAATGGCAAAAAACTTAAGCTATGCAGGTGGATTCCCAGTAAAA
CTAGAAGAATTAGACCAAAGTGTAATCGATCAACGAATACGCGAAGGTAAATACGACTTA
GCTCTTACTTGGACTAATCACACTCTTGACTCTGGAATGTATGCAGACACTAAGTCTAAC
TATTTGTTCCAAGATCACGCTTCGCAAAAGTATTTTGCAGACGCAATGAAGTCTACAAGT
CCGCAAGAGTACGAAGAAAACATTAAAAAGTACGCTAAAGAATTGTGCGATTACGCGGTT
TCGGGATGGTTGTACGCAAGGAATAGCGTTGTTGTTGCAAAGTCAAATGTGAGTGGATAC
CCTACTAACATGACCGATCAGCTGCTTCCTTTGCATGATGTGACTGTTAAATAGATGAAT
CCAGAAAGCTTAAGTGAATTAATTGAAAAAATTGCTAAAGATTTAGTAGCAAGCGGTAAA
GCTGGCAGTCTAACAGAAGATTTGATTCCTGCTGCCGAAAAACTTGCAGTTATGCGACCA
AAAGATCGCGCACACGGCGATTGGGCTACGAACGTTGCTATGCAGCTCGCTAAAAAAGCT
GGTATGAAGCCTAGTGATTTAGCGGAACTTTTTGCCGAGCGTTTGCAAGAAGAAGAAGGT
ATTTCGCTCGTAGAAGTTGCAGGCCCTGGCTTTATTAACATAACGCTTGATTCTGCGTCT
GCCGCTGCTGTTGTAGACGAAGTCTTAAATCAGGGCGCGGATTTTGGCAAGAATACGCAT
TTGAGCGGCAAAACTTTGAATCTTGAGTTTGTTTCCGCAAATCCAACTGGCCCAATTCAC
ATTGGTGGCACACGCTGGGCAGCAGTTGGCGATTCTATGGCTCGAGTTTTGGAAGCGAAC
GGCGCAAAAGTTGTGCGCGAATACTACTTCAACGATCACGGTGAGCAAATCAACCGTTTT
GCAAAGTCTTTAGTTGCTGCAGCTCACGGCGAAGAAACGCCTGCAGACGGCTACAAAGGC
GCGTATATTAACGAAATTGCGGACGCTGTTATAAAAGAAGCGAATGCGGACGGCGTTGAC
GTTCTTTCTTTGCCACGAATTGATCTTGGAAAAGATGAAGAAGGTTTGCCACTTGGCGAA
GGCGATTCCGAGCAGCGAGAAGAGTTCCGCAAGCGCGCAGTGCCAATGATGTTTGCGGAA
ATTCGCAAGTCAATGCGTGATTTTCGTGTTGGTTTTGACGTGTGGTTCCACGAAAACAGC
TTGTACGAGGACGGCGAAGTTGAGCGCGCTATTTCGGACTTGCGTTCTCGCGGAGATATT
TTTGAAAAAGACGGCGCAACTTGGTTTGAATCCACCAAGCATGGCGACGATAAAGATCGC
GTAATTATTAAGTCTGACGGAAATTACGCTTACTTTGCTGCAGATATTGCGTACTATCGT
AACAAACGTCATCGCGAACAGAATCCTGCAGACGTAGCAATCTACATGCTTGGCGCGGAT
CATCACGGCTATATTGGCAGAATGATGGCAATGTGCGCGGCTTTTGGAGATAAGCCAGGC
GAAAATATGCAGATTCTTATTGGCCAGCTTGTAAACGTTATGAAGGACGGCAAGCCAGTG
CGCATGAGCAAGCGTGCTGGAAACGTTATTACTATTGACGATTTAGTTGATGCAATTGGC
GTTGACGCTTCGCGCTACTCGCTTGCGCGCACCGACTACAACACAAGCGTTGATATTGAT
TTGGATTTGCTTGCTTCTCACAGCAACGATAATCCTGTGTACTATGTGCAATACGCTCAC
GCACGCAGTTGCAATGTGGCTCGTAACGCGGCAGACGCTGGAATTAGTGCAGACGGAGCT
GATTTAAGCTTGCTTAATACTGAGGCAGATGGTGAAGTGTTGGCTGCTTTGGCGCAATGG
CCTGCAGCTCTTGCGCAAGCTGGCGATTTGCGCGCTCCCCACCGCGTTGCGCATTATCTT
GAGGATTTGGCTGCAAGTTACCACAAGTGGTACAACCTTGAGCGCGTAGTGCCAATGGAG
TTGAGCGACCCAGAAAATCGCTTGCCAGAAGCGGAGCGCGAAGCGGTTCGCATTGCAAAG
TGCCCAGAGCCAGCACGTGCTGCAGCTCGATTTAAGCTTAACGCTGCTGTGCGCACAGTA
ATCGCCTCTGGCCTTGATTTGCTTGGTGTTTCTGCTCCAGACAAGATGTGAATGCCAGTT
ATTCACACTCACGTTTCTGTAAGCACTACACCTGCTCAGCGCGATGCCTTAAAAGCAGCG
TACGGCAAGGCGATTAGCGCAGTTCCAGGCAAAAGCGAACATTGGCTTATGTGCCCATTT
GAAGACAACATGCCAATTTATTTTGCAGGAGATAATACTAAACCTGCAGCTTACGTTGAA
GTGAACGTGTTTGGTTCTAGCGTTCCAGGCTCGACTTGGGAAAAGTTGACAGAGCAGATT
ATGGCAGCTTTGAATCGCGAGCTTGGAATTCCACAGGATCGCACTTATATTCGCTACACT
GCAACAACTGACTGGGGTTGGAACGGCGGCAACTTCTAG---------------------
------------------------------------------------------ATGAAA
AAACTTATTGAACAGGTTGTTAAATTTGGAATCGTAGGCATCATTGCGCTGATTATTGAC
GTAGCGTTGCTAAATCTGCTTCTTCTTGTGCATCTTAATAACGTTGTTGCTGGAACAATA
TCTTTTATAATCTCACTTATTTTTAACTACATTGCCAGCATGAAGTACGTGTTTAAGCAC
CGCGAAGACATGGCTCGTTGGATGGAATTGCTAATTTTTGTTATTTCTGCAGTTATTGGT
TTGCTTATTAACGATGCGATTATTTGGCTTAGCACGCTTGGAATGGTTGAAGCTTTGCGC
GGTACTGCGATTTACATGCTTCGCACAAACATTGGCAAGCTTATTGCAACAGTTGTTGTA
GCTGTGTGGAATTTTGTTATTAGAAAATGGCTTTTAGATGATACAAAGTCGCAAAAACCT
GGTTATGATGCCGCTAAAGACAATACTTTTGCTCACAAGTTGGGCGAGTGGTCGTTAAGC
AACACTCCAAAAGGCTGGAAGTAGATGGGTGATTCT------------------------
------GTAGAA---------------AAGTTGGATTCAAAGGCTTTAGATTTGCTTGAG
TCTGCTGCAAAGAAGGCCGCGGATTTAACTAAATTGTGGCCTTTAAGCGAAGCACGCCAT
TTAGATAATGACGCAAAATATGCGGAAAATCTTGAGGTAAGGGCGATTCGCGCTATTGCA
CGAATTATTACGGATTTAGACGTTACTGTTCCAGATGCAGAGTTTGTGTATGAAGGTGCG
GATGTGATTCCAGGGCGCCCACAAGAGATAGTTGACGCGCTTTTGGCAGCAGCAAACGCT
TACGACGATATGGATTTATGCTACGACCCAGACTATAGCGAAGCGCAAGAAGAG---CTA
GAAAAT------------------------AACACGAATGATGTTAGCGCTATTTTTAAC
AAGCTTGAGTCCAATCTTTCTAACGATGTTAACGCAATCAACGGTGCTGCAGATTCTCTA
AGCGTTGCAGGGAATTGGAGCGTTGAGAGCTTGCAAGATGCGTTTAGATGCGCAAAACAA
GAGTGT------------------------GATTTTTGCGGGATTAATCCTGTAGAATCG
CAAAAAATTACGGCAATACTTTCTATTCTTAAAAGTCTTATTGAAAAAACCAGTAACATT
TACGAAACTTTGCCTATATTCCTATATATTAACGAAGTTTGTGAGTGTGCTGGAGTTCCG
CGAATGATGTTTAAGGACGATCAGTGGCGTGCGCTTGTTGATTGCGCAAAAAGTGGC---
---------------------GATGATGGCGAAAATAGTGAAAATAGC------------
------GAAAAT------------AGTATGAGCGCGCTGGTTGAATTTGCGGCTCCATTG
CTTGAGCGTGAATGGTCAAAGCATAAGGAAGACGTTCTTTGGGACCCAGAAGAAGCTAAG
AAGCTTGCAAAAGAAGAAGACGATAGAAAGTCTCGCGAAGCTCTTGCTGCTAAGTTTGCG
CATGTGGAAGGTAATAAGGAATCAACTCAAGCTCTTGACTAGATGAGCGCCGAAGACCTC
GACAATTACGAAACAAACGCCGAACTTGCGTTATACAAGGAATATCGTGACGTTATTAAG
CTTTTTACGTACGTTGTAGAAACAGAGCGCCGATTTTACTTGGCAAATAAGGTTGATTTT
AACGTGCGCTCCGCAGGTCAAGACGTGTACTTTGACGTTCAATTAACAGACGCTTGGGTG
TGGGATGTTTACCGCCCTTCGCGGTTTGTGAAAAACGTTCGTATTGTTACGTTTAAAGAC
GTAAATGTGGAAGAAGTACAAAAAACAGATATTGATATTCCAGAATCTATCGCGTGAATG
ACGGGAAACTCTCATAGGATTGAAAATAATATTCCTTCTGGCTTAGAAACCAGCGCGAGC
ACAGTTGCTCCGATAGATTCTACGGATGCAATTATTGTAGATATTCTTGAGCACGATGGC
CGTGCAACATTAACCAAGCTAGCTAAAGCTTCTGGACTGTCTGTTTCCGCTGTGCAATCC
AGAGTTCAAAAGCTCGAGCGCAAAGGAATCATAACTGGATATCGCGCTTTGATTGACTAC
GAGCGCAGAGGCTTGCCAGTAAGCGCATTCGTTGCGGTTACGCCTCTTGATTTTGAGCAA
GAAGCTTCCGTTCCAACCAAATTGAAAGACATTGACGGCATTGAAGCATGCTATTCGATT
ACTGGAAGCCCAAGCTTTATGCTTGTTGTTCGCGTTGCAACTCCTAGCAAGCTAGAAGAA
CTAATCAACACAATTCATCGTGTTGTTCCAGTTAGCACAGAAACAACAATGGTTTTGCAA
ACTTATTTTGACTAAATGTTCAACTTTTCTAAAGAGTCGATTGACGCGCGCAAAGATTTT
GATGGATCAGATTGCAGCAATTGC---------AATGATTGCAGTGATTATAGTGATTGC
AACGATTCAATGAATGAGATTTTTGCGCTGCGTCAGTCGATTGACAATATTGACAATGCA
ATTGTTTCGCTTCTAGCAGAGCGCTTTAAAGTTACGGAAAAAGTCGGAGAAATAAAAGCT
CGCGCAAATCTTGCTACAGAAGATAAGTCTAGGGAAAATCGCCAGGCGAATCGACTTAAA
AAAATTGCTGAGGAATCTGGATTAAAAGAAGAAATCGCACTAGAGTATCTACATTTTGTA
GTAACGGCCGCAAAAAAGCGTCATCAAGAAATCAAAAATAATCAAAAATAGATGCCTGGA
ATTGTGCTTATTGGCGCTCAATGGGGTGACGAAGGCAAAGGTAAAGCAACTGATTTAATT
GGTTCTAAGGTAGATATTGTTGCGCGTTTTAATGGCGGCAATAATGCTGGCCACACTGTT
GTTGTAGGAAACGAATCTTACGCATTGCACTTACTTCCTAGCGGCATAATCAGCCCAAAT
GTAACTCCTGTTATTGGAAACGGAGTTGTTATAGACCCAGAGGTTCTTTTTGAAGAGATT
GACGCGCTAGAATCACGTGGTGTTGATTGCTCGAGGTTGCTTGTTAGCGAGTCTGCGCAT
GTTATTACGCCTTATCATCGCGTAATCGATAAAGTTACAGAGCGATTCCTTGGAAAGCAC
AAGATTGGCACAACGGGTCGCGGAATTGGACCGACTTATGCCGATAAGATTAATCGCGTT
GGAATTCGCGTACACGATTTGTTTAACGCGGATCATTTGCGAGATAAAGTAGAAGCCAGC
TTGCATCAAAAGAATCAAATGCTTGTTAAGCTCTACAACCAGCACCCAATTGATATTGAT
GCCGTTACAAGCCAGCTCGTAGAACTTGGAAAGCGCTTAAAGCCATACGTTGCCGACACT
TCGCTTGTGCTAAACCAGGCAATGGAAAATGGTAAAACCGTGCTTTTTGAAGGCGGCCAG
GCAACTATGCTAGACGTTGACCACGGAACATACCCATTTGTAACGTCTTCTAATCCTACA
GCTGGAGGCGCTTGCACGGGTACGGGCGTTGGTCCTACTCGCATTAATCGCGTAATCGGT
GTTGCTAAGGCTTATATTACGCGCGTTGGCGAAGGCCCATTCCCTACAGAGCTTTTGGAC
GAAAGCGGCGATTGGCTGCGCGAGCAGGGTCACGAATATGGCGTAACTACTGGTCGCCCT
CGCCGATGCGGATGGTTTGACTCTGTTGTTAGCCGCTATGCAACTCGCGTAAATGGCCTA
ACTGATATTGTTCTTACAAAGCTAGATGTTTTGACTGGCTTAAAAGAGATTCCAGTTTGC
GTAGCTTACGATGTAACTTTAACTGACGGAAGCGTTGAGCGCGTAGACGAGATGCCAGTA
GATCAGTCTTTGTTTGCTAGCGCTAAGCCAATTTACGAGATGCTTCCAGGCTGGAGCGAA
GATATCTCTAAAGTGCACAAGTTTGAAGACTTGCCTGCAAACACTCAAAGCTACGTAAAG
CGCTTGGAAGAGCTTTCCAGATGCCGCATTTCTGCAATTGGCACTGGCCCTCAGCGCGAT
CACATTATTAGCGTTCATTCGCTGATTGATTAGATGAGTGTTCCGAGAAAAAATCGCCCA
GACTTGCCTAAAAAGCGCCAGCATAAAACACTTGGATTAAAAATCTATTTTGTTGTTTTT
ATTGGCGGATTGCTTGGCGCTTTTGTGCGTAGTGAAATAGGCGTTTTTACGTACGGCATG
CATTGGGATTCGGGATATTCTATGCTTTTTAGCCGCTTTACTTTTGCAACTCTTTTATCT
AACGTTTTAGCATGTTTTATTCTTGCTTTAGTAAGTTCGCTTGTAGCAAATAGATTGCGC
AGCAAAAATAAAGACTTAATAAAATACGGCTTTTGCACAGGATTTTGCGGCGGACTTTCA
ACAATGTCTACTTTTGCCTTTGAGGGCGCGCATTCCGCATTTACTGCAATGAACATTGTA
GAAGTAATTGCCATTATGGCGTTGTATATGGTTCTTGGCGTTTTAGCAGTGCTTGTTGGG
AGTCTAATTGGAGATAAAATTTTTGCTTTTAAAGGCAATGGCAGCGTAAAAAATGCTGGT
GATGCAAACGCCATCAATAAAATAGACGCTAACAGGGGCGGTGCAAAA---TGAGTGACT
TTAAAGAACGTAGGCGGTTTTATACGCGACTTTTTGCGCGACTTTTCGGATCGCATTCTT
AAAACACTTAAGCATCTTAGATGGAAGATGGTTCTTGCAGGCGTAGTTGTTGGCCTTGTT
TCGGGAGCGCTTGTAGCAACTTATAGACTTGGGATTGAGTACGGAACCGATTTTGCGCGA
TGGATGTATGCGCGAATGCTGCAAAACATGCTTTGGATTGCGCCTTGCGTGATTTTTGCG
ATTGTTGCTGGATTCTTTATTGGCTGGATGAGTCGCAAAGAAAGCATGGCGTCTGGAAGC
GGCATTCCACAAGTTGTTGGATACGTTCAGCGCGGTCTAAAAATGTGTTGGAACACTATT
TTGCCTGTTCGATTTGTAGGCGGATTGTTGGGTTCGCTATTTGGCTTATCTCTTGGGCGC
GAAGGCCCTTCGATTCAAATCGGAGCTTGCGGCGCGCAAATGATGTCTCGCATTTTTAGA
AAAGGCAATAAAAACGATACGCAAGAACACTATGTTGTAACCGCTGGAGCTGCAGCTGGC
TTATCTGCAGCATTTAGCGCTCCACTTTCTGGGCTTATGTTTGCTATGGAAGAAGTTCAA
CACGGATTGTCTTCTACAGTTCTTATGGGAGCTGCTGCTGCATCTATTTGCGCGGACTTT
GTGTCTCAAACATGCTTTGGACTTCGACCTGTTTTAGACTTTGGAAGGATTCCAGACTTA
CCAATGACACTTCATTTTTGGCTGATTCCGCTTGGCATTTTTGCGGGACTTATTGGCTCT
TTAATGAATAGATCCTTACTTGGATTGCAAACGATGTATAAATATTTGCCAAAGTGGGCT
CCTGTATCTATAGCATGCTTAATCGCGATTCCTGTTGGCTTATATTTGCCAGATGTTCTT
GGCGGAGGATCGAATCTTGTTAAGCTCTCTGAATATGGAAAAGCAAGCATAGCGCTTTTG
TGTATTCTGTTTGTTGCAAAAATGCTATTTACTTCTACAAGCTTTGGGTGCGGAGCGCCT
GGCGGAATTTTTATGCCAATTCTTGCTGTTGGAGCGCTAGCAGGCGGCGTTGCTGCGCGC
GCAATAATAAGCATTCCGATTCTTGGCATTGACGCAAAGCTAATGCCAATTTTTACAGTG
TGTGTTATGGCTGGCACGCTTTCGGCTTCTGTAAAAGCTCCGCTCACTTCGATTTTGCTA
ACTGTAGAAATGTCGGGAACAATGATTCACACTCTTCCAGTTGCTGCATCTGCTTTTATT
GCGCTTCTTGTATCCGATATTTTGCACACTAAGCCAATCTATGGCGAACTTCTGGAAAGG
TACATGGCTTCCAATCCAAAACTCGTG---------------------CGCTAA------
------------------------ATGAGTATTGATAAT---------------------
---------------------------------TACGATGCGCCTTCGTGCGCCGCTAGG
GTACTTAACACATACCCTCCGCAGGCGAGTGCGCTTAAAAAC------------------
---GCCATTAATCAGTCTAACAATGTTAACGACTCAACTGTTATTGCATCTTTTAATCGC
AGTTGTGAACTGGCTGAA---------AATCCTACGTTTAACAAAGATTTT------GGC
GTTATAAGC---AATCGTGTTCTTCAA------GACGATCGCAATAATAGTGTTGCTCAA
AAAACTACTGGAAGCTTGAACTACTCGCTAAAGCCTTTTCCAAAAAATGTTGTAATTGGT
TCTGCAGCAAATAGCGGAATTGGCTTAAGCACTACTCTTGCACTTCTTGCAAGCAATATT
GCTAGTAAAAAATACGTTGTAGCTTTAATCGATGCAGATATTTCTAATGGCGGTTTAGAT
GTTCTACTTGGATTGGAGCAAGACGAAGGCAGAAGATTGCAAGAGGTTCAAGCTCCTTTA
GGAAGACTAGACGGTTACGTTTTGCGTTGCGAGCTTTTGCATTGGAACAATGTGGATATT
CTGGCCTACTCACCTTGGAAAAATCAGGAGCCTAAGCCATGGGTTATTGAGGCCGCAATT
AGAGGTCTTGCTAAAGCTTGCGACGTTGTGATTGTAGATATTGGATCTGGATTTTCGGCA
AGAAGGCTTTTACAAAGTCTTCCAACTCTAGCGAATGTTCCAACAATTTTTGCATCGGAG
CTTAGCGTTTTAGGTTTAGCTCGATTGCGAGCGCATTTGCAAAACCTAGAGTTGGAT---
CATAAAAATTACGCGGAAAATCTAACTTATATTGTTGCAGGCTTAAATCCACGCGGACTT
TCTAACAGATTTTGCCCAGTAGAGATTACAGAAGCTTGTGATTATTTACTTTGCAATGTA
GAAGGCCCAATTGGTCACGATTCTAAGATGTACGAAGACATAATTGGTGGGTATGGGATT
AGAAGCATACCAAAATGCGCGCAAAGTGCGGTAGAAAAAATCACCATATGGCTGCTTGGC
GACTCGCGTAAATCGGGTTTAATGGCATCTAACACG---------------CAAAGTAAT
------------------------TCTTCTTACGCATTTGGCAGATTTTCAAAAATAGTG
GGTGGTAGGCATGGCTTTACAAGATATTGAATGGCTTTA---------------CAAGAT
ATTGATTTTGGAATTTTGCAAGATATTGCAGATAATCCCAATGTAACAGATATTGTTGTT
ACAGGTGAGGGAAGAGTTTGGGCAGACTTTGGGCTTGGGCTTAATGAATACAATCCAAGA
ATCCCGTTTGATAATCCCAGTGTTTTGCGCGAATATGCCGTCTGGCTTTGTGCTCAATTG
GGTAAACGATTAGACGACGCATGCCCAATTGCAGACGCTTCTAGTCCACTTGGTGTGCGA
ATTCACGCGCTTATTGCACCAATAGTTTTGAGCGGAGCTGCCATTTCGATTCGCTTCCCT
GCGCTAAAGCACTACTGTTTAACGGAACTTAGCAGCAAAGGCATGTTTCCAATTGAGCTA
TCTAGGATTCTTTATTTGCTTGTTGAGAGTCGCGCAAATATTTTGATTACAGGTAGCACG
GGTTCGGGAAAAACAACACTTATGAAGGCTCTATTAGCTTCTTGTAATCCAAAAGACAGA
ATAGTTACTGTTGAAGAAACTAGGGAATTGGGCTGTGTTTCTAACGATTACGTTTCTTTA
GCAACAAGAGAAGCAAACGTTGAAGGCGCAGGATGCATTGATTTACAAGAGCTTGTAAAA
GCCACTTTGCGAATGCGACCAGACAGAATCATTTTAGGAGAATGCAGAGGCAAAGAAATC
GCTGATTTATTGCGCGTTTTTACATGCGGACACAAAGGCGGAATGACGACTTTGCACGCA
GATAAAGTACAAAAAGTTCCAGCGCGATTAATGGCACTTGGTCTGCTCGCAGGGCTGGAG
CCAATGGCACTTTGCGCTCTTGCTGCAGACGCATTCGACGTTGTTATTCACGTTGAGCGC
---GTAAACGGGATACGCGTTGTAAAGGAGCTTGGAGTTTTAAGATCTAATGATTCTGGC
GCA---CTAGAAGGCGTTCCTGTTTTAAGAGTTAAA------------------------
------GACACGCAAATAGAGGCCACTTTAGCATGGAAAGAGTTTTCGTCTAAATGGCAT
TTGCCACTAAATTCGCAAATAGTTTTAAGAGCTTAA------------------------
------------------------------------------ATGAGTATTGAAGAGTCG
CTAGCATCTCTTGTTGCATCATTAAAATCGGGAGCTTCGTTTGAGTCAATTATTGGCGTA
TGCTCAGATTGCAAT---------------------------------------------
GCTAATGGCAATGCGCGCAAAGCATACAACAAGCAAATAAATGCAGAATCCATATTACAG
TGGTTTGATTCTAGACTAAGCGAAAGCACAATCACGTCTAGTTTAGATAGCTCTTTCAAA
AACGCGAAGAATACAAAGAATACAAAAAATTATAAAAATGCCAAAAAACAAAAAGACATT
CGTAAAATAGCGCAATCTCTTATGAGTGTATACAAATTAAGTAATTCGATTGGCTGCCCA
ATGGCAGATTGCGTTCAATCTGTTGCGGATTCTTATTATGCAAACAAAAGGGTTGATGAT
TTAAGCGCGGAAGTTTTTGCAATGCCAAAAGCCACTATTAAGTTGCTTATTGCACTGCCA
TTTTTGTCTCTTTTAACTGGTCAGCTTTTAGGAGCAAACCCAATACTAATGATTTTTACT
AGCTACAAAGGATATACGCTTTTAAGCGTTGGAATGGCATTTTACGCGGTTGGAGTTATT
TGGGTTGCGCGCATTCTTAAAAATTCTAGAAACGCAATGCAATCCGCTTCTTTTAATGGC
AATTAAATGCTAAGAGCAATTATTATTTGGCTTATTTTAGTTGCATACATAATTATTTTG
TGCAAACTTTTTTCTAAGCAAATGGCATCTAGCTCACTCTATGAGCGCGCTGTTAAGCCG
AGCGTTTTTATGCAAAACACTTACGACTTTAGACAAAACATACTAAGCGATATAGATCCG
ATTCTTGGTTTGCAAATGATAATAGTTGCACTAAAAAGTGGTGTTGCAATAACTAGAGCA
CTAGACGTAGTCGGTTGTTCTTTGCCTGAATCAAAAGGAATTTGGCTAAGTCGCGTTTCT
AAAGCGCTTATCTCTGGCAGCACTTGGAGAGAAGCTTGGAGCGAGCCACATGTTTGCTTT
AGT------------------------------------AAAAAAGATAAGAACGCTTGC
GCATCTTTGATTTTAAGCACATGGCTAAAAAATTCTTTGCGTGAATCTTGGATTTACGGA
AGCTCCCCCGTACCAGTACTTAACGCCGTTTTGCAAAACTACGAGCAATCAATGAAGAAT
GTTGCAAAAAAAGAAAGTTCGAAACTTTCTGTGCGACTTCTTTTGCCAGTTGGATTGTGC
TTTTTGCCAGCGTTTATTTTTGTTGGCATTTTGCCAACAGTTGCATCATTTATGCACTAG
---ATGAAAACAATTGCTAAAGCATTTTCAAAACTTTGTTGCGAGTTTACAACAAACGCA
AACAAAGGATTGATTAAAGCAGAACAGGCGTGCAATAGTATGCAAAACCGCTTGAATAAC
AGTCTAAAGAAACTAGACGAAGGAGCAGTTACTGCAGAATATGCGGTTGTTCTTATAGCT
GCTACAGCTTTTGCAACAGTTCTTATTGCTATTGCTAAGTCGGATGCTGTGCACAAAGCT
ATTGGCGAACTTGTTAAAAGAGCTTTGCACGTTAGCTAAATGAAGAATTATACGTTTTTG
AAT------ATTTTCAACAAAAGGAATGCAAAAAATACGAGCATAAATAGTTACAAGCAC
ACTAAAAGCACTAAATTCACTAAAGATGCTAAAGATGCT---------AAAGATGTTAAA
GATGTTAAAGATGTTAAAGATTCAGGTGCAGTAACCGCAGAATTTGCGATTATTCTACCT
ACAGTTGCGATTCTTGCTATAGTGTTAATTTTTGTAGGCAAATCAGTAGTAAATACAATG
AATTGCAACGATGCAGCAGGCCAAGTTGCCTACTACATTGCATCTACACACGATTCTAAA
GAAGCTCAAAATATAGTGCATAAAGTATCTGGAAAAAATAGTTCTGTAAAAGTCGAATAT
GTTGGAAATATGGCAGATATTGTTGTTAGTTGCCCGGTTGTGCCAGACCCGCTGAAGATT
TTGCCAATGCAAGTAGAAGCGCGCATTAGTCAGGTTTTAATATGAATGGCACTTGCGTTG
TATCGAAGATATAGACCAGACACTTTTGAAGGTGTTATTGGTCAAAATCAGGTTACGATT
CCGCTTATTAGAGCACTTGATCAAGGCAAAATTACGCACGCGTATCTGTTTTCTGGACCG
CGCGGATGTGGAAAAACAAGTTCGGCACGAATTTTAGCGCGATGCATTAATTGTGAACAA
GGGCCAACTTCTAAGCCGTGCGGAAAATGCCAAAGCTGTAAAGATCTTGCAACAGGCGGC
CCAGGTTCTATAGATGTTGTAGAAATAGACGCAGCAAGCCACAACGGCGTTGACGACGCT
AGAGAATTACGCGAGCGCGCAGGATTCGCACCAGCAAGAGATAGATATAAGATTTTTATT
TTAGACGAAGCTCATATGGTAACTCCTCAAGGCTTTAACGCTTTGCTTAAGATTGTGGAA
GAGCCGCCCGAGCACGTTATGTTTATTTTTGCTACAACTGAGCCAGATAAGGTGATTGGA
ACAATCCGCTCCAGAACTCACCACTACCCGTTTAGACTTGTGCCACCAGAAGTAATGGGC
CCGTATTTAGAAAACATTTGCCAAAAAGAAGGAATTAACGCGCAAAAAGGCGTATTACGA
CTTGCTATGCGAGCAGGCGGCGGATCGATGCGAGATACTCTTTCTGTGCTAGACCAGTTG
ATGATTGGCTCCGTAGATGGCGTTATATCGCTAGATTCTGCGGTTGCTCTTCTTGGATTT
ACGCCTTCTAACTTAATCGGAGATGTTGTTGACGCTCTTATTGAAAAAGACGGAGCAAAA
CTTTACGAAACTGTGCAAAAGGTTATTGTTGGAGGCTTCGATAGTCGCAAGTTTGTAGAA
GATTTGCTTGGTCGCTTGCGCGATTTGTTACTATTGGCTTCTGCTGGAGTAGATAGTGCT
AAAAACTTGCTTGGGGATTTATCGCCAGAAGACATGCAAGTTTTGCAACGTCAATCAAGT
CAGCTCACTTTGCGAAGCTTGTCTAGAATGGCAGAAATCGTAAATAATGCTTTTTCAGGA
ATGGCAAATGCTGTTTCGCCTAGAATGAATCTTGAAATTCTTGTTGCACGCTTACTT---
---------------TGCACTAGAACGGATTCG---AGCGAAAACATTCAA---ACACAA
GTTTATGCAAAA------------------------------AATGTTGAAGCGCCAAAA
GCGAACGTAAAGCATTTTATTGGGTCGGCTGCGGCA------------------------
------------------------------------------------------------
------------------------------------------------------------
------------------------------------------------------------
------------------AATGCGATTGAAACTGCAGAAACAGCTGCAAAGTGGCCAGAA
CAGCCAGAAAACGCAAACGCTAGCACAAATGCA------------AATGCAAGCGCAACT
ACAAGCGCGCCTCAAATTTTAGACGTTGACGAAGCTTGGAACAATCTTGTTAAAAGTCTT
CCAAGCGATGTTCGCGAATACGTAGAAAGAAATCACGTTCCAAAAGTTAGATTAGACGAA
AGCAATCCGCTAAAAAGAAAGCTTGTTTTAACATTTGATGAGCCTATAAGTCAGCATGCT
TTTGCTCTTGCTCTTTGCACGACTGCTCCTTACGATGGCAAAAAAGTGCCAGTTGTTGTT
ATGAGCAAAGTAAAAGACGTTTTTGGTAAAGATGTTTCAATCGCGCCTGATTCTGTTGCG
GAAAATGGACAAAAAGTTGAGTCTGTAGCAAAAATGGATCCGCAAAAGCTTGCGCAAGTT
AAGCGCGAATTACTTATGCGCAAAGCTGGAATTGTAAAAGGATTT---GGCAAAAACACA
AGCGAGAAAAGCGAGTTAAATGCTGATAGCCCT---TTAGGCGGTGATAACCCTTTAGAT
AATTCTTTAGATGATCATTTA---------------------------------------
---------------------------GATAACCCTTTAGAT------------------
---GATCATTTAGACGCATCACAAGATGACGCTTGGGCTAGTATGGCTTCCGCTCCAATG
GGAGACGCAATTGCACCTGCGCGAGCGCAAAATAAA---------------ACGCAGTCG
CAAGATAAA------------------ACTCAGCAATCGCAAGCACTGCAT---------
---AGTCAGCAAGAAAAGCAAGCAATAAAGCCAGTT---------------------AAC
AGTGCGCAAAACGTGCAAGAA---ACGCAAGAATCTTATCAATCGCAAGAATCATTGCAA
GAACAAGCT------CCGTCGCAAGAGTCGTCGCAAGAGTCGTCACAA------------
GCACAAACTCATTCTGCAGAGGGCATAAATGGCGCTCAAGAAGACGAATGCTCAATGCAA
GACGAGTCTTTAGAATCCGCTACAAATTTGAGCATAGATGACTTGGAAAAAATGTTTGAA
GTTAAATCTGTAAAAGAATTCGGCGCAAGCGACCCAAATAATCCTAAAAACGCGCGTGCT
CGT---AAAAGAAAGCAAGAGGAATAAATGCATAATGTGTCATCGTACGAAGGCGCAATC
GGCAGAGTTATAGACGCATTTTCTAGCCTTCCTGGAATCGGCCCAAAAGGCGCACAACGA
ATTGCATTTTACATACTTTCGTCTTCTAACGCGCAAGCGCAAGAACTAATCAACTCGATT
AACGACTTAAAAGAAAACGTGCGATTTTGCGAAATTTGCGGTAACGTGTGCGAACAAAGC
CCTTGCGTTGTTTGCTTAGACCCTAGAAGAGATCACACAAAAATATGCGTTGTAGAAGAG
CCAAAAGACATTATGAGCATTGAGCGCACGCACGAGTACGCAGGCGTTTACCACGTTTTA
GGCGGAGCGATTAATCCAATGGCAAACGTGGGACCTGCAGACTTAAAAATAACGCAACTA
CTTGAGCGCTTAAAAGACGCGCAAATAAAAGAGGTTATTTTAGCGCTAGATCCAAATATA
GAAGGCGAAGCAACAGTTACGTATTTAGCACGACTGCTTGAGCCGCTTGATATAAAGGTG
ACTAGGCTTGCAAGCGGATTGCCAGTTGGTGGAGACCTTGAGTATGCAGACGAAGTGACT
CTTGGGCGCGCTTTTGCAGGAAGGCAAGATGTTTAGGTGGCTCTTATAGTGCAGAAATAC
GGCGGTTCGTCTGTAGAAGACACGGACGCAATTCAGCGCGTAGCAAAAAGGATTCTCGAC
ACAAAAGCTGCTGGAAACGACGTTGCGGTTGTTGTTTCGGCTATGGGAGATACAACAGAC
AATCTTATTGACCAAGCAATGAGTGTAAACGCGCATCCGCCTGCACGAGAGATGGATATG
CTTATGACTGCAGGAGAGCGCATTTCTATGAGCCTTCTAGCAATGGCGATTCACGCGCAA
GGCTCGCACGCATACTCTTTTACAGGGTCACAAGCTGGTTTTATGACGGACGCGCAATTT
GGAGCGGCGCATATTCGCGCTGTTAAGCCAGATCGCGTTCAGCACGCGCTTAAAAAAGGC
AGTGTTGCTATTGTTGCAGGATTCCAAGGAATCAGCGAGATTGGCGACGACACAACGCTT
GGCCGAGGCGGCTCAGACACTTCGGCAGTGGCACTGGCTGTAGCTTTGGGCGCGGATATT
TGCGAGATTTACACAGACGTTGATGGCGTTTTTACAGCAGACCCTAGAATTGTTCCAACA
GCAAAGCGAATCCCAGTTATTGACTACGATTCAATGCTAGAAATGTCGTCTTGCGGATCG
CGCGTTTTGGCTTTGCGATGCGTTGAATATGCACAACGATTTAGTATGCCATTGCATGTT
CGCAGCTCGTTTTCTCACAGAAATGGCACTTTGGTTGTTCCTAATGGCGTAGATCCAAAA
AGTCTGCCAAATCTAAGCTAAATGGCAAATACAATAGCAAATAAAATGACAAATGTAGAT
ATTCGCTCCACAATGGGCGATTTATTCCCAGACTTAGGACCAGAAACTCCTGTAATTTCT
GGCGTTGCACACGATAGAAGCGAGTCCATGATTACTCTTAGAGGCGTGCCAGACAAGCCT
GGAAACGCAGCAAAAGTGTTTACGACTCTTGCTACAGCAAACGTTAACATAGACATGATT
GCTCAGGCAAGCGCATCTACCGAGACGGCAGACATATCTCTTACAGCTCCAAGCTCGGCT
TTGGACGCCGTTTGCAAGGTTTTGCAGGGCGCGCGCGGAGAATTGCAATTTACGTCTATG
GATGTGGACCCTTCTGTTGGAAAAGTCGCAGTTGTTGGCGTTGGAATGAAAACTTATTCT
GGTCTTGCAGCCACCTTCTTTACAGCGCTAAGCAATCACGGAATTAATATTCTTATGATT
TCTACATCCGAGATTCGCATTGCGGCGATTGTTCCAGTAAAGCAGCTCGACGAGGCGGTT
CGCGCACTTCACACGGCTTACGGATTGGACGCAAGCAAAGTCGAAGCTGTTGTTTATGGA
GGAAGCGGGCGCTGA---------------------------------------------
---------ATGGCAATTATAAGCAACACAGGCGTAAACCTTGCGGTTTTAGGTGCCACG
GGCCAGGTTGGAATGGTTATGCGTCGCGTATTAGACGAGCGCGATTTTCCAATTAAAAAC
TTGCGATTTTTGGCTTCCGCGCACTCTGCTGGAACTGTTTTGAACTATCGCGGCAAAGAT
GTTGTTGTAGAAGACGTGGAAAAAGCAGATTTAAGCGGAATAGACATTGCGATTTTCTCC
GCAGGTGGCGGAACATCCAAAGTGTGGGCGCCGCGATTTGCGGATGCTGGCGCAATAGTA
ATCGATAACTCTTCTCAATGGCGTATGCATAACGATGTGCCTCTTGTAGTTGCAGAAGTA
AATCCGCAAGATTTGAACGATATTCCGCGTGGGATTGTTGCAAATCCTAATTGCACAACA
ATGGCGTGCATGCCTGTTCTAAAGCCACTTTCTGACGCTTTTGGCTTAAAGCGACTTATT
GTATCTTCCTACCAGGCCGTTTCTGGAGCTGGCAGAGCTGGTGCGTTGCAGCTTATGAAC
GAAGCGCAAGCGGCTTTAAATCAGGGCGCAGATAAGCTTGTGTTTGATGGAGATGCGATT
GATTTTCCGCAACCAACCAAAGTTGTGCGCACAATCGCATTCAACGTTGTGCCATTTATT
GGCGCGATTGTTGATGACGGATCGCAAGAAACCGACGAGGAGCAAAAGCTTCGCAACGAA
AGTCGTAAGATTTTGCACTTGCCAAAGCTTGCAGCGAGTTGCACATGCGTGCGCGTTGGC
GTTTTTACGGGTCACGGAATGAGCATTAATGCCGAATTTGAGCACGATGTAACTCCAGAG
ATGGCTCGCGAAGTGCTAAAATCGGCCGCTGGCGTTGCACTAGACGATATTCCTACGCCT
CAGCTTGCTGCAGGAAAGTCTGCGAGCTACGTTGGCCGCATTCGCCAAGATCAAGCGGTT
GATGGAAAGCGCGGATTAGCAATGTTTATTACAAACGACAATCTTCGCAAGGGCGCTGCG
CTTAACGCTGTACAATTGGCGGAAATCGTAGCTAAAAAACGCGGATTTGCGTATTAAATG
TCTATTGCTTCGCAAGAAATACAAAAACAGCTTGACCGCATTGTTGCCCTTGGCTACCCA
GATGTTGCAGATATGAGTGCAGCGGCGTTCCGCGCTTTAGCATTGCCACTTATTCGCGCG
CTTGAGCAAAGCGATTTGGGAACAAACATTCTTCTTGTGCCTACTCGCGAGCTGGTTTCG
CCAGAATCCTTGATTTCTAGAACTAGCATTGAGAGAATGGCCGGTTTTACAACAATGCCA
CCTCGAGATATAGCTAGTTTCTTGCCTCAAGATGGTTTTGAGCCTCCAGAAGGACCATTT
TACCTTGCGATTGACCCGCATACGGGCACATCGTATTTGAATCGTGAGCCAGATGTTGCC
AGAAAGCTTATAGACTCCGACGAGCGCCTTCCTTTAACTTTAGAAGAAGGATTAGCGATT
GCAACGCAGCATCCTGATTGGCTTGAAAGCAAAAATGGCTTTAATCTTTTAGGCTCAAAA
AGCTCCGATGGAAGGGTTCCAAGTATTTGGATAAGTCAAGGAGCCGCACGTCTTGGCGCT
GTTTGGCCAAATTCAAGGCACACTTGGCTTGGAAACGCATATTGCACAGCAAGGCGTGGC
GTATCACTATTCCAATAA---------GTGAGTATTGAGACTGTAAAATCTAAGAAAATC
AAACGCAAAATTGCGATTCGCAATAAGCGCACACACTCTATTTTGCCAATAGTTTTTATT
AGCGCTGTAAGAATGTGGATTCATGAATGGCGTCGCTTTTGCATACTAGCAGTTATAGCA
ATGCTTGGTGTTGCTGTTATGACTGGCATTTATGCAGGATGCAACGATATGCTTCTTGGA
GCAGATGACACTTACTCTAAGCTCAAAGCTTACGATTTACAAATCGTTTCCACTCTTGGA
TTGACTAAAAACGATGTTAAATCAATCAAAAAATTGCCATTTGTTAGTGAAGCAGAGGCA
GAAAAGTCTTTTAAAGCTACTGCTCATCCTTCAAATAATGCCGACTCATCTTATGCAATG
AACGTTGTGCAGTATAATCACGATTCTAAAAAGCTAAATCGAGTACATTTGCTTAGTGGC
AATATGCCAACGAATAATCGTCAAGCTGTAGTAACTGAGCGATTTTTGCACGATAGTGGG
TTGCGCGTTGGTAGCACACTGTTTTTGAGTATGCAACAGAACGCTAATCAAAATAATCAA
AATAATCAAGCTAATCAAAATAATCAAAATAATTCGTCTAATCAACCGAATCAAAATCAA
AAATATAAGCTTCTAATCACAGGAAGCGTGCTAGACATAAACGATTTAGACAATCCAAAA
GGGTATCAATCAAAAGCTTTCCGCAATTCTGTAGTATCGCGCTACCCTATTTTTACCTCT
GCGATTAGTGAAAACACAAATAATCTTCCATACACGTCTATTTCTGTGCGCCTAGATGAG
ACTCAACGAGTTAACGATTTTTCACAAAAGTATCGCGCAATTGTGGCAAATGCTTCAAAC
CAAATTAAAAATAGCGTGCAAAATGATTGCGAAGAAGCGCGCACAAATCAAGTTATAGAA
GATCAAACTAATCAAAAAGTAGATCAAACTATAGTCAACATGCCAATGCTTAAAAACGCT
CCCAACTCGGTTTTAGCTAAGGCTCGCGCACAAATTTACGCAAAAATTAAGCCAGAAGTG
CAAAAGCATGTTCCTCAAGCAAGATGGCATATTTTTGCTCGCATATCAAACGGGAGCTAT
ACTCGCTTGCGTTCTGATGTTGCCTCGATTCAATCTCTTGGATATGCCTTCCCAGTGCTT
TTTCTTGTAGTAGCAATGATGATGAGCCTTACATCCATGGCAAGAATGGTAGAAGAAGAG
CGAGGGCTAATTGGAACGTACTTAAGCTTAGGGTATGGTCGTTGCGCAGCAATAACAAGG
CACGCTTTCTTTGCGATTTTTGCATGCTTTATAGGCGGTGGAATAGGAGATATTCTAGGA
TTCTTAGCGATTCCATCTTTACTACTTAAGATTTTGCGCGGATTGTACACAGTTCCTGGA
GTCGTTTTGCGATACGACTGGCTTTATGGCTCGCTTTGTGTGCTCGCGTTTGTAATACCA
GTTGCAATATGTACAATAATCGTAAGCTGGAGGGAGACAAGGCAAGTTCCAGCGGCATTA
TTGCGTCCAAAATCTCCAAAAGCTGGAGCCCGCGTGCTTCTTGAACGATTACCTTTTATT
TGGAATCGTCTAAGCTTCCTAAACAAAGTATCTATAAGAAATCTAGCTCGTTTTAAAAGC
AGATTATTTATGACGATTGGTGGCGTAGCTGGCTGCACGGCATTAATCGTGTGTGCTTTA
GCGTTAAACGATACTGTAGCAACTCTTGGAATACGCCAATATGACGGCATTTACCACTAC
GATATGATTTCTATTTCTACTCCAGATGCATTCCATAATATGAAGAAAAGCGTGCAAAAA
GATAAATCCAACAATCTTGTTGATGCCATTTTGCCTGCCTACATTAGCTCTGGAGAAATC
GCAAAAAGCAATGCGAATAATGGTAATTCTAATAGTAAATCTAACAGCAAATCT---AAT
AGCAAATCACATAATAGCAGCGTTGAAGATTCCGAAAGCGTGCAAATCGTAGTTGTTAAA
GATTCGGCAACGTTGTCTAAAATGATTCGCCTTCAAGATGTTAACAATAATTTGCAAAAT
ATTTCGCTTGATGACTCGGGTCCGCTTCTTTCACAAAGCGCATCATCATCACTGGGCATT
TCGAGTGGAAACTACATTACAATAACAAACTCAAGTTTTAAGCGTGCAAAAGTGAAGTTG
CGCGCAATCGTGCGTAATCTTATTGGTTCAAACATTTATATGACTTCTCGTTGCTATGAA
AGAATATTCGGTTTTAAAAATGGGAAAAATGTTAAGAATAATGCACTAATGATGCGCCTT
CGCGGAAACGATGACGCAAAAATGCGTTACGCAGATCAGTTTGCAAACAGAAGCGGCATT
CTAGCTGTTATGAGCATTACGCGCATGAAACATTCGTTTAGCTTCGATTTAATGAATGCT
GTTGTAGCGCTTATAGTAACTTTGGCTGCTGGCTTAGCATTAGCCGTGCTATTCACGTTA
GCAAGCACAAATATTTCGGAGCGCTCGCGAGAGATGGCAACGTTAAAAGTTCTTGGATTC
TACCGTAGAGAAGTTCACGCTTACGTGCATAAGGAGATGCTTACTCTTACTTTAATTGGT
ATTCTAGTTGGTTTACCACTAGGAAGACTAGTTGCTGGCTTGCTAACAAACGCCTTGCGA
ATGCCAGCACTGTATTTTGAAGTCGAGGTATCTTGGCTAAGCTATGCGATTGCTGGCTTT
GCAACGCTAATCTTTGCTTTGATTGTTCAATGGTCAACCAATCCCGCATTGGACCGCATT
GACCCTGTAAGTTCGCTTAAAAGTGTGGAATAA---------------------------
---ATGAGTGCAACAGCAGCGAAGAGATATGTTGAAGCAGCTGGCGGAATCATCTACCGC
TTGCGCAAAACTACTAGCAAAAAGAGCGAGCCAAGCAAGCCGAACAGCACAAATCCAAAC
GAAGATTTCGGTAATGTTGGCAGCGATTCCAACGCTTGCAATCAAGTGTTAAACGAAAAC
AACATAGAGCTTTGCCTTGTTTACCGCCCAAAATACAACGATTGGAGCTGGCCAAAAGGT
AAGAACGAAGCCCATGAATCGCATCGTCACACTGCTGTGCGCGAAGTTGGCGAAGAAACA
GGATACGCGGTTACACTGGGGCCGCACATTGCGCAAATCGAGTATCCACTCGAAAACGAA
GGCAAAAAATCGTCTGCA------------AAAAGCAGCACAAAAAGCGGCTCGCAAAAT
AACGGTCAGCCAGAAGTAATCAAGCGAATCCACTACTGGATGATGCGCGAAATAAGCGAA
AGCGATGCAATAAAACGACTTCCAGCATTTGGCCCAATAAAACCAGCAAAGCCTACGGAA
ATCGGCAATGTTATTTGGCTTACGCCCAAAGACGCACGCAAAAAACTTACGCACGATAGT
GATCAACTTGTTTTAGACGCATTCCTTGAGCGAATCAAGTCTGGGCAAGCAAATTATAAA
ACGCTTATTCTTGTGCGTCACGGAAAAGCGGAATCGCGAAAAGCTTGGCAAGGAAGCGAA
GCAACTCGCCCAATCACGCCTCTTGGCTCCGCCGCCTCCTACGCGCTTGGTCGCGAGCTT
GCTTGCTATGCTCCAAACAAAATTGTTTCGTCTCCTTGGAAGCGATGCTTGGAAACTGTA
GACGCTTTTGCAAAAAACTCTTCAATCAATATAGAAAAAGTGGCGGAGCTTACAGAAGAT
TTTCACGAGAAAAATCCAAAGTCAACTCTAAACGTGCTAGTAAGTGAAATCAAAAATCTT
ATAAATGCAGCTAGCGATAGC---AACACAGCAACAGAAAAA------------------
------------------TCAGAAACA---------------------------------
AAATCAGAA------------------ACA---------ACAACAGTTATGTGCTTGCAT
CGCCCAATTATTGGAACGTTTTTTGCGCATTTACGGGATATTTCTAAGCCAAAAGCAAAT
AAACGCATACTTAGTCAAAAATCCCCATACATGCCTACAGGAAGTGCTGTAGTTTTGCAT
ATTATAAGCACCGAAAAAGGCCCTAAAATCGTAAACATAGAAAAGGTTTTGCCAATTGTC
TACTAAGTGGCAAACATTAAGTCGCAGAAAAAGCGCGTGCTCACCAATGAAAAGGCACAC
AAGCGTAACGTGGCAGTAAAGTCTGCTTTGAAGACTGCTATCCGCGCTACTCGCGAAGCC
ATTTCCGCTGGTGACAAGGCTGCTGCACAGGCTGCTTTTGCAGTAGCTTCTCAGAAGCTC
GATAAGGCTGCAGGCCGTGGCGTGATTCACAAGAATCAGGCTGCAAACCGCAAGTCTGGT
CTTGCTGTAGCAATCAACGCTCTTTAATTGATTACACCGCATAACCAGCCAGGATTTACG
GATCAATCGCTGATACGCAACTTCTGCATTATTGCGCATATAGATCACGGCAAATCTACT
GTAGCAGATCGCATTTTGCAGCTTTCGGGAATTGTGCCAGAACGCGAGATGCGAGACCGA
TTTTTGGACCGCATGGATATTGAGCAAGAGCGCGGAATCACTATTAAATCGCAAGCTGTT
CGAGTTCCGTGGACTTTTGACGGCAAAGAGTACTCGCTTGGAATGATTGATACTCCAGGT
CACGTTGATTTTACTTACGAAGTTTCGCGTGCGCTTGCAGCTTGCGAGGGTGCAGTTTTG
CTTGTGGATGCAACGCAAGGTATTGAAGCGCAGACGCTTTCTAATCTTTATATGGCAATC
GAACATGATTTAACGATTATTCCTGTATTAAACAAAATCGATTTGCCTAGTGCGGAGCCA
GACAAGCATGCAGAAGAGATTGCTGGCTTAATTGGATGCAAGCCTAGCGATGTTTTGCGT
GTTTCTGGAAAAACTGGCGAAGGTGTAAAAGATCTTCTCGACCAAATCGTGCTGGAAGTG
CCAGCTCCTAGTGGAAATCCTAATGGTGCTGCTCGCGCGCTTATTTTTGACTCCGTCTAC
GATTCGTATCGCGGAATTGTTACATATATTCGTATGGTTGATGGCGAGCTTAAATCGCGT
GAAAAGCTTCACATGATGGGCATTGGCATGACGCACGATCCTATTGAAATCGGCGTTATT
AGCCCAGATATGACTCCAACAAAGGCGCTTGGTGCTGGGGAAGTCGGCTACGTAATTACA
GGCGCAAAAGACGTTAGCCAGTCTAAAGTTGGCGACACAATTACTAGTGCTGCGCATCCT
GCGGCTAAGCCGTTGGAGGGCTACAGAGACCCTAAGCCTATGGTTTACGCTGGCTTGTTC
CCAATCGATAACGCGCAATTCCCAGAGCTTAGAGACGCGCTAGATAAGCTAAAACTTAAC
GATGCTGCTCTTATTTACGAGCCAGAAACGTCTGTTGCATTGGGCTTTGGTTTCCGTTGC
GGATTCTTAGGTCTTTTGCACATGGAGATTGTTTCCGAGCGTTTAAGCCGCGAGTTTGGC
TTGGATCTTATTTCAACTGCTCCAAACGTAACTTACGACGTTACAAGCGAAGACGGTACC
GAGCATCATGTGACTAATCCTAGTGAGTTCCCAGAAGGCAAAATCAAGCGCATTATTGAG
CCAATGGTTGCTGCCGACATTATTGCTCCAAAAGATTTTATTGGTGCGATTATGGACTTG
TGCCAAGATCATCGCGGCGAAATGGGCACAATGGAATACATTAGTGCCGACCGCGTGGAA
ATGCACTACAGGATTCCTCTTGCAGAAATCGTTTTTGACTTCTTCGATCAGCTTAAAAGC
CGCACAAAGGGTTATGCTTCTCTTGACTACCACGAAGATGGCGAGCAAGCTGCAGATCTT
GTTAAGGTAGATATTCTTATTCAAGGAGATAAGGTCGACGCTTTTAGTGCGATTGTTCAC
CGAGATAAGGCTTATTCTTACGGCGTTATGATGACTAAGAAGCTTCGCGGACTTATTCCT
CGCCAGCAGTTTGAGATCCCAATTCAAGCTGCGATTGGCTCTAGAATTATTGCTCGCGAA
ACGATTAGTGCGCTTAGAAAAGACGTGCTTGCTAAGTGCTACGGCGGTGATATTACGCGT
AAGCGCAAGCTTCTAGAAAAACAGAAGGCTGGTAAGAAGCGCATGAAGATGCTTGGGCAC
GTTGAAGTTCCGCAAGAAGCGTTTGTTGCAGCTTTAGCTACAGACGATAGCGCAAACGAT
AGAGACACTAAAGATAAGATTCGCGCTGCGCAAAAATCCGAAGGCTGAATGGCATACAAC
AAGTCTGATCTCGTTTCGAAGATCGCTCAGAAGTCCAACCTTACCAAGGCACAGGCCGAG
GCCGCTGTCAACGCATTCCAGGATGTGTTCGTTGAGGCTTTGCAGTCTGGCGAAGGATTG
AAGCTCACTGGTCTGTTCTCTGCAGAGCGCGTAAAGCGCGCAGAGCGCACTGGCCGCAAC
CCACGTACTGGCGAAACCATTAAGATTCCTGCATCTTACGGTGTTAGAATCTCTGCTGGT
TCTTTGCTTAAGAAGGCTGTTACTGAGTAGATGCAATCGCAAGTAAAAGATGATTTAGTT
ATTAACGACGTTGAGCCTAAGCTAGTTCGCAATTGGGCAGACTTGATTTACTCAATCGTA
TCTGCTGGCGTAGCTACAGCAGTAGTGTTATTTGCAACGTGTTTTTCGGGAACAACAGCA
GGCGTAGAGCACGATGCAAAAAATGCTGGAAAGATTATTGAGTGGATTGTAAAAGGACTG
CCGTCTTCTCTTTTTCAGCAAGCGCTTACAATCGCAATTGTTGCTGGCGTAATCGTATCA
ATGATCGATTCGAAAAAATGGATTAATACAGCAATATCAACAATAACTTTGCTTTTAACG
TATCCGCTTGTATGGTATATTTCCTACATTCTTACAACGCTAAACAATCCTTCGATATTC
GCATCTCTTAATTCAATATCTAATAGTCATGGCACAGAATTATTGCCAGACATGTACGCG
GTTTTGGTTGCTTTTCTAACTGTTAGCGGACCTAGAAGAGATAACAAAATCGTAAAACTC
TCTTGGCAAGCGCTGCTAATTGCGTCTCCAATATTAATCGTAACTTCTTGGCATTCGCTA
GCAGGCGCATTAACATCTTGGTGCATTGGACGTTCTTTTGGAACACTAATTCGGTTTATT
AAGGGAACACAAAGCAAAGGAGCATGGGGCAAAGATATTGTTGAAGCACTAGAAAGCATT
GGCATTACTCATCTTGTTCAGCTTAATAGAAGAACATTAACAACCGACCATAGTGGAGTT
CTTAAGTCTAGTCTTGACGACGATTTGATTGAAAATTCAAGGCTATACGATGCGATTGAT
ATTCACGGAACAAGATACGTTATATCTGTATTAGACAATCAAGTGCACTTGCCTGGGTAT
CTAAATCAGCTATGGCAATGGGTTAAGCTAATTGACATTCCAGTTAGACGAGACCGTTCT
GCAAGACACTCAATACATCACCATCTTTCTATGCTACTTGCTCTTAGAAACTTGCATCTT
GCTACAGCAAACGTGTATGGAGTAACAGACCTAGAAAAATCATCAATAATGGTATTTCAT
ACTAGTAATGTTCTTGTTCCTTGCAATCTAAACACACTTACATCTAAAGACGCTCAAAGA
CTTATGCAATATCTCGATATTGCAAACTCTAGAGGTATTACACACAGAAGAATAGGACCC
GAATCGCTTGCGCGACTAGAAGATGGGACTCCCCTAATTGCAGGTTGGCAAAATGGCGAT
GTTGCTAGTGATTCAACTAATATTGCTTTAGATAAAGTTCAACTTTTAACAATAATCGCG
TCTTGCATTGATGCAAAAACTGCTGTTGAGTCAGCAATAAACGTTTGGGGCGAATATAAG
GTTGCGCAAATACTTCCATTTATTCAAAAAGCGGCCGTTCCAGCGTCTACAAGGTCACTT
TCTTCTTGCAACAAAAAGCTTTTTGAAGATCTTAAAAATGAGATTAGCAAAAAAGTTTGC
ACGCTTAACAACGAAGAAGACTACGACACTGTACGCTTAGCGCGCTTTAATATTAGATTC
TTTGTTAGCTTAATCCTTATTATTGCAGCAATTTCGGCTATTGTTACGCAATGGCATCCG
CAAGAATTTATTTTTGCGCTTAAAAAAGCAAATAGCATAATGGTCTTTGCTTGCTTTGTG
TGCAGCATGCTTGCTTGGGTTGGGTCTTCTATTACACTCGGGTCTTTTATGGATGATTCA
AAGCCAAATGCTGGTGTTTTATTTACATCTCAAGCAGCTTCGGGCTTTACTGCCGTGTCT
ATGCCAGCTGGAGTAGGGCCTGCTTTTGTAAACATGCAACTTATAAAGAAAAATGGTAGT
TCAACATCTCAAGCAACAGCGATTACAAGCGCAGTATGGCTTTTGCAATCGCTAGTAACC
GCTCTTGTTATATTTAGCGTTGGAATTTTTACTGGTAAAAACCTTCTATCTGGAATGATT
CCTACGCATATGCTTATTACCGTAATAGGAATTGTTACTATAATCCTATGCGCGTTTATG
GCGATTACTCCTATTCGCAAATTTATACGCAAAAAATATCTTCCTATTCTTTCCGATTAT
GGCAAACAGATAAAAGAACTTGTAACTAAACCAAAACAGCTTTTTAACGGCACTTTGGGC
GGTCTGATTCTTGTTTTTGCAACAGGACTAGGATATTGGATTGCTCTTTTGGCATTTGGA
TACTACGCAAACCCTTGGGAAACAGTTCTTCTGTTCTTAGTAGCAAACACTGCTGGATCT
GCTGTTCCAACGCCTGGCGGATTGGGAGCTGTTGAAGCATCTTTGACTTTTGCATTCACT
TCAGTTGGTGTTCCTCCAACAATCGCATTATCTGCAACTCTTCTTTACCGTCTTATGTTC
TATTGGTTACGAATACCAATCGGCGCTTTTGCAATGAAAAGTCTTAGCAATAAGGGATTA
ATCTAAATGAAGCTTACTGATATTTGCCCTGCTATTGCTTTGACTCCTCTAGATGGAAGA
TACCACAACCAAACTGCAAGCCTTGTAGAATATTTAAGCGAACCAGCATTAAACCGCGAG
CGCATACGTGTAGAAGTTGAATGGATGATTCTTCTAGCAAACGGTTATAAGGTAAACGAT
TTTAAGACGATTGTAGATGGCGTAAAGCCTTTAACAGATGAGGAATGCGATTATTTGCGC
GCAATACCAGAAAACTTTGGAGCAGAAGGCATAAAACGCCATGCATCTCACGAAGCTGTT
ACGCATCACGACGTTAAAGCTGTTGAATACTATATTGACGATGAGTTAGACAAAGCAGAA
CAAGTATTAGGGCATAAAACCCAGCTTAGCAATCTTAAAACATTGGTTCATTTTGCTTGC
ACAAGCGAAGATATAAACAATCTTTCTATAGCGCGTTGCATAAAAAACGCTGTTGAAAAC
GTGTATAGGCCAAATTTGCAAGCTATTGTTTATTACTTGACTCAAAAAGCTCAAGAGTAT
AGAGATATGCCAATGCTATCGCTAACTCACGGCCAGCCTGCCACTCCTACAACTTTAGGT
AAAGAGCTTGCTGTGTTTGTTTATAGGCTAAATCGCCAGCTAAAACACCTTGACTGCCAA
GAGTATCTTGGAAAAATAAATGGCGCTACTGGAACTTTTGGCGCTCATCTTGCTGCTTTC
CCTAATGTTGATTGGCTTAACGTTTCTAAAGAATTTGTAGAAAACAGAATGGGTCTTTGC
TTTAATCCTCTTACAACGCAAATCGAAAGCCACGATTGGCAAGCGGAACTTTATAGCACT
GTAAGTCACATTAATCACATTCTTCACAATCTTGCTGTAGACGTGTGGATGTACATTTCT
CGCGGCGTTTTTGTGCAAGTTCCTGTTAAAGGCGCTACTGGGTCTTCCACAATGCCTCAC
AAAGTGAACCCTATTCGATTCGAAAACGCGGAAGCAAATCTAGAGATTTCTTGCGCACTT
TTCGACACTCTTTGTGCAACGCTTACCGAAAGCCGCTGGCAGCGCGATTTAACAGATTCC
ACTACTCAAAGAAACGTTGGATCCGCATTCGGCTACGCTCTTCTTGCTTTGAACAATCTT
CTTGGCGGCTTAAAGTCAATTCATCCAAACACGCAAATGATGAGCGAAGAGCTTAATAGC
AATTGGGAAGTTCTTGGAGAGCCAATCCAAACTGCTATGCGCGCTCAAGAAATTGCTGGT
GTAGAAGGAATGGAAAAGCCGTACGAGCAAGTTAAAGAGCTTATGCGCGGTCATAGTATT
TCTAGACAAGATGTTGAAGATTTTATATCTTCTAGAAACTTCGATGCTCAAACTGCAAGT
AGGCTAAAAAATCTTACTCCAGAATCTTATACTGGAATTGCATCACAGTTGGTGGATTTT
ATTCAATAAATGCCTTGGAGAGTAAAATCCACAATAACTGGCGGCGAACCTCTTAGCGTT
GCTGATTCTAACGCGTATAGAACAAAAGCTGCACGACTTAGCGAACTATCAAACGATTTT
CATTCGCTAAGTGCTTGTTGGATGCAAACTGCAATGCAAATCGAAAGCCAAAAAGCAGCT
CTTGTACAAAACCAAAACAACTGTTTT------------AACAAAGATTTTTACCAATCT
ACTTTGCAAAACTTGCCTGATTCTAACGAATGCAGAATAAAGTCAAGCCAATGCGAATCA
ATGTCTAACAATCTTAGTGAATTAGCAACTCTAATAGTCAGAGCAAATAACTTATATTCT
CAAGCAGAATACAAAAATAGAGAAACCTTAGATAACCTTGTTTCGATTGGAACTACCATC
TTCCCTATTACTGCAGTACCATTCTTTGCAAGCGTAGGATTCAGCGCGATTTTAGACATG
ACTCAGAAAAGTGGCATGAAAAACTTTTCTAAGTGGAGCCACGCAACATCTCCTATTCAG
CAAGGATTTATTAGAGGCTTTTCTAAACATTTTCTAATAAACCCCGTAACTGGAATCCCT
ATCCGTCTTTTTTCTAGCATTCAAGAAAAGAACGAT------------------------
------------------------------------GTAAAACATTCAAAA---------
---------GCACCAGTTTCTACTTTTGCAAGCGCATTAAGCATGTTTAGCTCAAAAATC
AACGATGCGAACCAAGGGAACAATCTTAAAGTAACAAAATTAGTTTTGCCTAAAAACGCT
CAATCTAAAATATTTCTCTATAAAGGAAATAATATTGGTCAAGCGCTTGAAAATCTTAAC
AACCTTTCTAGTGGCAATCTTTCTGTGCACCCGCCAAAAACGAATCCAGATGCTGCAACA
ATCGCAATTCAACGTTTTAGGCAAAAAGACGATAGCACGTCTTGGCTTGTTACAATACCT
GGAACAGACGGTAAGCCAAAGTCTCCTTTTGGATGGCCTCAAAATGCAGAGGTTATGAGT
AGTTCTAGAAGCGTAAGAATGAACGCAGACAGCACAAGAATGGTTGTAGAAGCAATGAAG
AAAAGCGGCATTAAACCAAACGATAGCGTTGTTCTTCTTGGACATTCTCAAGGCGGAATT
GTAGCTGCAGGAATTGCTAGCGACTATTCAAAACAATACAACATAAAACACGTTGTAACT
GCTGGGTCTCCAATAGCAAATCACGCAATTCCAAGCAAAACTTGGGTTACGAGCATAGAA
ATGGAAGATGAACTTGTTCCAACATTAGACGGAGCAAGTAATCCGAGCAGAAATAATTGG
GTTACGATTCACGCAGTTGCAAGCAAAGCAGTGGCAAGTAAAAGT---------------
------------------------------------GCTAATCGAATTAAA---AGAAAA
GAAGAAGATGAGGAAAATGTCTCTAAACAAAATCGTAATAAGATTGGC------------
AACACAAATCGCAACACAAAAAATATCTTTGAAAAAGACGGGATATTAGTAAAAAATGTG
CCAGAAGAAGGAACACTCACACACGATTTGAACTATCATCAAGCAGCATATGCGGATGCT
CACCAACTTGCGTCTAAAGAAATTAGAACTCAAGAATCACATTTTAATAAGATATTAAGC
GGAAAATTAGAAGAAACAACATTGTGGCAAGGTGTTATGCAACACTAAATGATTAGCAAA
ATCACACCTAAGTCGTTCCTAAGATTTTCTATTATTGCAATATCTTCTATTGTTATATTT
CTATGCATGGTCTCAATCTATTTAATTGCAACTAATCTTAAAGCAGAATCAACGTATAAT
GCTGCTACAAAAAGTCTTATAAACAACATAAACGCATCTAAAAAAGTTGATGCAGATAAA
GAAACGTTGGTTGTTTCTCAAAAGCAAGTTGATGACCAATTTAACGAAGCAAAATCGCCT
TACACAATTTTAATGCCACACTTATTAAAGAGCATTAATCATAACGCAATAATATCTAAA
GAGCTTACTAAAAGCTTGCAAAACCAGCTTAACCAAGATAAAAAAGATACGGATTCTAAT
GCGCAAACA------------AACCAAAATAATCGCAAAAATATGCTTAACAAAGCGCAA
GAAAAATCCAACAAATCCAGCTTAAGCAATTCTCAAAAAAGTAAGATTCAAGACTTGCTA
AAGCAAAATAATCAAAGCGATTCTAGCCAAAATTCGCAAAATCAATCAGATCAAAATAGC
GATGATTCCACTAAAGACGAATCAAACAAGAATGAAAAAACTAAGTCTTCTAAAAAAGAA
GATTCCAGTAATAAGCCTTGGTAGATG---------------------------------
---------------------------------------------------------AGA
ATATATTTTAGTTGGATT---TCGTTAATCTTAATTGCAATTCTTGCTGTTTTAGCACTA
TTTGAGATTTTCCCTCTAAAACGCAACTCTTATAGCACAGATGAAACTGTTTATATGCGT
GTTCGCAGAGTTTTAATATGCGTTTTGCTTGCGATTTGCGCATTATGCCCATGCATTATG
AGAAGCACTTTTCAACGCTCTCTTAACGCTACAAACGTAATATTTGTTTTAGATGTTACT
GGTTCTATGAACGTTAATGATTCTAAAGACTTAAACAACAATCTCACTACTAGGTTTAAC
AGCGCAAAGCAAATAATAAAGCAAGTAACGAATAATTACGCAAACGCAAGCTTTAGCGCA
ATCAGATTTGGAGCATCTTCTAGTGTTGACGTTCCTCTAACTCCAGACGCAAATGCCATT
GAAAATTGGGTTAACACTATTAACACAGAGCCTATTGGAGTTTCAAATGGAACGAGCTTA
[truncated: 22,909,492 more chars]
