# Supplementary material for: A molecular portrait of maternal sepsis from Byzantine Troy
Source: eLife. 2017 Jan 10;6:e20983. doi: 10.7554/eLife.20983 (PMC5224923; doi:10.7554/eLife.20983)
Supplement: Figure 3—source data 2. — DOI: http://dx.doi.org/10.7554/eLife.20983.018 [file elife-20983-fig3-data2.fasta]

>017A <unknown description>
GTGGCGTTAA TCGCAGTGAT CCTGATTGCA GGAATATTGT GGAATCTTTT CGGCAAAGTC
GGCTTTAGGC AGAATATTTT TTGGGGCGGA GCTTTACTTT TAGGATTTGT TCTTATTTTT
AGGTTCCTAG AAAACCACGA GATTCGCATG GAGCTGATTG CAGGCGCGTT TGGCGCTATG
TCGCTTTTGG CGCCAGGTGT TGGCGTGGCT GTGCTGCACT ATCGCAGTCC GTACGGCGAC
GGCCCTAAGC AAACTAAGCA ATTCCGCTGG CTTATGTATG CGTGGTATCC GCTTATGCTT
GTAATCGCAA GCGTGTTCAC AATTCTGCTT TAGATGGTAA AGCGCGCGTG GAAAGTGGCA
TGCAAAATAG CCAATAATGA GCGTACGTCT GGGTTGATTA TGCTCGGATT CGCTTTAGCT
GGATTAATGC TTGCAAATTT GCCATTTACG TCTGCGATTT TTGAAGCTGT TTCCCACACG
CAAATCGGAA TTCCATACAC AAATATTCAC ATGTCGATTA GCCACTGGGT TCAAGATGGA
GTGCTAACTA TTTTCTTCCT TACAGTTGGT TTAGACTTAA AGCACGAGCT TATTGCAGGT
TCGCTTAGAG ACCCTCGCGC GGCAGCAATG CCAATGATTT GCGCTGTTGG TGGCATGATT
GTTCCGCCTA TTCTTTTTGC TGGAACTGTT ACAATATTCT CGGAGTTGCA CGCTGGTCAA
GAGATTATGC GACTTACTTC TGGAGCGCTT CCGTCTTTAG ATATGGTTCG CTCTGGTTGG
GCTATTCCTA CAGCAACAGA TATAGCGTTC TCGCTAGCAG TTCTTGCTCT TTTTGCTAAA
ACGCTTCCTA AAGCATTGCG CGCATTTTTA ATGACTTTGG CTACAGTTGA CGATCTTCTT
GGAATTGCAT TAATCGCATT ATTCTTCTCT TCGCTTAACG CGTGGTATTG GTTTGTAGGC
GTTGTTTTAT GCGGATTAGT GTGGACTATG CTTGTGCGAT TAAAGCGAGT TCCATGGCCT
GTTGTGGCGC TTGTTGGATT GCTTGCGTGG GTTATGATGT ATCAAGCTGG CGTTCACCCT
ACTCTTGCAG GCGTAATGGT TGGTTTGCTA ACTCCTGCGC ATCTTGTTCA CGGCGAAAAG
TCGCTTAGAG CCGAAAGGTA TCGCCAAAAA ATTCAGCCTT TGTCTTCTTT GTTTGCGCTT
CCAGTTTTTG CACTTTTTGC AACTGGAGTT CATTTTGAAA CTTTGACTTG GCAGCTATTC
TTGTCTCCAA TATTAATTGC GATTACGATT GCGCTAGTTG TTGGAAAGCC TCTTGGAATT
ATGATTACTG CTTGGATTGC TAAGAAAGTT ATGGGCTTGC GCGTTCCAGA CGATTTGCGC
GTTCGCGATC TTTTTCCTAC AGCATGCGCG TGCGGAATTG GTTTTACTGT GTCTTTGTTA
ATAGCTTCGC TTTCTTATAG CGACGCGGAT CTTTCGGGCG AGGCACGATT CGGCGTACTA
GTGGCGTCTA TTATTGCGGC TGCTGTTTCT GGATTCTTGC TTGCAAAGCA ATCGAATCAT
ATGGAAGAAG AATTAGACGA TATTGAAGAG TGAAATCCAG ATAATTCCGA ACAGAACTCA
CCTTGGAAAG ACACTTATTA CAGCGGTGCC GTAATGATGC GCGGGCCGAT GATTCCTAAG
GAAAGCACAA CGGAAACACT GTTGCAACAC GATTTGCCTG ATTTGCATAA TAATTACGCG
TGGCAAGGCC TTGACCCTTG GCGAGTTCTT AGAATACAAG CCGAATTTAT TGATGGCTTC
GACGCTTTAG CAAAACTTGG ATTAGCTGTT AGCGTGTTTG GTTCTGCTCG CATAAAGCCA
GACGAACCAG AATACAGTAG CGCTCGCATA ATGGGCAAAG AGCTTGTAAA ACGCGGTTTT
GCGGTGATTA CAGGCGGCGG CCCTGGAATT ATGGAAGCAG CAAATCGCGG AGCTGCAGAA
GCTGGTGGAA CAAGCGTTGG GCTTGGAATC GAATTGCCTC ACGAGCAGGG CTTAAACAAA
TGGGTGAATC TTGGAATGCA ATTCCGCTAC TTTTTTGTTC GCAAAACAAT GTTCCTAAAG
TATTCTTCGG GAATTATTGT GTGCCCAGGC GGTTTTGGCA CAATGGACGA GCTTTTTGAG
TCGCTTACGC TTGTTCAAAC ACATAAGGTT TCTAAAATTC CTGTTGTGCT TTTCGGCAGC
GAATATTGGA AAGGCCTTAT GAATTGGATT GAAACTACGG TTAAAGAAAG AGGACTTATA
TCGTCTTTTG ACCCTAGTTT GCTTGCGATT ACAGACGATC CTCTAGAAGC TGTGCGAATT
GCTAGCGGAA TTAATTAGAT GGTTGACGAT TTTGAAGCTT TTGTGACTTT TCGCGTATCT
CGTTTTACGC CAAATGACGG TTCTTGCGAC AACTCCCCTG GTTTAGTTAG AAGGCACAGG
GAAAGCCCTT TTGCAAAAAA GCGCAAAAGT AGCCCATTCC AGACGCAAAA TTCTGATTTA
CAAGCTAAAC CATTAAGCGG AAAACATTGG CTTCAAGATT ATACGATTCG CGCGCGCAAA
AACGACACGA TTTTAGACTG CTTGCTTAAA ATTAAGCGCA CACTAGACCC CACTTTGGCA
TTTAGATACT CTTGCGGTCA CGGCGTTTGC GGATCGGATG CTGCAAACGT AAACGGCATG
CCAACTTTAC TTTGCACAGC TACAATCGCT CAAAACGCTA GGCAAAATAC TCAAGGCGTT
CGATCAAGCG GTTTTAGAAA AACTGGTAGC CTAAAGTCGC AAGCAACCAA TCTGCAGTCA
CAATCTAAAG AAATATCTTC ACTACAAAAT GGAAGCTTTG GCATTATTGA GATTGCGCCA
CTTTCTGGCT TTGCTGTTCA AAGAGACCTT ATTTGCGATC TTTCCCCAAT GATTGCGCAG
CTTAAAAGAC TTGAGCCATA CTTGCAAGCG CAAAATGTTC AAACAAGAAA CAGCAGCGGA
AAGCTTGCGA TTATTGAGTT TTTGCAACAC CCAGAGCAGC TTGCAAAGTT TGAGCTTTTA
AGCAATTGCA TAATGTGCGG CGTGTGCGAA GGAATTTGCC CAGTCTATGC AGGCGGAGAA
GCGTTTATTG GACCTGCAGC GCTTATAAAT GCTGCGCGAT TTATTAACGA TTCTAGAGAT
AACGCCACTA ATCGAAGATT AGAGTTGGCG GATTCTAGCG ACGGCATAAG CGCGTGCCAA
TCCGTGCGCG CATGCTCTAG GCAATGCCCA CGCGGAATCG ACGTTGGAGA AGAGATTTGG
CAGCTTACAA CGCTTATAAA TGAGCGAAAA ATGAAGATGA CAGATGCTTT GTTTTTGCTG
GATACAAATA AAGACGATGC GCCCGTTCTT GCAAATGGGA TTGAAGAGGG ATGGACTCTT
AGCTTGCCTC AACGCGTTAA AAGGCATGCA ATAAGCGCAA TGCGACTTTC GGATGGCGAT
TCGCTAGACC TTTCGGACGG CAAAGGAGTG CGAATTCACG CAACGATTAC CGACAGCGAA
AACGGCTTAG TTAGAGTAGA TTCGTTTATA AAAGAGCCAG CGCCAACAAC CAGATTATCG
CTGATTCAGG CGCTTGCAAA AACGGGCCAC GACGAGCAAG CAATAGACAT GGCTACGCAA
ATCGGAGTAG ACGAAGTAAT TCCTTGGTGC GCAAATAGGT CAATCTCAAA ATGGAAGCCA
GGACGCACAG ATAAGCGATG GAATCAGGTG CTTGAGGCTG CAACGGAGCA ATCGCGAAGA
GCGTGGATGC CGCAGCTTTT AGAGCCAGTT ACAAGTAAAC AGATTCTAGC GATTTGTAGG
CGTGCATGCG TTTATGGAAG TCTTGTAGTT GTTTTGCATC AAGATGCAAC GGATTCTTTT
AGTCAAATCG AAAACTATGT AAACGACTTA ACAGAAAAAT GCTTAAAAGA CGGCAAAACG
CGCACTGTTT ACGTAATTGT AGGGCCAGAA GGTGGAATTA GCGAAGAAGA AGTGCAAAGT
TTTATAGACG CTGGAGCTAA AAGTTGCGTT TTAGGAAGCA ATATTTTACG AGCGTCTACA
GCAGGGCCAG TATGCTTATC GTTGCTTTCT AGAGCGCTTG GCAGGTACGA ATAGAAAGCA
TGCAATACAT ACATAACTGA CAAAGATTGC ATTTTTTGCA AGATAATTGA TGGGCAAATC
CCAAGCAGCA AAGTGTATGA AGACGATGCA GTAGTGGCTT TTAACGATAT TAATCCGCAA
GCCAAGGTGC ATGTTTTGAT TGTTCCGCGC AATCATTACA AGAATGTTGC TGAGCTTGCG
CAAAATGATT GTGATGTTTT GGCTCATATT GCATGCGTTG CGCAAAAAAT TGCAATGAAC
GAAACCGTTT GGCAAATCGA CCCAAAAATA TTCTCCGACC TTGGAATGTG GGTTTTGCAA
CAAATGCGAG TAAGCGTTCA ATCCGATTTG TCGATTACTT TTGTGGACCC AGAGCCAATC
GCTAGTCTTC ACGAAAAGTG GATGAACTTA GAAGGCCCTA CAGACGTTAT GAGCTTTCCA
ATGGACGAGC TGACTCCTGG AAGCGACGAC AAAGTGAGTG AAGGAATGCT TGGAGACCTT
GTGATTTGCC CGTGGGTGGC GGCGCAACAG GCGGCTGCGG CAGGGCATAG CACAATGGAA
GAGATGCTAT TGCTTACGAT TCACGGAATG TTGCATTTGC TTGGATACGA CCACACTACG
CCTCAAGAAG AAAAGCAAAT GTTTGGCTTG CAAAGGCAGC TTTTGCTAAC GTTCTTTGCG
GCTAGATCTG GCGAGCTTTA CGACGCCACT TTGCCAGCAG GTGCCGTAAA TGAGCTGGAA
GAATACGAGA AAAATCATAT GATTGCGGAT TATAAGCGTT TTCTTATGAC GGATGGCGAA
GGAATCCGCT GTTCGCTGTA TGTTTCTGGC TGCCCGTTCC ATTGTGTTGA ATGCTATAAC
GAGTCGATTT GGGATTTTCG CGCAGGCTAC CCATACACGC AAAAGCTTGA AGACCAGATT
ATGGAAGATT TGGCGCTTCC GTACGTGCAA GGATTGACTC TTCTTGGCGG CGAGCCGCTT
CTTAACACTG GCATTTTGCT GCCGCTTTGC AAGCGTATTC GAAGCGAGTT TGGCAATACA
AAAGACATTT GGAGTTGGAC TGGTTACACT TGGGAAGAGC TTATGCGCGA AGGCGAGACG
CCAGATAAGC TTGAGCTTTT GCAATATATT GACATTCTTG TTGACGGACG ATATATGAAG
AATCTTCACG ATTCGCTATT GCAATTCCGC GGCTCTAGTA ATCAGCGGAT TATTGACGTT
CCAAAGTCGC TGGAAAATCC AGCCGAGCCG CCTGTAATCT GGGCAAAGCT TCACGATCAA
GAGCGTTTTA TTCCATCAAT CTATGGCAAA GATCGAGCGC AAGGCGAAGG TGACGTAAAC
GCTCCAACTC TGTTCCGCTA CGGTGCTTTT GGCCGTTTGG GAGCTAACGA GAGCGTGGAT
CAGCTGTTCC GCAATGAGCG CGCAACTGTG TCTCTTGGCT ACATTGGCTT GTATGAAGCT
ACATCCGTGT TCTTTGGCAA GGATTGGATG CAAGATCACA GCTGGAATGA GGATGGCAAG
CGATTTGCGC TTTCTATGGT TCGCCGTATG AATCAGCTTT GCCAGCAGTG GTCGAAGGCG
GAGGGATACC ATTACTCGGT ATATTCCACT CCTGCTGAGT CTTTGACGGA TCGCTTTAAC
CGCATGGATC GCCAGAAGTT TGGCCATGTG GAAGGCGTTA CCGATCACGA CTTCTACACC
AATTCCTTCC ATTACCCGGT GTGGTTGCAG CCAACTCCTA TGGAGAAGCT CCGCTACGAG
GTTGACTTCC CGTATCTTGC TTCCGGCGGC TTTATTAACT ACTGCGAGTT CCCATGCTTG
CAAGCAAATC CTAAGGCTTT GGAGGCTGTT TGGGATTATG CTTATAAGAT TGGCATTGGC
TACTTGGGTA CGAACACTCC GATTGACCAT TGCTTTGTTT GCGGATTCCA GGGCGATTTT
GAGCCAACTA AGGAAGGCTT CCGTTGCCCA GAGTGCGGAA ACAGCGACCC AGATAAGTGC
AATGTGACTA AGCGCACTTG CGGATACTTG GGCAATCCTG TTCAGCGACC AATGGTTCAC
GGCCGCCACG AGGAGATTGC TCATCGCGTA AAGCACATGT CGGGCGAAAC TGGCCATGTT
GTTCTTAACA ATGGCGAGTC GCGCGAGTGG TACGAGGAGA CAAAGGTACA GCAGTGGCTG
TGGGACGATG ACGTTGACGA TGCGATTTGC AGCAATATCG AAGAATTGAC TGGCGAAGAA
CTTGTTGACG AAGATTACAG CTCCACTGTT GACGGAGTGA TTATTTGGTG GCGAGACGGC
GACGACGAAG ACGAGCTAGC AGACACCATT ATGGACGCAA CAAACATGTT GAACAGCAAC
GCACCTATGT GGGTTTTAAC ACCTAAGCCA GGGCGTGCTG GCTCTCCAAG CTCGAGCACT
GTTCAAGCAG CAGCAATGAC TGCTGGAATG AACGCCGCAA CGCCTTTAAC AGTTAGCGAA
GATTGGAATG GTATTCGCTT GCGCGCATTC GGCAAAGGCC AAAGCAAGGG AAGTTTTAAC
GGCAATTATG CTGGCGATTT TCCAACAATT GTAGACTCGC AGGCTACTTA TGTGCGCGAG
CAGGCAGAGC GAGTGAGTGT GCGTCGCGTT TACGCAGAGA TGACCGTTGG CTTAATAGTT
ACAACGCTTG TTGCAATGTT TACGCAAAGC ACGGGTGCTC TTTACTCTTA TTTGTATGCT
ACTGGTAGGT TCGGCTTCTT TGGCATTATT ATTGCGCAAG TGGTGCTTGC TGTTGTGCTT
GGAATGCGCG TTATGAAAAT GAGCGTTTTT GCTGCGCGTG CAATGTTCTA TGCGTATGCG
GCACTTACAG GCTTTACACT TAGCACGATC TTTACTGTGT TTAGCCTAGG CTCTATTGCA
ATGGTTCTGG CTTTAACGGC TGGATTCTTC CTGTGTCTTA CAATGCTTGC GCTTACTACA
AAAGTGAATG TGCTTAAGGC TGGCCCGATT CTTATGGTGG CTTTGTTGGT GTTGTGCGTT
AGCCAGGTAA TTCTTATGTT TGTTGCTCCA AGCGCTGGAA CTATGCGATT TATTGCTGCG
ATTGCGGTGT TGATTTTTGC AGGTCTTACG GCTTACGATG CACAAAAAAC GCGTGCGATT
TTTGAAGCGT ATGCTAATCA GCCAGAAATG ATTAAGCGCG TTTCGATTAT TTGCGCGTTT
AATCTTTATT TGGACTTCAT CAACATGTTT GTGTACTTGC TGGAGTTGCT GGGGAATAGG
CGCGACTAGA TGACTGGCAC GACATCCACC AAGCGAGGGA AGCGAAAGAA GGCACCTTCT
GCCGAATTTG TGGCCCCTTC GCAATACTCA CTACAGGAGG CTGCAAAGCA CGCAGACGCA
CTGTCTTGGG TTTCGATAAT TATCTTTGGT TTTGGTAACT TCGTTCGCAA ACAGTACGTG
AAAGGTCTCG TATTTCTTCT ATGCGAGGCT GGAGTTCTTG CCTTCTTGGC CACAACTGGT
GCGGAATATT TACCAAAATT CGGTACACTC GGCACTAGAA AACAAGGCAG AGTAAAGATT
AACGGCTTCT GGCATTACGT TGCTGGAGAT AATTCTGTTG AGATTTTGCT GTATGGCGTT
ATGAGCATTG CAGCAATCAT TGTTTTAGTT TATTTAGCTA CTTTGGCTTT GCGTAGCGCA
TACAAGGCTC AATCTTTTGT AAAGCGCGGA GAAAAGCCTA TAACCTTTGT AAAAGATGTT
GAGTCTTTGC TAGATCGCCA CGCACACGTT GGTTTTATGA CTCTTCCAAC CGCTGGAATT
GTTCTGTTTA CGGTATTGCC ATTAGCATTC ATGATTTCAA TGGCGTTTAC AAATTACGAC
CGTGATCACA CGCTCCTGTT CCACTGGGTT GGCTTAGACA ACTTTGTTAA GATTGGAAAC
ACAACTGGAA CCATTAATGC TGGAATCTTC TTCGATGTTT TGATTTGGAC CCTTGTTTGG
GCCTTCTTCG CTACATTCTT GAACTTCTTC TTTGGCATGT TTATGGCAAT GATTATTAAC
AGGCGCACTA CTCGCCTTAA GAGCTTGTGG CGCATCTGCT TCTCGCTTAC AATCGCAGTT
CCACAGTTTG TGTCTTTGCT TGTTATGCAC AGCATGCTGC AAAGAGATGG CGCTATTAAC
CGTCTTCTCA TCTCTTCTGG ATGGATTCAT TCCCCACTGC CATTCTTCCA GGACGCTACA
TGGGCAAGGG TTACCGTTAT TCTCATCAAC CTTTGGGTTG GTATTCCTTA CACAATCATG
CAAATCACTG GTATTTTGCA AAATGTTCCA GCAGAGCTTT ACGAAGCAGC AGAACTTGAT
GGCGCAAGCT GGTGGCAGCG CTTTATGAAC GTTACTATGC CATACATCTT CTTTGTTATG
ACTCCATACT TAATTACAAC GTTCACTGGC AATGTTAACA ACTTCAACGT TATTTACCTC
TTGTCTGGCG GCGAGCCAAC ACCAATCGGC TCTTCGGCAG GTAAGACTGA TTTGCTCATC
ACATGGCTGT ACAAGCTTAC GGTTGATAAA GATAACTACA GCATGGGCGC GGTAATCGGC
ATTATGACAT TCATTGTGCT TGCGATTGTT GCTTTGATAA CATACCGCAA CTCTGGCTCC
TACAAGAATG AGGAGGGATT CCGGTGAATG GATACGATTC CAAAGTCTTT GGACGAGGCC
GCCTACTTGG ATGGCTGCAC AACTTGGCAA GTATTCTATA AGATTATTCT TCCAATATGC
AAGCCTATGA TTGTGTTCCA AGCTATTGTT AGCTTCTTGG GTCCATGGCT TGACTTCGTT
TTGGTTAAGA CGATTGCTCG TACTCAAGAT AATTACACTG TGGCTTTGGG CTTGTACCAA
ATGTTGCAGA GAGAATACAT TAATCACTGG TTCGCACGAT TCTCCGCTGG AGCTGTGTGC
GTTTCCATTC CAATCGCAAT CCTGTTCATT GTTATGCAAC GATTCTACGA AGAGTCGATG
TCTGGCTCTG TTAAGGGAAT GGATCATCGA GACCGCGGCT ATGTAAATAG CAACGAGTTC
TGGACGGCAG ATCCTGTGCG AAACGCGTTT AATGGCTGGC GTGGTATGCC TTGTGCTGGT
AAGAGTGTTG GCCAGATTGT GCAGTATGTT TCTGCTCACG ACGATTTGAC TTTGTGGGAT
AAGCTGTGCA TTTCTATGCG CGACAATGCG TCTAACTGCG ATTTTGACGC AAGCGATCCA
AACAGCGTTG CAGACATCTT CAGCGCTAAC ATTCTTAGCG CTGGCATAAT TTTGTGCTCC
GCTGGAATGC CATTTATGCT TGGCGGCGAA GAGTTTGGCC GCACTAAGCA TGGTTGCGAT
AACTCCTATA ATCGCGGAGT TGCTATGAAC CAGCTTGATT GGTCTAGAGC TAAGCGATTC
CAACCGCTTG TAGACTGGTA TAGCGCGCTT ATAAAACTTC GCGCTAAGAA TGCGGAGTTT
TACGATGCTC AGCACACTCG TCTTAACGCA TCCGATAATT CTGTTCTTGC GGAACAGATT
GGAAGCGACT TGATTGTGTG CGCTAATCCT ATGAAAGATG CGTCTGCAAC GGTTGATTTG
CCTAGCCGCA AAAAATGGCG CTGTGTGCTG GACTCCAGCG AGTACTTTGA TAGATGGATT
GGCAGCGCTT CCGGCAGCCG CGCATCAATG CTTTGCGACG ATAATCCGCG CGCAGTTCAT
ATTCCACCAC GTACATTCGT TGTGTTAAGC AACAAGATGA GTGGAAAAGC AATACGCAAA
TGGTGGGCGT TATTCGCTTT GCCAACGTTT GCTGCATTTG TAATTGGCTT TTTAGTGCCA
TTTGTAATGG GCGTGTATCT TAGCTTTACT AAGTTCCACA CTGTTACTGA CGGAAAGTTT
GTTGGAATCC GCAATTATCG CAAGGCTTTG CGAGACCCAC ACTTCCTTCA TTCGCTAGTA
TTTACAACAG CTTTTACGGT TGTAACAACA ATTGTTATTA ATGTTATTGC ATTCGCAATC
GCTTACATGC TTACAAAAAA GTTTAAAGGC TCCAACCTAT TCCGTACGGT ATTCTTTATG
CCGAATTTGA TTGGTGGCAT TGTTCTGGGC TACGTTTGGC AGGTAGTGCT TAATGGCATC
TTGGGCTACT TTGGCCGTGC TATTACGTAT TCTGCAACGT ACGGATTCTG GGGCATGGTT
CTTTTGATAT GCTGGCAGCA AATCGGCTAC ATGATGATTA TTTACATTGC TGGTTTGCAA
GCGCTTCCAG GAGACGTTAT TGAGGCAGCT GCCGTTGATG GCGCAAGCCC AACGCAGACG
CTGTTTAAGA TTACAATCCC GCTTATGATG CCGTCTATTA CGGTTTGCAC GTTCTTAACG
GTTACAAACG GATTCAAGCT ATTCGATCAG AACTTGGCGT TGACTAATGG TGCTCCTTCT
AGAAAGTCGG AGATGCTTGC ATTGAACATC TTCAACACAT TCTATGGAAG AAATGGTGAA
GGCGTCGGTC AGGCAAAGGC AGTCATATTC TTCATCATTG TGGCTGTAAT TGCTTTGATT
CAGAACAGGT TGACAACTTC TAAGGAGGTG GCAGCATGAA TGATGAATCG TACAATTAAG
TCAACAATTG CGCTTGTAGC TTGCTCCGCA ATGGCATTCG GTGCGCTCGC TGCATGCGGT
TCTAGCTCTT CGGATTCTTC CGATAAGGGC AAGGTTTACT TCCTTAACTT TAAGCCAGAA
TCTGCTGATC AGTGGAAGGA AGTTGCTAAG GAATACACCA AGAAGACTGG TATTCCTGTA
AAGGTTCAGA ACGCTGCTTC TGGCACTTAC GAGCAGTCCC TTAAGAGCGA AATCAGCAAG
GGCAACGAAG CGCCTACACT GTTCCAGGTG AATGGCCCTG TTGGCTACGC AAGCTGGAAG
GATTACACTG CAGATCTTAA GGATACCGAG CTTTACAAGC AGCTTCAAAA CAAGGATATT
GCTCTTAAGG ATGGAGACAA GGTTGTTGGC GTTCCATACG CAATGGAAAC TTACGGCTTG
ATTTACAACA AGGCTTTGTT AAAGAAGTAC ACGGAGCTTA AGGATGCTAA GGTAAAGTCT
GCTGAAGAGA TTAACTCCTT CGATAAGCTC AAGGCTGTTG CAGACGATAT TCAGGCTCGT
AAGGGTGAGC TTGGTGTTGA TGGTGCATTC ACTTCTGCTG GCTTCGATTC CAGCTCTGAT
TGGCGCTTTA AGACTCACCT TGCAAACATT CCTCTGTACT ACGAGTTCAA GGCAGACAAG
GTTACCAAGC AGCCAGCAAA GATTAAGGGC ACGTTCCTTG ATGGCTACAA GAAGATCTTT
GATCTTTACA TTACTGATTC CACAACTCCT GCAACTCAGC TCAGCTCTAA GACTGGCGAG
GATGCAAACT CCGAGTTCTC TCTTGGTAAG GCTGTGTTCT ATCAGAATGG TACTTGGGCT
TGGACCGACT TGCAGAAGGC TGGCATGAAG GCCGAAGACC TTGGCATGCT CCCAATCTAC
ATTGGTGCTA AGGGCGAAGA GAAGCAAGGC TTGGCTACTG GCTCCGAGAA CTATTGGTGC
ATTAACGAGA AGACTTCGGA TGCCAACAAG AAGGCAACCA AGGACTTCTT GAAGTGGGTT
CTTACCTCTG ATTACGGCAA GGAAGCTATG TCTAAGAAGA TGGGCTTCAC CACTCCGTTC
AAGAGCTTTG CAGATATGAA GTCTGAGAAT CCTTTGACTG CTGCTGCTGT TGAAGACGCT
CAGTCTGGCA AGACTCCTGT AAGCTGGAAC TTCACTATGA TGCCATCTGA CAACTGGAAG
AACGATCTTG GCTCCGCTTT GCTTGAGTAT GCTCAGGGCA CTGGCAAGTG GGATAAGGTT
AAGAGCGCCT TCGTTGACAA TTGGGCTAAG GAAGTTGCTC AAGCTCACGA AGATCAGGTG
TACGAGCAGC GCGAGTATTG CTATAACGCG CTTCAAGAGA TGGATGGCGT AAGCGTTGAG
CGGCCAGACG CTGCTTTCTA CATGTTTGTA AAGCTCGATC CAAGTCGATA CAACATTCAC
GACGACGAAC AGTTTGCTCT TGATTTGCTA CGCGATCAGA AGTTGCTGAT TGTGCACGGC
AAAGGCTTTA ATTGGCAGAC TCCGGGCTAC TTCCGCGTAG TCTACTTGCC GCGCTTGCAA
ACGCTTCGTG ACGCAATGGG CAAACTTTCT AACTTCCTCT CCTACTATCG CCAGTAGATG
AACGCTTCGG CACGGATTCG CACAACTCTT ATTATTGCCG TTTTATCGCT TAATGCTTTT
CTTTTAACAA GCTGTAGATT TGGCGTGAGT CTATATCTTT TAATGCATGT TGACTTATCT
CACGCAGCGC TTAACGCGGT ATCAGTAGCG CTTATGACCT GCATAGCAGC ACCGCTTGGC
GGAATTATTG CAGATAAATA TCCACCAACT AAATTGTTTA TAGCGCTAAC GTTCTGCTTT
GCCTTGTTGT GCACTGGATA TGGTTTTGCT TTAGTAGCAC AGCATAATCT TATTACTATT
ATGGTTACGC TACTTGGCAT AATATTCGGG TTCTTTACTG CATTTTCTTC ACCTAATCAA
AAAGTATTGA TGGCGTATAG TGTACCAACT GGCGAAAAAA CCAAGTTTTT AGCAAGCATG
CGCATGTGGA TTAATCTCAG CAGGCTTGCC GCACCTGCGA TTACTGGCAT ATTTGTTGAT
ATATGCAATC CTCTCATTTT CTTTACGAGC ATTGCTATTG TGATGATACT AGCGGCGCTA
CCTCTGCTGT TAGTTAATCT AAACCAGCAA GCACAAAATA GCGCAAACAA TACAGGAAGC
AATAAAACCG CTGGTTTTGC AGCTTCTCTA CACTATATGA AATCTACACC ATGGTTAATA
GTCTTAGGAG TAGCATCAGC ATTACAATCT GGATCATGGC TTGCCGCATT CAGACTAATG
GGAGCACACC ATTGTCTCAC ACTTTTTCAT TCGGCATCCA CGTGGGGAAC AATAGTCAGC
ATATTTAACA TTGGCATGAT TGTAGGTTCA GTATTATGCA AATATATTGT GCTTCATTAT
GAGATTTTAT ACTCTATTTT ATTACCTGGA TTCCTCTCTA TTCCTTTACT TATTTTCGCA
CTTAATAATT GGATTGCTCT TTTTCTTTGC TCTGCTTTCA TTGCAGGTAT TATTTTTGAC
GCCACTATTG TCTATGGGCA AACAGCTCTT CTCGACGGCA TACCAACACG CATTCTCGGC
GCGACTACTA CTTTTACTTC CATTATGGAG CAATGCGGCA TTATCGTAGG GTATGCAAGC
GTACTAGCAT GGGGAAATCT AAATTCAATG CAACCAACTT GGGATTTGGT AAAAGCTTTG
CGAGACAAGG GGTTTGCGGC TGCAATCTCG GGAGCTGGAT CTTGCGCAGC GGTGTTCTAC
GAGGAAAAGA AAATAGAAAA AATTGCAGAA CCGCTTTTGA GTGGCTGCGA TTGGAAAGTT
TTGCACGTGC ATGTTGATTC TATTGGCGTT GCAATAACTC GCGAAGTGGA TTCTGGCGTA
GAAGTTGGAG ATAGCGTGTC TCCAAAATTC GACTCCATGA TGGGCAAGCT TATTGTTACG
GCGCAAAATC GCGATGCGGC AATTGCTCGC GTAAGGCGTG CGCTTAAGGA GCTTTGCATT
GAGGGCGTGC CTACTCCTGC TAAGCTTTTT GAGCAAATTT TTAACGACCC TGATTTTACG
GCTCAAGATC ACGATTTTGA TATTTCTACA AAATGGCTTG AACGCAAGTA TTTGAACCGC
ACTGCTGCAG CGGCAAATGG CGGACAGCCT GCTTCTTTGG ATTCCAATAA GGCTAGTGAA
GACGCTCAAA ATAAGCCGAC CAAAATGGAG TCTTTTGTAA TAGAAGTAGA CAATAAGCGC
GTAAAACTTA CGATTCCGCA AGACATTGTA GACAATCTTA CTGGTTCTGC ACGAGTTAGA
AGCACGGTTC GCGCATCGCA GCCGCTTAGA GGGCGAGGAT TAAGGGGAGA TACTCATAAG
TCGGAAACAC CTAAGGACGC TCCTGGCGTG ATTTCTGCTC CAATGCAAGC TGTGATTACG
CGTGTAAACG TTGCGGAAGG TCAGAGCGTA GCCAAAGGCG ACCTACTTGC TGTTCTTGAA
TCCATGAAAA TGGAAAACTA CGTTTACGCA CCTGCAGCTG GTGTAGTTAC TGGCATTTTT
GTGGGGCCTG GAGATGGTGT AGAAGCAGGC GAAAAGCTTG TAACTATTGA CGTGACTAAA
GGCGGTAGTG CAATGGCTCC AAAAAAGAAA GTCTCTGCGC TTATTAAGCT CGAGATTCAG
GCTGGTAAAG CAAATCCAGC CCCACCACTG GGTCCTGCTT TAGGCTCCCA CGGCGTAAAC
ATCATGGACT TCTGCAAGGC CTATAACGAC CAGACGAAGG ACAAGATGGG TCAGATCGTT
CCAGTAGAAA TTACTGTTTA CGAAGATCGT TCCTTCACAT TTATTCTTAA GACTCCACCA
GCTGCTGCTT TGTTGCTTAA GGCTGCTGGC ATTCCTAAGG GCACCGAGAA CCCATTGACC
CACAAGGTTG GTTCTGTAAC CAAGGCTCAG GTGCGCGAAA TCGCCGAAAT CAAGATGCCA
GATCTTTCTG CACGAGATGT TGAAGCTGGT ATGAAGATTA TCGCGGGCAC TGCTCGCTCG
ATGGGTATTA CCGTTACCGA CTGAATGGGA CGCGCAGTAG GTATTGATTT AGGAACAACG
AACTCCTGCA TTGCAACGCT TGAAGGCGGC AGCCCAACAG TTATTGTTAA CGCAGAAGGT
GCGCGTACAA CACCGTCCGT GGTGGCTTTC AGCAAGTCGG GAGAAATCTT GGTTGGCGAA
GTCGCTAAGC GTCAGGCTGT TACTAACGTT GACCGCACGA TTAGCTCCGT AAAGCGCCAT
ATGGGTATGG ATTGGTCTGT TGAGATTGAT GGCAAGAAGT GGACTCCTCA GGAGATTTCC
GCTCAGGTTT TGATGAAGCT AAAGCGAGAT GCAGAAGCCT ACCTTGGCGA GCCAGTAACC
GATGCCGTTA TTACATGCCC AGCATACTTC AACGATGCTC AGCGTCAGGC AACTAAGGAT
GCAGGTAAGA TTGCAGGCTT GAACGTGCTG CGTATTATTA ACGAACCAAC TGCTGCAGCA
TTGGCTTATG GCCTCGAAAA AGGCAAGGAA GACGAGCGCA TTTTGGTGTT CGACTTGGGC
GGCGGTACTT TCGATGTGTC GCTTCTTGAG ATCGGTAAGG ATGATGACGG CTTCTCCACA
ATCCAGGTGC AGGCCACTAA TGGAGATAAC CACTTGGGTG GCGATGACTG GGATCAGAAG
ATTATTGACT GGCTTGTTGG CGAAGTTAAG AACAAGTATG GCGTTGATTT GAGCAAGGAT
AAGATTGCTT TGCAGCGCTT GAAGGAGGCT GCTGAGCAGG CAAAGAAGGA GCTTAGCTCT
TCAACATCTA CCTCAATTTC TATGCAGTAC TTGGCAATGA CTCCTGACGG AACTCCAGTG
CATTTGGATG AGACTTTGAC TCGTGCTCAC TTTGAGGAAA TGACTTCCGA CTTGCTCGGT
CGTTGCCGTA CGCCATTTAA CAACGTGCTT TCCGACGCTG GCATCTCCGT AAGCCAGATT
GATCACGTGG TGCTTGTTGG TGGTTCTACT CGTATGCCAG CCGTCAAGGA ACTTGTAAAG
GAGCTTACGG GCGGTAAGGA AGCTAACCAG TCCGTGAATC CAGATGAGGT TGTGGCTGTT
GGTGCAGCTG TGCAGTCGGG TGTTATTAAG GGAGACCGCA AAGACGTTCT GCTTATTGAT
GTAACTCCAC TTTCTTTGGG CATTGAAACC AAGGGTGGAA TTATGACAAA GCTTATTGAG
CGTAACACCG CAATCCCAAC TAAGCGATCC GAAGTGTTCT CTACTGCAGA AGACAATCAG
CCATCCGTTT TGATTCAGGT TTACCAGGGC GAACGTGAGT TTGCGCGCGA TAACAAGCCT
CTTGGCACTT TTGAGTTGAC GGGTATTGCT CCAGCTCCTC GTGGCGTTCC ACAAATCGAA
GTGACTTTCG ATATTGACGC TAACGGCATT GTGCACGTTT CCGCTAAAGA TAAGGGAACG
GGCAAGGAAC AGTCCATGAC GATTACGGGC GGTTCTGGCT TGCCAAAGGA CGAGATTGAT
CGCATGGTTA AGGAAGCGGA AGCTCACGAA GCAGAAGATA AGAAGCGCAA GGAAGAAGCG
GATACTCGCA ACCAGGCAGA GTCCTTCGCT TACCAGACTG AAAAGCTTGT GAACGACAAT
AAGGATAAGC TCTCCGACGA AATCTCTAAG GAAGTTACCG AAAAGGTGAA TGCTTTGAAG
GCAGCTTTGA AGGGTGATGA CCTTGAGAAG ATTAAGAGCG CGCAAAGCGA GCTTATGACG
TCTGCGCAAA AGATTGGTCA GCAGCTTTAC GCTCAGCAGG GTAAAGATGA CGACGTGGTT
GACGCCGAAG TGGTGGACGA CGACAAGGAC GATAAGGATA ACAAGTAATT TTATCAAATC
ATGCCAGGCA TTGAGCTGGG CGCAAAATGG GCGATTGGCG TTTCGCACGT TTTAACATAT
TGGGCTGTTG CTGGCGCGTG TAGTATAACC TTCGGCGTTT TAATGGTTAT TAAGCAATGC
GCGGCTGCTC CTTTAAGCAG ACTCGGATTA GTCGGCGCGC CTCCTATGGT GCATTCGACG
CTTTATTCGA TTGCGCATTT TGTTCGTTCT AGAATAAAGA CCGTTTTGGA AAGCCCGGAT
TCTGGCGACT ACAATTGCGC AAGTTTGGCT GCTGTTGACT CGCTTATGCG CTCAATTTGT
TCGCTTAGTG AAGTGAATTC GCCATTACAC GGTCTTATAG AGCAATGGAA AGTGATTAGC
AATCGCCTTT TAGGCGCAAG TGTTACTGTT GACAATCGCG TTAGCGCGCA ACCAAACAAT
AGCACGCAAT TTAGCGTTGA GTCGTGTTAT CTTACAGAAA TCTTTTCTGT TTTGCAAAAA
ATGCGCCCAA ACAGTGTTCA TATGCGTGCG TTGATGCGCG TGTTTAATAT TGTTCTAAGA
CTTTCTGAAA AAGTTAAAAA CAGCGGAGAA AATCAAGTTA GCTACGTTTT AGGCAAGGCT
TGGAATCTTT GCAATTGCGC TAAAAAGTGG CAAATTCAAG CGCTTAGCAA TAATGATGAA
GGCCGCGCGG CAAACGATAG GCTAGACGCT GCAATGCGGC TTTTTGAGTA TGCGAATTCA
ACAATCGCGG AGTTTATTGA TCAAGTTCGC CAAATGGAAA TTGAAGCGGA TTCGCTTGCA
AGCGTGGCGC CTCTTCCAGA CGCTGTGACT CTTACAACGC CTTCTGGTTC GGTTGGAAGA
CTTTGGGATT ACGTGTGGAT TCCAGCTGTT CAGCAGCGAG TTTGGCCGAA TACGGCCGCT
AGAAGCACTA TGTTTGCTTC GGAAACGCTT GTTGATATTG TGCTAAATAG CAGGATTTTT
GACGCGTATT CTAATCCTAA TGGTATTTGC GTAAGCGATA AGCAAGCGAT TTTTACTGGC
GAACAGCGAA GTTTGCTAAT GGCAATTACG CGCGCTCGCA AACATCTTTG CATAAGCGCG
GTTAATAGTG ATGATTGCGT TCCTTCGGAC TTTTTGTACT ACTATTTGCC AGAGATTTAT
TGGAGAAATC AAGACGGAAG CTGCGATTAC ACAGATTTTT GTGGCGATTT TGCGGCGGTT
GATGCCGATG CAAGAGGTCT TGTTTGTGCG TCTAGAATCA CGCTTGCTAA AGAGGAGTGT
GGCTCTATTA ATGACCATAA ATTGACAAAA AATTCTACGT TTCAAGATGC GTTAGATGCG
TTAAATCTGT TGAAAAACAA CGGAGTTGAT GCAGCAAATC CAGAGAATTG GGATTTTATG
CGTAAAAATT ACGATTCTTC ACAAGAAAAT AAAAATCTTG TAACTCTATC TCCTTCAATG
GTAGATAAAC TTTGGTCTTG CCCAGTTTGT TGCCTTTTGG AGAGTAAATT TGCTGGCCCG
ACTGTAGGAA GTACGGCAGC GCAATTCGGC ACGCTTATTC ACGAAACTGC AAGGTGGGCA
AGTCAAGATG AGCATTTATA CCCACAGCTT CAAGCTTTTG AATTTTCGGA CTTTCAAAAA
AAGGCGATTG AAGATGTTGC GAATAAAATG ATTGATCATT ATTATTCGAT TTGCCCAAGT
GATTCTAGTA TTTCTAATGT AAAAGACCGC TACCGTTTTA TAAAAAACGA TTTGAATGTT
CGCCGCGCGC TTTACACGAT TGCTCAATAT TTTGTAGGCT CGCTAAACGG GCAAAATTAC
CCGATTCTTG CGCAAAAAGA CGAAGATGGT GTTGTAACAA AGATTCTGCC TGCTCCCGAA
AAGTCAGGTA GTCTTGAGGA AGCTTATTGC GAGTGTCAAA TAAACGCCAC TTTTGGCTTT
GACGATATTA ACGCGTACAA TCTTGCTGCT AAATCGCAAA TAAGCTTGGA AGATCTTTAT
TCAATAATGG GATTTTTGGT AGGTGGATGG CCTAATGGCG GCTCATGCGA TTTGCGCGTT
AGAATCCAGG GGCGAATCGA CCGCATGGAA CTTAGAAAGT TAAACGACAA CACGCAACAA
ATTCGCCTAA TCGACTATAA AACAGGAAAA GTTCCTAAAA CACAGCAAGT TTTTAACGAT
TTGCAGCTTA TTTGCTATCA ACTGGGAATT GTTTTTTGCT CCGAACAATT GCTAAAGCTT
AAGCACACAA AAATCGCGCG AAGTGCGCTG TTCCACGTTG TGTACAAGGA TTCTCCTGCG
CAAGATAATG GCGTTGCAGA GAACATTTGT CAGCCTTCGC TGTTTGATGA GGATTCGTTA
AGCGCTAGTG AAATCATAAG TCGTTACAGA TATTCTAACA ATAATCGCCT TTACGATCTT
CCAAATATTG ATGCTCAAAA TCCTGCGCAA GGCGTAAGTC AAAGTGCGTG GGCGGATTTT
GTAGGCTTGC CAATGCGCGC AAAATGGTCG CTTATGATGA TATCTCGCGT ATTTTTTGCC
GCTGCTGCTG TTAAATCAAC GAGTTTTGCT GTAGAGCCAA AAGCGGATCA TAAAAATTAT
TGTAGATGTT TAGACGTTTG CCCTGCGTGT GCGGAAAAAG TGGACACTGT TTACGAAGTG
ATTAAAGAGA TACCAGCAGA GCAGGGATAC AGGTTTTTGG GAGCTGCAAG GCAGAAGATT
TATCAGCTGC CGCAAGCAGT TTTAGGAAAG CACGTTCACG GAGATATTGA CCCGCATTTG
TGGCAATCCG TAAAAAATGG CATAGCATAC GTGCGAACAA TCGCAGATCG CCTTTGCGAA
GTGGATGCGA AAAATGCTCG TAAATATCGC GAAAATGCGG ACCGATACAT TAACAAGTTG
TTAGATGTAG ACGCGTATAT GCGGAAAAAA TTGGCGTCAA TACCAAAAGA GAAGCGCAAT
TTGGTTACAA CGCACGACGC TTTTGCGTAC TTGGGTAAGA CTTACGGCGT GAATATTGCA
GGATTTGTAA CGATTAATCC TTCGAGTGAG CCGAGTGTGC AAGATAGGCG TAGATTGCAG
CAGATTTTGC GCGATTTAGA GATTCCAGCT GTGTTTTTGG AGCCGAATTT GATCTCGCGT
TCGTCTGTGC TTAAAGAGCT TGCGGCGCAA GCGCACGTAA AAGTTTGCCC GATTTATGGA
GACGCTTTCG ATTCTAAAGT GCGAACTTAT GCGGATATGA TGCGAGCGAA TGCGGATTCT
TTAGCAAAGT GTTTGAAGTG AATGCCTACT CAAGAGCTGC TCACAAGTCT TTTTTTGGAT
TTAGCAAAGT CGGGAGAAGC GATTTTGATG AGCTCGCACG ACATAATCGG ATCTATAAAC
TCGTGTTCTA GAATCATGCT TTTTGACGGA AGCATAGTAG GAGACGGCGC TCCAGAATCG
TTAAACGCAA ATCAATGGGT GCAAACATTC CATGTGGATG CGCAAAATCC ACTAATCAAA
GCTGTAGAGC GCGTTATGGC GCATGAAATG AATATTTCTG CAGATTTCAC CACTATTCCA
GACAACTTTG CAAAAGCTGC GCCGGAAGAA AACAAGATTA ACGGCGTTCC AGTCGTGTCT
TTTCCATTTT ATGTAGACAA GTTGCCTGAT TTTGTGCACT ACTTGCATTG GCGATTTGTA
GACGACGACG CTATACCAGT GTGCGGATTC CAGTGGATTC ATTGGGTTGT AGCAAATGTT
CCAGTGGAAG CGCTTATGTT TGACTTTAAC GACTCGCGCG CTTTGCAAAT TCCGCAAGAC
TTTTCGCGCA CAATGCCAAC CATGATTCCA GAAGTTGTGC AAGGGCGAAA CTCGCAAGCT
AGCCGATTTG TGGGATGCAC GGACCCTTCT ATTACTATGC GTTACAACGG TCCGCAGCCG
CCAGACAAGG ATCACGACTA CATGCTAGAA GTGTTCGGCA CGCAAAAGCC TCTTGCAAAT
CTTAAAGAGG GCTTTTACCT TAACGAAATG ATGAATGAAA TCAGGCATTA TGATTCGTAT
GTAGACGTTA ACGGATTATA TTTGCGAGGA AAAGCTTCGC AGCAATACGC TCCTAATGCG
TTTCGCACAA TAATGCCGCT GTTAAAGCGC TATCGCATTC TTGGCGTAAT CACGTCTGCT
GCGATTTTTG TAGAAGCGTC TATGCAAATT GCGATTCCAA CAGTAATGTC TAGTCTTATT
GACTTTGGAA TTGCTGCAAA ATCCCAAAAC GCTGTTGAGT ACTACGGCTT GCAATTACTC
GCTTTTGCTG CAATATCAAT GATTTTCGGC GTTATTTCTG GCGTTTGTTG CGCTCATTCT
AGCGCTGGCT TTGGTAAAAA TTTGCGATGC ACGATGTTTA GTCGCTTGCA ATCGTTGAGT
TTTTGCGATC TTGACCGTTT TTCTACTGGC ACTGTTGTTA CGCGCTTAAC TAGCGACGTT
TCTAATATTC AATTTGCATA TCAAATGGTT ATTCGCGCAG GCGTTCGCAG CCTTGTGATT
ATTGTTGCAG CGTGGTGGTT TACTTTTTGC ATAAGCCCTT CGATTTCTTG GGTTTTTCTT
AGTCTTATTC CAATTGTTGG CGTTATTTGT GGTATTGGTG CAAAGATTGT TGCGCCTACT
TTTGCGCGAA TTTACGGCAC GATTGACAGC ATGAACAGCA TGGTTAGCGA AAATTTGCGT
AATATTCGCA TTGTTAAGTC GTATGTTAGG GAAGACTACG AAAACCACCG TTTTAGGCGC
ATATCGCATA AGATTTACAG CTATTTTTTA AAAGCGGAGT ATGTTCTAAA TTGCAGCATT
CCGCTTTTTA ACCTGTGTTT TTATGCATGT TTGCTTCTTA TTGCGTGGAT GGCCTCTAAG
CAAATTGTTG CTTCGGGAAA TAATCCTGCA TTTGGCTTGA CTACGGGAAA TCTTGCGGCG
CTGGTTGTGT ATGCGTTGCA AATTTTGTTT GCGTTGGCTA ATTTGGTTGT AATTTTTGTT
ATGACGGTTA CTGCGCGCAC GTCAATGCAT CGTGTTGCAA ATGTTTTACA ATCGCATAAC
AGTGAGTATA TTCATAAAAA CCCGATTACA GAGCTTGCGG ATGCTTCGAT TTGCTTTAAT
AATGTTGATT TTGTATATGA TGATTCATCT TCGAAACAGG AAATTTTACA CAACATAAAT
CTAAATATTC CTTCTGGCTC TACTGTTGGG ATTGTGGGCG CAACGGGTAG TGGAAAGTCA
AGTATTATAA ATTTGATTGC GCGCATTTAC GATGTAACAA AAGGCACTGT TTTTGTAGGC
GGATCAGACG TTCGTTTTTA TGATTCCAAA AGTTTGCGCA ACCAGATAGG AGTTGTGTTA
CAAAAAAATA TTCTGTTTAG CGGCACTATT GCGCAAAATC TTCGATGGGG CAATGAGAAT
GCGACTGACT CCGACTTGCG CGAGGCGTGT AAAATCGCTT GCGCTCAAGA GTTTATAGAT
GATTTGCCGC ATGCATATAA CACGAATCTT GAGCAAGGCG GCAAGAATCT TTCGGGCGGT
CAAAAACAGC GACTTTGCAT TGCGCGCGCG TTGCTAAAGC GGCCAAAAAT CTTGATCTTA
GACGATTCAA TGAGTGCGGT AGACGTTAAA ACAGACGCCA AGATTCGCGA GAATTTAAGG
CATTTTATGC CCGATTCCAC GCAAATCATT GTTGCGCAAC GCGTGTCTTC TTGCATGCAC
GCGGATTTGA TTGTTGTTCT TAAAGATGGG CGTGTTGTTG CTAAAGGGAA GCATAGCGAG
TTGATGGAAT CGTGTGAAAC GTATAGAAAA ATGGCGATTT CTCAAGGTGT AAAAATGATT
GAGTCTAAAA ACATGCCAAA TCAGCTTGGA ATTGACGAGT TTGATTTAGA AGACGCTTTA
GGAGACCAAG AAGAGCACAT GTGCTCGGCT GATTTGCTTG AGTTTATTGA AGAAAACCAC
TTGGATTTGG CGGTGGAAAA CGCTTCGCCG TTTAATCCTC GAGATGCTTT TGGATCCCAT
TCAGATGCGG ACCACGTGTA CAACACGCCT CGCGCATGGT TTATGGAGCG TTTCTTGAAT
CCGTATGACG AAGTGTGGGA TGGTAAAGAC GCGGATCACA AGCCAGATAG CAACGATATT
CCTTGGGCGC GTCAGCCTGA GCGCAAAGTG ACTGTTGAAG ATATTAAGTA CGTTTTAAGC
TCGCACTATC AGGGAACTGA GTACGATCCT TACGGCAAGC TTGGCGATGA GCATACGCGT
CATCTTTTCC GACCAATCGG CATCAATCGC CAAAGCCAGC TTGCTGTTAT GCAAATCCGC
CCTTACATGC CAGAGCCAAT GCGCGCAATT CAGTGGATGG CGTATGGCTC TAACCCGTTT
AATGCTTTAG TTCCGTTCTA CGCAAATGTA AACGAAACTC CAAAGTATTT GGAAGATACA
ACTACTCGCG TAACAAGCGA AAACTTCTAT TGGGAAAATC GCATTATTGC AGCTCTTGCG
GATGCCGCAT TTAACGATAC TGCAAACGCG ATTGAGCGCT ACCAAGAAGT TGTTGGTTCG
CTTGGTCACG CAATGGTTAA GGCTACGGAT GCTGCTGTAG CAGAGCTTCT TGGCGTTGAT
TTGGCTGATT ACGAGCCAGA GCGCGAAGGT TGTGAAGGCA AAGATTGCGA TGATTTAGTT
CGCGATCCTG AAGCTATTAT TGCAGAGCTT AGAAACGAAG ACGTGCGCGC GGCTTTGGCT
AAAGCAAATG AAGATATGTC TGCAAAGTTG AAGAAAGAAA CCGATTCTTT GCTCGATACA
GTTCTGTACA TAACTAGCAT GCGTATGAAG AATGGTTTTA ATCGATCCGA TCACTAAGAA
GCTATAAAGT CGCTTAATGA CGTTTTTGGC TTTATTGCAG GCGATTTTGC AGGTGAGCTT
TCTAAAGAGT TTGGAAAAAT TCAAAGCGAT TCGCGTGCTA AAGAAAGCGT GCTTGAATGG
CCTTGTGCTT TGAGTGAAGA TGTAGAAAAT GCGCTTCAAG AATCTGCAGT TAAAAGTGAA
GATAAATCGC TTTATTACCG CGCAAAAGCG TTTGTTCAAG ACGCCGATTT AACATCGCAA
AACGCTGGCG ATTATTCTCT AGAAGACTTA GCAAAAAAGG TGGAAAAGAT TTCCAACGGA
TCTAGGCTTA ACGTAACGTC TTTGCAAAAA ATAAGCAAAG TTGCGCCTGA TGCAAACGAT
CGAGTTTACA ACAATCTATT GGCTTGCATT CGCCCAATTC CGTCCGTTTC GTCGATGGAT
GCAAATCTCG GTACAAAATT CCACGCGTGG GCGCAGCAAT TTGTGGATTC GTTTAATCAG
AATCGCAAGG ATTCGTCTCA AAGTTGCGCA CTAAATCAAT GGAAGCAACG GCTTATAGAA
TCGCGTTGGG CAAAACGAGT GCCGCTTGCT GCAGAAATGC CGATTTTAAT GCAAGTCGAG
TTTGCAAATA GAATCATCAA CGGCACTTTG GATGCTGTTT TTGCAGGAGG ATTAGACGCT
AACGACGAAT CAAAACTCTA CACAATCGTT GATTGGAAGA CGGGTAAGCG GCCAAAAAGC
GCGGAAGATA TTCGCCTAAA ACTTGAGCAG CTTGACTGGT ATAGGCTACT GCTTGCGCGC
GCAACAAACG TTGATTTAAG ATGCATTGAC GCCACTCTTT ACTACGTTAG CGAGGCGCGT
GCGGAAAATC GCGAGATTCA CGCGTTGTGC AAAACTCGTG ACGAGATTTT GAGCGAGGCA
TCTTTTGTAA AGGTAGAAGA TACGGATCAC GGCCGTCAAG TCACTTTGAC TCCAGACGAT
ACAACCGTTG AGCCAATCGT TTACCCAGTA ACTCGCCGCG CTCCAATGCT TGTTAAGGAT
GGCGACCACG TTGAGGTTGG CACGCAGCTT ATTGAGGGTT CTGTGGATCC TAAGAAGATT
TTGCGAATCC TTGGTCCGCG CGCTGCTCAG GTGAATATTG TGGAAGAAGT TCACAACGTT
TACCGTTCTC AGGGCGTTGA TATTCACGAT AAGCACATTG AGGTTATTGT TCACCAGATG
CTTCGCCGTA TTACGGTGAT TGATTCTGGA GACACTGAGC TTCTTCCAGG TGAGCTTGTG
GATCAGGCAA AGTTCCGCGA GGCAAATCTT GCTGCCGTTA AGAATGGCGG TAAGCCTGCT
GCTGGTCGAC CAGAGCTTAT GGGTATTACC AAGGCTTCTT TGGCTACGGA TTCTTGGCTT
TCTGCCGCAT CCTTCCAGGA GACTACACGC GTGCTTACTG AGGCTGCTTT GAGTCAGAAG
GAAGATGATC TTAAGGGTCT AAAGGAGAAC GTGATTATTG GTAAGCTCAT TCCAGCTGGT
ACTGGTTTGG CGCGCTACCG TAATGCGGAT GTGTCTGCGG ATCCAGAAGT TCGTGACGCT
ATGTATCCAA ACCTTGCTGT GACTGCTGAA AATAGCACTC CATCAAACTT TGGTGAAAGC
GACATGGCAG ATGTTGACTT CTCTAACATT GATTTTGGAG ACATGAAGCT CGGTGATGAT
TTTAATCCAG ATGATTACCT TGACGATCAA GGTGGTCAGA GTGATTACGA TGATGACATT
GAGTAAATGG GATCCAAGTC TATGGGAGCA GACTTTAACT ACGCTTGGCC TACTAGCCAG
ATAGCGGTTT TGGGTGCTCA AGGAGCTGTG AACATTATTC ATCGCAAGGA TTTGCAAAAA
GCAAAAGAGC GCGGTCAAGA TGTTGACGCT TTAAGAAAAA AGCTTGTTGA AGATTACGAA
AATACCACTG TAAACGCAAA TCTTTCGCTG GAAACTGGCC AGATTGACGC AATGATAGAT
CCAGAGCAAA CAAGAGATGT TATTGCTAAT TCTTTGAAGA TTTTAAGAAG TAAAAAACGC
GTTTCTAGAA CGGGGAAGCA TCATGGAAAC CAGCCAATGT GAATGTTTGT AAAGAATATC
CAAAAAAAGC CTAAAAAGAC AAATCCTGCA GTTGATCATA GTCCGCGCAC AATGATGATT
GGCATAATCT TAACAATTCT TGGCGGCGCG CTTTGGGGCA CAAACGCTAC AGTTTCTAAG
ATTCTAATGT CTAAATACCT TGTGAGTCCG CTGCAAATCG CGTGCGTTCG TCAGCTTGCT
GCAGGCGTGC TTTTTGTAAT CGTTGCCTCA ATTGTTAATC GCAAGCAACT CGTTGGCGCA
TTAAGCACAA AAAAATCATG GCCAATGCTA GTCGTAACAG GTATTGTGTG CGTGCTTTTA
ACGCAAGTTG CGTATCTTTT TACAATCGAC TGGACTAACT CTGGAACAGC TACCGTTTTG
CAAAGCCTCA ATCTTCTTTT TGTGCTTGTT TACGTGTGTT TGCGGTCAAA AAGAACTCCG
ACTTTGCGCG AAAACATTGG TGTTTTGCTT GCGTTTGCAG GAACTGCGCT TATGGCAACG
GGTGGCAATT TTAGCTCGCT TTCACTGCCG TTGATGGGAC TTTTGTGGGG ATTAGCAGAT
GCTGCGAGTA CGGCGGCGCT TGCGATTATG CCAGTCAAAT TGATTGCAAA ATGGGGAAAT
CTTACTGTAA ACGGAATCAC GTTTATTATT GCAGGTCTTA TTATGCTGCC ATTTGTGAAG
CCATGGCAAA CAATGCCTCC TTTGGATTTG AGCGCGTATT TGCTGTTTAC TTTTACTATT
GTTGGCGGAA CTTTTGGCGC ATATTGGATG TTTTTGGCTG GCATTATGCG AGTTGGATCT
GTGCGCGGAA CGCTTTTGGG CGCGAGCGAG CCTGTTATGG CTGCAATCAC GGCTGTTGTG
TTTACGGGAG CTGTGTTCTC GTGGGCTGAT TTTGCAGGAT TTGCGCTTAT TATTATGATG
ATTTTATTGT TGGAAGCGTT GCAACGCGAG CGAGCAGAGT TCATCAACTT CCGCAACCGC
GCAGCCAAGG AGCAAGATCG GTTCAGGCAG CATGGAATAA CAGACGTGCT TACGGCTTTA
TTGCCAGCTT TAGACGACAT TGATAGGATT CGCGAACACG GCGCAATGGA CGATTCGTTC
AAAGCTGTGG CCGCAAAATT AGACAAGGCG TTTGAAAAGT TTGGCGTAGA AAAGTTTGGC
GAAAAGGGCG AAGACTTTGA CCCAACAAAG CACGATGCGA TTCTACACAA GCCAGATGCG
AATGCTACGA AGGAAACGGT TGACGTTGTT GTGGAGTCGG GCTACAGGAT TGGCGATCGC
GTTATACGCG CGGCGAGAGT CGTAGTGGCG TCTCCAAGCG CAAACAAGCA GCATCCAGAC
GCGTATACGA TTGCGCGCAA GCGTCAAGGA TCTGTAGGAG TGTCGCTGTG CGTGTTCCTA
TTTACGTGGA TTCTTGCAAC GCTTTTAATT GGCGAATTGA TTGGCATGTT TGTTCCAAAA
GGCGTTTTAA CACCTTCGCT AAGCTCATTT GTTTCTTCGG ATGTTGCGCA ATACCTAATA
GCGTTGCCTC TTGCAATGCT TGTTCTAAGG CGTACACCAG CGGTAGAAAC TCGCAAGTTT
ACTATGTCTT TGCGCCAATT TGGCGGATTC TTTGCTGTTA GCGTGCCAAT AATGTATGCA
GGAAGTTACA TTGGGCTTGT TGCTTCCGCG CTTATTTCTG GCGGAAAAGC CGAGAACAGG
ATTGCAGATA TTGTAGCAGG CGGAAACGTG TGGGAAACGC TGCTTTTTGT GGTATTTTTA
GCTCCAGTTG TGGAAGAGTG GCTGTTTAGA AAGCAAATTA TAGACAGGTT GCGCGTGTAT
GGCGAAAAGC GCGCGATTGT GTTCTCTGCA TTGGCGTTTG CGCTTTTCCA CATGAATATG
TTCCAATTCT TCTACGCTTT TGGGCTTGGT CTTGTGTTTG GATACATGTA CGTTCGTACA
TCGCAGCTTA GATACAGCGT GTTTTTGCAC ATGATTGTAA ACTTCCAAGG CAGCGTTATA
GCAATGTGGA TTTCAAACAA CATGATGGAT TCAAATGGAG ATCTTATTAA GGTTGAAAAC
TTGAACACTC AAGAGATTGC GGATTTGGCT CCTGGATTTA TGTTTATAGG CCTTTATGCA
ATGTTTATGA TTGTTATGTT TGTGTTTGGA ATTGTGCTAC TTGCTCGTCG CAAGAGGTAT
CTTGAATTCT ACGATTCGCC GCTAGAGATT CGTGGGAGCG CTGGAACAAA AGCACTTTAC
GGAACCGTTG GCGTTATGGG ATTCTTGATT GCGTCCGTTT TGCTAAATTT GCTTATGCTG
TTTGTGGTGC TCGACAAGCG CCAGGCTGGC GAAGACCAGT TCTACGATTT TGACAGCAAA
TATATGGATT CTGCAGCTTC GCACGTTGAA GTTCCAGCAG ATTTGCCAGA AGAGACTTTG
CAACGCGTTC GCAAAACGGC GCTCGCAGCA TTTAAGGCGG CAGACGGCAG AGGACTAAGT
CGCGTGGATT CTTTTGTGAC TAAAGACGGC CGCGTAATCC TTAACGAAAT CAACACGATG
CCTGGATTTA CGCCAATTTC CATGTATCCA AAAGCTTGGG AAGCAACGGG AATAAGCTAC
AGCGATTTAA TCACAAAGCT TATTGAAGGC GTTATTTTAG ACGAGAAGAT TGATTATGAC
GCAAATGTTT TTTCGCTTCT TGAAGATCGC GTTAATCGCA AGCCAAACGA CCCTTTGATT
GAATACATTG CAAAAAGCGG AGAGTGGAAT TCTTTTAGCG CTAAAGAGTT TAGAGATTTA
GTTATAGCGG TTGCAAAAGG GTTTATAGCG CATGGCGTTA TGCCAGGGGA TTCAATATCT
ATAATTGCTC ATACTTCTTG GCAGTGGACT TTGCTAGATA TGGCAATAAT GTCTATTGGA
GCTTTAACTG TTCCAATCTA CGAAACAAGC TCTGTGAGTC AAATAGAAAA CATTGTTAAC
GATTCCAATG TGAGCATGAT TTTTGTTGAA GATGAAGCAA TTAGAGATAA TGTATTGATT
GCAAAAAAGT CGTGCAAATG TCTTGAAGAA ATATTCGTAT TGAGTTCAGA TGCAATAGAT
GCGTTTATTG AATACGGAAA AACCGTTACG GATGCAGAAT TTTACGAGAG AGAAAAAGCT
GTTAGAGGTA AAGATTTAGC AACAATTGTT TATACTTCTG GATCTACTGG AGAGCCAAAA
GGTATTGAGC TTTCACATGG CAATTTTGTT TTTATAGCAA AGTCTGGAAT AGTTTCTATG
CCAGATATAG CGTTAAAAGG TAGTCCACGA CTTTTGCTGT TCCTTCCTCT AGCACACGTT
TTTGCACGAT ATATGCAATT CTTTTGCTTT ACTGGAAACG TTACACTTGG ATTATCTAGT
AATCTAAAAA CAATACTTAG TGACTTCAAA AGCTTTAGGC CAACATTCGT GCTTGGTGTT
CCTAGAATAT TTGAAAAAAT CTACAATGCG GCTTCTCAAA AAGCAGGCAG AGGATTAAAA
GGCGTTATAT TTGCGTTAAG CGTAAAAGTT GCTAAACAAT GGTCAAAGGC GCAGCAAAAT
GGTGCAATGG TTTCGCCATT GATTGCAATA AGTCACGAAT TCTTTAAAAA CACTGTATAT
AAGTCGATTT TGCAAGTTTT TGGAGGATGT GTTGAATACG GTGTTTCTGG CGGTGCTCCT
TTAGACACGT CTATATCTCA CTTCTTTAAT GGAATTGGGC TTCCAATCCT TGAAGGCTAC
GGAATGACAG AAACATGCGC TCCATCAATG GTAAACCCTA CAAAGGGATA CAGAATTGGA
ACAGTAGGTA TTCCAGTTAA AGGCGTGTCT GTTGCAATAG ATAATGAAGG TGAGCTTTGC
ATTAAAAGCC CTGCAGTATG CGTTGGATAC CATAATCATC CAGAAATAAC AGAAAAGCAA
ATAGTAAATG GTTGGCTGCA TACGGGAGAT TTTGGCACGC TAGAACCAGA TGGATTTGTT
AGGATTACAG GCAGAAAGAA AGATTTAATA ATAACTGCTG GCGGTAAAAA CGTTTCTCCA
AGCATTCTAG AAGCTTCTGT TATGACTTGC CCAATAGTTT CTCAATGCGT TGTTGTAGGA
GACAGAAGGC CGTTTATATC GGCAATTATT GCTCTTGATT TGGCAGAAGT AAACTCGTGG
CTTATATCTA GAGGGGCAGG ACCTGTGCGC TCGCTGGATG AAGCTCGAAA AAATTCGATT
GTAAGGTCCG AAATTGAGCA AAGTGTTGTA AAAGCAAATT CTAAGGTTTC TAGAGCACAA
TCGATTAGAA AGTTTGAGAT TGTTCCAGAC GCGTTTACGC AAGAAAATGG ATTGGTTACT
CCAAGCCTTA AAGCAAAAAG AAGCGTTGTT TTAGAGCGTT ATAAAGATCT TATTGAAAAT
AAGATTTATG CTCCAAGAGT TAAGTTGCGC AAAACTATTG TTATAGCAGC TAGCACAATG
CTTCTTGCGA TTTGCGCATG CGGATCTGCA CAAAACGCGT CTCCTAGCGC AAAAGCTCAA
GTGGACCACG GCAACGTTAT AGTTTTTACA CCCTCTGATG GCCTAAATTT AAGTAGAAAA
ACTCCATTAA GCACATGGGA TAATCTTGTT CCAGAAATAG TAAAATCGTT AAAAAAGCAA
GGATTTTCTA GCAACGCAAT CACAACTAAG TCTTCTAACA GCTTGTATAA TCAAAGTCAA
GATATTCAAG ATTATGTTGT AAACACTATT ACGTCACTAA ACAGCGCTAA TGTTAAGAAT
CTTCAAGATA GCGCAAAAAA GCAGCTTTCA AAAACGACTA TTGTTGTTGC TCCTTGGACT
AATAAAAACG GTCACAACAA TTATGGAGAT TATGTAACTC AACCAGATTC AAATAGTGAT
CAATTAAATG ACGATGATTT AAAGAATCAA GAAGAAGCAG AAAATAGACT TTCTAACGCT
TTAGAGCTTG CTAAAAAAGC TGGAATGCAC GTTGTTATGC TTTCTAGACT GAGTAAGGGA
TTTAATCCAG ATATTCTATT TAATCTTTCT TCCGCACAAA GAATTGGAGA GATTCAAGCC
TACACTCTTG TACAAAAATT GGCTCTAAAT CAAGCATCTA AAGATAATCC AAAAAGCGTG
GAAGTGCTTT TGCCTTGCCA TAATCAAAAG AATGTTCATT TTCATGTTGA TTCTTTGTAT
AAAACTCCAG ATTTTGATGA CGAATTTTCC AAACTTGCGT TTGAAGGAAT CTGGAAAGTT
CTAAAGCCAT ATTTTGAATC TGGACTAATG TTTTCTCCTT CTGGAAAGCT TAACAAAAAT
TCCACTGAAA ACGATTGGGA AAACGTTGCT ATAGATGCGG ATAATTCTGA TTCTGTTAAA
GCAGAACTTG AATTTAGACT TATTGAAAAA AATAATTCTA AAGCAACTCC AACAAAACAC
GTAGATGGAA TTATTGCGTT AGAAGATCAA GTTGCTATGC AAACAGAAAG CGCTTTAGAA
GAGCTTGGAT ATAAGGGCAG CTCTGCAGAC ATTAATCCTT CGTTTACTCT TCCAGACATT
ATTGGAAACT TTATTGGAAA ACGCAACTTG AGTAAAAAAC GAGTACCTTT GCCAAATAAA
AACACACAAG ACAACGCAAA CACTATTGTA AACGATTCAA AATGGCCTAT TATTACAGGC
TACGGAGCAT ACAAAGACGC TTTGCCTAAT CTTGTAAACG GAAAGCAATG GATGACTTCT
ATAGAAAACA TCCAAAAGAT TTCTAGCGAT GTTGCAAAAC AGTGTAATTC ATTGAATACT
ACTGGAAAGA TTACGCAAGA TGTAACCATT TTTGTAAACA ATAGTGATTC GCAAAAAGGT
GTACCAGTTG CAAATGAAGA CATTCTTGCA ATCAGTGCAA CTAATCTTAA AGCGCTTTTA
ATAGACCCAG GCTATGTGAC TCTTGCAGAC GCAGGTCTTT AATTTATTTT TGGAAAACTC
GTTAAAAAGC ACACAACTAG AATCAATGCT TACAAAGAAA AGCAATTTTT CCTTAAATTC
TTTGACGTTA AATCTTTTAT AATAATGGCT TTTATGATGA CTTTTGGAAT TGTTCTTCGT
GCAACAAATA TCGCCCCAGA GCGCTTTATT GCAGTGTTTT ATACGGGATT AGGCTCCGCA
TTAGCCTTAG CAGGATTGCT TTTTGGATAT CATTTTGTTA AAACTGTATG TCCGCATTAC
AAAAACACTT TGCCAGATGT TCCAGACTAT CAACCAAAGA CTTATGCTCC AGACGATGCA
AACTCGGAGC CAGAAGCGCC GTTGAGTCGA AATGATGATT GGGTTAAAGT TCAGCTCGAT
CTTGGTGACG GCGTAAAAAC CTACTATCGA GACACCAACA CTATGCCAAA TTGGGCTGGT
TCATGCTGGT ACTACATGCG CTACTTGGAT CCGAATGACG CAGAGCACAT GGTTGACAGC
GACGAATACG ACTATTGGAT GGGCACGAAC CGTCCAGGCA AAGAGCATGT TTCTGGCGGC
GTTGACCTTT ATGTTGGCGG TGTAGAGCAC GCAGTTTTGC ACTTGCTTTA CTCGCGATTC
TGGCATAAAG CGCTTTACGA TTTGGGTTAT GTGAATTCTG CTGAGCCATT CCATCGCTTG
TTTAACCAGG GCATGATTCA AGCTTACGCT TACACGGATG AGCGCGGACA GTACGTTCCG
GCTGATGAGG TTGAGGAAGG TGCTCCAAAC GGCTCCGGCG AGTCAACCTT TACATGGCAC
GGCGAGAGCG TAAATCGCGA GTTTGGAAAG ATGGGCAAGA GCCTAAAGAA TATTGTGACT
CCAGACTACA TGTACGAAAA CTACGGTGCA GATACGTTCC GCTTGTACGA GATGAGCATG
GGTCCACTTT CTGAATCTCG TCCATGGAAT ACGCGCAACG TTGTTGGAGG CATGCGATTC
TTGCAACGCT TGTGGCGTAA CGTTGTTAAC GAAGAAACTG GTGCTTGCGT AGTAACAGAA
GATGCGCTCG ACGAAAAGAC GCTTAAGCTT CTTAATAACA CGATTGCCGA AGTGGCTGTA
GAGATGGAAG CAATGCGTCC AAACACTGCA ATCGCTAAGC TGATTGTGTT GAATAACCAC
TTAACGTCTC TACCTCACGT GCCTCGCGCA GCAGTTGAGC CGCTTGTTCT TATGCTTTCT
CCAATTGCGC CGCATATTTG CGAAGAAATG TGGAGCAAGC TTGGGCATAC TAAGTCGATT
GCTCACGCAA ATTGGCCTGT TGCAGATTCT CGCTATGTTG GTGAGGATAC TGTTACAGCT
GTTGTGCAAA TCAAGGGCAA AGTTCGCGCA AAGCTCGAAG TTGACCCGAA TATTGATGCT
AGCGAGCTTG AAAAGCTTGC GTTGAAAGCT GTTGCTGATC GCTTAGGTGG TAAAGCTCCG
CGCAAAGTGA TTGTGAAGGC TCCAAAGATT GTGTCTATTG TGCCAGACGA AAGCTGAAAA
ATAACGTCTC CCTTAAGAAC ATCCCCTTCT TTTAGAGGAG ATTGTGTAGC TAATGTAAGT
GTTCAAAAAC GTGTGAGTTT TGCAAGTGCG AAGCTTTACG CTTTTAATCC AGATTGCAAA
GTAATTAATT ATGGCTATAC GATTAGCAGT TTTGCAAAGA TTGGTATCTC AAAATTTGGA
AATAATGTAG AAATTCAAAT TCCTAAAGAT AATAAAAAAG TGATTGAAAA ATCTGGGTTT
TTAACAAGTG CTCTAAACAG TCTTTACAAA GAATTTTACA AAGTTACAAG CAATTTGAGT
GAGCAGGGTC AAATGCTTGT TCCTGGCCTT ACTGTAGGGC TTTTAGGTCA AGAGCATTTA
AGCAATGACG ATGAAGATAA AAGTAGTCAA ATTGACAGCG TATATGCAAA TACAATGAAG
CAAAGATTTA AGATTTCGGG AATAATGCAT TTAATGGCAG TTTCTGGAGG TCACTTTTTG
CTTATTGTTG CAATGATTCG TAAAATTTGC TTATATTTTC TTGCTCCAAA ATGGCTGTGT
GCGCTGTTTG AAATACTTGG AAATATTTCT CTAGCATTTA TTGTTTACCC ATCTGCTTCG
GTTTTACGCG CACTTATAAT GGGCATTATT TGTTCAATTG CATTTTTACT TTCTAGAGCG
TATCAATGTG CTAGCGCATT AAGTTTAACG GTTATAGGTG TTTTATTTGT TTGCCCAAAA
TTTGCGTGGG ATTACGCGTT TGCGCTTTCT GTTTGCGCAA CTTTTGGAAT AATTGTTTGT
GGAATGCCTT TAAGAAGAAT CTTTTTAAGA TATATGCCGT CTAGTATTGC AAGCGCGTTA
GTAGTTGGTG GGGATGCGTA TTTGAATGAT TTGAACGCTC GCGACTTAAA AACGCGCATA
TTAGGCTCAT GCCCAGATGC AGATGTTGTA AATTTAGACG CTTTGAATGC CGATAAATAT
GCTTTTATAA CTGCTACAGG TCCATCACTT TTCTCTAGTG GAACAATTGT TGTTATTAAT
AATCTTGAGC AAGCTAATGA AGATTTAGTC GAAGCAATAA TAGAGTTTAA ATCTAATGAA
GATTGCTGGG TTATTGCACG ACACGAAGGT GGTGTTAAAG GAAAGTCAAT CGTTACAAAG
CTAGAAAAAG CTGGAGCAAA CAAAATAACT GTTCCAGATC TTAAAAAAGA TGATGCAAGA
TTGAATTTTG TGCTAAGTCT TTTTGAAAGA CAAAATCGCA CAGTAGAGCC TGCAGCAGCT
GCGCGAATTG TAGAGGTTTT AGGTGGAAAA ACCGACCAGT TGGCGTCTCT TTGTTCTCAG
CTTTGTTTTG ATTTTGAAGA TAACCCAATC ACGCTAAAAA TAGTTGACCA ATACTTAATA
TCTGATCCGC AAGTAACTGG ATTTTTTGTA GCAGATAAAG CTGCACAAGG AAACGCTGGT
CAAGCTATTC TTGCATCAAG AAGAGCGGTT TTACAAGGCG TTGACCCTAT AGCGTTGATT
GGAGCATTAG CTGTAAAAAT GCGCATAATT ACAAAAGCTA TAGCAGTTAA AAACGGAGAA
ATTTCTAACG CGCAAGCAAA AGTGAATCCG TGGGTGTTAA AAATGGCTAT GAGAGATTTA
GGTGGATGGA GTGAGAATGG GATTCGTAAG TGTTTTATGT GTTTAGCATG GGCAGATGAG
CAATGCAAAG GTGGAACGAG CGATGCTGAT TACGCTTTAG AAAAATGCAT TAGCATGATT
GCTTTGCGTG GTCGTTAAAT GAGCAATACG CTGATTATAG ACACGTCGTA CGGTTCAACA
GTTGGAGTTG TGGGGCATAA TCCAATAGTG GAAACGGATT CTCGCACTCA TGTTGAAAGA
TTGCAAGTAA ACATTGATTT TGCAGTAAAA AATGCTGGAC TAGAGCTTAA TCAAATAGAC
GAGATTGTAG TTGGAGTAGG TCCTGCTCCT TTTACAGGTT TACGAGCTGG ACTAGTTGCA
GCTAAGGCGA TTGCTTTTGC GAATAACGCA AAGATTCTAG GATGCAACAG TTTGCTGCCT
CAAAGCTTAA TGATTCGTTC TGGAGCTTTT GAAGAATCGC TTAAAAATGG CGTTATCTCT
AATAGTGAAA TAAATAATTC TTGCGCAGAT AAACACACGT ATGTTCTTTC GTTAAATGAC
GCTAGAAGAC GCCAAGTTTA TATGAGTTTA TACGACGATA GTGGTTGCGA AGTAATAGAA
ATGGATATTG ATTATCCTGT AAATATTGTT GATAGAGTAA ATCAATATTT TGAATCAAAT
AATATTTGCG ATTATTGCGT TTGCGTTGCG GGTCATGGCG CTAAAAAATA CGCTGAAGAT
TGGAAGAAAA TCGAGAATAT ATGCTTAATT ACCGAAGCGA GCGCTCTTGA TTTAGGCGTA
AAAGGATTAG AGATATTTAA GATGTGCGTT ATTGAACCGC TTTATTTAAG AAGACCAGAC
GTATCGGTTC CAAACCCGTT GAAGCATGTT TTAGGATCTG GCGCTGCTAC AAAAGTGGCT
CAAGTGGCAA TGATCGTAGA CATAACTTGC TCAAAATATC CAGCTTGTAG CTGTGCAATA
GAGAAAATTG ATTGTGCAAA ATATGAGGCA ATAGTTTCTC AAATTGCAAA AATCGAAGCA
GACTTGTTTG GGCAAGGATG TTGGAACAAG AACATGATTT TGCAAGAGCT ACAAGCACCA
ATGCGTGCGT ATTATGCAGA TGTTGATCTA AACACAAATA CGGTAGCTGG GTATGCAGGA
TTTTGGTTTG ATGGCGACGA CGCTCAAATA ATGACAATAG GCGTTGCAAA AGAGTATCAA
AAGCGAGGAA TCGCAAGCAA TCTTCTAAAA ACTATGATTG AAAATGCAAA ATCAATAGGC
GCAAAACGAA TGCTTTTAGA AGTTAAAGTA AATAACAATC CAGCGTTAAA ACTGTATGAA
AAATTCGGTT TTACAAAAAT GGGATTACGA AAAAGATACT ACATGCCAGA AAGCGCTAAA
AGTGAGGAAA ACAATGAGTG AACAAGCGAG CCAATAGTTT TAGGCATTGA ATCAACTTGC
GACGAAACAG CCGCCGCAAT CGTTAAAGGA AGAACATTAG TTTCTAACGT TGTAGCATCC
TCAATGCAAG AACACGCACG CTACGGCGGT GTTATACCAG AAATCGCATC GCGCGCGCAT
GCAGAAGCAT TTGTGCCAGT CGTTTCAAAA GCGTTAGCAG ATGCAAATAT GGATTTAAGC
GATATTGACG CTATAGCAGT AAGTGCAGGA CCTGGATTAG CAGGATGCTT AGCTGTTGGA
GTTTCGGGAG CTAAAGCACT AGCAAGTGCT GCAAAAAAGC CGATTTATGG AATAAACCAC
GTTATTGGAC ACATTGCGGT AACGCAATTG CAATTTGGCG ATGTGCCTAA AGACGTTCTT
GCTTTAATTG TTTCTGGCGG ACACACTTCA CTTCTTCACG TGAACGATAT TGCGCGCAGT
ATAGATGTTG TTGGAACAAC ATTAGACGAT GCAGCTGGCG AGTGCTTTGA TAAAGTAGCT
AGATTGCTTG GATTCCCTTA TCCAGGAGGT CCGCATATTG ATAGGCATGG GCGCCTTGGA
AATCCAAATA CTTTGAAAGT TCCGCAAGGA CTTACGCAAG GTCGTTCTGG CAAAGAGCAT
CCTTACGACT TTAGTTTTTC GGGAGTAAAA ACAGCTGTTG CGCGTTGGGT AGAAGCTCGC
CAAGCACAAG GCTTAGAAAT ACCAGTAGAC GACGTTTGTG CATCTTTAGC AAACTCTGTT
GCAGATGTTC TTTCTCGCAA AGCTATGATG GGTTGCGAGC AATACGGTTC AAAAACTTTG
TTGATTGGTG GCGGATTCTC CGCAAACTCG CAACTTAGAG AGCATTTGCT TGCGCAAGGC
AAAGAGCATG GAATCGAAGT TCGCTTGCCG CAGCTTAAGC TTTGTACAGA TAACGGAGCA
ATGGTGGCAA TGCTGGGCGT GAATTTGGTA GAAGCAGGCG TTCGTCCATC CGCTCCAGAT
TTTGCAATCG ATTCAGCAAT GCCACTTACA ACCGTTAGCT TATAATACTA TGGCGAAAGT
CCAAAATGGT GGAATCTTTT AACTGGCGAT TTTGACACAG TAGCAAAGTC TCTTCCAGAA
GGCTATTTTG ATCGCATTAT GCTAGACATG CTTGATCCTT GGAACAGGCT TGAACAAGCT
TATAGAGTTA TTGCTCCAGG TGGCGTATTG GTTGCGTATG TAACAACCAC AACGCAAATG
TCTAGAATGG CACAAAGTTT GCGTGCTTCT GGAGTTTGGA CAGAACCAGA GATTCAAGAA
ACGTTAGAAA GAACTTGGAA AGCTCAAGAT TTAGCAGTTA GACCAGATCA CGCAATGATA
GGTCATACTG GTTTTTTGGT TATTTCGCGC GCAATGGCTC AAGGATTTAA TGCGCTAAAA
AAGCGCGAGC GTGCTACAAA AGATACTGTT AGCGATATTG ATGACTTAAC TCCCGAAGAG
CGCGCAGAAC AGCTAGAAGA CTTGTCTCTT AGAGATATAT CCGATAGAAA ACTTAGAAAA
GTCCTTAGAG ATTTAGATTT GCAAATCGCA CAATTGCCTA ACTCAAATCC AAAGATGCTA
GACACAGCAA TCCTGCTTGG TGCAGTGCCA GAACGGTACA AGAATCTAAA GTTTGAAAAT
GCAGAAGATA CGCTTTTTGC CATCGCGCGC GGATATCAAG GGGATAGAGG GGATGTAACA
GCTCTTCCAA TGAAGAAGTG GTTTACAACT AATTACCACT ACATTGTTCC AGAAGTAGAA
AATCCGCAAA ATTTGCATTT AGATGGCACA AAACCATTCG ACGAGTTTAA TGAAGCAAAA
GCACTAGGAA TTGAAACAAA GCCAGTGCTA ATTGGCCCAT ACACCTTCTT AAAGCTTGCT
CGCAATCCTC AAGCTCAAGA ATTAGAAGCA AACAAAGAAA CGATTGAAGC ATTAGCAAAC
GCATATTGCG ATATTGTAAA ACGATTTGCA AGTCTTGGAG CAAAATGGAT GCAATTTGAC
GAACCATATT TGTGCTTAGA TAAAGAAGAT GGCGATTTAA GGATTTTTAG CGACTTATAT
AAGCCGATTC TTCAAAGCGT TAAGATTTTG CTTAACACGT ATTTTGGCAA TATTTTAGAC
TCGTACAAAA CACTAAACGA TTTAGCTTTT GATGCAATTG GCTTAGATTT TGTAGAAGGC
AAAGAAGAAA ACCTTGAAGC TTTGCAAAAA TATGGAGTAA ACGAGAAAAC AACTATTTTT
GCAGGAGTTG TAAATGGCAG AAACATTTGG AAAAATGACT ACGCGCAAAG TCTTGGCTTG
CTAGATGCTT TGCAAAAAAA CGTTACTAAT CGCATAGCTG TTTCTACGGC ATGCTCGCTT
TTGCACGTTC CATTTAGCAC GGATGGAGAA GAGCTTGGCG AAGACGTATT AAAGCATTTT
GCGTTTGCTG TAGAAAAGTT GAAGGAAGTA AGCGAAATTG CTCAACTTTG CGTTTTGAAT
GATGATGAGC TTAAAAATAG CAAGGAATTA GCGCAAAATC AGGCATTATT TGATGGGTCT
AGAGTAAAAG TAGACGAAAA CGTTAAAGCG CGAATCGCAA GCCTTAAGCC AGAAGATTTT
GAGCGAAAGC CATCTCGCGC GGAGCGCCAA AAATTACAAA AAGAAGCATT AGGCTTGCCT
GATTTGCCTA CAACAACTAT CGGATCTTTC CCTCAAACAA AAGAAATAAG ATCGATTCGA
GCGCTTTTTA GAAAAGGCGA AATTAGCAAA GAAGAATACA ACGCGTTTAT TGCCAAGCAA
ATAGACGAGT GCATAGAACA CCAGGAGCGC ATTGGCTTAG ACGTTCTTGT GCATGGCGAA
TTTGAGCGAA ACGATATGGT TGAATACTTT GGCCAGCATT TGCACGGATT TAAGTTTACA
AAAAACGCTT GGGTGCAGTC TTATGGAACT AGATGCGTAA AGCCTCCAAT CGTTTGGAGC
GACGTTTCTA GAGCGCAGCC AATCACGGTA GAGTGGAGTG CATATGCTCA AAGCCGCACA
AATCATGTTA TGAAGGGCAT GCTAACGGGG CCTGTTACGA TTCTTAACTG GTCTTGGCCT
CGAGAAGATA TTACGCACGA GGAGCAAACG CAGCAGCTGG CTCTTGCTAT TCGAGACGAA
GTTTTAGATT TGGAGCGTGC TGGAATTCGC GTAATTCAAA TCGATGAGGC AGCTTTGCGC
GAAAAGCTTC CGCTTAGGCG TTCTGATTGG CATAAGAAGT ATTTGGATTG GGCGATTGCA
GCTTTCCGTC TTGTGCACTC TGCTGTAGAG GCCACTACGC AAATCCACAC GCATATGTGC
TACTCGGAGT TTAACGACAT TATTCTAGAC ATTGATGCAA TGGATGCGGA CGTAATATCG
TTTGAAGCTT CGCGCGGAGA TTTAGTTGTT TTGGACGCTA TTCATAACGC GAACTTTGAA
ACAGAAGCGG GTCCTGGCGT TTACGACATT CACTCTCCTC GCGTTCCTAG CGAAGAAGAA
ATTGTTAATA GGATTCACGA GATTTTGCAC AAAATGCCAG CAAGCAAACT TTGGATTAAC
CCAGATTGTG GCTTGAAGAC TCGTGGCAAT GCAGAAACTT GGGTTAGCTT GCAAAATCTT
GTTTCGGCAG CCAAAAAGGT TAGAAGCGAA TTGGGTGGCG GTCTAAAATT GCACTTTAGG
GATTTAGCTA GAAAAGCTGG CATTAACGTT CCGATTGAAG CTGGAGTTAT GCCTGTTGTA
AATGCAAATC AAGTTAAGCG AATGACAAAA ATGTGCTCTT CTAAAATGAG TGAGCCAGTT
TTAGCAATGA TTGAGCGATG GATGTACAGT TTAAAAGATG ATTTGCAAAA TCGTTCAAAA
AATAGTTTAA ATTTTGCTCA AGAAAATGAC TTATCGTATA GAAGCCTAGT TAAAGCAGGG
TTTGCGCGAC CGGAATCTGC TCGTAAAGTT ATAGAAGATG TTTGCAAAAA TTGTAATTCA
ATAAACACGG TTAAAATTTT AGAAAGCATA AGCAGAGTCG AAGATCCAGA TTATGCAATT
TTAGCGTTTA ACGACATATA TCAATCGCAT AAAAAAGTTG TTGAAAATAT TTCTAATAAT
TCACTAATAA CAAGTCCGCT TTCGTCTTTA ATGCAAGTTC TTGGAGCATC TAAAGCGTTT
GCAATGCTAA TGCGAACACG CGAAGACTTA ATAAGCGCTG CCGCAAATGA CCCAAATCAT
TTGCTACATA TGACTTTAGA AGAGCGTGTT TCGGATTTAC TAGAAGCTGT TCAATCGTAC
AGTGCAACAG TAGTAAATGA AGAAAATTGC GATTCGTGCA CTGTTCCAAT AAGCTCCATG
GGTTTTGCAC AAGCTGTTTG TGCGCTTAGA GCGAGATATC GCCAGCATAT TGCTGCGATT
ATGGCATACG ATTTGGCAAG CGCAGATCCT GTAGAATTGC AGCCAGATAT AAGCTGTAAA
CTTTCGGATG CTGCGGATGC TGCTTTAGAG GCGGCTCTTG CGATTGCGCG CGGGCAAGTT
TCTGGATCTT GCTGTTGCAA GTTTGCAATA ATAGCAATGG GAAAATTGGG AGCGCGAGAA
ATAAACTACG TTTCCGACAT TGACTTAATA TATGTAGTAG AGCCAAAACA AGATGAAGCT
TTGCGAGTTG GCTCTTCTAT TGCGCTTGTT TTGCAAAAAG TGTGTCAATC GGTTGTTATG
GGTTGTGCGG AGCCTCCATT GTGGCAAATT GATACTGCGC TAAGGCCAGA AGGCAAAGAT
GGTCCGCTTG TTAGGCGATT GGAATCTAAC AGAGAATACT ACGAAAAGTG GGCAAGTAGC
TGGGAGTTTC AAGCATTACT AAAGTCGAGG CCAGCTGCAG GAGATATGCA ACTTGGTAAA
GATTATAGAC AAATGGCAGA TTCGCTTGTT TGGAAAGCGT CTGGTCGTGA ACACTTTGTT
GCAGATTGCC AACATATGAG ACAGCGAGTG GAGTCTTTGA TTCCTGCGTC TCATAGAGAT
TTAGACATGA AGCTTGGTCG CGGAGGATTG CGCGATGTTG AGTTTACTGT GCAAATGTTG
CAACTTGTGC ACGGAAGCGA AGACACGTCT TTGCGAGTTA GAGATACACT AGGCGCGCTT
AACGCATTAT CTGCTGGAGG TTATGTTTCT AGATCGCAAG CTGCGATTTT GGCAGAACAC
TACCGTTTTG AGCGCGTGCT CGAGCATCGC CAGCAAATGT GGAATATGCA ACGTACGCAT
TTATTCCCAG ATTTAGGTGC GCAAGGAAAT GGTGGGTTAG ATCGCGCAAG AAGCATTAGT
GTAGAAGATC TTAACAGTAA CGAGCAAATT AGGCGTCTTG CTAGAGCTGT TAGACTTAAG
CCAGAAGAGC TTGTTGCGCG ATTCGACAAA GCGCGACGAG AAATTAGACA CTTGCATAAA
GATATTTATT ACCGCCCAAT GCTTCCGATT AATGCGCAAA CGGATGCGGA TCCTATTGTG
TTGTCTGCAG AGGCTGCTCG CGCTCGCTTT GCGTCAATCG GATTTGCAGA TGCAAAAGCT
GCACAAATGC ATGTTGAAGC TCTTACTGAG GGACTTTCGC GTGCTGCTAA AATTCACAGA
ATTTTGCTTC CTGCAGTGTT GAAATGGCTT GGAGAAGGTC AAAATCCCGA CATGGGTTTG
CTTGCTTTTA GGCGACTTTC CGAGCTCTTC GGTGGGAAAA ACACGTATCT TGGATTTTTG
CGTGACTCTC CTAGCGCAGC TCAACGGCTT TGCCACGTTT TGTCTGATTC GCGCTATTTA
GGCGATGCAA TGATGAAGTC CATACAGTCG ATAACTTGGC TTGGAGACGA CTCGACGCTT
GCGCCAAGAG GCAGAGAAAG CTTAGATATG CAAACGCGAG CAATGGTTGC AAGATATTCA
AGCAGTATTG CGGATTTTGC TCAATCTTTG CGCGCTTTAA GACGGCAAGA AATTGAGCGA
GTAGCTCTTG CTTGGATGTG TGGGATTATT GACGATGATA CTTCGATGCA AGCAATGAGT
GACGTATTTG ACGCTGTTCT TGATGCTGCT TTGCAATGGG CTATGAAAGA TGCGTCTCGC
AAAATGTGCC TAGATGCTTC GATTTCAATT ATTGCCCTCG GACGTTATGG CGGTAGGGAA
GTTAACTTCT GCTCTGATGC AGATATGATG GTTGTTTATA AGCCTACACA AGATATTTGC
GGTCTTGCTC ACCGTTTTGC GCAAACTACT GTAGACATAT TGCGAAATAT TTTGCAAGGT
ACTCTTACTT TAGAGCCAAA AATCATGGTT GATTTAGATT TGCGACCAGA AGGTAAAGAT
GGGCCGCTTG TGCGCTCACT AGAATCGTGC GAGCACTACT ACCAAAAGTG GGCAAGTACG
TGGGAAAATC AGGCACTTTT GCGCGCGCGC TTTGCTGCAG GTTCTAAAGA GTTGGCGGAT
GCCTTGCTAA GTGGAGTAGT AAACGACTTG CGCTATTCAT TGGAGCCTCT TAGCGAATCC
CAATTAGCGG AAATTCGTAA GCTTAAAGCG CGTATGGAAG CAGAACGCTT GCCAAGAGGA
GTTAGCAGAG ACAGACATTT GAAGCTTGGG CGCGGCGGTT TAAGCGATGT TGAGTGGACT
GTTCAGCTTT TGCAATTGCA ATACGCTGGA AAATACGAGT CTTTGCGCAC GGTTGGCACA
ATGCAAGCGT TGAAAGCGCT TAAAGAATTG CATTTGATTG AAGATGAAGA TGCAAACGTG
CTGGAGCGCT GCTGGCATAT GTGTTCTGCA GTGCGAAATG CGAACTTCTT GTGGTCTGGC
TCACTTGAGC GTGCGGATGT TATTCCAACA GACTCTTATT CTTTAGGCGG AATCGCCACT
TATCTTGGCT ACGATCCAAA CCAGGGTCGC GTTTTTGAAA ACGATTTAAT GGCTGTTATG
CGTCAATGCC GCGAAGTTAT GTCTCGTCTG TTCTACTGTC GCTAAATGAC GAACGCATTT
TCTGATTCTT CCAATCAAGT TTTTTCTCGT TGCGCAATTG CTCAATCGTT AGCAGGCAAA
AGCGTTGTTA CATTAGACGA TATTTCAACA GAACAAATAC GAATGCTTTT AGATAAAGCG
CGATACATTG ATTCGCACAG AAAAGAAGTG GCCCACACTT GCGATGGCAG AGTGTTGGCC
ACTCTTTTTT ATGAGCCGAG TACGCGCACG CGATTAAGCT TTGAAACAGC AATGCTTCGC
TTAGGTGGCA AGGTGATTGG CTTTGCAGGC GCTCAACTTT CTAGCGCTAG TAAAGGCGAA
ACAGTTAGCG ACACGTTAAA AGTGGTATCA AACTATGTAG ATGTTGTAGC AATGCGTCAC
CCTAAGGAAG GCGCCGCTTT TGTAGCAACG CAAGCTGTTA GCACGCCAGT AATTAATGCA
GGAGACGGTG GCCACATGCA TCCTACTCAA ACTCTTGCAG ATTTAGCAAC GATTCTTGCA
CGATTTGGCA GACTGAATAA TTTAACAGTT GGGCTTTGCG GAGACTTAAC ATACGGCCGC
ACAGTTCACT CGCTTATTGA AACTTTATGC CGCTTTGGAA ACGTTCATTT TGTGCTGATT
AGTCCAGATG AGCTTAAAAC TCCGCAATAT GTTATTGATC GCATAAACGC AACTGAATCG
TGCTCTTACG AGGAAACTCG CGATTTGATG GAAGTTATTG GAAGTTTAGA CGTTCTTTAT
ATGACTCGTG TGCAAGAAGA GCGTTTTACA GACAGGGATC AATACTTGCG ACTTAGAGAT
ACTTACATTT TGACGGAAGA AAAATTGCAA AAAGCAAAGC CGAATACTGC TGTTCTTCAC
CCACTTCCTA GAATTAACGA GATTGCGGTT GATGTTGACG CGGATCCTCG TGCAGCATAC
TTTGAGCAAG TTAAAAATGG CATGCTTATG CGAATGGCTC TTGAAAGCTC AGTTCTTGGA
GACGAGCTTT TGGGCTACGA ACCAACAGAT TTTGTGAATG TTCCTAAAGA CGAATCGCAA
GCTTACGATG CTAATGGAAT TTCGCTCGCT AATCCTCGTG TTCATAAAGA AGACAAAAAT
GCTCCTAAAG ATCTTAAATG TCCTAATATT CGCTGCATAA CAAATAGTGA ATTATCATTA
GTCAAAAAGT TCTATAAGGA CGATTCTGAC GCAAACGTGT ATCGATGCTT GTATTGCGAC
GAAGAAGCAA TGAGTGATGG CATGTTTATT CAAACTAGAA AATCTTCTAG AAGCTTTATA
TTTACTATTC GTGAAAGCTC TTTAGACTAT TCGAAGCCAA AATATAGCCG TCTTTTAGGA
AGGCGCCCAA TAGAAGTTCT TGATAATCAA AAGCTTGACG AAGGTGTGTA TCGCTTAGTT
TTGCGCGATG ATGCTATTGC TAAAACGGCC ACTCCTGCGC AATTTGTTAA CTTATATTCT
CCAGATTCTA CAACTATGCT TCCTAGGCCA TTTGGTGTTG CAAGCGTTGA TGGAGATACT
TTTACTCTTA TTTTTGCTGT AATTGGTAAG GGTACTGCCG AGTTTGCGCA GCTTAAAGCA
GGAGACACTG TAGACGCTTT AGGGCCATTA GGATTGGGTT TTGATATTTC TAAGCCAGCG
CACTATGTTC TTGTAAGCGG AGGATTGGGC GTTCCTCCTT TGATTTGTGC TGCGCAAGCG
ATTGCAAAAA ATAAGGATTG CAAGGTTACG GCCGTTCTTG GATACAGAGA TAATCATTTT
GCTGACTCAT TTATGAAGGA ATACGTTGAT AACGTTTATA GCATTAGCAA TGCGCAAGGA
ACTGTTATTA CTTTGCTTAA TGAGCTAGAG CAAGAAAATC ATTTTGATTT TAATGGCGAT
TTGCCTATTG TTATTCTTTC TTGCGGGCCT ATGCCAATGA TGAAAGCTGT AGCTCATTGG
GCGCATGAGC GTAACGTTAA ATGCCAACTA AGCCTAGAAG CAAGAATGGG ATGCGGATAT
GGCACTTGTG TTGCTTGCGT TGTAGATACT TTGGAAGGCA GACTTAAAGT TTGTAACGAA
GGACCAGTGT TTGATGCTGA AAGATTAGGC TGGGAGTAAA TGAATGAAAC AAATAATGCT
TTAGAAAACG GATTTGACAC AAGCCACGTT TGGAAGCACT CAACTAAAGT TGCTGGCGTT
GAGTGGAAAA ACATGGTTGG AACAGCGTCT GGCACATTCC AACTTGCAGC TTGCGCGCAC
TTTTACGATG TGAGCCAGCT TGGAGCAATT TGCACAAAAG GTGTTTCTCC AGTTCCGTGG
GAGGGTAATC CTTCTCCGCG CACTGCAGAA TCGCCTTCTG GAATGGTGAA TGCTGTTGGT
TTGCAAAATC CTGGAGTTGA CCACTATTTA GTAGACGAGC TTCCAAAGTT AAAAAAGCTT
GGAGCGCTTG TGATTACTAA CGTTGCAGGC CACAGTGACG ACGATTATGC GCAAGTTGTT
GAAAAGCTTG CGGATTCTGC AGCAGACATG CTAGAGATTA ACGTTAGCTG CCCAAACGTG
ACTCACGGTG GAATGAGCGT TGGCACAGAT CCAGTTGCAT TGCATCGTTT AATTAAGCGA
CTTCGCGCAA TGACGAATAA GCCGATGATT GTAAAAATGA CACCAAACGT TACAGATATT
GTTTCGATTT GCAAAGCTCG ATGAATGGCA CAATTACACG AGGATTTTAC AAAGTTTTTG
CTTGATTCGG GCGCACTTAA ATTTGGTGAT TTTACGCTTA AGTCTGGTCG CCAATCGCCT
TACTTTATTA ACGCTGGTGC TTTTGACGAC GGCATGAAAA TTGCTTCTCT TGGCGATTAT
TACGCTCAAA GAATTATTGC AGCAATCAAA GATGGTATTC TTTCTAACAA TATTGACACA
GTTTTTGGTC CTGCTTATAA AGGCATTCCG CTGGCAGTTT CTACGTCTAT GGCTTTAACG
AATAATTACA ATATGCCAGT TGGTTTTACT TTTGATAGAA AAGAGCGAAA AGATCACGGC
GACGGCGGAA TGATGGTTGG AAAGCCGCTA AAAGACGGCA TGAATGTGTT GCTGGTTGAC
GACGTTATGA CTGCTGGGAC TGCAGTTCGC GAAACTTTGC CAAAGCTTAA AGCAGAAGCA
AACGTGCAAG TTGTTGGCTT GATTTTGGCA GTAGATAGAA TGGAGCGCAC AAAAGACAGT
GATTTTTCTG CAGTAAAAGC AGTAGAGCAA GAGTTTGGAT TCCCAGTTCT TCCAATTGCT
AACGTGCGCG AAATCTTCGA TGCTGCTAAG AGGATTAGTA ATTCAAACGG GGAGCCCGTA
ATGAATCAGC AGTTGGCAGA TTGCGCTGCT AAATATCTTC TTCAATACGG CGCTTGAATG
GTTAGTTTAG ACAATACACA AAGTACGATT AAAAGGCGAT TGATTGTTCT TACTGGTCCT
ACTGCTGCTG GTAAGGGCAC TGTTGAGGGG GTATTGCGCG AAAAACACCC TAATATTTGG
CTTTCTGTTT CTGCGACTAC CAGAAAGCCT CGCTACGACG AGTTTAATGG TATTCATTAT
TGGTTTATTG ACGAAGAAGA GTTTGCTAGA AGGCAAAAGA ACGGCGAATT TTTAGAGACT
GCTCTTGTTC ACGGTATGGC TCACTATGGT ACTCTTCTTA AACCTGTTTT AGATCATCTT
GCTCAAAACG TTCCAACGCT TCTAGAGATT GATCTTCAAG GAGCTAGAAG AGTAAAGCAA
GAGGCTTCTA GACTTGGTTT GGAAGTTGTG TACGTGTTTA TTGCTCCTCC TAGCTTTGAA
GAGCTTAAGC GTAGGCTTAT TGGTAGAGGC ACAGAAACTC CTGAGCAGCA AGCTAAGCGT
TTGCAAACAG CAAAAGTGGA AATGGCTGCG TCTAGTGAGT TTGATTTTGT GATTGTTAAT
GACGATGCTA ATCGCGCTGC GGACGAGCTT TGGAATATAA TCGCTAAAGA ATACGATTTA
TAGATGGCAT TGGGCACTAA GCCAACACCT ACGGGACTTG CAAATCCGCC TATTGATGAT
TTAATGCAAC ATGCGGATTC CAAGTATGCG CTTGCCTTGT TTGCCGCAAA ACGAGCACGG
CAGATTAATT CTTATTTCAC ACAGCTTAAC GAGGGATTGT TGCAAAACGT CGGTCCTCTT
GTTGAGTATA AGAACCAAGA AAAGCCTCTT TCTATTGCAT TCCGCGAGAT TAATAAGGGT
TTGCTGGTGG AGAATCTTGG TGAAGATGAT GTGAACGAAG GAAACTAAAT GAAAGAGTCT
AAACTTATTT CTGCAGAATC TGTTACGGAA GGTCATCCAG ATAAGCTTTG TGATCAGATT
GCGGATGCAA TTTTAGACGA TATGCTTCGT CAAGATCCCC ATGCGCATGT TGCTGTTGAA
GTTTGCGCTT GCGTAGGCCA ATTTGTTGTT TTTGGCGAAG TTAGGGGAGA AGTTTACACA
GATATTCCTG GAATCGTAAG AAAAGTAGTG CGCGAAGTTG GATACAACAG TTCTTCTGTT
GGTTTAGACG CTGATTCTTG TGGCGTAATG GTTTCGCTAA CTGAGCAAAG CGCGGAGATA
AATCAAGGTG TTTCTAGATT AAATTTAGAA TCCGAAAATC TTGCGTCTAA AGAAGAACGC
TACAAGAGTC AAGGAGCAGG CGACCAGGGC GTTATGTTTG GCTACGCTAG CGACGAAACA
GACACTTATA TGCCTCTTCC AATCTATCTT GCTCATCGTC TGGCTCAACG CTTATCTTAC
GTTAGAAAAT CTGGAATTGT GCCAAATCTT AGACCAGATG GAAAAACGCA AGTAACAATC
GAGTATAACG AAAAGTTAGA GCCTATTCGC TTAGATACTG TTTTGATTTC CACTCAACAT
AGCCCTAATG TAAGCGTTGA TTGGCTTAGA GAACAGCTTG TTAAAAACGT TGTAGAACCT
GTTCTTAGTA AAGTCTTAGA AAATCGCGTT GATTATAGCG ATTATAGAAT GCTTGTAAAT
CCTACAGGGT CGTTTGTTTT AGGCGGTCCT GCTGCAGATT CTGGATTGAC TGGCAGAAAG
ATTATTGTAG ACACTTATGG TGGAGCCGCT CATCATGGTG GCGGAGCTTT TTCTGGTAAA
GACCCTAGTA AGGTAGATCG TTCTGCAGCG TACGCTGCGC GCTGGGTTGC TAAGAATCTT
GTTGCTGCAG GTTTGGCTCA TAAAGTAGAA GTGCAAGTCG CGTACGCGAT TGGTATTGCG
GAGCCTGTTA GCGTAAATGT AGAAACTTTT GGAACAGAAG CTAACGGAAT TACGCGTTCG
GATATTTCTG CAATAGTTCG CAAAGTCTTT GATTTGCGAC CAGCTGCGAT TATAGACGAG
CTTGATTTGC TTAAACCAAT TTACTCAAAG ACTTCTGCAT ATGGTCATTT TGGCAGAAGT
GATGTTGAGT TTCCTTGGGA AAAGTTGAAT CGTGTTGAAC AGATTAAAAA TGAGGTAAAA
ATGCCTTACG CGCAAGCTAG AGGCGTTATG CGATTGCGCG CAAAAAATCA TAATGGCGTA
TTTGTTTCAA TGTCTTTTGC AAGAAGCGTT ATTAGTCAAA GCGAATCTCC TTCGGTTAGT
GGCCATTTAG TAGAGGTTAC GCCTTTTAAG TCTGTTGTTC AAAATGCAAG TCCTTGGGTT
CGTCTTTTAA ATTCAAATAA TTTGACTAAA ATAAACGACC CGAGTGTAGG TTCTAGAATA
CCGTACACTG CGCTAACTTC GATTAGACAA ACTTTAGACG CTAAAATGCC TGTTTTGCTT
GCCACTTGCC AAGATAGCGC TATTCAAAAA GCTGCGTGTA AAAAGTGCCA TTGTATTGCT
CGTTGCAAAC GTTGCACTGG TCCGCTTGAT TTGCCCTTAG ACGGTTCTGC TCCTAAATGC
GCGTGGTGTG GAAGTATTGC AATAGGTTGG AAATGCTCGA ATTGTTCTAG TAATTCTATT
GAAGCTGTTC ATATAGGCGT TAATTTTACA GCTAAAGAAG TGTTTAAGTT TTTTAAGGAT
GTTCCAATTA TTGTTTCTTC TGCAAAACAA AAAAGCGGTG TTGTTGAGTG GGTTGAGCAA
AAGCCGATGA TTGTTATTAG CGCGCTTGGA TCGCAGCCGC GTGTTTTAAG CAATTCTAAA
GATTCTTGCG GGGAATATGG TCTTGTTGCG ATTTTAGACG CGTGGACGAG TCTTTACAGC
ACGGGATTAG ATGCTCGAAT AGACACTTTG AACGCGTGGA TGAAAGCGGC TTCTATGTGT
GCTCCAAAAA GCAGAGACGG AAGCGTGCTT ATTTTGGGAG AAACTTATGA TGTTCTCGCT
AAAGCGTTAG AGGAGTGGGA TTCTTCGATT CTTTCTAAAC AAGAGCTTAA AGAAAGAGAA
GATGCGCTTT TGCCTCCTTC TGTTTGCGTT GCAAGAATAT GGGGGTTTAG GCAAGCTGTT
GTAGATACGC TTAATGCGAT TGGTGCAATG TCGAGCGAAC CCGAATATCT TCCACCTTTA
CTTGGAATTG TTCCAATGAA GCCTCCTTCA ACAAATTCTC AACGATTTGA AGAATTAAAC
GATAGAGTTA AAGCAGTTGT AAGAGTGCCA TTAGAATATA GAGATGAATT AGTTAATCGT
TTGAAAAAAG AATGCGCAAA GCATTTTGCA ATGCGAAAAA GTGGCGAATT AAAATTTAGT
GTAGATCCTA AGGATGTTGA AAAATGCTAC AATTGTGCGG TTTTGGGCAA TCCTATATCG
CACTCATTAT CTCCAGTTTT ACACAACGCT GCATATAAGG CATTGGGCTT GAGAAATTGG
CATTATAGTA AAGAAAAAGT TAGCGAAGAA GACTTAAAAG ATTTTATTGC AAATCTTGAC
GATTCTTGGA AAGGCTTAAG CCTTACAATG CCACTTAAAA AAACGATTAT GAGCCTAGGT
GTAGCTTGCG ACTATTGGGC AAAAACTCTT GGAGTTGCAA ATACTGCTGT GTTTAGTAAA
AAGCCATGCA TAGAAAATCC TGAGACGATT GAGCTTTGTA ACACAGATGT AAATGGGATT
GTAATGGCGT TAATGCTCGC TCTAAAATCT AAAATATTAA ACGCAAAAAG TGCGGTTATT
ATTGGCAGCG GAAACACAGC GTCTTCTGCA ATGGCAGCTT TAATAGAAAT TGCGCAAGGC
TCAAAATTGA GCAAAGTTAG TGTTGTTGCA AGGTTGCAAA GCGATGGAAC TGTTAAAAGC
GTTAGCAGGT TTAATGATTT AGTAGATAAA TATAACTCGG ATTTTCCAAA TAGCAGAAGA
ATAGAGAATT TGGAGCTTAA AAACAAGCGC GATTACAAGC CTGTTTGCGG TATAGAGTTT
CCTGTGATTG ATATAGAAGA ATGTGATAAA TCTCACATTC TAGAATCTAT TTCTTCATTG
GATGCAATTG AAGCAATTGC AAACGCAGAT ATTGTTATAA GCACTGTTCC AGCTCATGTA
GCAGACGGAT TAGCGCTAGC TTTGTGTGAA TATTGCCAAG AAAAGTCAAT AAAACATTTA
GGAGCTTTGC TAGACGTTGT ATATGATCCT CGACCAAGCC AGATACTTAA AGTTTGGAGA
AAATACGGCA TTGGTATTGG CGGAGAAGAA ATGCTTTTAC ACCAGGCATT AGATCAAGTA
AAACTCATGA CTTTTGAATA TAGATATGCG GATGATTCTT GTATAATCAA ACATAAATCT
GACAAGGCTA CAGATTACGA TATAAGAAGT TGCATGGAAA AAGCATTGCA GGAGGCATTA
TGAATGGCTC AAGCTGCAGC GATGATGCGT TTTGCTGGAG GTTTAAGGCC AGTTAATAAT
CAAGCTGTAA TTAGAGCACA GTTTGATTCG CAAAATGCAG CACAATGGCT CGTAGATGTG
CTTGAGACTT ATTTCCAGCG GGAAGCGAAG ATTTCTCAAG CTTCTCGTCA AACCCCTACG
GGTGTTGTTA CTCGTTACGA GGTTCTTGTT GATCGAGGAG CCGCAGCTTT AGCATTGCAA
TCTGGTCTTT TGGATCGCCG TATGCACATT GTTGCAGGCT TAGCTCCAGA GATTGTTAGC
GGAAGCATTG CACAAATTAA AGCCGCGTGG AGGGGAGCGT TTATAGCTCA CGGTGCTATA
TCGGATCCTG GAAAAGCTAG CTATCTAGAG ATTGTTTGCC CAACTCACGA AGCTGCAACA
GCTCTACAAG CTATGGCTGC ACGTTTGGGT GTAAGCGCAA AGGCTCGTAA AGTTAAAAGC
TCCGAGCGCG TTACTTTGCG CGATTCAGAC GCAATTGAGC GTATGCTTAA TTTGATTGGC
GCTCCAAGGT CTTCTAGAGA ATGGACTGGC AAGCGTTCTG ATGGCGAAGC AAGAGGAAAA
GCTAATCGTT TAGCAAACTT CGACGATGCA AATATGCGCA GAAGTGCTAA GGCTGCTGCA
GAAGCTTGCG AAAAGGTTCG TCACGCTTTC GACGTTCTTG GAGACGATAT TCCAGAAAAT
CTTTTGATGG CTGGCAAGTT GCGACTTAAG CACAGTGATG CAAGCTTGGA AGAGCTTGGC
CATTTGGCAG ATCCTCCAAT CACAAAAGAT GCTGTTGCTG GTCGTATTCG TAGACTTTTG
CAACTTTGCG CTAAAGTCGA AAAATCTAGA ATGATGGTGT TCACATTCCT TAAGGCTTTG
GGTCACGAAG TCGGTACTTC TTTGCTTGAG GAAGATCAGC TCGAGAAAGT TAAGGGATAC
ATTGAAACCG CTAAGAAGAA TGGCGTAGAG CTTGTTCTTC CAACCGATAT TGTTGTGAAC
GCTGGCTTCC CAGCAGGAGA CACTCCAGTT GCTCCAGAAG TTGTTCCAGC GGATGCTATT
CCTGCAGATA AGATGGGCTT AGATATTGGC CCTGATTCTC AAAAGCTGTT CCACGATAAG
ATTGTTGATT CCAAGACTGT TGTGTGGAAT GGCCCTATGG GCGTGTTTGA GGTTCCAGAG
TTTGCTGCTG GTACTCGTGC TGTGGCTCAG GGCTTGGTTG ACGCCACTAA GAACGGTACT
TTCACTATTG TTGGCGGTGG TGATTCCGCT TCTGCAGTTC GTAACCTTGG ATTTGCGGAA
GATGGCTTCT CTCACATCTC CACTGGTGGC GGCGCTTCTC TCGAGTTCTT GGAAGGTAAG
ACTCTTCCAG GTTTGAGCGT GCTTGAGTAA ATGGTTTGTA AAAGAAAACC GCTAGTTGCA
GGTAATTGGA AGATGAATTT CAATCACCTT GAAGCCACTC ATTTTATTCA AAAATTCTGG
TGGCAGCTTT GCGATTCTCA CTTCGATTGT AAAAAATGCG ATATTGCGCT TATGCCATCG
TTTACATCCT TAAGAAGCGT ACAAGTTTTA GTTGAATCCA GCAATATTCC TATTCTTTAC
GGAGCGCAAG CTGTTTCCGT TACAACTCAA GGAGCGTTCA CTGGAGACGT TTCTGCAGAT
ATGCTTGCAA GTCTTGGCTG CTCAATGGTG ATTGTAGGCC ATTCTGAGCG TAGAAAGTAT
CATCCAGAAG ACGATGCGAA TATTGTTGAC CAAGTGCGCG CTGTTCTTGC AGCTGGAATG
CAACCAATTT TATGCGTTGG TGAAAGCTTC GAGGAACGCA AGCAAGGTAT AGAACTTGAT
TTTGCGGTTG GTCAAGTTCA CGACGTTACT CGCGACTTAG ACTCTAAGCA GGCAGCGCGT
TTGATTATTG CGTACGAACC AGTTTGGGCT ATTGGAACTG GCATGGTTGC TACAGCTCAA
TCTGCTCAAG AGGCAGCTTT TGCGATTAGG GACGATTTGC GACGCACTTT TGACAATAAT
GTTGCAAATT CTGTGCGTAT TCTTTATGGC GGATCTGTAA CGTCTTCTAA TGCGTCAAGC
TTAATTAGTG AGCCAGATGT GGATGGATTC CTTATTGGAG GAGCGTCTTT AGAAGTTGAA
GAGCTTGCTT CTATTGTTAA ACTCGCGTCT TATAAAAATC GCGAAGTGTC CGCTGTGAAA
ATTGTTTTGC AAGTGTTGCT TGTGCTCACC AGCATTTTGT TAACATTGTT GATTTTGATG
CACAAGGGCA AGGGCGGCGG CCTTTCCGAT ATGTTCGGCG GCGGTTTAAC GAAGAACGCT
GGTAGCTCTG GTGTTGCAGA AAAGAACTTG AATCGTTGGA CTGTTATTAT AGCTTTGATT
TGGGTGGCTG TTATTGTTGC CTTGAATCTT ATGACTAAGT TCTCACTTAT CTAAATGGGT
TTAATCAGCG CTATGCAAGG CTTTTGCGTA ATCGGCATCG TAATTGCCGC AGGCTACGTA
ACCGCGCGTC TTCGCATCGG CGGATCGCAA GCACAAATGG TGCTTAATCG CGTAAGCTTC
TTTGTATCTA GTCCTTGTTT AATGTTTGCA ATCCTTGCAA AAGAGCCAAT TTTTGAGATT
TTCCACTCGT CAATTTTTGT TGCGTTTTTC TCCGCAATGA TTGTTGGAAT CGCGTTCATC
TTGCTTAATC GCCTGTTCTT CCACCTTCCT GCAGCGGATT GCACAATTGG CGCGCTTAAC
TCGCTTTACT TAAACTCGAA CAACATTGGC TTGCCTGTTG CAACTTATAT TCTTGGAAAT
CCCGCGCTTG TTGCACCGAT TTTAGTTATG CAGCAAGCTG TTTTTACGCC TGTTGGACTA
ACGGTTTTAG ACGTTACAAC TACTGGAAAG TGCTCGCTTA AGCGCATTAC TCAGCCGCTT
AAACAGCCGC TTTTAATCGG GTCGCTTGGA GGAATTATTA TTTCGGCAAT TTCCGCAAAA
GTTGGATATT TCCCTGTTCC GAATTTTCTC TATGACCCGA TTAAGATGAT TGGCGATTCC
GCGGTTCCTA TGATTTTGAT GGCTTTTGGA ATGTCGCTTT ACGGCAGCAA GCCGCTACAA
AAGGATTCTA ATCGCGCTGC GATTGCGACG GTTGCGATTC TTAAAAATCT GATTATGCCA
ATTGTTGCGT TTTTGCTGGC TTATTTTGTT ATGGGCTTTA GAGGTGCTAC GCTCTACGCA
TGCGTTGTTC TGGCGGCTCT TCCGACTGGT CAGAACGTGT ACAATTACGC TGCACGATAC
AATGTTGGCT TGAGTTTTGC GCGCGACGGA ATCCTGTTTT CTACCACTAC AAGTCCGATT
TTTATTGCGC TAATCGCAGC AGTTTTGGGG TGATTGACTT ACACAAAGCT ACGTTTTGAC
GCAAAGTCGC TTGAGTTTGC TGCAGAAAAC TTGTATCGTT TCAAGGATTC TTTGACGCGC
TCTCTTATTT GGCTCGCATT GTGGGATATG ACTCGAGATG CGGAATTCCC AGCAGAGCGC
TTTGTGGAAC TTAGCCTTAA GGCCTTGGCA ACCGAGCGCG AATCTACGAC TTTCCGCTAT
GCTCTTGGTC AAGTAAAGGT AACTGCAAGC CACTACGTTG TTCCAGAGCG CCAAGCACAA
GTTGCAAAGC ATGTAGCTCA TGAACTTTGG CAGTTGGCTT TGGCAGCTTC TGCAGGCTCC
GACGAGCAAT TCCAGTTGCT CAAGGCTTAT CTTGGATATG GCGAAGTTGG AGATGCTGAG
TTTGTGCGCG TAGCTAACGG ATTGCTTGAC GGCTCTGTGC GCTTAGAAGG CTTGGAAATC
GACAACGACT TGCGTTGGAG CATTCTTATT GCGCTCGCAG GTGTGAATGC TTTGGACGAA
GCTGGAATTG ATGCGGAACT CGCTAAGCGA GACACGACTG AGAATCGTGA GTATGCATAT
CAGGCTCGTG CAGCTCGCTC AACTGCAGAA GCTAAGGATT GGGCTTTTGA ACAAGCTTTG
CGCAATCTTG ATTTGACTAA TATGCAAATG GGTGCTGTTG TTGCTGGATT TGCAAGCACC
GCTAAAGGCG ATTTAGTTAA GCCATACGTT AAGCGCTACT TTGCGGAAGT TGAGTGGATT
TGGAAGAATC GCACATTCCA TATGGCGGAA ACTTTGATTG AAGGCTTGTA TCCAAATTAT
GCAAATGTGG ACGAGTTGGT TGAGCGCGGG CAAAGCTGGC TTGATGAGCA TAAGGATGCC
GACCTTGCTT TGCGTCGTAT GGTGCTCGGC AAGCTTGATT CTTCTCGCCG TACGCTTAAA
GTGCAGCATT ACAACGCTTC GTCGAATAAG GTGAGTAGGG CATCTAAAGG ATTTAAGTCT
CCTAAAAAAG CCACTTACAA TGCGCTTCCA CCAGTTGTAA ATGATCAGCG AGAGGGCGCG
CTTGTTGCGC CTCCAAAGTA TCGCAAGGGG TCAATGCGAA TCGTTCCGCT TGGTGGATTG
GGTGAAATTG GCCGAAATAT GAACGTTATT GAATATAATG GTCATATTTT GCTTATAGAT
TGCGGAGTGC TTTTCCCAGA AGAAGAGCAG CCAGGCGTGG ATCTGATTTT GCCAGACTTC
CACTACATTC AAAACAGACT AGATAAAGTA GACGCGCTAG TTTTAACGCA CGGCCACGAA
GACCACATTG GCGGCGTGCC GTATTTGCTT AAAATGCGCC CAGATATTCC GCTAATCGGG
TCTAAGCTCA CTCTTGCGTT TGTTGAAGCA AAGTGCGAAG AACACAAGAT TAAGCCAAAA
ACAATTCAGG TAGAAGGCCG CTCAAAGCTA AAAGTTGGCC CATACAATTT GGAGTTTATT
AGCGTAACGC ACTCGATTCC AGACGCTCTT GCTGTATGCG TAAAAACGCC AGCGGGAACG
ATTATAGACA CTGGAGATAT AAAGTTAGAT CAGCTTCCAC TAGACCATAG GCTTACTGAT
TTAGTTGAAT TCGGAAAGCT TGGCGAGCAA GGAATTGACC TATTAATGGC AGACTCCACA
AACGCTGAGG TTCCAGGATT TGTTAAGCCA GAAACTTCGA TTGGCCCGGC TTTGGATCAA
GCGTTTGCTA ACGCATCGCG CAAGATAATC GTAGCAAGCT TCTCTAGCCA CGTTCACCGC
GTTCAGCAAG TGGTAGATGC TGCGCACAAG TATGGCAGAA AAGTGGTGTT TGTTGGGCGA
TCAATGGTTA GAAATATGTC GATTGCGGCC GATCTTGGCT ACTTGCATAT TCCAGAAAAT
ACTGTTGTAG ATCTAAAGCA AGCAAAAGAT ATTCAAGACG ACAAGCTTGT GTATATGTGC
ACGGGGTCTC AAGGCGAGCC AATGGCAGCA CTTGGGCGAA TCGCAGACGG AATACACAAA
GATATTACAG TTAACGAGTT CGATACCGTT ATTCTTGCAA GCTCTCTAAT TCCAGGAAAC
GAGCACGAAG TTTATAAGGT TATTAACAAG CTTGTGCAAA TGGGCGCTCG CGTAATCAAC
AAAGACAATG CTGCAATCCA CGTATCTGGT CATTGCAATG AGGGCGAGTT GCTCTATTTG
TACAACATTG TTAATCCAAA GTGCGCTATG CCAATCCACG GAGAACACAG GCATCTTGTT
GCAAACGGTT TGATTGCTGT TAAAACGGGC GTGGATCCTA AGAATGTTGT TTTGGCAGAA
GATGGCGATG TTGTGGATTT GTACCACGGA AACGCTGCTG TTGTTGGCTC TGTTCCATGC
GGATACGTGT ACGTTGACGG CGATTCCGTT GGCGAGCTTA CAGACGAAGA GCTGGAAAAG
CGCAGAATCC TTGGTACGGA AGGCTTTGTG TCTAGCTTTG TAGTAGTAAA TACAGATAGC
GCAGATGTTG TAGCAGGTCC TAAGATTTAC TTGAATGCTG TTGCAGAAGA CGAGTCTGAT
TTTGAAAAAG TTCGATCTCA AATTGTTTTC CAGCTTCAAG ACGCTATGAT GCATGGCGAG
AAAGACACGC ACAAGCTTCA GCAGATTATG CGAAGAACGC TTGGAAGTTG GATTGCGCGC
GCGTTGCGTA GAAAGCCAAT GATTGTGCCT GTTGTTGCGG ATCTTGCGCA AAAGGATTTG
CACACTGCTT CTCTTGCACC AAGCTGGAGC AACACAAGAG CTTATGCGCT TGCTATTGCG
CAAGGCAGCA AAAAAGACAA CATTGTAAAA GCTTATTTAG ATAAGTGCAA TGCAATGCTT
AAAGCCAAAG ATAAGAGCTT GAGCGAATCT GAGCGCGCTC AGTTTGCTCA AGAGTCAGCG
CCTAATGGCG ACGTTCCTGT TGCAAAGCCG TATCCTAGCG ACTTAAAGCA GCGAAGCGCT
AAACTCGGTC TAGCGTTATA TTCGCATTTA GGAATCGAAA GGCACGATTT TGCAGGAGCG
CCCGTTATTG GCTTTGTTTT AGCTAGGCGC GATTTTATGC CGTTTGCTAT GATAATCGGC
GGAATAGTCA CGTTTGTTCT TGCTTGGCAA ACGCATCAAT ACGCTACTAA AGAGCGCAAG
CCTTTTAACA TGCAAATGGC TGTCTCGGCA CTCATGCTTG CAAAATCGCT TGGAATGGCT
GGTGCTATTT TAACGGGCTG GTATGCAGGT CAGATTTTTG TTTGCTGGCC GCACGCGGAT
ATTCCGCTTT ATTCCAACGT TATTCGCGAA TGTGTTATTG CGGGAATCGT GTGCATTATA
GATATGATTA TTGGCATTGT TGGCGAATGG ATGTGTCAGA TTCCTCCAGA AGATGGAGCG
GATGCTGGCG ATTCTTCGGA TCGAGCGAAG CAGGCGGCGG TTATGCAAGT TGCAGATATA
AGAGATGATA TTGATTACGA ATTAATCAGC CACGAAGAGC TTATGAAGCG CATTCGCGAG
GTTGCCGCTC AAGTTAGCAA AGACTACCAA AACCGCGATA TTTTGCTTGT TGCAGTGCTT
AAAGGCGCTG TAAACACGCT TGCTGTTTTC TCGCAGGAGC TTAGTCTTAA CGCGCCGATG
GACTTTATGA GTCTTTCTAG CTACGGCAGT GGCACTAAGA CCAGCGGCCA GATTACGGTT
CGCGAGGACT TAACTACAGA TGTTCGCGGT CGAGATGTGC TGATTGTGGA AGATATTGTT
GATTCGGGCA AGACTCTGGA CTGGCTTGTT AGGGAGCTTA AGGGCAGGGG AGCTGCAAGT
GTAAAGGTGT TTGCGCTTTT AACAAAGCCA GCTCGCCGAG AAGTGGAAGT AGATATTGCG
TACACTGGTT TTGAGATTCC AGACGCGTTT GTGGTCGGTT TTGGCATGGA CTACGACGAA
AAGTACAGGA ATCTTAATTC TATTGCGGTT CTTAAGCCTT CTGTGTATGA GTCTTGAGTG
TTGGTCGCAT GCTCTGGCGG TCGCGATTCG CTTGCACTAA CGGCGCTTGC ATCAAAAGTA
TGCGCAAGCA GAGGGATTCA ATGCGGTGCA ATAATCGTAA ATCATAATCT TCAAAAAGAC
TCCAGCAAAG TGGCGCTTAA TGCTGCTAAA ACTGTTGCAA AACTTGGAGT AGACGAGTCG
CTTGTATTTG TTAAATCTGT GCAAGTTAAA GATAACGAAA AGGGAGAAGA AAGCGCAGCT
AGGGATGCTA GATACGCTGC GATTATTGAA GTTGCAAAAG ACTTGCGCGC GTCGGCGGTT
CTTTTAGCAC ACACAGCAAA CGACCAGGCA GAAACGGTTT TAATGGGATT GCGCGATTCT
GCTGGCTTGG AGGCCTTGGC TGGAATGAAA GACGTTACAG TTAGGGAGAA TGTGCTATTT
GCGCGGCCGC TGATTAATCT TACGCGACTT GAAACCACGC AGATTTGCAA GGATTTGGGC
GTTGAATGGT GGGACGATCC AACAAACGGC GATTCATCGC CAATCGATGT TGAGCTGCCA
AAATCCTACC CGCTGCGCTC TAGAATCAGG CATACACTTA TGCCGTATAT TTCGCGATTT
TTTGAATCAG ATATGACTTT GTTGCTTGCA AAAGGAGCGA AATTTGCTCA AGACGACCTA
GACTACATAA ACTCGCAAGT AAATCTTGTA GAAAAAGAGG CGATTGTAAA AGAGGTCAAA
ATCAAACTTG CGACTCTAGA AAATAGCCAC ATCTCGATTA GGCGGCGAAT CGTAGCTCGC
GCGCTAAGTG CTGCTGGAAT ACGCTTTTCG TCAAATCATA TAGAATCAAT CGACGAGTTA
ATAACAAACT GGCATGGTCA AAAGCCGATT GCGCTTCCAG GAGGATATGA AGCAAGCAGA
AAATCACATA CCATAACGAT TATGCATGTT AGCTACAAAA AATCGCTTAT TTCCGCCGAT
TTTAGCCAGA TTGCGCGCGT TTGTTCTGCT CCGCTAAGCG AGATAATGGC GTATATGCTT
AGGCATTCCG ACAATTCCCT TGCGGAAGAG TTCGGGCGTT TAACTGCGCT CGCTATGCGT
AAGCCAAATT CTCCAAAGGG TGCAACTTTG GCTGTGCAAG ATGTTTTGCG TGATTTAGGT
ATTGATATAA ACGGATTGCA TATGTCGGAT TGCTCGGGAC TTTCGCCTAA ATCCGCTGTT
CGTGCGATTA CTTTGATTCA GGTTCAAGCG CAAAATCTTC AGGAGGGGAT TGGTGCTGCT
GCAGCAGAAG GTTTGGCCTT GCCAGGCGTT TGTACTTCTG CTAAAAAGCG TCTTGTTGAT
AAGTCGGCCG CTGGATTGAT GCGTGTTAAA ACTGGATTTT TGGGTGATGT TTCGTCTATG
GTTGGCAACG TTTCTAGAAA GTCGGGAGGC GCGCTAACTT TTGCGGTTGT TGTTAATCCG
CCTGGAGATG TTAACTACAC TTATGTTGGC ATTAATAAGA TGATGGCAGA GCTTACCAAT
CTTTAGTTGG ATAAGAAACC TGGTTCAGAT GGTACTTTAA CTGTTGCGAG GAATAAGAAA
GCTAATCACG ACTATGCGAT TGAAGATTGC TACGAAGCAG GTATTGCGCT TACTGGAACC
GAAGTTAAGT CTTTACGAGA AGGCAGAGCT TCTTTATCTG AAGCGTTTGT AAATATTGAT
AGACGTGGTG AGATCTGGCT AGAAGGCGCA AATATTCCAG AGTATCTAAA TGGAACGTGG
AATAATCATG CCCCTAAGCG TAAGCGCAAG TTACTTCTTC ATGCTGTTCA GATTGCTAAG
CTTTCTAGGC AGATTGAAGC TAAAGGTTAT ACGATTGTGC CTTTGAGGAT TTATTTTAAG
GGCAGCTACG CTAAAGTTGA GATTGCTTTG GCGCGAGGCA AAAAAGAGTA CGATAAGCGA
CAAGCGTTGC GCGAGGAACA AGATAAGCGC GAGGCTTTGC GTGCTATGCG ATACAAGAAT
ATGCAATCTA GGATGTCTCT GATTTCGCTA GAACATGTGT CGAAGATTTA TCCTAAGGGC
ACGCGTCCTG CTTTGGACGA TATTTCTTTA GACGTTGATC GCGGCGACTT TGTGTTTCTT
GTGGGTGCTT CTGGGTCTGG TAAGACAACG CTTTTGAGTT TGCTTTTGCG AGAAGAAGAA
GCCACAAAAG GCGAGATTCA CGTTGCTGGC AATGACTTGA GGCGACTGGT AAATCGCCAG
GTTCCGCAGT ATAGAAGGTC GCTCGGTTTT ATTTTTCAGG ATTATAAGCT GCTTAATAAT
AAAACTGTGT ATCAAAATGT GGCTTTTGCA CTAGAGGTTA TTGGCACGAG CCGCTCTACG
ATTAAGTCGC TTGTTCCGCG AGTTTTGGAA ACAGTTGGTT TAACTGGCAA GGAGAATAAT
TATCCGCACG AGCTTTCGGG TGGAGAGGCT CAGCGAGTTG CCATTGCGCG CGCGTACGTT
AATCATCCGC AAATTCTTCT TGCAGACGAG CCTACTGGAA ACTTGGATCC TACAACTTCG
CTTGGAATTA TGGAAGTTTT GGACGCCATT AATCGCACGG GTACTACGAT TGTTATGGCT
ACGCACAATG AGGAAATTGT TAACTCTATG CGAAAGCGCG TTGTGGAGCT TCATTCTGGT
CATATTGTGC GAGATGAGCG CGAGGGTTCT TACGATTCTG CGCTTTACTT CCCAGACGCA
GATGTTGAGC AAAAGTCGAA AGCTCAACAA GCTGTAGAAG ACTCCATTAG TGCGGCTGTT
GCTGATTCTA AGGGCAATTA TCGTTTTATG TCTAAACGTG CAAAGCGTGC GGTTCAAGCA
AAAAAGGCAA TGGATGCTGT TGCTCAAACT TTGCAAAATG GGTCCGAAAA TAATGAGGGC
ATTGCTCGTC TTGCGCAATC TGTTCATTCT GGCAGAACGG GTAGATATGG CGAGGTTTTT
CAGCCTTTAG AAACAACTAT GACTTGGGGG CGTGGGGGTG ATGCCAGTAG CGTTGGGTCG
AATGAAAGCA AAGCTAGCGA AGCGAATAAA ACAGTGAATA ATAGCGAAAA TCTTAAGAAC
GAAGGAGACG AGTAAATGCG CCACTCGCAG GTGCGCTCGT TGGATCGCTC CGAGCGAATC
CGCACATACA ACTTCCCAGA AAACCGTATT GTGGACCATC GCACAAACTA CAAGGCATAC
AATCTTGACC AGGTGCTTAA CGGCGACTTG CAAGCGGTTA TAGACAGCGA TATTCAGGCA
GATGAAGCCG ATCGCTTAGC TAAAGCCAAT TAAATGATTG AACTTAAAAC TCCATCCGAA
ATTGAAGCTA TGAAGCCTGC GGGTCGCTTC GTTGGTAGTA TTCTTAAAGA TTTACAAGCA
ATGACAAAAG TTGGTACAAA TCTTCTTGAG ATTGATGACT TTGTTCGCCA ACGCATTGTG
AGCCGTAAAG GTGCGTCTTC TTGCTATGTT GATTACGCTC CTGATTTTGG AACTGGTCCT
TTTGCGCACT ACATTTGCAC TTCTGTAAAC GATGCTGTTC TTCATGGCGT TCCTTTTGAT
TACAACCTTA AAGACGGCGA TTTGCTAACG CTTGACTTAG CGATTAACGT TGACGGATGG
GTTGGAGATT CTGCTATTAG CTTTGTTGTT GGAAAGCATG CAGATCCTGA GGATTTGCGA
TTGATTAAGT GCACGGAGGA AGCGCTGGAA GCTGGCATTA ACATGGCTCA GCCAGGTAAC
CGTCTTGGGG ATATTTCTGC AGCTGTTGGA TGCGTTGCTC ATGAGTATGG TTACAGCGTA
AATCTTGAGT TTGGAGGCCA CGGAGTTGGT CATATTATGC ATGGCGATCC GCACGTTCCT
AACGATGGCA CAGCTCACCA CGGCTACAAG CTTCGCCCAG GCTTGGTTAT TGCTATTGAG
CCGTGGTTCT TAAAGACTAC TGACGAGATT TATCAAGATC CAAAAGACGG TTGGACTCTT
CGATCTGCTG ACGGTTCGCG CGGTGCTCAT AGCGAGCATA CGATTGCAAT TACAGAGAAT
GGTCCAGAGA TTTTGACTGT TCGCTAACAA GAAAATTCTC AAGAAATAAA TGATTTTGGA
GGCCACTTAA TGGGTTCTAA TGTACTTCGT ATGTCTAAGC TGTTCCTTCG TACGCTGCGC
GAAGATCCAG CAGACGCGGA CGTTAATTCC GCAAAACTTA TGCAGCGCGC AGGCTACATT
CGTAAATCTG CTCCAGGCGT GTGGACGTGG TTGCCACTTG GTCTAAAGGT ACTTAACAAA
GTTCAAGCGA TTATTCGCGA AGAAATCAAC GGTATTGGCG CTCAAGAAGT TCACTTCCCA
GCGCTTCTTC CACGCGAGCC ATACGAGGCT ACAAACCGTT GGGAAGAGTA CGGCGACAAC
ATCTTCCGCC TTAAAGATCG CCATGAAGCT GACTATCTTC TTGCTCCAAC GCACGAAGAA
GTCTTTACTC TTCTTGTAAA AGATATGTAT TCTTCGTACA AGGATTTGCC AGTTACTTTG
TATCAGATTC AAACGAAGTA TCGCGACGAA TTCCGTCCGC GCGCAGGTCT TATTCGTGGA
CGCGAGTTTA TTATGCAAGA CGCTTACTCG TTCTCGATTG ACGAAGATGG TTTGAAGTCT
GCTTATGTTG AAGAGCGCGC TGCCTACGCT CGAATTTTTG ACCGTTTAGG CATTAAATAT
GTGATTGTTC ACGCTGTTTC TGGCCCTATG GGTGGATCGG ATTCCGAGGA ATTCTTGGCT
CCAATGGCAA TTGGCGAAGA TACTTTTGCT CTTGCTCCTT CTGGAAAAGC TTGGAACGTT
GAGGCTTTGA CCACTCCAGA AATGCAAGAT GTTGACTGCT CGGCAACTCC TGAAATGGAG
GCTCTTGATA CTCCAGATGC TAAGACGATT GAGGCTTTGG TTAAGGTTTC CAACGATTTG
CATCCGCGTA AAGATGGTCG CGAATGGCAA GCCTCCGACA CTTTGAAGAA CTTGATTATT
GCTGTTAAGC ACCCGGCTGA TGCTGAGGGT GGTGAGCACG AGGAACCATG GCGCGAAATC
GTAGCTATTG GTGTTCCAGG AGATCGCCAA GTAGATATGA AGCGTCTTGA AGCTCAATTT
GCTCCTGCAG AAATCGAAGA AGCAACCGAG GATGACTTAA AGTCTCATCC TGAGTTTGTA
AAGGGCTATA TTGGCTTTAG TGTATTAGGT CCTCAAGCTC GCAAAGATGG TAGCAAGGTT
GCTTGCCCTG TTCGATACTT GATGGATGCT CACGTTGCAA AGGGAAGCGC CTGGATTACA
GGAGCAGATG AAGACGGCAA GCACATTTAC AATGCTGTTT ACGGCCGCGA TTTTGAAGCG
GACGGCGTTG TTGAGGCAGC TCAAGTGCGC GATGGCGATA TGAGCCCAGA CGGTTCTGGT
CCATTGAGCT TTGAGCGCGG TGTGGAAATC GGACAGGTGT TCCAGCTTGG CTTAAAGTAT
TCTAAGGCTT TGGGCTTAAG CGTTCTTAAC GAAAACGGCA AAGCTGTGCC AGTTTGGATG
GGCTGCTACG GTATCGGCGT TAGCCGCGTG ATTGCGTGCC TTGCAGAAAC ACATCACGAT
GAAGCTGGCC TTGCATGGCC TATGGCGATT GCTCCAGCTC AAGTTCACGT TGTTGCTACT
GGCAAAGATC AAGTTGCTTT CGACGCTGCC GAGAAGGTTG TTGAAGAGCT TAGCAAGCAG
GGAATCGAAG TAATCTTCGA CGATCGTCCA AAGGTTTCTC CAGGCGTAAA GTTTAAGGAC
GCGGAGCTTG TTGGTGTGCC TTTGATTGCT GTAGCTGGCC GAGATACTGT GAACAATGGC
ACGATTGAAA TCCGTGATCG CAACGGTTCA AATGTTGAAG CAGTCCCAGT TGACGAGGCT
GCTGCTCGAA TCGTTGAGCG CGTCAGTGAG CTCGTGCCTC AGCTTACTGC TGTTTATGAC
GCGGCTCAAG CTTGCAAGGC TGCTGGAATT CCATGCATTG CGGATGGTGG TATTCACTAT
TCTGGAGATA TTGCTAAGGC TTTGGTTGCA GGAGCCAACA CCGTTATGCT CGGCGGCACT
TTGGCTGGAT GTGAGGAAGC TCCAGGCGAG AAGGTTTTGC TTCACGGCAA GCAATACAAG
CTTTATCGTG GCATGGGGTC GCTTGGCGCA ATGGCTCCTC GCGGTAAGAA GTCTTATTCT
AAGGATCGCT ACTTCCAGGC AGATGTTACT AGCTCCGATA AGGTGGTTCC AGAAGGCGTG
GAAGGCGAAG TGCCATACCG TGGTCCACTT AACGCTGTGC TTTACCAGCT TCTCGGTGGC
TTGCATCAGT CTATGTTCTA CGTTGGTGCT CACAATATTG AGGAGCTTCA GGAGCGCGGT
CGCTTTATTC GCATTACGGA TGCAGGCCTT AGGGAATCGC ATCCTCACGA TATTGTGATG
ACTGCAGAAG CGCCAAACTA CAGCGGTTTC CACAACTAAA TATGCCTTTT GGGTGTTTGC
GACGATATTT GGGATTTAGA TTGGATGCTA AAACTTGCAG GTCAATTGCT AATAGCTGTT
TTTGTAGCGT GGGGAGGATT GCAAATCGTA GCGTTGCCAC TCGGGTCGCT AGTCACAGCC
TCTCCAAGCC TTTCAATCGC AATAACCGCA ATACTAATAG TTGCTTCAAT TAATGCAGTC
AATTTTGTAG ACGGTCTAGA TGGGTTGGCT TCTGGAATTG TGGCAATTGG CGGAATCGCA
TTTGCAACAT ACTCTTATAT TCTTGCGCGC ACGTCTCCGA GCTACGCTTC AATGGCAACT
CTTATAGACG TTGCAATGGT TGGAATGTGC GTAGGCTTTA TTTTGCACAA TTGGCATCCA
GCAAAGCTTT TTATGGGCGA TTCTGGCTCC ATGCTAATCG GGTATTTAAT AACTTGCGCG
TCTATTATAA TGACAGGTCA CTTAGATCCA TCTGCAGTGC ACACAAGCAT CTATTTGCCA
GTATTTATGC CGATTTTACT TCCGATTTTA GTGCTGTTTT TGCCAGTTCT AGACATGTGT
TTAGCAATAT GCAGAAGGCT TGCAAAAGGG CAGTCGCCAA TGCATCCAGA CAGAATGCAT
TTGCATCACA GAATGTTGCG CATTGGGCAC TCGGTGCAAG GAGCGGTGCT TATTTTGTGG
GGATGGGCGG CGCTCATATC TTTTGGATCA ATAATGATTC TGTTCTTTAA AGCAGTTTAC
GTGCTTGTTG GCATGATTAT TGCGGCGGCG TTGCTTACGA TTCTTACAAT GATGCCATAT
TTGCGCAGAC GTTTGCCAGA GTTGCGAAAT TCGATGTTGC TCTTATGTGC CGCGATTTGG
GGCGGAAGCT ACGTCTCGTC TAAATACGCT CTAGAGGTAT TCCCACCGCA ATGGCTTATG
GGAGTTCGCA TGCTTGGAGC GTGCATAATA ATGGGCGTAG TCTTCTTTAA GACGATTCGC
AAAAATTTTA CTAAAAAGCT AATAATTCCT TCTCTTTTAA CGGGCGTTAC GTACTACGCA
TCTTTAGTTA CGCAAACAGA AGGATTAAGG TGGATTGATC CAGGCAGAAG CGCTTTTCTT
ACAGCAGCCT ACTGCGTTAT AGCGCCATTT TCCGCGTGGA TGATTATTAG AAAAAAGCCA
ACGCTTTTAG GAATTATTGC TGCTTTAACA TGCGTTGTTG GCGTTGGATT CGTTGCATTA
AAGCCAGGCT CTCTTGTTCT TACGCTTTCT CACGGAGATA TTTTAACTCT TATTTGTGCT
GCTGTTTTTG CGTTTAACTT AACATACTTA GCGTATTATT CTAGACAATA CAATCCCGTT
GCTTTAACAT TCGGCCAGTT TAGTGTTTCT GGAGTTCTAT TTTTGTTTGG AGCTGCAGTA
AGCGAGCCTT TGCCTAACTT TAGTGCAGAA GATAATTGGA TTACGTTTAC AAACATGTTC
TATCTTATAG TGATAGTAAC TGTTCTTGCG CAAATTATTC AAAACTACAC GCTGATTTAT
CTTTCTACAG CTAATGCTTC TGTGATTATG TGCACAGAAT GCTTGTTTAC ATTGCTATTT
TCTAGCATTC TTTACAATGA GCGCGTAACA AATATGGCTT TTGTTGGATT CGCTTTGATT
TTTGTTGCGA TTTTGCTTGC AAGTTTGGCA GAGCATATTG AGCTAATGCG CGCGAGGAAA
AAGATGAAAG TAACAATTGC TATTGTGCCG CCAGAAGAAG AGCAGCACGC TCAATTGTCA
GTTCACAATA TTGACGATAA TCTTAAACGC ATTATAGCCA GCTTGCAAAG CGTTGATTCT
AAAAATGCAA AATCAAGCAA TACTGCGAAT GCGGCAAGCA ACAATAATTC ATTTATATAC
GGTTATATTA ATGATTCGAT TATTGTTATG CACGAGCCAG ATGTGATTAT GATTTGCGTA
GAAAATTCGC GCGTAATCAT TCACAGTGAT AAAGGCGAGT GCGTGTCTTA CAAGCGCCTA
ATGGATTTTG ATAATCCGCA ATTCGCGTCG TTTGTGCGCA TATCTAAGTC CGCAATCGTG
AACTTAAATC GCATTGTTCG AGTTGATCCA GGATTCGGCG GAAGTATGAG CGTAAAAATG
GACGACGGAA GCGTTGAGTG GATTAGTCGC AGATGCTTAG CAGGGTTCAA AAAGCGCTTA
GGAATGTAGA TGAATAAGAC ACTTCCAGAA GACGTTGTGT TAAGCGTTTC TAACGTTACT
AAACGATTCT CGCTGCGAGC AAATCATTCG ATTAAAGAGT CGATTGTAAA CCTGACACCG
CCGTCTAAAA AGCACGAGAC ACAAAACGCT TTAAGCAATG TTAGTTTTAC TATTAAACGC
GGCGAAACTG TTGGACTAAT AGGCATGAAT GGCTCTGGAA AATCTACTAT GCTTAAAATG
CTTTCTGGAG TTATGCAACC AGACGAAGGC GAAGTTTGTG CGCGCGGAAG AATCGCAGGA
CTAATCGAAG TTGGAGCAGG ATTTGCTGCC GACTTAACTG GTCGCGAAAA CGTGTATCTT
AACGGCGCAA TTCTTGGAAT GACAAAAGAA GAAATAGACG ATAAATACCA ATCAATAGTA
GACTTTAGCG AAATAGAGCC TTTTATGGAT ACAGAAGTTA AGTTCTACTC TTCTGGAATG
TTCTTACGAT TAGCGTTTTC TGTAGCAGCG CACAGCGATC CAGACATATT CTTAATCGAC
GAAATTCTTG CAGTTGGAGA CGAAGCTTTC CAACACAAGT GCATTACTAG GCTTAAAGAG
CAGCAAAAAG GGCAAACAAT GGTAATTGTT TCGCACAGCG AAGATCAGAT TAAGCAACTT
TGCTCTCGCT GCATAGTGCT GTCTCATTCA CACATGATTT ACGACGGTGA AGCCGAGCCA
GCATTTGCAA TGCGAGAAAG CTTAAACAAT AAAATCCCAG ATTTTGCAGG CATAATAGTG
GCAATAATCG GATTTATTAG CGTGTGTACG TTTGCCTTTG GTCTTGGATT ATTCTTTGGA
GCAATCAACG TTTTTTACAG AGATGCAGAA AATATTACAG ACTTAGTGGC GATGGTTGCC
GTATGGCTTG CGCCGTGCTT CTACACATGG CAAATGGTTG CAGCTTTAGA GATGTATTAT
GCAAATCCTA TTGCAATAAG CGTTGAAGCA TTCCACCGCG GATTCTGGCT AAATGCCACA
GATCGCACTT TCCAATTTGC AGGAGCTTGG TCTTTAAGAC TTTGCGAAAG CCTTGTAGTT
GCATTTGCTG TACTACTTAT TGGCGAAGTT ACATTTAGAC ATCTTGAAGG CAAGTTTGCT
CAAGAAATTT AAATGGCTAT TAACAATGCT GGCGCAAATG CGCAAGATAA AGCCAATTCC
TCCTTTAAGC ATGCTCAAAA TCCATCTGGT TATGATTCTC AAAATACGGC TCAAGATGCG
CATATGCCAA TGCAAAATCA AGCGTACGCT CAGCCTCAAA TGTATCAAGC GCAGATGCCA
GTTATGCCTA CGTCTTCGGC TTTTACATCC ACTCCGCAAG ACGCAGTTTT TGGTGATCAG
GCTAATAATA ATCCGATACT TCTTGGAACT TATTCTCCAA AAATAGATGC AAAGGGTCGT
GTGGCTTTGC CAGCAAAATT TAGATCTCAA CTGGGTGATG GTTTTGTTAT GGCTCGCGGA
CAAGAGCGAT GCGTTTACGT TCTTCCAATG CAAGAGTTTG AACGTATTAC AACTCAAATT
CAGCTCACAT CTATGAGTAA TAAGTCTGCA AGAGACTACC TTAGAGTCTT CCTTTCTGGT
GCCGTTGATC AGGAGCCAGA TAAGCAAGGA CGTATAGTGG TGCCTCCAAT GCTAAGAGAT
TATGCCAATC TTGGAGATGA GATTGTTGTA ATTGGTGTTG GAACTCGTGC AGAAATATGG
AATAAATCTG CTTGGAACAA TTATCTTGCA GATAAAGAGC AAGATTATGC AGATATTGCA
AATGATGTTC TTCCGGCGGT GGCACAAATG AAAGATTTAT CTACAATTCA TGCGCCAGTG
TTGTTGGAAG ATTGCGTAGA TCTTGTTTCT CCAGCACTAG ACCATAAAGA CTCTATTGTT
GTTGATTGCA CATTGGGTCT TGCGGGTCAT GCAACGGCTT TTCTTAAAGC TGCTCCATTT
GCAACGCTTG TAGGTATAGA TAGAGATAGT GAAGCTCTTG AATTAGCTAC ACGAAGAATG
CGCGAAGAAG GATTAGAAAA TCGTTTTATT CCAGTTCATG CAGCTTTCGA CGAAGTTGAT
AAAGTTCTTG AAGATTTAGA AATCGATAGG ATTGACGCAG CTTTTATGGA CTTAGGTCTT
TCTAGTTTGC AAATAGACGA GGAAGATAGA GGATTTTCTT ATTCTCATAA CACAGTCTTA
GATATGCGCA TGGATACAAC TCAAAGTGTT ACTGCTGAAA CCATTCTTGC GACTTATAGC
GCATCCAGTC TTGCTCAAAT ATTCCGTGAG TATGGTCAAG AACGTTTTTC TGGTCCAATC
GCAAGAAAAA TAGTGCAAGT TAGACAAGAG AATCCAATAA AAACGTCTGG TCAACTTGTT
GATTTAGTGG ATCATGTTAT TCCGCGTGCT CATCGTGCTC CAGGAAATCC TGCTAAACGA
GTTTTTCAGG CTCTTAGAAT CGAAGTTAAT GGAGAACTAG ATAAGCTTTA TAGGACTTTG
CCAAAGCTTG CTTTGCGCTT AAATAACGGT GGCAGAATTG TTGTTGAGTC TTATCATTCT
TTGGAAGATA TTACAGTTAA GCGTTTTATG AATAAAGGCT TAGAAGTAGA TGTTCCAGCA
AATATGCCAA TTATTCCGCA AAGCGCACAG CCTTTCTTTA AGTCTTTAAC GCGTGGAGCT
ATTAAAGCAT CTGAAGAAGA AATTGCAAAT AATACAAGGT CTTCTTCTGT TCGCTTACGC
GCAGTGGAGC TTATTAGAGA TATTCCAGAT AGGTGGATTA AAGACTTTAC AGCTATTGCT
CAAGGAGAAA GCAAAGGAGG CAGGATGGAT AAGCCAAGTA AAAACCGTGC TTCTAGTTCA
TCTGCTCCTG CTGGGCGAGT AGACGAGAGG CAAAATCGCG TTTTAAAGTC GATTCCATTA
GTGTTTAGCG CCTCTGACCG TAGGTCTTAC ACAGTAATGA ATCACTTACA TAGAGTTATA
GAGTGGAGTA ATACTCGTAA GGCTCCTCTT TTTAACTTGA TTATTGTTGT TATTTTCCTT
TTTGTTACGC CTACTACGTC TTTGTTGTTG CGCACAAAAA TGGCGGAGAT ATCTTTTGAA
CAAGCTGCCA CTCAATCAAG TATCTCTAGG CTTCGTCAAG ATGTGGAAAC AGCGCAAACA
AAGTTAGACG CTTTAGAAGC GGATCTTCCA GCAAAAGCAC AAGATATGGG AATGATTCCG
CAACAGGGAG CAATAACAGT TGATTTAAGT GCTTATGCCA ATAAAAAGAA GGCAGAACAA
GCTGCTATTG AAGCTCAAAA ACAACAAACT AAACAACAAA AAAATAAGGA GAAACATTGA
ATGAATGCTG TTGATGAATT TTCTAGAACA AGAGTAACTC TTGGTTTTGC TGCACAACAA
TACGGTTTTG AAGTAATACC ATCTTTTGCT TCTGGAATAA CAATTACGTC TTTAGCGTGT
GATGTTAGGA ATGTTAAGCC TGGGTGTCTT TTTATTCCTG CAAATCGCGT AGATAAAAGA
CAATTGGAAG CTGCTAGAGA TGCTGGAGCA TACGCAGCAA TGGTTACTCC AGAGTTTAGG
TCCGAAGCTA TGAGCGTTGG TATTCCACTT TTAGTTTCTT CCAACAATCC AGTAACTTTG
GGTAAACTTG CTTGCGATGT TAATAATGAT CCATCTTCTT TTATAGCGAC TTTTGCGGTT
GCTGGCGACG ATGATGACGA AGTCTATGCA AATGTTATAC GATTAGCTGA TTTTCTTCAT
ATGCTTGGCA ATCCAATTGG TGTTATAAGC GCTGCAGGGT CTAATTCTCT TCAGCGAGAA
CTGGATTTAG AATATCCGCT TGGAATAGTT GATATTCAGC ACAATTTGTC GGTATGCGTA
GAAGATGGTG CTGCAGCTGT TGTTATAGCG CTAAATTCTG CAACTCTTAA AAAAGACGCT
TTACAATCTG TAAACATTGA TGTTCTTGGA GTTGAAAGCA ATAATGCGCT CGCAATGGCA
AAAGATAAGT CGCAAGCAAG CGGCGCGCGC CCTGTAATGA GTTTTTATAA TTTGCAACAA
AGGTATGGAT TTATAAGTCA CGAAAGATCT TATTGTGTAA TGCGTTCTAG GGAATCCGAT
GAGTTAGCTG CATTAGCAGA TCAAATCGGC GGCAAAAGTG TTAGTAAACA TCTTTCTCTT
TCAATCGCAA TGGTTCTTGC TGCTGGTGTT AGAAGAGGAA CAATTAAGAG CGCGTTGCGA
GTATCTCACG AACTAAAACA AAATAAAATT GACACTGTTT TTACGCAAGA TCGTATGATG
CCTATGAGCA TTAAAGAGGT AGCAGATGCT GTTAACGCAA GCGAGCTTAT TGTTAATTTC
GCTACAAGTG ATTCGCGTAA CGTTGCTTGC GGAGCGGTAT TTATTGCTAT AAAGGGCGAG
CGAGTAGACG GACACGATTT TGTTCAAAAA GCAGCTCAAC TTGGAGCCAA AGCTGCGATT
GTGGAACATG CTAACAAGAT TGCTCAAATC GTTGTTAAAA ATTCGGTTGA AGCGCTTGGG
CTTTTAGCAA AACATAATTT AGTTCGCCGC CGCGCGTTAA ATACGCCATT TAGCATTATT
GGCATAACTG GTTCCGTTGG AAAAACTACC ACAAAAGATA TGCTTAATGC TTTGCTTTCA
ACGCTTGGTA ATACAGTTGC GCCCGTTGGG TCTTTTAATA ACGAGATTGG ATTGCCATTA
ACGTCTTTGC GTGTAAACGA GAATACGCGA TTCCTTATTG CGGAGATGGG TGCAAATCAT
GTTGGAGAAA TTGCAATGCT CACAACTATT GCGCCTCCAG ACTTATCGGT TGTATTAAAA
GTTGGTGTTG CTCATTTGGG CGAATTTGGA TCTGTAGAAA AAATTGCGCA AGCTAAGAGT
GAGATTGTTA GGGGACTTTT GCCTCATGGT GTTGCAATTT TGAATGCAGA TGATTTTCGC
GTTGCAGCTA TGAGCAAGCT GGCTGATCAA GATAAAGTTC GCTGGTTTGG CTTAAATGCT
GATAATGGCA ATTTTGATGC ATCGAATAAT GGCAATTATC AATTACGAGC GCAAGATATT
TCTTTAGACG AAAGTGGTTG TGCAAAATTT ACGATTATCA ATAGTGCAAC ACTACATCTT
GCGCTTCCTG GCGTGCACAA TGTTATGAAT GCTCTTGCTG CATCAAATGT TGCACGATAT
TTTGGAATGA GTCTTAAAAA CATTGCTCTA GTTTTGAATA AAGTTTCGCA TATTAGCCCG
CATCGTATGC AAATTTCTGT TATTTGCAAA GATGATAAAA AATTTACACT TATTGACGAT
TCGTTTAATG CAAATCCAGA CTCTATGAAA GCAGGAATTG ACGGATTATG CTCTTATGCC
AAGTCTTCAT CTGCCAAACT TTTTAGAATC GCTGTTTTAG GCTCAATGCT GGAACTTGGA
AAAGACGAAT ATAACATGCA TGAGTCTATA GGAAAATATG TTGCACAAAA GAATATTGAC
GCAATAATTT CCGTTGGATC TTCCACGAGT GAAAAATTAG ATGAATTAGC TTCTTGCATA
GCTAAAGGTG CTAGAGATAA TTGGAATGTT GATGCTAAAA ACAACGTGTA CTTTGTGCAT
GATTGTATTG AGGCGAATAA TATTGTTTGG AGTCTTGTGG GTGAGCATTC TAGTACTGTT
GTGTTGTTAA AGGGGTCTCA TGCTTCGGGG CTGAGTGTTT TGGCTGAAAG CTGGGCTAAA
CTTATGCTTT CAATGGGCTT TCTAGGTTTT GTTGATGATT TTGCAAAGGT TAGAAAAAAG
CAGAATCTTG GCCTTTCTGT GCGAGCAAAG TTATTTGGTC AGATTATTTT TGCAAGCATT
TATGCGCTTT TGGCTCTTAT GCTTCCAACT CAGTCTGGCA TTGCAAGCGC GCAGCCTGGC
ATGAGTTTTA TAGAAAAGCC ATTCTTTGAT TTTTCTATGT TTGGCAAAGC AATAGGAATT
GTAATTTTTA TTGTTTGGGT AAACTTTTTA ATGGCCGCAT GGTCTAATGC TGTAAATCTT
ACAGATGGAT TAGATGGCCT TGCTGCTGGA TCTTCTATGA TTGCTTTTGC AGGATATGCG
CTTATTGCTT TTTGGGAGAG TTACCATGTT AAAGGCGGCG GTCACTTTGG ATTCTCTTAT
GCTGTATCGG ATCCGCTTGA TTTAACAATT ATTTCTGTTT GTGCTGCCGT TGCTTGCTTT
GGATTCTTGT GGTACAACTC AAATCCTGCT CAAGTGTTTA TGGGAGACAC TGGCTCCTTG
GCTTTAGGTG GCCTTTTTGC TGCGCTTTCC ATTGCTACTC ATACAGAGTT TTTGGCTGTT
ATTTTAGGCG GACTGTTCGT TGCAGAAACT TGCAGTGATG TGATTCAAGT TGGCTGTTTT
AAGTTGACGC ATAAGCGCGT GTTCAAAATG GCGCCAATTC ATCATCATTT TGAGCTTGTT
GGATGGGCAG AAGGCAAAGT TGTTGTTCGT TTTTGGATGA TTGAGCTTAT GTTTGTCTTG
TCTGCGTTGA TGACGTTCTA TGCGGATTGG GCAGGCCGTT CTGGATTGTT GATTTAGATG
AATGTTGCAA ATGATTTGTG CAAGGAGTTC TCTTTGCACA ATGAGTTCCC GTTCCATAAC
GTTCTTGTAG CAGGATTAGG CGTTTCTGGC ATAGGAGCCA TGGAAGTGCT TAAAACTGTT
GGCGCTAATG CGATTAGCGC AGACGAGCGT AAGGAAGAGG CACAAATCCA CGATTTTTCT
AAAATCGATT GGAATACGAT TGATGCTGTT GTAACATCGC CAGTTTTTAA CCCTAGAACG
CCTTTTATTC TAGAGGCTCA AAAGCGCAAT ATTCCAGTCA TCAGCGAAGT GGAGCTTGCG
TGGCTTGTGC GCGTAAAGTC GCTTAAAACA AATCTTCCAG CTGCATGGAT TGGAATTACT
GGAACAAATG GAAAAACATC TACAACAGAG ATGACTTCCG ATATGCTTAC AGCTTGCGGT
CTAGATGCTC CTGCAGTTGG CAACATTGGC AAGTCTGTTT CTTATGCTGC GCTAGAAAAA
GAACACGACG CGTTATGTGT TGAATTAAGC TCTTTCCAAC TTCATTTTAC TAATTCCTTA
GAGTTGGATT GCGCTGCGAT TACTAATATT GCGGCTGACC ATTTGGATTG GCACGGCGGC
ATTGAAGCTT ACGCAAAAGA TAAGTCGAAA GTTTTTAATG GCGTTAAAAA AGCGCTTGTG
TATAATGCTC AAGATTCACG AGTTAGCGAA TTAGCAAAAA ATGCACAAGT CAAAGATGGT
TGTAAAAAAA TCGGTTTTAC GCTCAGCGCG CCAAAATGCG GAGAAATAGG CGTTGAAAAT
GGTTGGATTG TAGACAAAAG TGGCGTTGCT GGCGCAAAAA TTAGCGAGCC AGTTAAAATA
GTAGCGCTAA AAGAACTAAA ACACTTATGC GAGCCAGATG GAAGCGTGTA TCCTCATCTT
CTTGCAGACG CACTAACTGC ACTAGCTCTA ACTCTTGGCT TAAAACAAGA CGTTGAAAAT
GCAGTTAAAG CATTGTGCAA CTTTGCTCCA GGAGGGCATA GGATTCAAAC TGTTGCAACG
TTAAATGCTA AAGATAATCT TCCAGAACAC GCGATTCGTT TTGTGGACGA TTCAAAAGCT
ACTAATGCTC ATGCTGCTGC AGCCTCTATT TCTAGTTTCG GCAAAAAATC CGTAATTTTG
ATTGCTGGAG GTCTTGCAAA AGGTGGCCAT TTTGAAGATT TAGTTAATCA AAATCGTAGT
ATTATTAAGG CTGTTGTTGT TATTGGACTA GATCAAAAGC CAATTGTAGA AGCGCTTAAT
TCTAAAGGCC AGGGTATTCC TGTAACAATA GTTTCTGCGA ATGGCGAAAG TTGCGAATCT
TTTGATTCTG TAGATGATTG CGTTCTTAAA GAGGTTGAGA ACTCGCCAGT TCTTAGCGCG
GATTCTACTT TGGGTCAAAA AGTTATTTCT ACAGCTGTTC AAGCTGCTGG AAGGTACGCG
CAGCCTGGAG ATGTTGTTCT TCTGGCACCA GCATGCGCTT CTATGGATCA ATTTGTTTCT
TACGCAGATC GTGGCAATCG TTTTGCTAAA GAATCTGAGC GATGGGTTAA GAGCCATTAT
AAAGATAGCA ATTCTTTGCA TGTTGTTCTA GCAGGCGGGG GCACTGCTGG TCACGTTAAT
CCTCTTCTTT CTGTAGCGCA TGCATTAAAA GATTTAGATG AGTCGGTAGA AATCAGTGTT
ATTGGCACTA ATGCTGGTTT AGAAAAAACG CTAGTTCCTA AGTCTGGTCT GCCATTAGAC
GTTATTGAAA AAGTTCCATT CCCTAGAAAA CCTAATTTGT ACATGCTTAA GTTTCCTTTT
AAGTGGATTC GCGAAACGCG CAAGGTTGCT AAGATTCTTG AGCAAAGGCA TGCGAATATT
GTTGTTGGAT TTGGCGGTTA CGCGTCTGCT CCAGTTTATG CACAAGCGCA TAGAATGCAT
TTGCCTATTG TGATTCATGA GCAAAATGCG CGCGCTGGAA TGGCAAATAA GCTTGGCGCG
CGTTGGGCAA GCATGATTGG GTGCGTTTAC GATGGCACTG GTTTAGTCGC AAAGGCGGCG
AGCAAAGCTA TAAGAGTTGG TCTTCCTCTT AGAAAATCCA TATCGGATTT ATGTGCAAAG
ATTACTCAAG ACATTGATTT AGCTAGATTT GAAGGCGCTA AAAATCTTGG ACTAGATCCT
AGCAGGCCGA TTATTCTTGT AACTGGCGGG TCTTTGGGTG CTAAAAGCAT TAACGAAGCT
GTATCTATTG CTGCTGGCGA TTTACTCAAA TGCGCGCAAA TCATTCATCT TACGGGTAGC
GGAAAATCTA AAGAAGTTAA AGATAATGTT GAGCGTTCGG CTGGTCTTAA TCAAATAAAC
GACATTAAGC CAGAGCATGC AGGACTTGGT GATTACCATA TTTGCGAATA TTTAGAGCGA
ATTGATTGGG CTTTTGCTTG CGCTGACTTG GTGATTTGCA GATCGGGAGC AGGCACTGTT
GCAGAAGTTT CGGCGATTGG CGTTCCTGCA ATCTACGTGC CGCTTCCAAT TGGAAACGGC
GAACAGCGAT TTAACGCGCA GCCTGTTGCA AACGCAGGAG GAGCGATTAT TGTAAACGAT
TGCGATTTTA GCGATGATTG GATTCGCGCT AACGTGTTGA AATTGCTTAA TAACCCAGAC
GAGCTTTGCA AGATGCGCGA AAAGGCTTGG AAATACGGCA TTCGTAATGC TGCAAGAGTA
ATGGCAGAGC ATATTCTTAA GATTGCAAAA GAAAGCAAAA AATAAAATCC TATTTGTGCT
GCTTTTAGTA AAGATCAGAC TGTAAATTCT TTAGGTTCTG TGCATTTTAT TGGCATTGGC
GGCGCTGGAA TGAGCGTTTT AGCAGAGATG TTGCACGAAG AAGGCGTTAG CGTAAGCGGA
TGCGATAGTA AAGAAAGCGA CCACACAAGT CGCTTAGAAG AACTCGGCAT AAATGTGCAA
ATTGGTCAAA GTGCAAGCCA TGTAAAAAAT GCAGATATTC TTGTGTACTC TAGCGCGATT
AAGCCAAATA ATCCAGAAGT AGTGGCGGCT GCGCAAAATG GCGTAAAACT TGTTCATAGA
AGTGACATTT TATCTTTACT TTTAAGTTCT AAAAAAGGTG TGACTGTTGC GGGAGCGCAT
GGTAAGACTA CAACAAGCTC TCTTTTGGCT CACATTTTGA AAGTTTGCGG TAAAGGCGAT
TTAGCAGACC CGAGTTATGC GATTGGCGGT TCGATTCAAG CGCAGGGCGG CGGAGAATTA
GACGGAGGTC ATGCTGGGCG CGGAAGCGTT ATGGTTGCGG AGGCGGACGA ATCCGACGGC
AGCTTTGAAA AATACAATCC ATATATTGCA ATTGTTACAA ACGTAGAAGC GGACCACCTA
GACCATTATG GAAATGCGCA AAATTATCGC GCAGCGTTTG TTGAGCATTT AAGCCACGCT
CTTGGGCATA TTGTGATTTG TGCAGACGAT GATGGCGCTC GCGCTGTTCT AGAGGATTTA
AGCGATGATT CTCTTAAAAA AACAATCGCA TACGCAAGTA GCAAGAATAG TTCTTGCTTA
AGTAATAGAG TAAAAAGCCT TGTAAAGTTT GCGTTTATTA ATCACGAAAG CGAGCAGACG
GGTAGTGGTA GTGAGTCGTT TGCTATTGAC TTTGGCGGCG ATTCTAGCGT TAATCTTATG
ATTCCAGGTT TGCATAATGC TAGAAACGCG TGTGCTGCGA TTATTGCCGC AACACTTTTG
GGCATGAATC CTAAAGATGC TGCAAATGGA GCTTCGAGCT TCCTTGGTGC TTCTAGAAGA
TTTGACATTC GCGGATGCGT TGGCGGAGTA ACGGTTGTAG ACGATTACGC GCATCATCCT
ACAGAAATCG ACGCTCTTTT GCGCGCTGCA AGAAGAAGGT ATCCAGATTC TGCGATTCGC
GTGCTTTTCC AGCCACATCT GTTTTCTAGA ACGCGCTCTT TTGCGCGCGA ATTTGCTTCT
GCTTTATCTC TTGCAAACGA TGTTATTGTT ACAGGCATTT TCCCAGCTCG AGAAAAGCAA
GAAGATTTTC CAAATATTCA CGCTTCGACT ATTGTTAACG CAGCTAAAGA ATGTGCGCTT
AATTGCAATA TTGAAGCTGT AGAAGACATG AAGGATGGTG CTTTGCTTCT TGCTCGCCGA
GCTAATAGTG GAGATGTACT TTTTACGGTT GGTGCTGGAA GCATTACCAC TATGACGTCT
GTTATGCTAG AAGAGTTGAT GAAGGCTTAC GTTTGGAATG ACGTTAAGGA CGATATGGGT
GCTCATTACG ACACCGTTGA CATTCCTGCA GACTTGCAAG AGCGTGCAGA AGAATATCGT
GCCGAGCTTA TGGATCAGGT TGCAGAAGCC GATGAAGAGT TGCTCGAGAA GTATCTTGAA
TCGGGAGAGC TTTCCGAAGA AGAGATTCGC ATGGGTATTC GCAAGCTTAC TATTGCTCGC
GAAGCCTTCC CAGTAACTTG CGGTTCTGCA TTTAAGGATA AGGGCGTTCA GCCAATGCTG
GATGCTGTTG TTGACTTCCT TCCAAGCCCA GAAGATGTTC CATCTATTAA GGGCTTTGAT
CCAAGCGACG AATCCGTTGA GATTGATCGT AAGCCAGTAA ATACAGATCC ATTTGCTGCA
TTGGTCTTTA AGATTTCCAC TCATCCGTTC TATGGCAAGC TTGTGTTCGT GCGCGTGTAC
TCTGGCGAAG TTAAGCCAGG CGATTCCGTG TACGATTCCA CTAAGAGCAA GAAGGAACGC
GTTGGTAAGA TCTTCCAGAT GCACGCAGAT AAGGAAAATC CTGTAGATTC TGCAGAAGCT
GGAAACATTT ACACCTTCGT TGGTTTGAAG AACGTTAGCA CGGGCGATAC CTTGTGCGAC
GAGAAGAGCC CAATTTCCTT GGAATCCATG ACATTCCCAG ATCCTGTTAT CGAGGTTGCT
GTGGAGCCAA AGACGAAGGC AGATCAGGAA AAGATGAGCT TGGCTTTGGC TAAGCTTTCC
GATGAAGATC CTACCTTCCA GGTTAAGACC GACGAAGAGT CTGGTCAGAC TTTGATTTCT
GGTATGGGCG AGCTTCAGCT CGACATTATT GTGGATCGTA TGCGCCGCGA GTTCAAGGTT
GAAGCGAATG TTGGTAAGCC ACAGGTTGCT TATCGCGAAA CCATTCGCAA GGCTGTTATG
AACCAGGAAT ACACCCACAA GAAGCAGACT GGTGGTTCTG GTCAGTTCGC AAAGGTTTTG
ATGAACTTCG AGCCAATCGA TCCAGAATCT GGCGAAGTCT ATCAGTTTGT TAACGAGGTC
ACTGGTGGCC ACATTACTAA GGAATTCATT CCTTCCATCG ACGCAGGTGT GCAGGAAGCT
ATGGAATCTG GCGTTTTGGC TGGCTTCCCA GTGGTTGGCG TTAAAGCAAC CGTTACCGAC
GGTCAGACTC ACGACGTTGA TTCTTCGGAA ATGGCCTTCA AGATTGCAGG TTCCATGTGC
TTCAAGGAAG CTGCTCCTAA GGCTCACCCA GTAATCCTCG AGCCAATTAT GGCCGTGGAA
GTTCGTACTC CAGAAGAGTA CATGGGCGAC GTTATGGGCG ATTTGAACTC CCGTCGTGGA
AACATTCAGT CTATGACCGA CGCTACTGGC GTTAAGGTTA TTGACGCTAA GGTTCCACTG
AGTGAGATGT TCGGCTACAT TGGTGATCTT CGTTCCAAGA CTCAGGGACG TGCAATGTTC
ACCATGCAAA TGGACTCTTA CGCGGAAGTT CCAAAGGCTG TTTCGGACGA GATTATTAAA
GCCCAGCGCG GCGAGTAAAT GCTTGCAAAT ATTCCTGATT TTAATAGGAT AGAAAAGTTG
CATCGCGCTG CCTCGCCTAG CGAAGACGCT TATAATCTTA TTCATTGCCA TTGCGTTGTT
ATCGCTACAA TATCTTGGAT GCTTGCTAGG CATCAAAATA AGCTGTTGGC TTTTAAAATC
AATGAAGATC TAAAAAACAG GTGTGATTTA GCAAAGTCGT GTCTTAAAAA GTTAATTGAC
ACAAATCCAC TTGAGCTTCC TAAAGTTAGT GGCGGAATCG CGCCGAAAGC TTATGTAGAC
GAATATGCGG CGTTTGCTGG TGGATTGTTG CACGATATTG GAACGTATTT TGTTTTAGCT
AAAGACGGTT CAAAAACTGC GGATGGCAAG TTGGAGTTTG ACGGGCCGAA TTATATTTTG
CACGGCTTGC GTGGCTACAA CTACTTGATT GATAACGGTT TTAGTGAAGA TATTGCGCAA
TTTGCGCGTA ACCATACGGG CGTTGGGCTA ACTCGCGAGC AAGTTGCCCT GCAAAATTTG
CCGCTTCCAG CTGGCGATTA TATTCCGCGT ACTGTTGAGC AAGAAATTGT GATGGTTGCA
GATAAATACA ACAGTAAGTC GATTCCGCCG CGATTTTTAA CTGTAGATAC GTATAGACGT
AAGGCTGCGC GCTTTGGCGA AGAGAACGCA AAGCGATGGA TGTGCTTGGT TAGTAAATAC
GGTAGACCGA GTGTTTGTAA GCTTGCAGAT TTCTTTGGTC TTAAGGTTGA TATGGGCATT
ATCTTCCTTT CTACAACTGG TGCGGAAGCT TTGTACTCAG ATATGGGTCA CGTTGGTCGT
GGAAACGTTT ATGTTACGTG GCCGTTTATT AAAGTTGCGC TTATTCTAAA CTACTTCGGT
CAAGGCAGTT GGATGCTTCA GCATCAAAAC AATAAAGCAT TGTGGTCTAT AGAAGGCTTA
AACCCGTTCT TCCAGATGCT AAGCCCGAAT TTACGTTATG TTGCCGTTGT GCTTTCTGTA
ACAGCGGGCA TTATTGCATC CCAGGCTTTG ATTACTGGTG CTTTTACTAT GGTTTCGGAA
GCTACCAGCC TTAACTGGAT GCCTCATCTT CAAGTGCGAT ATCCTGCGCG AACTCGCGGA
CAGCTTTATA TTCCTGTTGT TAATTTTGTG CTCTGTATTG CAACGCTTAC AGTTTTGGCT
GTGTTTAAGG ATTCTGAGCA TATCTCTGGA GCGTATGGTC TTGCGCTTAC GCTTACCATG
ATTGCAACAA CAATACTTCT TACGGTTCAC ATGTGGTATC AAAATAAGAA GGTTGGCGCT
TTAGTATTTG CTGTAGTGTT CCTGATTATT GAGATTTTGT TCTTTATAGC ATCTATGGCA
AAGTTTATGC ATGGCGGCTG GTTTACCATG CTTCTTGGCG CTTCGATTTT GATTATTATG
CTCACTTGGA AAGATGGCAC TAAGATTGAG CGCTCGCAGC GATTGCACAT GAAGCCTAAG
GACTTTTTGC CTGTTCTAGA TAAGTTGCAC AGTGATTTTA GAATCCCTTA TTTTGCAGAT
AACATTGTGT ATTTGACTTC CGATAGGGAG ATGAAGCGCC TAGATACTGG CATTTTCTTC
TCGATTTTTG CGGATCATCC TAAGCGCGCT CGCGCGTGGT GGGCTGTTTC TGTAGAAACG
GATGATGCTC CGTTTACTCG CGAATATTGC GTGGAGAATT TTGGAACGGA TTATTTGTTC
CGCGTTAAAA TCAAGCTTGG ATTTAAGGTT TCTCCTTCGA TTCCTGCATA TTTGCATCAA
ATTATGCACG ATTTGTCGCA TACGGGCGAG CTTCCGCAGC AGCAGTCTGT GTATCCTAAG
GTTGATGCGG ATCCAGATAT TGGCCCAATT CGTTACGTGC TTTTGCATAA GGCGTTAATG
CCTGAGTCGA ATATTTCTTT GCGTGGCGCA TTGTCGCTAA AAATGAAGTA TGCGATTCGT
CATATTGCTG GAACGCCTGT TAAGTGGTTT GGTTTAGCTC CGTATAATCC TGTTGTAGAA
GTTCAGCCGT TGTTTGTTTC CACTCGTAGA CCTCCGCGAT TAAAGCGAGA AGCTTCATCT
AGAGCTATTC AGTCTTTGCA AGGCAATGAT GTTGCAGCGC AAGCTGTTGA TGCCGAGCAA
ACTACGATTA TGAACGCTAG AGATATTGCT GCAGCGAATG TTGAGACTAA AATATCTAAC
ACTGGCAAAA TCGCTAGAAT AGATACTGGT CAGATTAAAG CAGTTAAATT GCACGAATCA
ATCGCAGGCG TAAAAACGAC TCAGACTTTT GCGCGAGAAT CGGAGCAATA CGCTACATTC
CAAGAGCAGC AGTCGGGAGT TAGAAAAGCG TGGATGCAAA ATGTTAGAGT GCAAATGCTG
CTTTGGCCTG GAGCTTCGAT TATTGAAAGC GCAGCAATTT CGCTGCTCTA CTATGTTGGC
ATAACAAACG CGAGCAGTAT GAACATAAGC ACTGGTACGC TTATAGCATT TGTGTGGTAT
TCGAGCACTT TCTGGGAGCC AGTTGTAAAC ATTGGTAACT TCTACACGCA ACTTATAACA
TGCTCAGTGT ATTTGGAGCG CATTTTTGAG ACTTTAAGTA TTAAGCCAAA TATTGTAGAT
AAGCCAGATG CAAAAGAATT GCCGAAAATT AAAGGCAAGG TTGACGTAAA CGATGTTGTT
TTTCGCTACG AAGAGGGCGG AAAGCCGATT TTGAATTTAG TTGACTTGCA CGTTGAGCCT
GGAACAACGG TTGCTCTTGT TGGCCCTACT GGGGCGGGCA AAACAACGCT TGTAAGCCTG
CTTTCTAGAT TCTACGACGT TTCCGAAGGC TCAATCACAA TTGACGGCTA CGATGTGCGT
TCAATAACGT TAGCATCTTT GCGCAAACAA ATGGGCGTTA TGCTTCAAGA CAGCTTTATA
TTTAGCGGAA CTGTTAAAGA AAACATTCGC TACGGCAAGC TTGATGCAAC AGACGAAGAG
ATTGAGGCTG CAGCTCGAGT TGTTCACGCG CACGAGTTTA TTGAAGAATT GCCTAATGGC
TACAATACTA AGATTGAAGA GCGAGGAGCT ACTCTTTCTG CAGGCCAAAG GCAGCTTATA
TCGTTTGCGC GCGTGCTTTT AGCAGACCCG CGAATTTTAA TCCTAGACGA AGCAACAAGC
AATATAGATA CGCGTACAGA AGAAGCTTTG CAAGCAGGAT TAGCTCAATT GCTTAAAAAT
CGCACTTCTT TTGTGATTGC GCACAGGCTT TCTACAATCG AGAATGCGGA TTTGATTTGT
GTGATTGACC ATGGGCAAAT CGTGGAGCGA GGAAGCCATG AGCAACTTAT GGCGCAAAAA
GGTGCGTATT ACAGACTTGT GGAATCGCAA TACGCTGCGA TTAGTGCGGC GATTGGTTAA
ATGTATGTAA ATCCAAATAA ACGCAAAGAC GCAAGCAATG TGCGCTGGGT TTTGCAATAT
TGTAAGCCAG ATATGTGGAG AGTAGGCGTA TCGCTAGTTC TTTTTACTAT AAACGACACA
ATGGCAATGA CAATGCCGCT GCTTTCGGGC TTTATTGTAG ACAAAGTCAT TATTGGAAAA
CAGCATGATT TGCTTGCTTT TGTATGCGTG CTAATGGTTG CAATGATGAT TATTCGCGTA
GGCTCAAGAT ATATCTACCA GCTTCAAATG GAAAGATTTG GCCAAAACGC CGTGTATCGC
CTTGTAAGCG ACGAGTACGA GAAGCTGCAT TCGCTTGATT TTACATACTT TAATCACACG
CGCACAGGCG ACATTATGAG CCGCATGACT TCGGATACGG ATGCGATTCG CCACATTTTA
AGCTGGGTAT CTTACATGGC GCTGGATTGC GTAGTGATGT TTGTGTTTGC GCTAATTATA
ATGTTTTCAA TCCAATGGCA GCTAGCGTTA GCGCTTATGG CAATTACGCC ATTTTTGTTC
TGGCTTGCAA AGCTTATGGG CAAGAATGCT AGGCCAAAGT TCCTTGCGAT TCGCGAATCG
TTTGCACGCA TGAACTCAAT GGTAGAAGAA AACATTGAAG GCAATCGCGT TGTAAAAGCT
TTTGTTCGCG AGCCTTTTGA AACCCAGAAA TTCGATAAAT GCAACGAAGA CTACTTTAAT
CGCAATATTA CGCTTGCAAA AAACACGCAA AAATACATGC CATGGCTGGA CGGTATGGGC
TTTGCGCTGG AGCTTGTAAC AGTAGGATTT GGCGGATGGC TTGTGCTTAA CGGAAGTATG
ACTTTAGGCG CGTTTGTAAC GTTTAACAGC TTCCTTTGGA TGCTCCACAT GCCAGTAAGA
ATGGTTGGGT GGCTTATTAA CGATTGGCAG CGATTCAACG CAGGATGCGT AAATATTCGT
AAGCTTCTTA CGCAAGAATC GCATATTGAT TTGCCATCTA CTTCCGCAAA AAACGTTAAA
GTTAAGGGTC GTGTAACTTT TGAACACGTT GATTTTGCGT TCCCAGACGA TCTTGATTCG
CCAATTTTAA GCGATATAGA TTTAGACATC CCAGCAGGCA CAAAGCTTGG AATCTTAGGA
GAAACGGGGT CTGGAAAGTC AACTCTTGTA AGTCTTATAG CGCGTTTTTA TGATCCTACG
CGCGGCCGCG TTTTGATTGA TGGAAAAGAC GTGCGCGAAT GGCCTCTAGA AACTGTTAGG
AATCAAGTTA GCATAGTCGC GCAAGAAACA TTCCTGTTCT CCGATACGAT TGCAGGAAAT
ATTAGCTTTG GATTGCCTCA AAATGAGGAA AATTGCAAAG AATTAATGAT TGCAATGGCA
ATCGCGAATA ACCCAGATAT TATTATTGCT GATGAGCCTA CTACCGCTTT GGATGTTACG
ATTCAGGCTC AGGTTTTGGA TGTTTTGAAG AAGGCTCAGA AAGAAACTGG CGCCGCAATG
ATCTTCATTA CTCACGATTT GGGCGTTATT GCTGGCGTTG CAGACGAAGT TATTGTTATG
TATGCGGGTC ATTTGGTTGA GCATAATAGC GTTGAGGAGA TTTTTGCTCA CCCAACTCAG
CCATACACAA TCGGTTTGCT TGGCGCTGTT CCGCGCGTTG ATCAAAAGCG TACTCGCCGC
TTAACTCCAA TCTCTAAGCC AACAATGGAT ATGTTGATTG CAGAAGAAAA GAGTGGAGAT
ACCAGCGATA TGATGGGCCT TGAGGCAGAA AGCGAAACTG TTCGCGCGCT GCTTCATGCG
GAGACCGAAA AAACGATTAA GCCAATGTTT GAAGGCATTC CTCGCGAGGA TCGCAAGGTT
GTTTTGGATG TTAAGGGCTT AGTTAAAACA TTCCCAATTA CAGGTGGCGG TTTCTTGCGA
CGCAAGGTTG GCGAGGTTCG CGCTGTTGAT GGCATTGACC TAGAGATTCG CGAAGGCGAA
ACTGTAGCTC TTGTTGGAGA ATCTGGTTCT GGTAAGTCAA CTACTTTGAT GGAAATCATG
AGCTTAAAGA AGCCAGAAGC TGGCTCTATT ACCGTCTTTG GCACCGAGCT TAACGATAAG
TTGACTAACG AGCAGCGTCG CGAGCTTCGT TCTAAGATTC AGTACGTGTT CCAAGACCCT
ATGAGCTCTC TTGATCCTCG TATGCTTGTT TACGATATTT TGGCAGAGCC TCTTCATGTT
CAAAAGAAGT CGAAGGAAGA GATTCGTCAG CGCATTGCGG AGCTTATGCA GCTTGTTGAG
CTGAATCCAG ACCAGGTTGA TCGCTTCCCA ACGCAGTTCT CTGGTGGTCA GCGTCAGCGT
ATTGCTATTG CTCGCGCTTT GGCTGTAAAT CCTAAGCTGC TTCTTCTTGA TGAGCCTGTT
TCGGCTTTGG ATGTTTCTAT TCAGGCTGGA ATTATCAACT TGCTTGAAGA TTTGCAAGAT
AAGCTGGGCG TTGCTTACTT GTTTGTTGCT CACAACATGG CGGTTGTTCG TCATATTTCT
AGCCGAATTG CTGTTATGTA CCACGGACGC ATTGTTGAAT CTGGCGAGAC GGACGAGGTG
TTCGATAATC CTAAGCACCC GTACACTAAG GCTTTGATTA GCGCTGTGCC AATTCCAGAT
CCTGTTATTG AGAAGAATCG TAAGCGTATT ATTCTTAACG AAGAAGATTC GTTTGATGAC
GTTGCAAGCA TGAGTAAAAA AGATGTATCT TCAAAGGCTC AAGAGTCTGC TGCTGATAAG
AAGGCAACTG CTAATTCTTG GGGTAATTTT AAGCGCACAG GCAAAATAAC GCTTTATACG
CGCCGCTTCT TTAGGCGTCC ATCCGCTGTT GTTGGCTTAG TTTTACTTGT TCTCTTGATT
CTTCTTGCTT TGTTTGGATC TAAGATTAGC AAGTGGGGCT ACGACGAGCC TGATTTTACA
GCTCTTGCAA CTCCTCCTAG TGCTGAACAT TGGCTTGGAA CTACGCCTGG CGGATCAGAC
ATGTATGCAA TGGTTGTTCG CGGACTTGGT CGCTCGCTTT CTATTGGTAT TGTAAGCTCC
ATTTCGATTA CGATTATTGC TGCTTTGGTT GGTACTGCTA TCTCTTACTT TGAAGGTTGG
TTTGAGCAGG TTGGCATGTG GCTTCTAGAC ATGCTTTTGA TTGTTCCATC CTTCTTGCTT
ATTGCTTTGA TTGTTAGCTC TGCTACTGGC GGCAACGATT GGTTGTGGCT TGCATTTGGC
ATGACTTCCT TTGGCTGGAT TGGTTACGCT CGTACGCTTA GAACTTTGAC TTTGAGCTTG
CGCGAACGCG AATATGTGCG TGCTGCTAAG TTTGAAGGCG TTTCTTCGTT CCGCATTATT
GTTCGCCACC TTGTTCCAAA TCTTGGTTCC GTTTTGATTA TTAACACGGT TCTTGGTGTT
ATCGGCGCAA TTAACGGCGA AACAGCATTG AGCTTCTTGG GTCTTGGTAT TAAGGCTCCA
GATACTTCTT TGGGCACTCT TCTTAACGTT GGTCAAAGTA GCGTTATGAC GTCTCCTTGG
GTTCTTTTGG TTCCTTCTGC GGTTTTGGTT GTTTTGACTT TCTCCGTTCA GCTTATTGGA
GATGGCTTGC GCGATGCGAT TGATCCATAT TCTAGGTCTG TTGGTAAGGC CGAGTAACGT
TCTTTGGATT TGGCAACTCG TTGGGATTGG GGATTAAGCC CAGAGCAAGC GCCTGTTGGT
CCTGCGATTG CTGCGCGAAT CGGCGCATCG GTGCAGCTGG TTACTTGCGC AACTGTTCTT
GGCATTGTTT TAGGCGTTAG CGTTGGTGTT TATACTGCTA TTCGCCAATA TAAGTGGCAA
GACAGGGTTC TTAACTCTAT TGCTACGTTC TTGCTTGTTG TTCCAGCCGC CGTGTTTGGA
TTACTTATTG TTTTAGCTGC AATCAGCATT AATAACGCTG CTGGTTCTCG TTTGTTCTTT
GTTACTGGAT TACATTCCTA TCAGGGTTCT AATCCTATTG CTTTTATTCT TGACTTCTTG
CAGCATTTGA TTTTGCCAAC AATTGTTATG ACCGTTCCTG GCATGGTTGG CTACCATCTT
ACGCAGCGCA CCTATTTGCT CGATACTATG AATGCTGATT ATGTTCGTAC TGCTCGCGCT
AAGGGTTTGC CTCTAAATGT GGCTATTCGT CGTCACGCTT TGCGTACTTC TTTGATTCCT
ACTGCCGTAG ACGTTGCCTT CTCTATTGCA GGCGTGTTTA CGGGCGCTGT GATTACCGAA
ACCGTGTTTG CAATTAACGG TTTGGGTAGC TACTTCGTAC AAACTATTTC TAATAACGAC
ATTAATGGTT CTGTTGCTAT TGCTGCGTTC GGAGCCGTGT GTACTTTGGC TGGAGCCTTG
TTGGCAGATA TCTTCTCCGC TTGGCTTGAT CCTCGTATTC GTTTGAGCTA AGTGCCGGTA
GACGTAAACG ACTTTGTAAG CTTGTGCAAC TCCCCAATGG AACGCACTCC GTTCAACAAG
CTCTACCAAC TCAAGTACAC AACAAACGTT GCGGAGACTA AGGAAATGGA GTTTGCAAAC
GTTGCGCTAG AAGTGTTCCG CAAAGCCGCT GTTGATCAGC TAAAAGACGG ACACCCAATT
TGGTTTGCTT GCGATTGCAC GCAATTCTCG CTAAGGCAAG AGGGCTTCTT TGACCCAGCA
GTTGTGCGCG TAGACGAGCT ATTCGATGTA GAGTTTACTT TCGACAAAGC TAAGGGTTTG
GAATACATGG ATTGCCCAGG CAACCACGCA ATGACCTTTA CTGGCGTAAA TCTTAACAAA
GATGGCGAGC CAGACCGCTG GAAGATTGAA AACAGCTGGG GCAAAGATAA CGGCGAAGAT
GGATACTACG TTGGATCCGC GCAGTGGTTT GACCGCTACG TTACCGAAAT CATTATTAAC
AAGAAGTATC TTGATGAAGC AACGCGAGCA ATATTGGATC AGGAGCCTGT AATGCTTGAT
CCGTGGATTC CACTTACAAA GCGCTGCCGC TAAGAGATGA TTTTATTTTC GGAAAAACAA
GAGCTGCCTA TTCTTATAGA CACAAAACAC CTACCAGGGC CACTAAGCAT GAAGAAACTA
TGCAATTTTG GAGCATTCAA CAACGTTTCA ATACGCACTG GATTTACGCA ATCTACCGCA
AAAACACCAG AAGGACGATG CAACGTGCTA AAAAATCTGC TTCCAAACGG AACAGTTGCA
TGCGCATTTA CAGCATCTTG GATTTGGCTT GGCGGAAAAA TCCCAAACAT ACTAGAGATA
ATATCCAAAA GTCATTATCG AATAAAGCCG TACGATCACC GACTACAAGT GTTTAGAAGA
AAACTAATGA AAAAAGAACA AAGGGTGATT AAAGACTTGC ACGTAACTTC TCCAGCGCGA
ACTATTTGCG ACATTGCACT AACGCCATCA AAAAACATTT ACGAAGAAAT AAGAAGAGTA
GATACTGTGT GCGAATTGGC GCAAAAATAC AACACCAGTT TTAAAGATTG CGAAAAAATC
ATAGACAGCA ATCCTTATTT TCCAGGAGCT GCGAAGGCAA AAGAGTGGAT TAAATACATA
ATAGACAATA TTAAGAATTA TAAAGCGCCG CCAAAACCGC CAATTGTGCT CACTGCGCAA
GTCGCGTGCT GTGAAAACAC AAGCAAAGAC GTGCTATGGC ATATTGCTAA GAACGTGCCT
GAATTAAGAA AATGGGTTGT TGCAAACCCA GTCGCGGACG CAAAAATGCT GGAATACGTA
TCTCAGCAAG GAGGGCCAGG CGTTAAACAA AGTCTAGATG TGCTTTTAGA AGCATACGTT
ACTCGTGCCA GCACTTGGCG AGATGACGAA ACGCTTGCGT GGCGCTACCC GTTCCATGTT
TCGCGCCTTG AGTCGCTTGA TATTCCTACT TTCCCTCTTG TTAATTTGTG GGATGGGGAA
GATGGGCAGG TTCCAGATTT GCTTGAACAA GCTAATGCTT TGGGATTCCG CAAGCCGATT
GTTGGCAATC TTTTCCGAGA TGGCGGAGAT GGATTGGCAG ATCAGCTAGA CGATTTTGTG
TCTGTGATTA CAGATGATGC AGAAACGAAA GTTCCGCAAA GCCGCCGAGG AAAGTCTCTT
CGCGAGCGTA TTAATCTGCT TTGCTCCGAG GCGTATGGTG TGCCTTTTGA GCGCGTAATC
GACAAAGCAG GTTTTGCTGA TTCGTTGAAG GAAGCGCAGG ATTTGTGCAA TAAGGCTGGT
GTTGATTTTG ATAGCTTGGC TCTTGTTGCT GTAAAGTCGC CAGCAACCAT GACGGATGAC
GACCACGCGC CTGCTGATTC TCGCACTGTA ACGCTTAAAA AGGTGGAAGT TCATTCTGGC
GCAGGCGTTG TTCAAGTCAA CCTTACAGCT TCACTAACAA CTCCAATGCC AAAAATCGTG
TGAATTCGCT CTTTACTTGG ATTGCAAGAA ATACGCCAGG GGAGTATAGA ATACTGCGGA
AAGCTAAATG CTAAAAAGTT ATCTGCTTAC GTAAATATGA GAAGACAATG TTCGCTTGTA
TTTCAGCATC CTTTTGCAGC TTTAGACCCG CGTTGGACAG TTAGAAAAAG CGTTGCTGAG
CCGCTTGAAA TATGGCGTAA AAACATGAGT TCTGATTCAA ATACTATTGA TTCTAAAGTA
GATGATGTTT TGAATTTAGT TGGATTAGAT CCTAGTGTTT TTGGCAAAAG ATACCCTTGC
CAGCTTTCTG GCGGACAAGC TCAATGCGTT GCGATTGCTA GAGCGCTAAT CAATAATCCT
AGAGTTTTGG TTGCAGATGA GCCAATGAGC GCAATCGATG TTGCTGAGCG CACAAGAATC
TTAGATGCTT TTAATGTGAT TCGCGCAAAT CGCCCTAATA TGGCGTGCGT ATTTGTTAGC
CACGATCTTG GTATGATTCA GCATTTAGCG TCTAGTGTTG TTGTTCTAAA AGATGGCGTT
GTTGTTGAAT CTGGGCATGT AAGTCAAATT TTGACTAATC CAAAACATAG CTACACTCGC
GAACTTATTG ATGCTGCTAC TTTGTAAATG TGTAACGATG TGATTGCTTC CGATAACGAA
GTTGTTGGCG AATACAGCTT GCACGATACT GAGCGATGGG CTATCGAGCC TCACCACACG
CGCGCTCGCA CACCATTTGA GCGAGACAGA GCTAGAATAA TCCACTCTTC AGCGCTTAGA
AGACTCGGCG CTAAAAGCCA AGTGCTTGTA GCAGGCTCCG ACGATTTTGC TCGCACGCGT
TTAACTCACA CTTTAGAAGT TGCGCAAATT GGTCGCCAGA TTGCTGCAAT GCTTGGCGCG
GATCCAGATG TTGTAGATTG CGCTTGCTTA GCTCACGACT TAGGCCATCC GCCTTTTGGT
CACAATGGCG AGCGCGCGCT TGCTCAAATC GCAAGCAATA TTGGTGGTTT TGAAGGAAAT
GCTCAAACTC TTAGACTTTT AACGCGTTTA GAGCCTAAAG TTTTTAGAGA AAATGGCGCT
AGTGCAGGCG TAAATCTTAC GCGTGCAAGC TTGGATGCTG CTGTTAAATA TCCTTGGGGT
TTTGATGAAG CAAAAGCGCA CGATAAAGGC GAGCGTGACT TAAAATTCTG CGTTTACCCA
GACGATAGAG AAGTTTTTGA TTGGCTAAAG TCTGGCTCTC CGCGCGAATC GAAGCCTATA
GAATGCCAAA TTATGGATCT TTCCGACGAT ATTGCATACA GTGTTCACGA TATTGAAGAC
GCGATTGTGA CTGGCGCTTT TAACACGGAG CTTGTTTGGG ATTCAAGCGT TGCGGATCAA
GTTATTCAAG AAGCTCATAA TTGGTACGGC AACCAGTGGG ATGCGGATAG TCTTTTGGCA
GCTTTTAAGC GTTTGCGTTC TCTTAACATG TTCCCTGATT CTTATGACGG CTCTAGAAGG
TCGCTAGCTC ATCTAAAGAA TATTACTAGT GCTTTAATCG GCAGGTTTGC AAGCTCTGTT
GAGCGAGCAA CTCGAGAAAA ATACGGCAAC GGCGCTTTAA TTCGCTACCG CGCAAATGTT
GTTATTCCGC CAGAAACATC TTACGAGATA ATCGTTCTTA AAAGCTTGGC TGTGCATTTT
ATAATCCAAC CTAGAGAGCG CGAGTTTTAT AGGCGTGAGC AAAAGATTCT AACGGATTTG
GTTGAAGTTT TTATGAGCAA GTCTCCGCGA GCACACGATG CTATGGAATC TGTGTTTATA
AGCGATTGGG ATGCTTGCTC TAGCGATGAA GAGCGTTTAA GAGTTGCGAT TGATCAAGTT
GCAAGTCTTA CAGATGTATC TGCTACAGCT CTTCATGCCG CTTTGTGCTA AGGCTTTGGC
GCTAGAAGGC TTTACGACGA CGATTCTATT AGTGCAAAGT ACATTAACAC TCCAGACACT
GTGTTGTATA GAAAAACGCA AGTTCTTTAC GGAATTGACA TTGCTAAGTC GAATATTGTT
AAAAAGCGTC AAGTTGTGAT TGTGGAAGGC TACACGGATG TTATGGCTTG CCATTTAGCT
GGCGTAGATA CTGCTGTTGC AACTTGCGGA ACGGCTTTTG GTGCGGAGCA TGCGAAGATT
ATTCGCCGAC TTATTGCAGA CGATTCTTTG GGAGCGATTC AGCTTGTTGG CCCTGTAAAA
GTAGAAGGTC AAAAAGTTAG TTCGCGTATT GTTTTTACTT TTGATGGAGA TGCGGCAGGT
CAGAAAGCTG CATTGCACGC TTTTGGCTTA GATTCAGCGT TTTTAACACA GACTTTTGTT
GCTGTTGCAG ATAATAACTT AGACCCTTGC GATTTGCGTA TTCAAAGGGG AGACGAGGCT
GTTCGCTCTT TGATTGCGCA CGCTAATCCT CTTTACGATT TTGTAATTGA CACTGTTATT
CGCCGTTTTG ATACGTCTTT TGCAACAGGT CAGATGGGGG CTGTTAAGGC GGTTGCTCCT
CTTGTTGCGC AAATTCGAGA CAGGTCTTTG CTGGACTTAT ACACTAGAAA AGCTGTTAGA
AATATTGGTG TTGATTTAGA CGTTATGCGT AAGGAGGTGG AGTCTAATAG AAGGCGATTA
CACGTTGTAG ATGATGACGC TTATTCTAAA GGCTACTCTT CCAACGTTTA TGCGGATTCT
CGCGATCAGC GTTCTCAAAG CATGAATGCT GTAAAAACAG CCATGCTTAG AAGTGCGTAC
AAGAATCAAA GCTATTACAA GGTTGATGAT TCTGTGTTTA TGTGCGAACA GCAGTTTATG
GCTGTTCTTA TGCAATCTCC TTTAGCGTTT AGCAATCAGC TTTTTGCGCA TCTTACTTTG
AATAATTTTA TTACGCCAGT TTTTAGAACA CTTTTCCAGG CTTTTGTGGC TTCTGGTGGA
TTGCCTAATA CAAGCGTTAG CAAAGGTCTT TGGTTGCATA TTATTACTAA GGCTGCAGGA
CCTATGCTAG AAGGTGTTAT TAACGAGCTT TCCGTAATGC CTCTTCCATT GTCTTTTAAT
AAAGGCTTGA GTGGTGCTTC TTCTATTAGT GGTGTTTCTA CAAATGAATC TCCATCCGAT
CTTTTGCGCA TTCCTAGCGA AGAAGAACAA AAGTATGCAA ACGAGTTGCT TATTAAGCTT
TTAGACGTTG GTTTTATGCG AAAAATCGGA GCTATTAAGC TTAGAATGAG TAAGTTAGAA
GATGGGAGTG AAAAGCTTAA TCTTTTAGGT CAGATTACTA GATTAGAATC TGCTCGAAAA
GATCTTCAAT CGCAAATTCT ATAAATGAAT CAAGAATCGC AAGCTCAAAA AACAGCAAGC
CATAAAAGAA ACACAGCCGA CTTAATCGTA GAATGCCTTG TAAACGAAGG CGTTGAGGTT
GTTTTTGGAA TTCCAGGAGA AGAAAATATT CCACTTTTAG AGGCGATTGA GCGAAACGGA
AATATACGCT TTGTGCTTAC TCGCCACGAG CAAGGCGCAG GCTTTATGGC CGCAACTTAT
GCGCATATTA CTGGAAAGCC AGGCGTATGC TTGGCAACGC TGGGGCCTGG AGCACTAAAT
CTTACACTTC CTGTAGCTCA AGCGAATGCA AGCACAACTC CACTTGTTGC AATATGCGCT
CAAGGAAACG TATCTAGACT TTACAAGGAA TCTCACCAAA TCATTGATTT AGTAGCACTA
TTCCAACCAA TCACTCAATG GTCTTCTATG ATGCTTGCTC CAAGCACAGC TCCAGAAATG
GTTCGCAAAG CTTTCTCAAT CGCTCAAAGA AAGCGCCCAG GAGCAACATG CCTTGTTATT
CCAGAAGATA TTAGCGAAAT GAGCGTTCCA GAAGACGCAA AGCCACTTCC GCTTCCAAAG
CCGTTACATA TTCTTCCAGC TCCAGACACA ATTTACGAAG CTGCTAAAAT AATTAGCCAA
GCAAAAAGGC CGATTATTCT TGCAGGAAAC GGCGTTGCAA GAAGCCATGC TCAAGATCAG
CTTCTCGCTT TTGCAGAACA GCTTAATGTT CCAGTTGCAA CAACGTTTGA AGGCAAAGGC
GTGTTCCCAG ACAACCACCC GAATGCTCTT GGCGTAGTTG GATTTATGCA TAGGGATTAT
GAGAATTTTG CTTTCGACAC AGCAGATTTG ATTATTGCTG TAGGATTCTC AATTCAGCAA
TTTGACCCTA AGAAAATTAA TCCAAATATT GACAAGACGA TTATTCACAT AAACACATTT
GTTGAAGACA CAGACGCTCA CTACCCTACT GCACTAAACA TTATGGCAGA TATTGGCCAG
ACGCTTAAAG CGCTTACAAG TGTGCTTAAA GATAGAAACG TTACTTTTGA CGTAACTCAC
CCAAAGATTC GTCAAATGAT TACAGACGAG TTGCGTTCGT TTGAAAACGA TAACAGCATT
CCTATGAAGC CTCAGCGCGT TGTTTACGAT ACTCGTCGTG CTGTTGCAGA AGGAACTAAG
GTTCTTGTAG ATACGGGCGC ACTAAAAATG TGGATGGCAA GACTTTACCC AACAATGCAT
CCAAATACGT GCATTATAGA CAACAGTCTT TCTACAATGG CTTGGACTTT GCCTGGAGCT
GTTGGAGCAT CGTTCATTAA AGATAATAGT GGAAAAATCA ACACAAAGCC TGTTCTTGCT
GTTATGGGCG ACGGCAGCTT TATGATGAAC GTTCAAGAGA TTGAAACCGC TGTTCGCGTT
GGTTCTAGAA TGGTGGTTTT GGTTTGGGAA GATAACGCGT ACGGTTTGAT TAAGTGGAAG
ATGGACTTGC ACGCTGGAGA ACACGAATAC GTTGATTTTA CTAATCCAAA TGTTCCAAAA
TTGGCGGAAA GCTTTGGCGC AAGAGGCCAT GTTGTACAAA AGCCAGAAGA CTTATATAAC
ATGCTTAAAG AGGCTTTGGC TCAAGAAAGC GGTGTTGACG TTATAGCTTG CATGAAGCTT
ATTGAAAAGA ACTAAATGAG GCGTTGGCTT CTGAATTTGG TCAAATGTGA GACCATCCTT
ATTGTAGCCG CCGTTTTAGC TGTTATTTCT TGCTTTTTTG TTCCACCCGA TGCGCAATAT
TTTAGCTACA TTCACGTAAA CACTATTTCT CAGCTTGTTT GCTTAATGAT GGTTGTTTGC
GGATTCCAGC GAATAGGCGT TTTTAGAAGT ATTGGCGCGA ATCTTCTTAG AAGAGTTAGA
ACTGAGCGCG GATTAGTTCT GGTTCTTATG TCTTTAACGT TTTTCTCGGC AATGCTTATT
ACAAACGATG TTGCTCTTGT GACTTTTGTG CCTTTTGCGA TTTCTGTTTT GATGATGGCA
AATGCCGAGA AGCACGCAAT TCTTATTGTG ACTTTAATGA CGATTGGCGC AAACGTTGGA
AGTATGCTAA CTCCTATTGG CAACGCGCAT AATTTGTATC TTAAAGCGCT TACTGGAATG
TCTACGAGCG ATTTTCTTTC CATTATGGCT CCGTACACGC TTACTGCTGC GATTCTTATG
ATTGCGTTTG CGTTTGTGTT CTTTAGTTCT AGAAAAGTCG ATCAATTTGA AGGCTTGCAT
GGAGACGATA TTGAGCAAGG CGTTTTGGCT CCGCATTCTA AATCGCCTAA GCCAGACGAG
ATTCGCGTTA TGGGCTATGG TGTTGGCTTT ACTCAATGGC GAGTTGTTGT TTACAGCCTT
TTGTTTATTT TGTGTTTGTG TGGAGTAGCT GGCTGGATTC CAGACTGGAT TATGGTTTTG
GCAGTTGTTA TTGCCTTTAT TATTTGTGAT TCGCATGTGT TCCGCGCTTT GGATTGGGCT
TTGCCTCTTA CGTTTATAAT GTTCTTCATT TTTATTGGGA ATATGCGCAG AGTTCCTGGA
TTTACCGAGA TTGCGCAAAT GTGGGTTGGT TCTCACCCTA TGGAAGTTTC GGTTGTTTCT
AGTCAAATGA TTAGTAACGT TCCAACAACT ATTTTGCTTT CTGGCTTCTG CGACCAATGG
AAGATGCTTA TTATTGGCAC TAATCTTGGC GGCATGGGAA CGCTTATTGC GTCTATGGCG
TCTTTGATTT CGTACAAGAG CATTACGCAT AAGTACCCTC ATAATAAGGG TCGCTATTTG
CTTATGTACA CAATTGTGAA TCTTCTTTTC TTGGCTGTTT TGATTGGCTT AGCTTGGATT
ATTGAGTAGA TGACATTTAT TTCTCGCGCA ATACGCTACG TTTTGAGAAA AAGAGTAAAA
ACAGCAATAG TGTTTGTAAT ATTAGCATTG ATTTCAACGC TTTTGCTGGC ATCTTCTGCA
GTTGCGATTG CTGCAGAAAA AGAGGGCAAA AAGGTAGAAG AACAAGCAGA ATCTAGTTTT
GTTTTAGCAA ATAATCCGCA AGTAAATCCT GGAACTCCAA GGGGAGCAGG AACTGTTAAG
CCAAGTGATG TTAAAAAAAT CGCGTCACTT AAAAACGTTG ATTCGTATGT TTTACGTCAA
AATGTTACTG CCGATTTAGT TGACGCAAAA GCAGCTAGAA TCAAAGGTGT TCAAGACTAC
GATGCGCGTA GAGAAAAGCA ATTCGGCAAC GCTGTAAACC TAGAAGGAAC AAACTCTTCT
AAGGGCTTAA ATGCGTTCAA AACAAAGTCA ATTCACATGG TTAAAGGTAG AGCTTTGCAA
GAATCAGATG AGCATGCTTC CTTAATCCAC GAAGATTTAG CAAAACTAAA TGGCTTAAAA
TTAGGGGATT CATTAACGCT CAAAGCAAAC CCGTTTGACG CCGATAATCT TAACCATTCC
ACAGAGCAAG TAAAAACGCG CATAGTTGGA ATTTACGGCG GAGCTAATAA TCGCCCAGTT
GCAACGCGTG CAGAATTAAC TGCAAACACT GTGTATACAG ATTTGAAAAC AACAAGAGAG
CTTTACAAAT ATAAGCCTGG AAAAGAGATA TATCAGGACG CAAGTTTTAA GGTTAAAAAA
GGAGCGGACG CAGACTCTGT GATTGAAGAA GCGTCTAAGC TGCCGATTGA TTTGCAAAGC
TATCAGATTA CTCGAGATGA CCAGTTTGTT CAAGGCATGA TTGGCGCTGC AAAAGGCGTA
AAATCCATGA TGAACATAAC TGTTGTTGCA GTAAGCGCGT TTGCTGTTGT GGCTCTTGGA
TTGGTTCTTA TTCTTTGGAT TAATGAGCGT AGAAAAGAAA TCGGCGTTCT AACTTCTATT
GGTATTAGCA AAGTTTCCCT TGTGTTGCAG CAGCTTTTTG AGCTTGTGTT GCTTGCGATT
CCAGCTATTG CAATAGGCTA TGGTTTTGCT AGTGCAATAT CTCCTTGGTT TAGCGATTGC
GCATTAGGTT CGGTAAAAAA TTCCGCCGCT CAGCAGCTTA GTTCAATGGG TCAAGCTGGA
GGAAACCTGG AATCAAGCAT GGCCACTAGA ACCTTAGATA AGATTGCTGT TCAAGTTAAC
CTTGATTGCT TAATTCAATC GTCATTTATA GTTCTAGCGA TTATTATTGT TGCGGTTGCG
TTGTCTTATC TTCCTATTTT GCGAAAGTCT CCTAGAGATT TGCTTGGCAT GCAAAAGTAG
AGAAAACCAA GGCGTAGTGC TATTTTAGCT TTGATTATTA CGGTGGTTCT TCTTATTTGC
CAAGCGAGTG TTATTGCTTG TTTGCAAAAA AACGAGGGAA TTCCCGAAAG TCTTATTGCA
AAGTTTAAAA AGATTAGTGG AATAAAAACC ATCGCAGAAG AAAAAGATGT TTTAGCAAAT
CCTGTTAACG CTAAAATTGT AGCGCCAATA AATGGTCCGC GTTTAGACAA TGATGGAATG
TTTTCGCTTG TTTCAATAAC GGGAACAACT AAATCACAGT TAGCGCAGGG ATTCCAAGAA
GGATTATATA AGCTTGAGGA AGGCAATCAT ATTGATTCTT CGGTTGCTGC AATAATTCAC
AAGAGCTTTG CTAAACAAAA TAATCTTAAA CTCGGGTCTG TTTTAACTCT AAAACAAGGC
AGCAGCGTTA ATCTTAAGAT TGTTGGCATT TTTTCTGGCA AGATGCAAAC AAAGGGTGCG
CTTCCTTCCG ACTCTTCCGA AAATCGCGTA ATAACTGATT TAGAATCCGC TCTTTACTTG
TTTGGAAGTA AAAATCGCAG CTCTATAAAG TGTGTTATGC AAAATTCAAA TAATCTAGAA
AAAGCTTTAA AAGAAGCCAA TAAAATCGCT AAAAACTATG GCAACGTAGA AAATAATGCG
CAAAGATTTG CCTCTGTTCT TCAATCCGTA AAAACAGTTA AGCAATTAGT AACAATGATT
TTAATGTGTC TTGCATTAGT CGGAATCATA GTGCTTGGCT TAGTTCTTGT TTTTTGGGTT
CGAGGAAGGA TTCACGAAGT TGGCGTTCTA ATGGCAATTG GTGTAGAAAA ACGTGTTATA
GCTTTGCAAA TGATTATAGA AGTTTTTATA ATATCCGCAT TTTGCTCAGT GCTGTCTACT
GCGATTAGTG CTGCAATATC GTCTAGCGTT GGATTAGTGC TATTGGCAAA TGTTGCAAAT
GGTGCAATTA CATACAATCA GTCTTTGCTA ACTGGCCAAA CAGCGTTTTC TATTCTTTTA
GGATTCGCTA TAGCGTTTGC GTCTCTATGC ATTGCATTTG TGCCAATAAT GCTTAAAAAG
CCGCGTTCTA TACTCAGTTC AATTAGTCCT GCAATTCTTA AAACGCGCAG AGGTGGTTAC
GATGGCCACG GTCAAGACGT TTTGCGCACT CAAGAAGACG TTAATAATGT TCGTAATCGC
GTAGAAAATG GCCAAGAGAT GCCGCCTTCT ATTCTCGAAG GTTTTGTTGA CTTTGCTTTT
GAAGCATCAA TTCTTGTTTC GGGAAATGGA AGCGAATTTG TGACTTATCC GCTTGTAAAA
AACGTGCATC ACAATAGCAT TTTGCACATG ACCTTGGCTC CTGCAAATGT TGATGCTAAG
GTTCAAGAAG CTGCGCATAG TTTAGCGCTT AGATTGGCTC AAGGCTTTAA GCTTGCTGGA
ACGCTTGGAA TAGAGCTGTT TATTACTAAA GACAATCGCG TAGTAGTAAA TGAGCTTGCG
CCGCGCCCAC ATAACTCGGG TCATTATACG ATTGAGGCTT GCGATATGGA TCAGTTTGAG
GCTCATGTTA GAGGCATTGT TGGATGGCCA CTAAAAGAGC CTAAGCTACT TTCTTCAGCC
GTAATGGTTA ATGTTTTAGG CCAGCATGTT GCGCCTACTC GCGCTCTTAT TGCAGAGCAT
CCAGAATGGC ATGTTCACGA TTACGGCAAG GCACAGGTTC GTAAGAATCG CAAAATGGGC
CATATTACTG TTCTTTGCAA TAATCCTGTT GAGGAAGCCA ATGTGTTAGA CTCTACAGGT
TGTTGGGATG ACGAGCTTGA TTAAATGGTT GGTGAGCCAA TACGCAGAAA CACTAAGCAA
AAGGAAACAG TTCTTGAGCA TTTAAGAGCT TCGCGTAATT TTGTTTCTGC TCAAAATTTG
CATCGCGCGC TTGTGGAAGA TGGCGAAATC ATTGGGCTTG CAACCGTTTA TCGCCAGCTT
AATACGCTTG CACAAAGCGG AGATGTTGAT ACTGTGCGTT TTAATGGTCA GCAGCTTTTT
AGGATTTGTG ACGAAAACAC GCATCATCAT CATCTTGTGT GCGAAAAGTG TGGCAAAACT
GTAGACATAG AGCCTCCAGA CGATGAAGGT TGGATTCATA AGATTGCTGA ATCTCACGGA
TACACAGTTA TAGACCACAC TTTGGAAGTG TTTGGGCTGT GCAAAGATCA ATTTATTGCC
ACAATTAACT TAATGCACGG CATTCTACCT ATAAGCATAT TTGCAATATC TGGATTATGC
TTAGCTGTTC TTTTAATTAC AAAACCTAAA AAGTCTAAGT ATTTAACTCA ATTAGGCTCA
GCATTTTTAT TTGCCATTAT TTTTGGATTC ATAACTTGGC TAATATCCGA CGTTTTTCTT
GTGTTTGGCG TAAGTCTTGG ATGGCTTGTG ATTTGTTCGA TTGCAGGGGG ATTTGCTGCC
GTAGGCTTTG CTCTAAGTGC TGCAATAATT TCTAAAGGAT GCAGAAGAGC TTTCGCTATT
TTTTCGATTA TCTTATTTGT TTTAGCAACA ATGATTCGCG TAAATATGAT TTACGGAGAA
TACACGACTA TTGGATCTGT TTTTGGATTA GGAAATTACC CAAAGTTAGA AGAGCATAAT
AAACACAATG CCATTATGGA GATTAAAGAT TGGAACTTAC TAGCAGATCA GAAAAAACTG
CCTAAAATGC CATCCAAAGG CATTAGCCGC TCTGTTAGAA TTCCTGCAAC GCAATCAAAC
TTCCGCGCTA GAATCGCAAA TGTGTATCTT CCTCCAGCTG CGCTAACAAA ATTTGCTCCA
AAACTTCCTG TAATGGTTCT TCTTTCTGGA CAGCCAGGAA GCCCTAATAG ACTATTTGCT
GCAAGCGAAA TAGTGAACAC TTTAGATGCT TACGCTAAAA AACACAATGG TTTAGCTCCG
ATTGTTGTTT CCCCAGACCA AAATGGCACT TCAACGCACA ATTCACTTTG CGCAAACACA
AAGGTTTATG GGAATGCTCA AACGTACCTA ACTAAAGATG TTGTTAGCTG GATTCGCAAA
AATCTTCCTG CAAGCACAAA TCCAGCACTT TGGCTTATGG GAGGATTTTC TCAAGGTGGA
ACTTGCGCAA CTCAAATAGT TCCAGCATAT CCAAAGTTAT TTGGAAACAT GTATTCTGCT
GGCGGAGAAT TAGAGCCAAC TTACAAGAAT AAAAACGAAA CAATAAACCG CTATTTTAAC
GGGAATCGCA AGGAATACGA AAAACATATT CCAGCAAACA TAATGAGAAA AAACGCTCCA
TTAAATCAAA ATTATTATTC AATAGCAGGA GCATGGGATC CAAAATCACA AATAAACCAA
TCCACTATTG CTGTGGCAGC ACACAAAGCT GGAATAAGCG TTATAACAAT GATTTCTAAA
GGCTCAGGCC ACGATTGGCA TACGGTTCAA AGCGGATTAA AGGTTGCTAT TGATCATCTT
TGTAAAGACG CTGGAATAGC AAAGCATAAT CCAGATTTAA GCTCTTATAG TAATATTCAA
GTGGTTGTTA ATCAGAAGGT GAGGCGATTT AAGATTAGGT TTGCTCGTTG GACGTACTCC
GTTATGTTTG TTGCTTTTTG CGCAATAATG GTTATGATTG TGCAGTTTTC TGTACAGCGT
TCTGGCCGAG TAGAAATGAC TTCATCACTT TCGGCAAGTG CTTGGAACAT AATCTCAAAA
ATGTGGCTTA AGCTTAATTT TGTTTTTGTG CTTAATCTTC TTATTCTTGC GTTAATTTAC
GGTATTTTGC TAATAATCAT AAATCGTTTT TGGATTACGT CTGCTATTTT GATTAGCGCA
TCTATAATTG TTTCTGTTAT TGAATATATG AAAGTGAATG TTCGATACGA AACTATTCTT
CCAGCTGACT TAAACTTTTT AAAAAGTAAT ACTGGAAATA TCGCATCTTT TCTTCCAGAC
AACGCAAATG CTGTTATTTT TAGCTCTATT GTTGCTGTTC TAATAACTTG GGTTATTGCG
CTTTTATTGC ATGTTCTAGA TGTTAATCAT GGAAAAATTG TTATTATTTC AAATTTAAGA
ACTTCGATTT TGGTTCGTGT TGTAACTTTA ATAGCATTAT TAGCGACTTT TGGATGGTAT
ATTTGCACAG TTGGAACTGT TGATTCTAGC GCAAACAATT TTGCTAAGTT TATGGGAGAC
ACGCCATCAA TGTGGGACTC CGTTTACGAC GCTCAAAGAA ACGGCGCATT AGTGGCATTT
TTAAGGCAAG TAAACCCAAA GGTTATGGAT AAGCCTGCGG ATTACAATGA GCGAACTATG
AGCGCTTTGC TAGAAAAATA CAATAATGAA GCAAAGAAAA TAAACGCTTC TAGAAAGTCA
AAAATCTCCG ATAATACTGT TGTTTATGTG CTTTCGGAAT CATTCTCTAA TCCAATAAGA
GTTCCTGGAT TGCAACTAAA TAAGAATCCA ATGCCATTTA TAAGCTCTTT GAAAGAGAAA
ACGGATAGTG GATTAATGCT TTCTTCTGGC TACGGCGGAG GAACTGCAAA CCTTGAATAC
ATGTCTCTTA CGGGATTGAG CATGGTGAAC TTTAACTCAT CTCTTACAAG CCCGTATCAG
CAACTTGTTC CAAATTCTTC TTGGACTCCT ACGATTAACA GGTATTGGGG GAGTGAATCT
AATTCCATAG CATTCCACCC GTATGAGCCG AGTATGTACT TGCGCTCAAC AAACTATAAG
AAGTTTGGTT TTAGTAAGTT CTACTCGCTA GAAGCTCCTA ATGTTATTGC GCACAAAAAT
ATGCTTGATA AATCGCCTTA TGTTTGCGAC GAGTCTGCGT ATAAAAGTGC GTTTGAAAAA
ATCGCCTCTA GTAAAAATAA TCAATTTGTG CAAATAGTCA CAATGCAAAA TCATATGCCA
TTTAGGAATT GGTATAAGAA CAATGATTTT AAGGCTAGTT CAAAGCCTGG CTCGCCAAAG
CTTGGAAGCT CGGAAATATC TTCGATTGAA ACATATGCTA AGGGAGTGAG TTACACAGAT
AAAGCAACTC AATCATTCTT AAATGACTTG GATTCTATAG ATAAGCCAGT GACTGTTGTA
TTCTATGGAG ATCATCTTCC TGGAATATAT AGTACTGCCA GCGATGATGA GAATAATTCT
CTTGATTTAC ATCTAACTGA TTACTTTATT TGGTCAAATA AAAAAGCTAG AAGGGACTAT
TATTCTTCTC CAAACTTCTT TATATCGCAA GTGGCGTCTC ACACAAATTC TAAAGTTTCG
CCATATCTTG CATTCCTTAC AAGATTGCAC GAAAAGATTA GTGCAATGGA GCCTCCTGTA
GTAAATAAGA TTCAGGGGTG GGATAGAATT CCGCAAGGCC AGCCAATTTA CTTGAATCCA
AGCGGAAAGC CAATGATTGC TAGTAGTATG AACAAAGAAA CTAAACAATT ATTGAATGAT
TACCGTTTGA TTCAATACGA TATTACAGCT GGAAAGCATT ATCTTAAAAA CACAAACTTT
CTTGGTTTTT AAATGAAAGT TTTAGTTGTA GGCTCAGGCG CACGAGAACA CGCAATCGCA
GTTGCATTTT TAGCGAGTAA AAGCGTTAGC GAAGTCACAG TTGCTCCTGG AAACCCAGGC
ATGATTAAAA GCGGAATCAA AATTGAAAAC ATTAGCGAAT CGGATCACAA CGCTTTAATC
GAATTTGTTA AGAACAACAA CTACGACTTT GCTTTTATTG GCCCCGAAGT GCCTCTTATG
AATGGCATTG TTGACGATTT TGAAGCTAAT GGAATCCCAG CATTTGGCCC AAACAAAGCG
GCTGCTCAAA TTGAAGGATC TAAGGATTTT GCAAAGCAAC TTATGCAAAG GCATAATATT
CCAACAGCCG CCTACCAAAC ATTTAGCGAG CTAGAACCAG CGATTGAGTA CGTTAAAAAT
CAAGGCGCTC CTATTGTTAT TAAAGCAGAC GGCTTGGCTG CTGGAAAAGG CGTAACAGTT
GCCACTAGCG TTGATGAGGC GCTCGCAGCT TTAGACGATA TTTTTGTAGA CCATCGTTTT
GGCAAAGCTG GAGCAAAAGT AGTTATAGAA GAGTTTTTAG AAGGCGAAGA ATTCTCATTA
ATGAGCTTTG CTAACGGAAC AGATTTTTGG GTTATGCCAA TTTCTCAAGA TCACAAGCGC
GCTCATGATG GCGATACTGG CCCAAACACT GGCGGCATGG GAGCTTATAG CCCTGTTCCA
CAAATTAGCG ATGGAGTTGT AAAACAAGCG ATTGATAAAA TCGTACGCCC AACTTTGCAA
GCTCTTGCAA GCGAAGGCAT GCCTTTTACA GGAGTTTTGT ACGCTGGATT GATTAACACA
GAGCAAGGCG CAAAAGTAAT AGAATTTAAC GCTCGCTTTG GAGACCCAGA AACAGAGGTT
GTTCTTCCAA GACTTACTAG CGACTTTGGC GAAGCTATTT TTAACATTTT GCATGGCAAA
GAACCAACAT TTACTTGGGC TAAAAATGGC GTAACTCTTG GCGTTGTGTT AGCAAGCAAA
GGCTACCCTG GAAAGCTTGT TACAGGAACA CCTCTGCCAC AAATCACTCT TAATAGTGCA
GATCAAAATG TTTACTATTC TGGTGTTAAA TTAGACGAAA ACAATAATCT TGTAACGTCT
TCTGGAAGAG TGGCACTTTT GCAAGTAAAT GGCAAAGATG TTAAAGATGC TCAATCAAAG
GCCTATAGCA TATTAGACAA TCTTAATCTT TCTAACATGT TTTATAGGCA CGACATTGCA
ACTAAAGCAC TTGACTCAAT TAAACACTAC GTTATTAATC CAGTAGAAGC TCGCGAAGCA
TCGCTAGATA GTGTTGATAC GCTTAAAAGC GAGGCGATTG TTCCAGCGAA CGTAGAAGTA
TTAGACGGAT TTAACGATTT AGATTCCAAT GGTTTACAAA AATTCATTGA AGACCGATCG
CTAGCAATGG ACTTGGCTGA TGCTAAATTC TGCCAAGACT ATTTTAGAAG AGAAAATCGC
AATCCAACTA TTACAGAAAT AAAAGTAATA GACACGTATT GGTCCGACCA TTGCCGCCAT
ACTACTTTTG GAACGCATTT TGAAAACGTG CAAATAGATG ACGAGCAAGT AAAAGATGCA
TTTAATCGTT ATCTTAAATT ACGAGAAGAG CTTAACCGCA CAAATAAGCC GATTTGTCTT
ATGGACATGG CCACTATTGG CGCAAAATAT TTGAAGCATA TAGGAAAGCT TAAAAACTTA
GACGAATCCG AAGAAATCAA TGCGTGCACA GTAAAAGTAA AAGTTGACGT TAATGGGCAC
GATGAAGACT GGCTGTTTTT GTTCAAAAAC GAAACGCATA ATCATCCTAC AGAAATCGAA
CCTTTTGGCG GCGCTGCAAC TTGCATTGGC GGTTGCATTC GAGATCCTCT TTCGGGACGC
TCCTACGTAT ATCAAGCAAT GCGCGTAACT GGAGCAGCCG ACCCTAGAAC TCCTATTAGC
GAAACTTTAG AAGGAAAACT ATCTCAACGA AAAATTGTAA CGTCGGCAGC TGCAGGCTAC
TCGTCTTACG GAAATCAAAT TGGATTAGCA ACAGGCGAAG TACACGAGAT TTACCACCCA
GGATATGTTG CAAAACGAAT GGAAGTTGGC GCGGTTGTAG CAGCTACCCC AGCAGACCAC
GTTAGAAGAG AAACACCTGA GCCAGGAGAT GTGATTATTC TTCTAGGCGG CAGAACTGGA
AGAGACGGAA TTGGCGGAGC AACTGGTGCT TCTAAAGCGC AAGACGCAGA CAGCATTGAA
GAGTGCGGAG CAGAAGTTCA AAAAGGAAAT GCACCTATTG AACGCAAGTT GCAAAGACTT
TTTAGACGCA AAGACGCATG CCGCCTTATT AAGCGTTGCA ACGATTTTGG CGCTGGTGGC
GTAAGCGTTG CGACTGGAGA AATCGCAGAT GGCTTGATTA TTAACTTAGA CAAGGTGTCT
AAAAAATACG AAGGCCTTGA TGGCACGGAG CTTGCGATTT CTGAATCTCA AGAGCGAATG
GCAGTTGATG TTTCTGCAAG CGATGCAGAC GAATTTTTGA GCTACGCGCG TCAAGAAAAT
TTGGAAGCGC AAATTGTAGC TACAGTTACA AAAGAAGCTC GAATGAAAAT GACTTGGCGA
GGAAAAACAA TTGTTGATCT AAGCCGCGAA TTCCTAGCTT CTAATGGCGC TCCAAAAACA
CAAGATATTC ACGTTGAAAA TGGCAAAAAA TATGCTACAA AGTGGCAAGA CGAAAGTTTA
GCTGAGCGCA TTAAAAATCT TGTTTCTAAC ATAAACGTGT GCTCAAACAA AGGCCTTAGC
GAAATGTTTG ACTCCACTAT TGGAGCCGCA ACCGTTCTTA TGCCATTTGG TGGCCGCCGT
CAGCTCACTC CAGCACAAGC AATGGTCGCA AAATTCCCAG TATTTGGCGA AACAAACACC
GCTTCTGCAA TGTCTTGGGG ATTTAACCCA TACATTATGG AAAAGAACCA ATTTACGGGA
GCGTACATAT CGGTTGTAGA ATCTTTAGCA AAACTTGTAG CAAGCGGTTT TAAAATCGAA
AACGCTTATT TAAGCCTTCA AGAATATTTT GGCAAACCGC AAAATGTTCC AGAAAGATGG
GGAAAACCTA CTGCAGCAGT TCTTGGCGCT TTAAGCGCGC AAATTGATTT TGGCGTTGGC
GCGATCGGCG GTAAAGACTC TATGAGCGGA AGCTTTGAAA ATCTTGACGT TCCTCCAACT
CTTATATCGT TTGCTGTTTC TACAGGAGAC GCGCGAAATG TTGTTTCTCC AGAATTCAAA
AAACCCAATA GTAAAATCCT AAGAATACTA CCTACGTATA AAGAAGACGG AATCACGCCT
AACGCTCAAA GCTTCTTAGA GGCGATTAGG ATTGTTGAAA ATCTTACTTC AAGCAAGCGC
GCGCTAGCAA TTAGCACTCC AGGTTTTGGA GCTAGTGCGG AAAGCTTGTT TAAGATGACT
TTGGGTAACC ATATTGGGTT AAAGCTTAAC GACTCTGTTA AAACAGACGA CTTGTTTAAG
TCTAGATATG GAACTTTCTT TGTAGAAGTG GATGAAGATT TTAACGTTGT TAGCGAAAAT
CTTGTAAACG TTGAAGTTAT TGGACAAACG TGCAATGAAT TTAAGCTTTA TGCTTGCAAC
GAAATTATTA GTTTAGATGA TTTACAGGAA GATTGGGAAA GTCCTCTAGA GAGCATTTTC
CCATATAGAG GTAAAGGAAG CGCAGTTCGC GAAATAAATT CCACCAATCG CAAGCCTGTT
AGAAATCATA TGAAATCTAA TAGAAGAACG CCATTGAGTA AGCCACGCGT AATCATTCCA
GTTTTCCCTG GAAACAATTG CGAATACGAC ACTCAAGCAG CGTTTGAAAA AGCTGGAGCA
GAATGCAAAA CGCTTATAAT CAATAATTTA AGCGCTGATG ATGTTGTAGA ATCCGCAAAA
GAGCTTGTTA AAGAGATTAA TAAAAGCCAA ATTGTTATGA TTCCTGGCGG CTTCTCTGGA
GGCGATGAGC CAGACGGTTC TGCCAAGTTT ATAACGGCAT TCTTTAGAAA CCCTGCCGTT
AGCGACTCTG TTCGCGATTT ACTAAACAAT CGCGATGGCT TAATGCTTGG TATTTGCAAC
GGCTTCCAGG CTCTTATTAA GCTAGGTCTT GTTCCATTTG GAGATATTGT TCCAATTGAT
GCAGAATGCC CAACTTTAAC GTTTAACACT CTTGGAAGGC ATCAAAGCAA GATTGTTAGA
ACTCGCGTTG CATCTAATCT TTCTCCTTGG CTTTCAAATT GCAAAGTTGG CGATGTTCAT
AGTGTTGCAA TATCTCATGG CGAGGGACGA TTCGTAGCAT TACCAAAAGT TATGGATACT
CTTATACAAA ACGGCCAAAT TGCAACGCAA TATGTTGATA GCAATGGCGT TCCAAGCATG
AACCTTAAAG TAAATCCAAA CGGTTCGCTT ATGGCTGTAG AAGGAATCAC TAGCCCAGAT
GGAAGAGTAT TCGGAAAAAT GGGTCATTGC GAGCGCAGCG GTAACGGTTT GTACGTAAAT
ATTCCTGATT TTAGAACACA AAACATTTTT AGCGCTGGAG TTGAATACTT TACGTCATGA
ATGAAGATGT TTCCGCTAGA AATAATAATG CGAAACACAG CTGCTGGTTC TTTTGCAAAA
CGATATGCCG TTAAAGAAGG AACTGCACTA AAAAAGCCTC TTTTGGAGTT TTGTGTAAAA
TCAGACGATC TTGGTGATCC TTTTATTAAC CCAGAAGGCG TTGTAGCTTT AGGTCTTGCT
AGTGAAAGCG AAATGGCAGA AATTACAAAG CAAGCTCACG CTGTAAACAA TGCACTTTTG
GATATTTTCA ACAAAATCGA CGTTCAACTC GTTGACTTTA AGATTGAAGA AGGCGTTGAT
GCGCAAGGAA ATATTCTTCT TGCAGACGAG ATAACGCCAG ATACGTGCCG ACTTTGGGAT
AAGCGCTCCG AAGTAAGTCA TTTAGATAAA GACTTGTTCA GACGCGATTT AGGAGACATA
ATTCCAGCCT ACGAAGAAAT ATTCTCGAGG CTTAAATCTC TTGCGCAAAG CGAAGGAGTA
AACTTCGACG AAGTTAATCC AAACGATTGT GCTGAACAAA ACAATCGCAC TTTTGGCATT
CTAAATTCAA CGTCATACAC AACAGCTCTT CTTCTAGGGT CTGGAGAGCT TGGAAAAGAA
ATCACTATAG AGCTTATAAG ACTTGGTATT AAAGTATTTG CTGCAGATAG TTATGCGAAT
GCTCCAGCAA TGCAAGTTGC GCAAGAAAAT CGCGTTTTAG ACATGAGCGA TTCTAAAAAA
TTGCAAGAAC TAATAAACAA CATAAACCCA AACATAATAA TCCCAGAAGT TGAAGCAATA
TCAACCGAAG TATTAAAAGA CGTTGTTAAA AAAATTCAAG TCGTTCCAAG CTCTAGTATC
ACTTCGATTG CAATGGATCG CGAAGCTTTG CGAAAAATCG CCCACGAAAA AATTGGTTTG
CCTACTACAC CATATTGTTT TGCTTCAAGC TACAAAGAGT TAGAAGAAGG AGCAAAAATC
GTAGGTTATC CATGCGTAGT AAAACCAATT ATGAGTTCTT CTGGCCATGG TCAATCTATT
GTAAAAGATC CTAAAAATCT TGAAGATGCC TGGTATGAAG CACAAAATGG AAGAAGATCT
AAGCATAAAA CGCAAAGCGA TATATCTCGC GTAATAGTGG AAGCACTTGC TCCTTTAGAT
TACGAGTTAA CGGTTTTAAC AGTGTGCTCA AGCGCTGGAA TAATAACATG CGAACCTATT
GCACAATGCC AAGAAAACGG CGACTACAGG CAATCATGGC AACCAGCAAA CATATCGGAA
AATGTTAGAG AATCCGCTCA AAATATTGCA AAAAAAGCCG TAGAAGGTTT AAGCAAAATA
GCAAAAGAGA ATGGGGAAAC TGGTTGGGGC ATTTACGGAG TTGAACTCTT TGTTCTTAAA
AACGGCGACT TGCTTTTTAA CGAACTATCC CCTAGACCGC ACGACACTGG CATGGTAACA
ATGATTTCGC AATACTACAG CGAGTTTGCT TTGCATGTTT TAGCCATTTT AGGTGTTCCA
ATCACACAAA AGCATACTGC TCTTTGCTTA AAAGATAACG AAGTTGCATT AAGCCACGCA
CTTGTTGTGC AAGGAAACGG AGCTGTAGGA TTTACAAATC TTGCGCAAGC ATTAGATGAA
GAAGATTGCA CAAGATGCGA TATACGAATT TTTGGAAAGC CAGAAGTTCA CGGCTCAAGA
CGAATGGGTG TTATTTTGAC AGTATCGAAC AGCATAAATG ACGCAAAATC TTATGCGACA
CGCATTGCAA GCAAAATACG CACAATAGAA CTGCCATCGA TGTTGCAAAA TGGTAAGTCT
AAGTTGCTAG AAGGTTGGAA TTGTGCTCCA AACATTGTGA CTTACATAAG AATAGCTCTT
TCTGTTGTAT TCATCGTTTT GTATCTTATC TCTGGGCCTT GGGGCTATGC TTCTACTTCG
GTTCGCTGGG CTGCGTTTGC AATGTTTATA ATCGCAGCTT CAACAGATAA ATTAGACGGT
TGGATGGCTA GAAAATATAA TCAAGTTACA GAGCTTGGAA AACTCTTAGA TCCTATTGCT
GATAAGCTTT TAATACTTTC TGCTCTTATT ATTGCTTCTG CTTTTGGCGA GCTTTATTGG
TGGATTACTC TACTGTTTAT TCTTAGAGAA ATAGGCATTA CTGTTTTGCG TTTTTACGTT
ATAGATAAAG GCGGAAAAGT TATTGCAGCA TCTTGGGCAG GAAAGTATAA GACACTTTCT
CAATCTGTTG GAATTTCAAT GTTGCTTGCG CCTATTGTTC CAATATTTTG CGCTTATAAT
GTTTCTGTTT GGGTTGTGTG CTATTACTCG CTTTGCTACG GATTTATAGG CATCGCTCTT
GGTTTTGCGC TTTATTCTGG ATTCCTTTAC GTGCGCGGTG CGCGATAGAT GGCACAACAA
ACAAAAAAGG GTGCTGTGGA TCGTCTTATT GATGCCGACA AGGCAGATCC ACGTAGAAAA
GCAGCGCTAG ATATGGCTCT TGCAAATGTT GAAAAACAAT ATGGCAAGGG TTCTGCAATG
CGATTAGGAG ATAAGCCACT GCAAGATGTT GAGGTTATTC CTACTGGTTC TTTAGCTCTA
GACATGGCTT TGGGAATTGG TGGTGTTCCT CGTGGGCGTA TTGTAGAGGT TTATGGTCCA
GAATCTTCTG GTAAAACAAC GTTAGCTTTG CACATTGTTG CTAATGCTCA AAAGAATGGC
GGAGTTGCAG CGTTTATTGA TGCTGAGCAT GCGTTAGATC CAGTTTATGC GCGTAAATTA
GGTGTAGATA CGGATTCTCT TATTGTTTCT CAGCCAGATA ATGGTGAGCA AGCTTTAGAG
ATTGCAGATA TGCTTATTCG ATCTGGTGCT TTAGATGTTA TAGTTGTTGA TTCTGTAGCA
GCGCTTGTTC CAAAAGCCGA AATTGACGGA GATATGGGAG ATAGCCATGT TGGTTTGCAA
GCTCGCTTAA TGAGTCAGGC TTTAAGAAAG ATGACAGGAG CTTTGTCTCA AGCTGGAACA
ACCGCAATCT TTATTAATCA GCTTAGAGAA AAAATTGGTG TGTTCTTTGG TAATCCAGAA
ACAACTACAG GTGGTAAAGC TCTTAAATTC TATTCGTCTG TTCGAATGGA TATTAGGCGT
GTTTCTACTA TTAAAAACGG AGAAGAAGCT GTTGGCAATC GAACTAAAGT AAAGATTGTT
AAGAATAAAA TGGCTCCTCC TTTCAAAACA GCTGAATTTG ATGTTCTTTA TGGAGAGGGA
ATATCTACTG AAGGCTCTGT AATTGATATG GCTGTACAGT GTGACGTTAT TAAAAAGTCT
GGTTCTTGGT TTACGTATGA GGGTGAACAG CTTGGTCAAG GTAGAGAAAA CGTGCGTCAA
TTCCTTAAAG ATAATCCTGC TATTACGGAA GAAATTAGCG ATAAAGTAAA AGTTGCTTTT
GGGCTAATGA AGCCAGAAGA TCAATTTGTT GAAGTAGAAG ATGAAGACGA TAGCGAAAAA
GCAAAGTCGA ATTCTAATAT GGTTACTTTT TACCCAGAAG GCAAAGTAAG TAAAGTTCAA
GAATTGCAAA TGACAACTCA AAGCGGAAGT AACGTAAAAG TTTGCGCTGT TAGAGGTAAT
TTTGACGACA CTCAAAGCAG CGTTAAGCAA ATCTTTACTA ACGATTCAAT CAATGAATCG
ATTAAGAATA ACAATAATGC TTTGCTTTCT TCTGCTAATT CGATTAATAT AGGCAGACTT
ATTCCTCAAG TTGTTTACTA CTTCTACGCT TATTCTAAGC TTGTTGAACG CGGCTCTATA
AAGCTTGGCG ATGAAGTAGA ATTTTGCGTT CCAAGTGGCA ATTTTGGAAA TATTCTTGCT
GGATATTATG CAAAAATGCT TGGCCTTCCT GTAAAACACT TGATTGTTGC AAGCAATAGC
AACAATGTTT TGTTTGACTT TTTGGTTAGC GGAACATATA ACAAGATTCG ACCTTTCCAT
CAAACGGTTG CGCCTTCTAT GGATATTCTT GTTTCTTCTA ATTTGGAACG CATGCTTTAC
TACATGTGCA ATAAAGATAC GCGACTTTTG CAAATGCTTA TGAGCGATTT GCAACAATGG
GGAGCTTTTG AAGTACCAGA AGACGTGCTT TCTAAAATTC GAGAACTTTT TGGATGCGGA
TGGGCAAACG AGGATCAAAT TCGCGATTCC ATAAAAGAAT GCTGGAATAA GCATAATTAT
GTTATTGACC CACATACTGC TTGTGGATAC TTTGTTATGA GCCATATTCC TCATGATCCT
AGTGTTCCTC GCATTCTTTT AAGCACTGCA AGCCCGTATA AGTTCCCTAG AGTTGTTTGC
GAATCCTTAG GCTTAAATGT TGAAGGATTA GATGATTTTG CTTGCATGGA TTTGCTAGAA
AGCAAAACTT CTACAAACGC TCCTAAAATG CTTAGCGAAC TTAAGAATAA AACAGCTAGA
TTCAACGATG TTATTAACGT TGAAGATATG CCAGATTACG TTCTTAAGTG TGCTAACGAA
ATCTGCTAAA TGGATGCTGG AAAACTAGAC AGACTTGTGT TTAACAAAGA AAGAATAGTT
AAATCAGCTC AAAGTGTTAG AAAAATAGCG CAATTACAAG ATCCTGTTGG CCAAATTGTT
AGAGGATACA CGCTGGAAAA TGGTATTAGA CTTTCTCAAG TAAGAGTGCC AATTGGCGTA
ATGGGAATGA TTTACGAAGC TAGACCAAAT GTAACTGTTG ACGTTGCATC TTTGTGCGTA
AAATCTTCAA ACGCTGTAAT TTTAAGAGGC GGAAGCGCAG CCGAATGCAC AAATCATGCA
ACTGTTAGCG TGTTAAAGCA AGTCTTAAAA GATTTTGGTG TAAGTGAAAA TCTTATAGAA
TCTGTTGATG ATCTTGGCAG AAGCGGTGCA ACATCAATGA TGCACGCACA TGGTCATATT
GATGTTCTTG TTCCTAGAGG AAGCGCAAAT CTGATTGCTG CAGTTGTTAA AGAATCAACA
GTTCCAGTCA TAGAAACTGG CGCTGGAAAC GTTCACGTTT ATGTAGATAA AACAGCAAAC
TTTAGTCAAG CAATTCAGAT TATTATAAAC GCAAAAACTC AACGAGTCGG AGTTTGTAAT
GCTGCAGAAA AATTACTTGT AGATCGAAGC GTTGCTAAAG ATTTTCTTCC AAAAGTCGCA
AGCGAATTAG CGAATCGTAA TGTTTTAATT CATGCTGATG AAGAATCATA CAATATCTTA
TCATCCGCAA ATATAAGTGG TATTAAACTA GAGCATGCAA ATAATGAAGA TTGGTCTACA
GAATACTTGT CTTTGCAAAT CGGAGTAAAA GTTGTAGATG GTGTTAAAGA TGCCATTAAT
CATATTTCAA AATATTCAAC GGGTCACACG GAAACGATTA TTGCGCAAGA CTACTTAACG
ATTAATGAGT TTGTTTCGTC AATAGACAGC GCGGTTGTTA TGGTAAATGC TTCAACAAGG
TTTACAGACG GCGGCGAATT TGGTTTTGGA GCGGAGCTTG GAATTTCCAC GCAAAAGTTG
CATGCAAGAG GGCCAATGGG CTTAGTAGAG ATGACAACTA CAAAGTGGGT TGGCTACGGG
CAAGGACAAA TAAGGGCTAT GCCTGATTCT AATGTGCTTG ATGCTTTAGA TGTTGCAGCA
GAAAGATTGT CTATTGTTCG TTACGTGTTT TTAGTTCAAA TAGAAGATGG GATTGCTTCT
GCAAGTCAAA GGTCTTCTCT TGAGTATGCT GACGCTGTTT TAATGGGTTG GCCAGATAGA
GATAATCGAG ATGTTGTTAC GCCAGAAAAT AGCACAATAG ATAAGATTAA TAAGAACTTG
CAAAAAATGG AAAGTAATAT AGCTGAATTT AGTAAGTTTG AGCGCGCTAG TCTTATAGAC
AATATGAGCG AAGTTCTTGT AGGGATTACG GAGTGTGTTG CAAACATTAG AGGTGTTTTC
CAGCCTGATT TTGCTCTTCC AACGTTTGAA GAAATTAAGC GCGTTGTTCA AGATGAGTGG
AATGAAGAAA TGGGGAACAT TAATCCAGAC AAAGCAAATG TTGCTTCTAG CGTAATTGAT
GAAGCGAAAG CAGATGATGC TGCAGATGCG TCTAATAATT TACGCGATGT TGCTCTTGAA
GTCGCTAGAA TTTTGGAAGA TGTTGGTAAG CATGCGTATC AAGACCAATT AAATCCTAGA
GATATGGCAA TGGTTTTGGG GGATAATCAA GCAGATTCTG GTTTTGGAGA TAAGCTCGTA
CGATTTATTG AAAATCGTCT TACGTACATA AATACTTTCC AAGGATTTTG GCGTAATCGC
CCAGAAAATT GCAATATTGG TGATCGTTTT TGGTGCGTTG GAAATATTGA CGGAGCTATT
AACTTTAATC GAGATATGGC AGAGTGGACT TTAACTGTTT CGCTTTTTGA GTTTAATGAT
CAAGGCTCCG CAAGGCCTGT TCTTGGAGTT GTTCATGCTC CAGCTTTAGG GCTTACCTAT
CTAGCAGCTA AAGGTCAGGG TGCTATTCGT ATTCGCAAAA CTCCTAATGG AGAAAAGCGA
GAGAAAATCA CGCCTTCTAC TACATCAACA TTGCACGGTT CTGTTGTTTG CTACGGAATG
TCTTATATTC CAGGCGAATC TAAAAGAGCA TTGGATGTTG TTTCTTCGCT TGAGGAAGAA
TGTCCAGCAG ATATTAAGCG CATTGGCCCT GCTTCTCTCG ATTTATGCAA GGTTGCTGAT
GGCACTTACG ACGCTTATTT TGAGCCGCAT CTTCACGAGT GGGATATTCC AGGCGTTTCC
GCTGGTGCTG TTGTTGTTAA AGAGGCTCAA GGTCATGTTC GACAATGGAA TGGTGACTCA
ATCCACTGGA GACGCGAAAA CGACGTTATT GCTTCAAATG GTTTAATAAA TAAGGAGCTT
CAAAACTATT TGCGATAGAT GGTATTGCCT ATTTTATTTG CTGGAACTCC AGATGTTGCT
GTTGCTCCTT TGCGCGCGCT AGCTGAAGAT AAAGAACATT TTGATGTGCG AGCTGTTCTT
ACTCGTCCAG ATGCTCCGAC TGGCAGAGGT AGAAAGCTTG TTCCTAGTGC TGTTAAAAAA
GCTGCGATTG AGCTTGGGAT TCCTGTTCTA GAGGTTAATC CTAGCAATGA GCAAGAGTGC
GTGAGTGCTC TAAAAGCTAC TGGCGCAAGG CTTGCAGCCG TAGTTGCGTA CGGAAAGATT
CTTCGCCAAT CGGTTTTAGA TGCTCTTCCT TTAGGATGGT ACAACTTGCA TTTTTCGCTT
CTCCCGCAGT GGCGAGGTGC TGCTCCTGTT CAGCGCGCAA TATGGGCTGG AGACGATATT
ACAGGTGCAA CAGTTTTTAA GATTACGCGC GGAATGGATG AAGGTCCGAT TCTTGCACAA
ATGACTACCG AGATTGGCGC TCACGAAACA GCTGGCGATT TGCTCACGCG ATTAAGCAAT
GATGGCGCAA ATCTTCTTTG CTCTGCTCTT GTTGGCTTGG AATCTGGTCA AATTATTCCT
GTTGAGCAAG ACTCTACTCC TTGCCAAATC GCTCAAAAAA TCACTGTTGA AGATGCTCAT
ATTCGTTTTG ATATTCCATC ATTTGCAATC GATAGGCAGA TTCGCGCTTG CACGCCAAAT
CCTGGAGCTT GGTGCAATCT TCATGTTGAT TCTAGTGATT TGCAAACAAT CACTTTGCAC
GTTCTTGCTT GTGCATTAGC AAAAGATGAA GATATTGAAT TACATAGTCT AAACGAGCTT
AAACATGGGC AGATTCTTGC AAAAAAGCAC AATGTTTGGG TTGGATGTGC AAGTGGAGCT
ATTGAGCTTT TAGAAGTTAA AGCGCAAGGT AAAAAAGCTA TGAATGCTGC AGATTGGGCG
AGAGGAGCGC ACTTAAGTAG TGAATCCTAC TTGAGTTAAA TGACTGAAGC AACGCAGCGC
ACTAGCGATT CCGGCGTTTC TATTTGGTTG GACGATTTGT CCCGTACCCG CATTGAGTCT
GGCTCTTTGC AAGATTTGAT TGCTAACAAG AATGTTGTTG GTGTTACTAC CAACCCATCT
ATCTTCCAGA AGGCTTTGAG CCAGGTTGGC CCATACGACG CACAGCTTAA GGAACTCGGC
AAGGTTGACG TTGAGACCGC TATTCGCGAG TTGACAACCA CCGACGTTCG TAACGCAACT
GATATCTTCC GCGAGATTGC AGAAAAGACC GACTTTGTTG ACGGCCGCGT CTCCATCGAA
GTTGACCCAC GCTTGGCTCA CGATACTGCT AACACTGAGA AGCAGGCGGA AGAGCTTTGG
GCAAAGGTTG ATCGTCCAAA CGTTATGATC AAGATTCCTG CAACTTTGGA AGGTCTTCCA
GCTATCACCG CTACCCTCGC TAAGGGTATC TCCGTGAACG TAACCTTGAT CTTCTCCCTC
GAGCGCTACG AGCAGGTTAT CGACGCCTTC ATCGAAGGTA TTGCTCAAGC TGCTGCTAAC
GGCCACGACT TGAAGCACAT TGGTTCCGTA GCTTCCTTCT TCGTCTCCCG CGTTGATAGC
GCTGTTGACA AGCTCCTCGA AGCTAACGGT TCTGCTGAAG CTAAGGCTCT TGAAGGCAAG
GCTGCTGTTG CTAACGCTCG CTTGGCTTAC GAACTCTTCG AGAAGAAGTT CGCTGCCGAC
CCACGTTGGG CTGAGCTTGA GGCCAAGGGC GCTAAGAAGC AGCGTCCACT TTGGGCTTCC
ACTGGCACCA AGAACGCAGC TTACTCCGAT TGCAAGTACG TTGACGAGTT GGTTGCTGAG
CATGTTGTTA ACACCATGCC AGAGAAGACT TTGAACGCTC TTGCTGATCA CGGCAACGGT
GCTGCTTCCA TTAAGGGCAC TTACGAAGAG AGCCACGCTG TTATGAACAA GCTTGCTGAG
CTTGGCATTA ACATTAAGGA CGTTACCGAC AAGCTTGAGG CCGACGGTGT TGCCGCCTTC
ATCAAGTCTT GGGATTCCGT GATTGCAGAC GTACAGTCTG GCATCGATCG CGTAAACGCC
TGAATGTTTA CGCATCACGC AAGTGTCGAT ACTAAGCTTA GCCGCGCAGT AGAGCGACTT
TTGGATTCTG CTACAGAAGA TGGTGTTTTG TCGATTGTTC AAGCAGGGGA GCCTGTTTTA
AGGCAGCGCA CGGTTGCTTA CGATGGTCAG CTTACGCACG CAACGCTTAA CAAGCTTATT
TCGCTTATGC ACAGCACTAT GCTAGACGCT CCAGGCGTTG GTTTGGCAGC GCCGCAAATC
GGGCTTGGCT TAGCGATTGC GGTTGTAGAA GACCACGTTA GGGATGACGA AGACGACCCT
AGAGATATTG CGGAATTGCC ATTTAGAGCG ATTATTAACC CACACTATGA GCCAATTGGC
ACGCAAACGC GCAGCTTTTA CGAGGGCTGC TTAAGTGTTG CTGGGTATCA AGCTGTTCGT
CAGCGTTGGT TAGACATTCA AGCCACTTGG CAAGACGAGG ATGGAAAGCA ACATTCGCAA
CGCTTGCACG GTTGGCCAGC GCGAATCTTC CAGCACGAGA CGGATCATTT GCGCGGTGAG
CTTTACATTG ATCGTGCTGA GATGCGCTCG CTTTCTAGTG ACGAAAATCT TGAGGATTAT
TGGGCAGACG AGGCAGTTCC TGTAAACGCT GCTAGAACAC TCGGATTTGC GATTTAACAC
GAAAGCCGTA TGGATAGCAA CGGCACAAGC GCAAAAATCG ACTTAGCTTC GATTTTTCCA
GCTAAGGGAG ATAATCGAAG GCCTCCTGAT TGGCTAAGTC GCGCGCTTAT GTATGCGGTA
ATCGCCGCGT TTGTTGCGAT TTTTGTTTGG TTTGCGTGGG GAAGTATAGC TTTTATAGTT
TTCGACGTTG TAATCTCCAT TTTTATAGCG TTGGCAATAG AGCCACTTGT TGTGCGCCTT
ATAAAACACG GTTGGAGTAG GGCTTTTGCG TCTTTGGCAA GCTTGGTTGG GCTGCTTGCG
GTTATTATTT TGCTGCTTGT TCTTTTTGGC AATCTTTTTG TGCAACAAGC TGTTTCCATG
GTTCTTGGTT TACCTGATTT ATACAACCAA TTTGCGCATT TTGTGTTAAA TTCCACTGGA
TTTAAGATGC CAAATATCGA GCAGCTTGGA ATGGAGATTT TGCGCAACAT TCAAACATCG
TGGGTTGTGG ATTTTGGCGG TTTTGCACTT AACACCACCT GGGGTTTGAT GGCCGCTTTG
CTTGATTTGC TTACCATTTT GATGGTTACT TATTATATTT CGGCTGCAGG TCCTGCAATG
CGTAGAAGCG TGTGCCGCTT GCTGAATCCT AAGTCTCAAA GGCGATTTTT GTTTATATGG
TCGGTTGTTC AAGAGCAAAT ATCGAGCTTC TTATTCTCGC GCACAATTTT GGCTGCGATT
AATGCAACGG GTACTGCGAT TTTCCTAATA TTTATGAAAG TTCCGTATTG GCTTCCGCTT
GCGCTGTTTT GTGGAATAGT TTCGCAATTT GTGCCTACGA TTGGTACGTA TTTGGGTGGA
GCTTTGCCAA TCGTGTTTGC TTGGAGTTCC AACGGTTTTG CGTCAGCTTT GGCTGTTCTT
GTTTTTGTGA CCATCTATCA GCAGATTGAA AACATGGTGA TTTCTCCTAA GATTTCCGAA
AAAACAATGG ACTTAAATCC TGCTGTAGCA TTTTTGTCGG TGTTGGTAAT GGGTGCTGTT
TTTGGGGCGC TTGGAGCATT TTTGGCGCTT CCTGTTACTG CCAGCTTGCA AGCTATTCTT
AAGGTTTGCA CAAAGCAGTA CAAGCTTGTT GATTCTCCAT TAATGAACGA TCCAAAGCCT
AATCGCAAGT CGATTATGGT TACGAGTGTT GAAGCGATTG GCAATAGTTT TGTAAAGCCT
GTTAAAGACA AGGTTCTTCG AGTTATGAAA GGCTCGTCTT CTAGAGTTTC GATTAATGAA
GACATTATGT ATTGGTATAA GCAAGCTTAT GTTTCTTCTA GTGATTCTAA TTCTCAAGAA
GATTCTGGAT ATATTGCTAC TATGGCGATT TCGCGCGATG TTCTAGATGC AGTTAATCGC
GATATTGCTA AGAAACGCGC GGAAAATGCG GATTTGGATA GTGGGCAAAA CAAAAAATCG
AACACAAACA CAAATCCACG AAGCGGGTGG AATAAATGAA TGGCAAGTGA AGAAGCAAAG
TTTGTTGCAC GCGCCCAGCG TTTGGGCGGA TTTGGTCAGA CCAGTGGTGT GTTTACAAAT
CGTTATGTTT TGCCTCAATT TGGTGAGCAA ACGCCATATG GTATGAAAAC GCAAGATCCA
TACACTAAGC TTTTTGAAGA CCGCATTATT TTTATGGGTG TTCAGGTAGA CGACACTTCT
GCAGACGACA TTATGGCTCA GCTTTTGGTT CTAGAAAGCA TGGATCCAAG CAGGGATGTA
ATGATGTACA TTAACTCTCC TGGTGGCTCT ATGACGGCTA TGACGGCCAT TTACGATACC
ATGCAGTACA TTAAGCCAGA TGTTCAAACG GTGTGCTTGG GTCAAGCTGC TTCGGCTGCT
GCGATTTTGC TTGCTGCTGG CGCTGCTGGT AAGCGTATGA TTTTGCCAAA TGCTCGCGTG
CTTATTCATC AGCCTGCAAT GGGTCAAGAT TTTGGCAAGG CTACAGAGAT AGAGCTTCAG
GCTAAGGAAA TGTTGCGTTT GCGTGAATGG TTGGAATCCA CTCTTGCAAA GCACACTGGC
CAAAGTGTTG ATCGTATTCG TAAAGATATT GAGGTAGACA CTATTCTTAC CGCTCCTCAA
GCTAAAGAAT ACGGTATGGT AGACGAGGTT CTGGAGCATA GGTCTTAAAT GCAAGAAGGG
GAGCCACAAA ATCCAACGGA TTCGATTTTT AATCAACTCT TAAAAGATCG TATTATTTGG
CTTGGCTCTG AAGTCAAGGA TGAAAATGCC AATATTATTT GCGCTCAGAT GCTTATGCTA
GCTGCGCAAG ACCCTAAGAA AGATATTTGG CTTTATATTA ATTCGCCAGG TGGTTCTATT
ACCGCTGGAA TGGCCATTTA CGACACTATG CAGCTTATTG AGCCAGATGT GGCTACGATT
GCTGTTGGCA TGGCTGCTTC TATGGGTCAG TTCTTGCTGA GTTCTGGCAC GCCTGGTAAG
CGTTTTATTA CGTCTCATGC TCGCGTGCTA ATGCACCAGC CTTCTGGCGG TGTTGGTGGA
ACTGCTACAG ACGTGCGTAT TAATGCTGAA CTTATTATGG ATATGAAGAA AACTCTTGCT
GAGCTTACTG CTCAGCAGAC TGGTCATACT GTTGAAGAGA TTTACCGAGA CAACGAGTAT
GATCATTGGT TTACTGCTCA GCAGGCTTTG GAGTATGGCT TTGTAGATAA GATTGTTACC
ACTCCAGCTT CTATGCGTGG GGAGGAGTGA ATGGTTCTCG ACGCTTTGGC AGAAAGCCTC
GACGTTTCTG TTTCTCAAGC AGACGTTACC AACTTCTTGG TTTCTGTTGC TCAACAGTAC
GGAATGGATC CAAGCCAGTT TATTAACGCT ATTGTTCGCA ATGGTCAGCT TGGTTCTGCT
GTTCAAGAAG TTGCTCGCTC TAAGGGCTTG CTTGCTGGTA TGCGTGCTGT AAAGTTTGTT
GCTGGCGGAG AAGCTCTTGA TTTGAGTGCT TTCTTGTCGG AAGATGAAGA GGAAGACGAA
AGCGTTAAGG CTGCTTCTGC TGCTGCAGCT GTTGCCGACG AGCTTGCTGC GTAGATGGTT
GAAAACACAG CTTTTCGCAC TACGACTCAG CACATGTTAA AGGAGTCAAA AGAGTATGCC
CGACAAACTT TAATGGGTGG TCTTTCTGGT TTTGAATCAC CAATTGGATT AGACAGAAAA
GACCGCTTAG TTGCTCTTAA AACTGGCGAT ATTGGGTTTG TGCATTCGTG GGATATTAAC
ACTTCTGTTG ATGGCCCTGG CACTCGCATG ACAGTGTTTA TGAGCGGTTG CCCACTTCGT
TGCCAATATT GCCAAAATCC TGATACTTGG AAAATGCGCG ACGGAAAGCC AGTCTACTTA
GATGCAATGA TTAAAAAAGT TGACCGTTAT CAAAGTCTTT TTAAGGCAAC AGGCGGCGGA
ATCACATTTT CTGGCGGCGA GTCCATGATG CAACCAGCTT TTGTATCTAG AGTGTTTCGT
GCTGCAAAAG AGATGGGCGT GCATACTTGC TTAGATACTT CGGGCTTTTT GAATCGCAAT
TATACAGACG AAATGATTGA CGATATTGAT CTTTGCTTGC TAGATGTTAA ATCTGGTATT
GAAGAAACGT ATAAAAAAGT AACTGGCGGC TTGCTTCAGC CAACTATTGA CTTTGGTCAG
CGCTTGGCGA AGGCTGGTAA GAAGATTTGG GTGCGTTTTG TGCTTGTTCC AGGTCTTACA
GACAGCGAAG AAAACGTTGA AAAAGTTGCT GAGATTTGCG ATTCGTTTGG GGATGCTGTT
GAGCATATTG ACGTGCTTGG ATTCCATCAG CTAGGCCGCC CAAAGTGGCA TGAGCTTAGG
ATTCCATACC CTCTTGAGAA TCAAAAAGGA CCTTCTAGAG CGCTAAAAGA GCGAGTTGTA
AACCAGTTCA AAGACCACGG TTTTGTTGTG TACTAGGTTG TTGTGTTTCC AGAAATGACA
CTAACTGGGT ATCCAATCGA AGACCTTGCT TTGCGTGCAA CATTTAGAAA AGCAGCTAAT
AATGCCGCTT ATAGTCTTGC AAAAAGCTTA AAAGATAGCG GATTAGGTGA TTTATACGTT
GTTGTTGGAA CGGTTGGTGT AGACGATGAG TTGGGTAAGC CAAGAAATCG CTTGCTTGTT
ATTAACAACG GAAAAGTGGC GCTTGTTTAC GACAAACATT TTTTGCCAAA TTATGGCGTT
TTTGACGAAT TTAGAATTTT CTCTTCTGGA GATGATTGCG GAATTCTAAA CGTTAAAGGC
GCAAAATTAG GATTTGCGAT TTGTGAAGAC ATTTGGCAAG ATGGCGGCCC AGTTGCGCGT
CTTTCTAAAG AGGGTATTGA TGTTCTAGTA ACAATCAACG GTTCTCCATA CGAAGAAGGC
AAAACGGATA TTCGCTTAAA ACTGGCTCAA AAGCGTGCAA AAGAGGTTAA TGCTCCGCTT
GTTTACGTAA ATCAAGTTGG TGCTCAAGAC GATCTTGTTT TTGATGGCGG CAGCTTTGTA
GTAAACGCAG ACGGGTCTTT GATTGAGCGT TCTAAGATGT TTGATCAAGA CTTAAGTTTT
GTTGATTTTA ATACAGATTT AGATGTGCAA AAGTGCTCGA CTATTGCTCA AAAATTAGAC
CCAGACGAAG AAGTTTATTG CGCATGCGTT TTAGGACTTA GAGATTACAT GCGTAAAAAT
GGCTTTAAGG GTGTTTGCTT AGGACTTTCT GGCGGAATCG ACTCTGCGCT AGTTGCAACT
ATGGCGGCGG ATGCTTGCGG AGGGCAAAAC GTTTGGGGAA TTTCAATGCC AAGCATGTAT
TCTTCGCTTG GCTCTAAAGA CGATGCTTGC GATTTAGCTA AGCGCCTTGG TGCGCATTAC
GATATTCAGC CTATTGAGCC GCTTTTTAAG TCATTCCAAA ATCAGCTTGA TTTACAAGGC
GTTGCTGCAG AAAATTTGCA AGCGCGAGTT AGAGGCGTGA TTGTTATGGC GTATTCTAAT
TCAAAAGGTT TGCTGGCTTT AGCTACTGGC AATAAGTCGG AGCTTGCATG CGGTTATTCT
ACGATTTATG GAGATGCGGT AGGTGGGTAT GCTCCTATTA AAGATTTGTT TAAGACTCGC
GTTTGGGCGC TTTCTAGATG GCGTAATCGC GCTGCTAAAA ATGGCGTAGG TCTTGGAATG
TTGCCTATTG CTGGTAGTGA AGATTTTGCT CCAAAAGATG GCATTCTTAT ACCTGTAAAC
TCTATTGTTA AGCCTCCAAG TGCCGAGCTT AGGCCAGGGC AAAAGGATTC AGATTCTTTG
CCAGAATACG ATTTGCTAGA CAAAGTGCTG GAAGCGCATA TAGAGCTTGC TCACGGCAGG
GCGGATTTGC TTGCAGACGG TTTTGATGAG CGCACAGTTG ATACAGTTAT TCGGCTTGTA
GACCGCGCAG AATGGAAGCG TAGGCAGTAT CCGTTAGGGC CAAAAGTTAG TGCGATTGCG
TTTGGCAGAG ATAGGCGAAT TCCAGTAACA ACGGCGTTTA GGGAAGTTCC AACAGTCGTT
AAAGACGTTG ATTTAGCTGC TCTAAACGGA AACTACGCTA TTCAAGCTGG ATTTAACCCA
ACTAAAGATC CTCTCACAAG CGAAAAAGTT GGAGGCGTAG CCGCTAAGAC ATACGAAAAC
ATTATTGCTG TTAAGAAGGG CTCCGAAAAA CTTGCTAAAA TCAAGGCTCT TGTAAAAGCG
TTAAAAACAG ATGAAGTTCG TGATTTTATA AAGAAAAACT ACAACGGCGC TGTTCTTCCA
GTGTTTTAAA TGATTTTCCA AAACTTTAGT CTTTTCCAGC AGCGAACTGT ATTGCAAAAT
GTGACTTTTC CTTTGGAACT AAACCACACG AATAAAAACG AACGAGAAGA GCGAGCAAAA
TATTTGCTTG ACTTAGTTGG CTTAAAAGAT TTAGCAAACC GCTACCCTAT TCAGCTTTCT
GGCGGCCAGC AGCAACGTGT TGCTATTGCG CGAGCGCTTG CTAACAATCC TTCGATAATG
CTTTGTGACG AAGCTACAAG CGCATTGGAT TCAACAACTA CTGCGCAAAT ACTTGATTTG
CTTAGAAGAA TTAACCGAGA TCTTAACGTT ACATTGGTTA TTATTACTCA CTCTCTTGCA
GTTGCACGCA ATATTTGCGA TAGAGTCGCA ATGATTGATA GTGGAAAAAT CGTAGAAATC
GGCGATACTT CAACGCTTTT TAAGAATCCG CAAAGCAATA TTCTAAAAAC ACTTATTGCA
AACGAAAATG TTGAAAATCA TAGAGATAAC AGCAAAAACT AAATGCTAGA AAATATTTCA
CAATTTATAG ACGAATATGG AGAACTAATT ATTGAAGGCA CAAAAGACAC AATTGTTATG
ACTTCAATAT CTACATTATT TGCATACGTA ATAGGACTTC CAATAGGAGT TCTTCTTATA
ACAAGCGCAA AGCAAGGAAT TTGCAAAAAC GCGCTGCTTA ACACTGTTTT AGGAAGCATT
GTAAACGTTG TGCGATCTAT TCCGTTTATA ATTTTGCTTG TTGCTATAAT CCCACTTACA
AGGCTTATTG TTGGAACATC TTTAGGTGTT CCAGGAGCAA TTGTTCCGCT TGTTATAACA
GCTGCGCCAT TCGTAGCGCG AATTGTCGAG CAATCTTTGG CAGAAGTTGA CGGAAGTCTT
ATAGAAGCTG CTCAAAGTTT TGGAGCAAGC AACACACAAA TCGTATTCAA AGTATTGCTT
TTTGAAAGCT TGCCTTCGCT AATTCGCGGA GCAGCATTGA CTTTTATCAC ACTTTTTGGA
TTCTCTGCAA TGGCTGGAAC AGTTGGCGCA GGCGGACTTG GAGATATTGC GATTCGCTAC
GGGTACCAAC GCTACCAATA CGACGTTATG AGCGCAGCAG TAATTTTGTG CATTATTCTT
GTGCAATTAG TGCAAAGCAT TGGAGATTTA ATATCCAACA AAATCAACCA TCACGAGCGC
ATGCATACGT CTGAAGGCGA TATAAAGATT AATCTTTTTG ACGATAAAGC GCCTATTACA
GTAAAAAATT TCGTTGACTT GGCAACTGGC GCAAAAGAAT GGGTAGATCC TTTTAGCGGC
GAAAAGTCTA ATGAGCCTTT CTACAATGGC TTAACTTTCC ACAGAATTAT TAAAGACTTT
ATGATTCAAG GCGGATGCCC TCTTGGAAAC GGAATGGGCG GCCCTGGCTA CGAATTTGAC
GACGAGATTG ACCCATCGCT AAAGTTCGAT AAGCCATATT TGCTCGCAAT GGCAAATGCT
GGAAAGCAAC GCGGACGCGA CGGTCGCTTG CATGGCACTA ATGGATCTCA ATTCTTTATA
ACAACTGTTC CAACTCCTTG GCTTGATGGC CATCATACAA TTTTTGGAGA AGTCGTAGAT
GATGAGTCTA AAGCTGTTGT AGACAAGCTA GAATCTGTTC CAACAGATAG GTCTGACGCT
CCACTAGAGC CAGTTGGAAT CGTATCCATT GATGTTAGTA ACAACAGTTC ATCAACTACA
GTTCATCGCG GTCTAAAAAC ACGCCACATT TCCATGATTG CTTTGGGTGG AAGCATTGGA
ACAGGCTTAT TTGTAGCTAG TGGCGCAACA ATCCACATGG CAGGCCCTGG GGGTGCGCTT
TTAGCGTATG CTGCAATCGG CATTATGGTT TATTTTCTTA TGACATCTCT AGGTGAGATG
GCAACGTATA TGCCAATTAG TGGATCTTTT GCATCTTATT CTGGAAAGTT TATTGATCCA
GCTTTAGGAT TTGCAATGGG TTGGAATTAT TGGTTTAACT GGGCAATCAC GGTTGCTGTA
GATATAAGCA CTGCAGCAAT CGTTTTGCAA TATTGGCTTC CAAAGGTGCC AATTTGGGTA
TTTTCTCTAA CAGTTCTTGT TGTTATTCTT TTGATTAATA TTCTTACTGT TAAGTGCTTT
GGAGAAACCG AGTATTGGCT TTCGATTATT AAAGTTGTAA CCGTTATTAT ATTCCTTGCT
ATTGGTTTGC TTACGATTGT TGGCATTTTA GGCGGAAAAG CGCCATTGCT AAGCAACTTT
ACGCATAAGA ATGCTCCATT TGCTGGAGGA ATCCCAGCTG TTTTAGGCGC GTTTGCTATC
GCAGGCTTCT CGTTCCAGGG AACAGAGCTT ATTGGTATTA CAGCAGGCGA ATCTGCAACA
CCAGATAAGA GCATTCCAAA GGCTGTAAAG CAAGTGTTCT GGCGTATTGT TTTGTTCTAC
ATTCTTGCAA TCTTTGTAAT CGCATGCATT ATTCCATACA CAAGTCCAAG TTTGCTTGGC
TCGGAAGCTA GCGATATTTC TATAAGCCCA TTCACGCTTG TGTTCCAGCG AGCAGGATTG
GCAATTGCAG CAACAATCAT GAACGCTGTT GTGCTTACAT CTGTTATTTC GGCAGCAAAC
TCTGGAATGT ACGCTTCTAC TAGAATGCTT TACGCTCTTG CAAAAGATAA TCACGCTCCA
AAGATGTTCG GAACCGTAAC AGCATCACAT GGATTTGGAA TGTGTGTAAC AACTAATTTG
GTTGCTCAAA ACACTTGCGG TGTGCGCGAA GTTTACACTC CTCCAACCGA CTTTTTGCAA
GCGCAACTAG AAGCAGTATT TGATGACGTA ACTATTGATG CTGTAAAAAT CGGCATGCTT
GGAGACAAGT CATATATTAG TCTAGTTCAA GATTGGCTTA AAAATCATCC TGTTCCTGTT
GTTGTGTTAG ATCCAGTGAT GGTAGCAACT TCGGGAGATA GGCTGCTTGA AAAGTCTGCA
GAAGATGCAA TGCGTGAGTT TGCGCCTCTT GCGGATGTTA TTACGCCAAA CATACCTGAA
CTCGCAGTAT TATGCGATAA GCAGCCTGCG TCCAATTTTG AAGAAGCTTA TGCTCAAGCA
AGCGAGTGGA GTGCAAAAAA CAATACTATT GTTATTGTTA AAGGCGGCCA CTTAACAAGC
GAAGATGCTG GAAATACTGT TGTGTTCCCA GATGGTCACA GAGTGCACGT TCCTTGCCCT
AGAGTTGATA CAACAACAAC GCATGGCACT GGCTGCTCGC TATCTTCTTC TCTAGCTACG
CGCATAGGAT TAGCGTTGCG AGAAGGAAAG AAGCTAAGCG ATTACAGTAC TGTAGCGAAT
GCTTTAGCGT GGTCGTCAAG ATGGCTTAAC GAAGCTATTG CTTGCGGTAA AGATTTGCAT
GTTGGTCATG GGCCTGTGAA CCATGCGGCT CGTAATTATG TGAAACGTGC TTTTGCAATG
GCAAGTGTTG CAATACTTGC CATTGCCGTG CTCGCATCAG GATTTAGTGC AGCTTTACCG
GCAGTTGCAT TAGAAAATAG TAATAAATAC GATTCTACAA AAAAGGAAGT GCTAAGTCAC
GGCCATACGG ACGTATTTTA CCCAATTCAA TACAATGGTA AGTTCATTAT GGCCGTCGAA
AAAGACGGTG CCACTTTCAA GCCTGAAAAC ACTACTTTGC ACGTAGCAAA AAACACGTAT
ACTCAGCTTC CTGCGCTCGC TACTGAATAC TACTATCTCG ATAGCTCCGG AAATCAAAAA
GGAAATCCTC TCTTCCCGGG TTGGGACACA GGTTATGCTG CAACTTTAGT TGGCGCACCT
CACGCAGATG ACGCAACAGC AGATATTGCA ATTCAGCAAG TTACTGGACC AATGAACGGG
CGCATTCTGC TTTGGACTAC CGATGGTGCT GGTAAAAATT CGAAGAAATT ATCGTTTGAA
GAGAACGATT TAGACGACCC TGATACTGAT GGCAGTCGAT TTATGCTACC TGGCGTAATT
CACCAACATA CTGCTGGCCA CGTGCATGCA AACTGGGGAT TTACGCAGCC TGGCGTTTAC
AAACTAAAAG TAGCAGCAAC TATTACAAAT AAGAACACTA AGAAGCAGAT CACAACCGAA
CCTGCAGAAT ACACTTTTGA AGTAGAAGAT ACATATTCAG GCGAAGTACC TGCTATTACG
GAACGCGGTG ATTTTATTAA TCCTGACGAT GATGCACACG AAGCTTCCAA AGATCATAAA
GACACGGATA AAGACGATGG CGGCGATATG CGCATCGGCA ATATTCGTGA TTCCGGACCT
CATCCGCATT ATCATTCATA CGAAGGTTAT GGTGGTTTAG ACTTAAAAGT AGTTAAACCA
AAGGGCGCTT GGAGATATGT GCGTGCTGAC GAAGGCCCTG ACGCGTATGG AACCACTTTT
GCTGAGAGAT TGCAGCTTCC AGCTGAGCCT GCAATGAACA AGATGAAAGT GTATGCTCAC
GCAGAAGGTG AAACGCAAGT TGGCAAAGAT ACTGCGTCTG CAACCATCGC CGTTGAAGAT
CACGGTGCTG ACGGACATCC TGTAGTAAAA GCAATTGCTC CTTATAAGTT CAAACCAGGG
GATACTTTAC ACGCGAAAAC AGTATTGCTT AACCCTCATG TTGCAGCGCC AATTGACGAT
CCGACAAGTC CAGTAACTTC CATTGTTAAA GATTATGTTT GGTTGATAAA AAAGGAAGGA
GAAAGCGAAT TTAAGCGCAT GAAAAAGGCT CTTATCAACA TTGATTACAC GAATGATTTC
GTTGCAAGTG ACGGCTCGCT TACAGTAGGA GAACCTGCGC AAAAGCTTGA GAAGCGTATT
ACTGAGATTT CGCAGGAATT TCTTGACGCT GGAGAGTTCG TGGTTTTTGC AATCGACACG
CATCATCTAA ACGACCCGTA TCATCCAGAA ACTAAGCTTT TCCCACCTCA CAATATTGCT
GGAACTCACG GTCAGAAGCT GTACGGCGCG CTTGGTGATT TTTACGAGGA AAATAAAGAT
AAAAGCAACG TGTATTACAT TCATAAGACT CGCTACTCGT CGTTTAATGG CACGGATTTG
CTGATTAAGC TTCGCGAACG CCATATTGAG GAGCTGCATT TGGTGGGAGT TTGCACGGAT
ATTTGCGTAC TCCACACTGC TGTTGACGCG TATAATCTTG GATTCAAAAT CGTAGTTCAC
AAAGATGCAG TCGCAAGCTT TGATCCGCAA GGTCACGAAT GGGCTTTGCG CCACTTTAAG
ACTTGTCTTA ATGCAGATAT TGTAGAAGGC TGAATGTGTG GAATTGTTGG ATACGCAGGT
TTTGGCACAG TTTGCGCAAA GCCTTTAGAA GTTTGCTTAA ACGGATTAGA ACGCTTAGAG
TACAGAGGCT ATGATTCGTC TGGTGTGGCT CTTGCTGCTC CAGGAATGGA TTCTATATGT
GTTCGCAAAA AAGCTGGTCG CTTAGCTGTT TTAAGAAAAG ATATAGCCGA AAATCCAATG
CCAGATGCGA GCGTTGCAAT AGGCCACACG CGTTGGGCTA CAAATGGCGC TCCATGCGAC
TTAAACGCGC ATCCTCATGT TAGTGCAGAC GGAAAAATCG CCCTTATTCA CAACGGTATT
ATTGAAAACG CTATTAGTCT TAAAGAACAA ATGCAAAAAG AAGGCATAGA GTTTTCGTCT
CAAACAGATA CGGAAGTTGC AGCAAAAGCG CTTGGAAAAA TCGCGAATCA AATAATTGAA
GAAACTGGTA AGCCAGATCT TTTTGAAGCA ATAAGACGAG TTGCAAAAAT TCTTAAAGGA
GCTTTTACTC TACTTGCAGT GGACGTTAGA CAGCCTAATA TTGTTGCTGC TGTTCGCCAT
GATTCGCCAC TTGTAGTAGG TGTTTCAAAT AACGAGTATT TTCTAGGCTC CGATGTTGCT
GCTTTTGTTC AATACACAGA TAAAGTGCTT GAAGTTGGTC AAGATCAAGC TGTTTTAATC
GGAGATATAG AAGGAAACAA AAAAGCGCAG CTTTGTCTTA CAGATTTTGA CGGAAACGAG
ATTAAAGATC CTAGCTATTT TACAGTAGAC TGGGATGCTT CGGCAGTAGA AAAAGGCGGA
TGGGATTCCT TTATGGATAA GGAAATCCAC GAAGATCCGC ATGCTGTAGC CGATACTTTG
CGCGGGCGAT TTGACGCAAA AGGGAATATT ATTCTTGACG AAGTTAGGAT TAGTCAAGAT
GCTTTGCGAT CAATCGACAA AATAATAGTT GTGGCTTGTG GAACAGCAAG CTACGCAGGA
TTAGTTGCAA AATATGCGAT TGAACATTGG GTGCGTATTC CAGTAGAAGT GGAGCTGGCT
CACGAATTTA GGTACAGAGA CCCGATTTTA ACGCATAGAA CGCTTGTTGT AGCAATTTCG
CAGTCTGGCG AAACAATGGA CACGTTAATG GCGTTAAGGC ATGCGCGTGA GCAGGGTAGT
CGCGTGCTGG CAATATGCAA CACTCAAGGT TCGAGTATTC CGCGAGAATC GGATGCTGTA
CTTTACACGC ATGCGGGACC GGAAATCGCA GTTGCTTCTA CAAAAGCATT TGTTGCACAA
ATCGTAGCTG CATACATGCT TGGCCTTTAT TTGGCTCAAG TCAAAGGAAC AATGTACAGG
GACGAGATTC AGCAAATCGT GTCTCAGCTT AAAGAAATGC CATCTAAAAT CCAAAACGTT
TTAGACACTC AAACGGATTC AATAATGCAA GCTGCAAAGC GAACAATGGA TGCAAAATCG
TTCTTGTTCC TTGGCAGGCA TGTTGGCTAC CCAGTGGCGC TAGAAGGTGC GTTAAAGCTA
AAAGAGATTG CGTACACGTT TACAGAAGGT TTTGCTGCAG GAGAGCTAAA GCACGGCCCG
ATTGCTCTTG TAGATAAGGG AGAGCCAGTT GTTGTGATTG TGCCATCTTC TAGGGGAAGA
GACGTTTTGC ACGCTAAAGT GATATCGGGA ATCGAAGAAG TTAAGGCTCG TGGAGCGTTT
ACGATTGCGG TTGCAGAAGA CGGCGATCCA GACGCTGAGC GTTACGCAGA TATTGTGTTC
TGGCGCCCTA AGTGTCCAAC ATTGCTAAGC CCTCTTGTAG ATGTTGTAGC ATTGCAACTT
TTTGCTATGA ATATGGCAAA GCTTAAAGGC TACGACGTTG ATAAGCCTAG GAATCTTGCA
AAATCCGTAA CTGTGGAAAG TGCAAGAATA CCGCTCAAAA ATCGCAGGCG CATAATAACT
GCTGTTTTAT GCGTTTTTGC TGTTGTTTTT TGTGCGTCAT GCGGATCTGT TGATTCTAGA
ACTAAAATCA CGGTGTGGTC TTGGGAGCCA AGCATGAAGC GGATTGCTGC AGATTTTGAG
AAGCAAAATC CAGATATTCG CGTTAGTGTT AAAGACACAA GTGGGTATAG CAATCTTAAT
AGCGCTATTC AAGATGGTTA CGGCATGCCA GACGTTGCTC AACTTGAGTA CTATGCCTTG
CCACAATACG CTGTTAGCGG TCAGCTTCTA GACATTACGG ATAGGGTACA AGGAACTCAA
ACATTTTACA CGCAAGGATC ATGGTCTTCT GTGCAATTAG GAGGCCGAAT ATACGGTTTG
CCAATGGATT CAGGGCCTTT AGCGTGGTTT TATAATCAAG ATGTGTTTAG CCAAGCAGGC
GTGGATGCTA CGCAAATTCA CACTTGGAAA GACTACATTC ATGCAGCAAG AAAGCTAAAA
AATATTGGCG TTTATATTGC TGCAGATTCT GGAGATGCTA GCTTTTACAA CGCTATGATT
TGGCTTTCTG GCGGGCATCC GTTTATAACT TCGCACGACG GAAAAACCGT TACTGTTCGC
TTAAGCAAAG ATAAAGGAAC AAAAGACTTT ACAAAATTTT GGCAATTAAT GATTGACGAA
GACTTAATTG ATACAAGGTT TACAACGTGG ACTCCAGCCT GGAAGAGCGC TGTTGGTTCT
GGCAATGTTG CTTCCGTTTT TGCTGGAGCA TGGATGACTT CGCTTTTAAT GCACGATATT
CCAGGCGGAG CAGGGTTGTG GCGTGTTGCA AGAGTTCCAA CAATGGATGG CAAAAATCAT
AATGCGCAAA TGGGCGGATC TGCGCTAAGC GTTTTGCAAT CTAGCAGGAA GCCAGAAGCT
GCAATGCGTT TTGTTGATTT TGTTTGCCAC AATCAACAAG GTATTAAAGA GCGCGTTAGT
TCGGGAGCGT TCCCAGCAGA TGTTGTAACT CTTAGAGATA GCGCATTTTT GAATAAGACT
ACTGTTTTGG ATTCTAGAGG AATTAAAGTG CCATACTTTG GCGGTCAACG CTTTAATCGC
GTCTTTGCGG ATGCAGCACA GCATGTGTAT ACGGGGTACA AGTATTTGCC ATTTGAAGTA
TATTCGCGTA GTGATTTTCG ATCCACAGTT GGCTTAGCTT ACGATTGGAA TCGAAAGTCA
AAAGCGCGAT TAAATATTAA AGCTATGATT GACGCTGGAA TTAAGCAAGA TGACGGAAAA
GATTTTGTTC TTCCAGACGA TCCTGGTCCT AAGATTCGAC TTAAAGATGG AATCGCGCTT
TGGAAAAAAG ACTTAAAAGA ATACGGGTAT AATCAAGGTT TTGTTGTGCG AGTGCTTGGA
TTCTTAGATA ACGGCAAGAT TGTTGGCACA TATAGAATGA CTACAAAAGC AAATCACACT
TCCGACGAAT ACGGCATTAT GATTACGCAA TTCCTTAATT TAAGCGGTTT TAGCGTAAAC
GATGTTGAAG ATGTTATTGT TGCTTCGGTT GTTCCAAAAG TTATGCACTC TTTCCGCGCA
AGCATTGTTA AGTTTTTGCA AATCGACCCT ATGATTGTAG GTCCTGGAGT AAAAACTGGC
GTAAATATTA GGATTGACGA GCCTCGCTCT TTGGGAGCAG ACTGCTTAGC GGATTGTGTT
GGCGCGTTTA ATGAATACGG CGGCCCTGTA TTAGTTATCG ATTTTGGAAC TGCTACAACT
TATAACTACG TTGATGCAAA CGCAGCTATT ACATGCGGAC TTATTTGCAC GGGAATTAGT
TCGGCTGCAG CAGCTCTATG GGATAATGCT GCTCAGCTTC CAGAAGTGGA GATTTCTCGA
CCTAAATCAG TTCTTGCAAA ATCAACTCGT CCCGCTATGC AAGCTGGCCT CTACTACAGC
TTCCTCGGGG GCATTGAGCG CACAATTGAG CAATTCAAAA TAGAGATAAA TGAGCCTTTT
AAGGTTGTTG CTACAGGCGG ATTAGGGCGA CTTTTTGAAA AAGACGTTAC AGCAATCGAT
TACTACGATC CAAATTTGAT TTTTAAGGGA ATGTACGAGA TTTATAGAAG AACAATCGGC
ATGGATAACA AAGAACCCAA AGATGGCGCA TACTCTAAAG ATGCGACCAA TAAATTCTAT
GGGCAAGAAA ACGAATCGCA AGCTGGCTTT AGTACAGATG CTTCGCTTAA CGCTGCGTCT
AAAAGTGCGT ATAAAACCAA TAAGCGTGGT TTGGGAAAAT TCTGGCTTGT TTCTGTAGCA
ATCGTAGTAA TCGCAATATT TAGCGCGATT GTTGCAACGC TTACAGGTCC ACAAAAACCT
GCAAGTCAAA CATCTTCTGC GCAAGTTTCA AATAAAACTG TGTCAATAGG ATTAAAACTT
GCTCCTACAA ATCTTGATAT TCGTAATCAA TCTGGCTCGT CATTGGAGCA ATTGTTAATT
GGAAACGTGT ATGAAGGTCT TGTAGCTAGA AATACTAAAA ATCAGGTTGT TCCATCCCTT
GCAAAAAGTT GGAAAATAAG CAAAGATGGC TTAAAATACA CTTTCCACAT GCGTAAAGGC
GTTGTTTTTT CTAATGGGAA TAAGCTTACT GCAAAAGACG CTGAGTGGTC TTTTAACGAG
CTTGTTGCTA AGAAGTATCG CGGATCAAAC ATGGTTGGAA AAGTTGAATC CGCTAAAGCT
AAAGATGATT ACACGTTTGA AATTAAGCTT AAAGAGCCAA ATGCAAAGCT TTTGTGGGCG
TTGTGCTCTA GAGCTGGCTT AGTTTTCGAT AAGCTTGCGA ATTATGACGC TAAAACTCAA
GCAGTTGGAT CTGGTCCGTA TTTGGTAGAA AAGTTTGTGC CAAACGACCG AGTTGTGTTA
AAAGCAAATC CGCGCTACAA GGGCGTTAAT AAGGCAAAAA CTCAAAAAGT TGTTGTTCGC
TATTTTGTAG ACGATGTTGC TGCTGTAAAT GCGCTTTCTT CGGGATCTGT TCAAGCTTTG
GCGCCTATTT CTGGCCAGCT TGCTAAGACT TTTAAGGCGG ATTCAAAGCA CTATGTTGTT
AAAGCTGGAA ACACTACCGA TAAATTTGTG CTTGCTATGA ATATGAATGG TGAGCGAACT
AAAGATAAGC GCGTGCGTCA AGCGATTCGC TATGCGATTG ACCATAAGCA AATTATTGCT
TCGCGCGGAG GTACGGATGC TTTGCTTGGC GGACCAATTC CTTCTTTGGA CCCAGGATAT
GAGGATTTAA CTAAGATTTA CGCGCATAAT GTTAAGCGCG CTAAGTCGTT AATGAAGGAA
GCTGGTTTTA GCGAGTCGAA TCCTTTGCAT CTTTCGCTTA CTTACCCGAA TATTTATGGA
ACGCAACTTG GTGAGCAATT GATGTCTCAA TTAAAGCAAA TTGGCATTGA TCTAAAAGTA
AACGTTGTTG AATTTACTAC TTGGCTTCAC GACGTTTATA CAAATAAAAA CTACGATTTG
TCTATGGTAG ATCACAATGA AAGCCATGAT TTTGGCCAGT GGGCAGATCC TAAGTATTAC
TACGGTTACA ACAATAAGCA GGTTCAGGAT TTGTATGCTA AGGCAATGCT TTGCGCGAAT
ATTAAGGAGT CTAATAAGCT TCTTGCTAAA GCTGCGCGAA TCGTTAGCCA GGATGCTCCT
GCAGATTGGT TGCTTAATTA CAAAGTTGTT ACAGCTAAGG TAAAGAACCT TGAAGGCATG
CCTTTTGACA TTAATCAGGT TCTTTTGCCG CTATACAACT TGCGACTTTG GACGCCCTAC
TCTCTTCTAG AAACAAACGG GTACGAGGTA TGGCAAAAGC CTTCTCTAAA GCATTGGCTT
GGCACAGATG GAACGGGTGC AGATATGCTT AGCTGGCTTA TGGCTGGTTC TAGAGTAGAG
ATTTTGCTTG TTATTTCAAC AGTTGCGATT GCAAGCGTTG TTGGGTTTGT GATTTTAAGC
TTTACGATTT GCCGCGTTCA AAAAATTCGT TCCGTAAGCA TTATGGCAGT AGACGCTTTA
ATTTCTATTC CAACAGTTTT GATTGCGCTT ATGCTTGCTG TACCTCTTGG AGCATCCGTT
CTTGTAATCA TGCTTGCATG CGGATTTGGA TATGGCTTAA ATCTTGCTCG TATTTTGCGA
CCAAGTGCTG TTCTTGTTCT TAAGTCTAAT TATGTTGATT GCGCTGTTTC TAATGGTGCT
AGCAGAAGTT ACGTTTTGCT AAAGCATGTT TTTCCTAATA TTTTGCCTAT CGCTTCCGTT
CAGCTTTCGC TTTCTGCAGG AACTGTTATT TTAGCGGAAA GCGGATTGAC TTATTTAGGT
GTTGGTGTTC CTTCGGGAGT GCCGAGCTGG GGTCGCGTTC TTTCTACTTC GGTTACTTTG
ATTCACGTTT ATCCGCTTGC GGCTCTATGG CCTGGCCTTG TTGTTACATT AACAGTTTTG
TCTCTTAATC TTTTTGGCGA TGTTTTAAGA AGTGCTACAA ATCCAGCGAA TAGGGAGTCT
AAGAATGAGT CTTGAATGAG TGCAGGCGGA TTTGACGTTA TAGACGCTGG CATAATCCCA
ACTCCTGGCG TGGCCTTTTT AACTTCTGTG CTAAACGTAG AGATGGGTGC AGTAATATCT
GCTTCGCATA ATCCAATGCC AGATAATGGA ATCAAGTTCT TTGCGCGCGG TGGTTTTAAG
CTTCCAGATA GTAAAGAAGA CGAGATTGAA GCAGTTTTAG GCAAGGATTG GCAGCGTCCT
ACGGGCAGCG GTGTTGGGCG AATCAGCCAC GATACTACTA CAGCTACAAA TCTTTACATT
GATCATCTTG TTTCTTCTGT AGCGCCTTTA AGCAGTGAGT CTTCTACTCG TCCTAAGCCT
CTTGCTGGTC TTAGAGTAGT GGCAGATTGC GCAAATGGTG CAACGTCTGT AGTAGCTCCA
GAAGCATTGC GCAGAGCTGG CGCAGAAGTG ATTGTTATTA ACGCTTCTCC AGATGGCTAC
AACATTAACG ATCACGCGGG TTCCACGCAT CCCGAGCAGT TGCAAGCCAT GGTTAAGGCG
TCTAAGGCCG ATTTAGGAGT AGCTTTCGAC GGAGATGCGG ACCGATGCTT GGCTGTAGAC
GAAAACGGAA ACATGGTTAA TGGCGACCAA ATTATGGGCA TTCTTGCGCG CTCTAAGAAA
GCCGAAGGCA AGCTGAATCA TAATACTCTT GTTGTTACTG TAATGAGCAA TCTTGGATTA
AAGCTTGCGC TAAAAGACAT GGGCATTTCC ACTGTTCAAA CAAGCGTAGG AGATCGCTAC
GTTCTAGAAG AGATGCTTAG AGGCGATTAT TCTCTTGGCG GCGAGCAGTC GGGGCACGTG
ATTAATCGCG AGTTTGCGAC CACGGGAGAC GGCACGCTTA CAGCGCTTAC GTTGTGCCGC
GAGGTTGTGC GAGAGGGCAA GAAGCTTTCG CAAATGGCTG CCGACTTCCC GCAGCTTCCG
CAATGCTTAG TAAATGTGCC GAATGTAGAT AAGATGGCTG CTAAGACAAA TGCTGCTGTT
CTTAATGCTG TAGAGAAGGA AAGTGCGCTT TTGGGAGACA CGGGTCGAGT TCTTCTTAGA
CCAAGCGGAA CGGAGCCACT TGTGCGCGTT ATGTGCGAAG CTGCAACGCA AGAGCAAGCA
GACGAGGTTT GCGCGCGACT TGCACAAGTT GTAACGGATA ATCTTAAGTT GTAGATGGAT
AGACAGCAAG AATTCGCTTT GCGTACAGTT GAAGAGCGTG ACGTTCGTTT TATTCGACTA
TGGTTCACGG ATGTTCTTGG AACTCTTAAA TCGGTTGCTA TTGCTCCAGC GGAGCTTGAA
GCTGCGTTTG AAGAGGGTAT TGGCTTTGAC GGTTCTGCGA TTGAAGGCAT GACTCGTGTT
TTAGAAGACG ACATGATTGT TAAGCCAGAT CCTTCGACTT TCCAACTTTT GCCATGGCAT
GGCGGTCCAG AAGGCACGGC GCGCATGTTT TGTGACGTTT TAACGCCAGA TGGGGAGCCG
TCTCTTGGAG ATCCGCGTCA TGTTCTTAAA ACTGCGCTCG CAAAAGCTAA AGAAAAAGGC
TTTACTTTTT ACGTTCATCC AGAAATTGAG TTTTACTTAT TTGAAGCGCA AGACGATTGG
TCTAAAACAC CTGTTCCTAT TGATGAAGGT GGATATTTTG ACCACGTTCC AAGAAGTTCA
GCAATGGACT TTCGTCGTAG TGCTGTGAGC ATGCTTGAAC AGATGGGTAT TTCTGTTGAG
TATTCTCACC ACGAAGGCGG TCCTGGCCAA AACGAGATTG ACTTAAGATA TGCAGACGCT
CTTACTACTG CAGATAACAT TATGACTTTC CGCACTGTTG TTAAGGAGAT TTCTCTTGAG
CGCGGAATGT ATGCCAGCTT TATGCCTAAG CCGCTAACCG ACCAGCCTGG TTCTGGTATG
CACACGCATT TAAGCCTGTT TGAAGGAGAT TCAAACGCTT TCTATGAGGC TGGTCAAGAG
TTTAATATGT CGCTTATTGC GCGCCAATTT GCGGCTGGTA TTTTGCATCA TGCTGCAGAA
ATTTGCGCTG TTACAGATCA ATACGTTAAC TCTTATAAGC GCTTGTGGGG TGGAGCGGAA
GCTCCTAGCT ATGTTTGCTG GGGTCATAGC AACCGTTCCG CGCTTTTGCG CGTGCCTCAA
TATAAGCCAG GCAAAGGTAA TTCTTGCCGT ATGGAGTTTC GCGCGCTCGA CCCTGTTGCG
AATCCGTATC TTGCATACTC TGTTTTGTTG GCTGCTGGCT TAGATGGCAT TGAAAAGCAA
ATGACTTTGT GTGATCCTAC TAGCGACGAC GTTTGGGAGC TTACGGATGC TGAGCGTCAA
GCTATGGGCA TTCAGCCTCT TCCTGAGTCT TTGGATGAAG CTTTGAAGAT TATGGAGAAG
TCTGATTTTG TGGCTAGCGT ACTCGGCGAG CATGCGTTTG AATACTTCTT GCGCAATAAG
CACAAAGAGT GGGAAGAGTA TCGTCGCCAA GTAACGCCTT ACGAGCTAGA GAAATACTTG
CCTAGACTGT AGAATGATAA TAATGGCGTT AATGATTCTA ACGATGTTCG TACTTCTTTT
ACCGATAAAG AGCTGGAAGA CGCATTGCTT GGTTTTGAAA AAGAGTTTAG CGAACAAAAT
CGTGATTCAA TCGATGATGC TGTAAAAAAG ATTGAGCAAG CGGATTTTGA AGAAGATTTG
CAAGGTTTGC TTGGAAAAAA GGCAAAGTGC GCGCTGTTCT TAACAGCTAT AGAGCCAGGG
GAGCTTCTTG CATGTTTTTG CAAAATGGCT GGAGTTAATG CGGATTGTTT TAACGACGAA
AATGGGGGAG TAGCAGTTTT ACGCGATTTA GACGAAGACA ATCCAGAAAA ATCAGTTAAA
AAATTTACCG ACTATTTTCG CGGAATGCCT GCTATTTTAA TGGTGAATCG TGCTAATAAA
ATCGATGCAA AAATCTACGA ATATAAGCAA GGTGTTTTAG ATGCTGTTCC ACCTATGATT
CTTGCAATGT CTGCTAGATG CGTTGAAGAT CTTATGATTT GCTACTCAAG TGTTAAAGAT
CTTAAAGAAT CTGGGATTGA AGTTACAAGT ACAGATGATT TAAGCGATGA TCAAGCCAAA
GAGATTTTTT ATAAATATGG CAAAAAGATG TAGATGACTA GGCCAGAAAC AAACTTTGTA
CATTTGCATA ATCACACGCA TTATTCGCTT TTGGATGGTG CTTCAAAGAT ACCAGACCTA
GTTGCGAGTG CAAAAGAATT GGGTATGCCA GCTATTGCGA TTACAGACCA CGGCAATATG
CATGGAGCAT ACGAGATGTG GAGCACGGCT GTAAAAGCTG GGATTAAGCC GATTATTGGA
ATAGAAGCTT ATGTGACTCC AGAAATAGCC AGACAAGACA AAAGCCGAGT TCATTGGGGA
ACGGAAGCGC AAAGAAGCGA CGATGTTTCT GGCGGTGGTT TGATTACTCA CATGACAATG
TGGGCCGAAG ATGATGAAGG CTTAACAAAT TTACTTAAAG CATCGTCTAT AGCCAATTTG
GAAGGTCGCG TTATGCGATA TCCTCGAATG GATAAAGATG TGCTTTCAAC GTATTCTAAA
GGCGTTATAG CGTCTTCTGG ATGCCCATCT GGAATTATTC AAACGCGTCT TCGTTTGGGT
CAATTTGATG AGGCTTTACG CGCTGCAGGT GAGTTCCAAG ATATTTTTGG TCGAGATAAT
TTCTTTATTG AGCTTATGAA TCACGGGCTT TCTATTGAAA CACGTGTTAC AAAAGATTTG
CTCGAGATTG CTAAAAAGTT GAATGCTCCA CTTCTTGCTA CAAACGATTT GCACTATGTG
CACGAAGAAG ATCGCGAAGC GCAAGATGCA ATGCTTTGTA TTAATTCTGG ATCTCGCTTA
GATGATCCAG ATCGTTTTAA GTTTGACGGT TCTGGCTATT ATTTGAAGTC TGCTGAGCAA
ATGCGTGAGC TTTTTAAGGA GTTCCCAGAA GCTTGCGATA ATACTCTTGA GATTGCTCGC
CGATGCAATG TTATGTTTGA TGACGGCGAA GATGGCGCTT TTATGCCGCA ATTTGACTGC
CCTAAAGGTT GGGATGAGAC TTCGCTATTT CTTAAAAAAG TCGAAGAAGG ATTAGAGCGC
AGATATAACA ATAACGTTCC TATTGAAGTC TTAAAACAAG CAGACTACGA GTGCGGCGTT
ATATGCCAAA TGCAATTTTG TGGCTACTTT TTAGTTGTTG CAGACTATAT TAATTGGGCA
AAAGAGCATG GCGTTATGGT TGGACCTGGC CGAGGAAGTG CAGCAGGCGC AATGGTTGCG
TATGCAATGG GCATTACAGA ACTAGATCCA ATGAAGCATG GCTTGATTTT TGAACGATTC
TTAAACCCAG AGCGCGTATC TTTGCCAGAT ATTGACGTTG ACTTTGACCC AGAAGGTAGA
GCCAAAGTTT TGGAATATGT TGGCGAAAAA TATGGAAAAG ATAAAGTAGC GCAATGCGTG
ATTTATGGCA CAATTAAAAC AAAACAAGCA CTTAAAGATT CTGCTCGAAT AATGGGCTAT
GAGTTTTCTG TTGGAGAAAA AATTACAAAG ATTTTGCCGC CTCCAAAAAA CGGCAAAGAT
ATGAGTTTCC ACGATATTTT TGACGAAAAG TCAAAGCGTT ATGCGGAAGC TCGCGAGTTT
CGCGAGATGT ATGATAGCGA CCCAGATACA AAGCGAATTA CAGAAGAAGC AAAGGGTATT
GAGGGTCTGA TTCGCCAAAC GGGTGTACAT GCTTGTGCAA CGATTATGGG TTCGGAGCCT
ATTACAGATA CATCTCCTCT GTTGGAGCGC ACTGATGGCA CGATTACAAC TACCTTTGAG
TATCACACTT GCGAAACGCT TGGCTTAGTT AAGATGGATT TTTTGGGTCT TTCTAACTTA
ACAGTTATTA GAGATACTCT TAAAAACGTT GAAAATAATG GAAAAGAGCC TATTGACTAT
ACTAAAATTC CGCTTGACGA TAAAGAAACA TATCAGCTTC TTGCAAGAGG AGATACTTTA
GGCGTTTTCC AGCTTGATTC CGACGGTATG CGTGCGCTTC TTCGCACTCT AAAACCAGAT
AACTTTAACG ATATTTCTGC TTTGATTGCG CTTTACAGAC CAGGTCCTAT GGATATGGAT
TCGCACACCA ATTATGCTAA GCGTAAGAAC GGTTTGCAAG ATATTACGCC TATTCATCCA
GAGGTTGCGG AGCCACTAAA AGATGTTCTT GGCGAAACTT ATGGTTTGAT TGTGTACCAA
GAGCAGGTGC AGTCGGCTGC TCGTATTTTA GCTGGATACA GCCTTGGCAA GGCAGATGTT
TTGCGTAGAG CTATGGGTAA AAAGAAGCCA GAAGTGCTAG CTAAAGAGAA AATACCGTTC
TTTAAAGGCA TGAAGGAACA TGGTTATTCA GAAGAAGCTG CCCAAGCTGT TTGGGATGTT
CTGGTTCCAT TCTCGGGTTA CGCGTTTAAT AAGGCTCACT CGGCTGCATA CGGTTTGATT
TCTTATTGGA CTGCTTACTT AAAAACGCAT TATCCTGTGG AATTTATGGC TGCATTGCTT
CAAAACGAGC GCACTAATAA AGATAAGACA GCACTTTACT TGGGTGAAGC AAGGCGCATG
GGTATTCGCG TTTTGCAACC AGATATTAAT GAGTCGGTTC TTGAATATTC TGCAGTTGGA
GATGTTGTGC GCTTTGGTCT TGGAGCTGTA CGAAACGTTG GAGATAAAGC AGTTAACGAT
ATTATTAGCG AGAGGGAAAG CGAGCGCGGA AAATTCGTTG ATTTTAAGGA TTTTGTAAAT
CGCGTATCGT TTGAATCTCT GAATCGCAGA CTTGTTGAAT CGCTTATTAA ATCTGGTGCT
TTTGACTCAA TTAGCACTTG TAGACGAGCA CTTTTTGAAG TTTATAATCC ACTAATTGAC
TCAGTTATTT CTATTAAGCG AAAGCAGGCA GGTGGCCAAT TTGACCTTTT TGCCGATTTG
GATGATAACG AGCTTGGAGA CGCACAAATC AATATTCCAG ATGTTGAAGA GTGGGATAAA
AAAACTAAGC TAAACTTTGA GCGAGAAATG CTTGGACTTT ATGTTTCGGA TCACCCTTTG
AGTGGACTTT CTGCTGTTTT GGCTGGTCTT AGAGAAATGT CGATTGCGCA GCTTCTAAAC
TGTGCTAGAA CTATGAGCGA AAATCAACAA GTAACTCTTG CAGGACTTGT TACTAGCGTA
GATAGGCGAG TGTCTAAAAA AGGTAATGCT TGGGCGATTG TAACTATTGA AGACATGGAA
AGCTCAATAC AATGCATGTT CTTTGGCAAA GTTTACGAGT CTTCTGCTGC AGAACTTGCG
ATTGATCAAG TTGTGCGAAT TCGGGGCCAG GTAGAAGTTC GAGACGAAAC TGTTTCTTTA
AGAGCTACGG ATTTTGAAGT TCCAAGCTTA GAGGCAGAAG ACGCTCAACC TGTAACTATT
GTTTTGCCTT TGCAAGCGCT AGAAAAGTTT CGTATAAAAG AGCTTGAAAA CATTGTTACA
AGGCATCCCG GTTGTTGCGA AGTAAATCTT GCTTTGATTG ACTCTAAGGG GTGCGCAAAA
GTCTTATCTT TTGGAGATAG ATTTAGAGTC AAGCGAGATA CGTCACTTTT TGCAGAGCTA
AAAATATTGT TTGGCCCAGC TTGCTTGCCA AGTGCTGTAG AACGGCTGCG TAATCGCGCA
GCCGTTTTTG CACTGATTGC TTTTATTGGC GTGGTTCTAG ACCGCATAAC CAAAGTTTGG
GCATTAGCAG CGCTTAGTGG CGGAAAAAAC ATTGAGATTC TTCCACACTT GCTCTCTTTT
ACTCTTGTTA GGAATCCTGG AGCATCTTTT GGCTTAGGAT CTTCTTTTAC TTGGGTTATT
AGCGTGTTAG CGTGCGCTGC GTGCGCTGCT ATGATTGCGG TTATTAAGCA CACAAAATCC
TTATATTGGA CTATTGCGCT TGCTTTAGCT TTTGCTGGAG CTTTTGGAAA TCTTATTGAT
AGAGCGCAAT ATGCTCAAGG ATTTTTGAAC GGAAAAGTCG TAGATTTTAT AAACTACGGA
TGGTCCGTTG GAAATGTTGC AGATATTGAG CTTATGTTTG CAGGAATCGC AGTTATATGC
CTTATTTTGA TTGGGATTCC TCTTATATTG AGCGAGCAAA ATCAGCAGCT TAAGGAGCAA
CTGGATGGAT TGGGTGCTCA AGTAGATCAG CTTACCGCTC AAGCTGCAAA TGCAGATAAT
GCTAAGAAGA TTCAAGAAGA GCTTGAAAAC GTTACGCGCG AGCGCGATGA CTTCCGTGCA
AGCAGCGAAA ACTTGGGTCG TGAGCTAGAA GAGGTTCGCC AGCAGCTTGT TGTAACTCAG
CAAGAAAATG CTAAGGTTCA AGATCTTAAC AAGCAGCTTG AAGAATCGCA TAAGCGAGAA
GAACAGCTTC GCGAGCAGGT TTCTAAGATG GAACCAAGCA CGGAGACTGG TAGCTTGCAA
AAGATTGCAG GCGCGGGTGC GGAAGCTCAA GGTTCGGAGC CAGAGCGTGC TACTGCAATG
TTGACTCTTG CAATGCAATT GCATGATCAA TACGTAGACA AGGGCAAGGC AAAGGCTCAG
CAGATTGTAG AAGAAAGCCA AGCGCGCTAC AACGATATAG TTGCTAAAGC AGACGAATAC
TCTGGTCGTA CGCGCACCGA GGCGGATGAA TACAATAAGC AGACTCGCGG GGATGCGGAT
GATTACGCTC GCGCTCACAA CGAGGCAGAC GCTTACTCTG GCAAGGTTCG TCAAGCTGCA
GATGACTACT CCAAGCAAAC TCACGATCAA GCTGATCAAT ACGAAGCAGA AGTTCAGCAT
AGAGCTGCGG ATTACGATTC CACGACTCGC ACTTCTGCAG ACGCATATGC TCGACAAGTA
CGTGAGAATC TCGAGAAGCA AACTAAGGTT ATTGAAGGAA ACATTCAAAG CCTTAAGCAG
TTTGAAACTG AGTATCGTAC TCGCTTGACC GACTTCTTGG GTCAGCTTGT TGCTCAAGTT
TCCGACGAAA ACACGTATAC ATCTATGGAA AATCAAGATA AGCAGGATAA GTTGGCAACC
AAGATTCGTC TTAAGAGATT GGGCAAGAAG TTCTACGCCT TCTATCGCGT TGTGATTTCT
GATTCGCGCA ACAAGCGCAA CGGCAAGTCC ATCGAAGAGA TCGGCATCTA CGATCCAAAC
AAGCAGCCAT CTTTGATTCA GATTAAGTCT GATCGCGCAC AGTACTGGCT TGGCGTTGGC
GCACAGCCAA CCGAACCAGT GTTGAAGCTG CTAAAGATTA CTGGCGATTG GCAGAAGTTC
AAGGGTCTTG AAGGTGCAGA AGGCACTTTG AAGACTAGCG AAGCTGGCCC AGATGCTCAA
GCTCGCGTTG AAGCTGTAGA AGCCGAAGCT CAGAAGCTTA AGGCTGCTAA GTCCGAAGCC
GCTGCAAAGG CTCAGGCTGC TGCAGAAGCC GCTAAGAACG AAGAAGAAGC TCCAGCAGCA
GATGCTGAAG CCGAGGAAAA GGCTGAGTAA ATGCTGGCTC AAGCTGTGGA ACATCTCATT
AAGAACATTG TGGATTTTCC AGATGACGTA TCCGTGCGTT CTCATTCAAA CGCTCGCGGC
GAACTTTTGC GCGTGCGCGT AAATCCAGAA GACATCGGTC GCGTTATTGG AAGAAACGGT
CGTACCGCTA ATGCTATTCG TATTGTTGTT CAGGCTCTAA GCCGTCGCAA TGTGCGCGTA
GACATTATGG ACGTACGTAA GTGAATGGCA TCGCATATTG GTAAGCTCCC CGTCGACATT
CCTGCAGGCG TGGAAGTTAA GATTGAAGGT CAGTCCTTTA GCGCTAAGGG TGCTAAGGGT
TCTGATTCCT ATGTAATTCC AGAAGGTATT ACCGCTGAAG TTGCTGATGG CAAGATCGTT
TTGACCCCAG TTGACGATTT GCGTCCAACT CGTGCAAAGC ACGGCTTGGC TCGCGCAATC
GTGGCGTCTA TGGTTAAGGG TGTGCACGAA GGTTACGCCA AGACTCTAGA CATTGTTGGA
ACTGGTTATC GTGCTGTAAT GAAGGGCAAG GGCATTGAGT TCTCGCTCGG CTATTCGCAC
ACTATTACCG TTCAGCCACC TGAGGGCATT GAGTTTGAAT TGCCAAACGC AAATCAAGTA
ATCGTCAAGG GTACTGACAA GCAGGCCGTT GGTCAGGCTG CCGCGAATAT TCGCAAGCTT
CGTGCTCCAG AACCTTATAA GGGCAAGGGC ATTAAGTACA GCGATGAGCG TATTTTGCGC
AAGGCTGGAA AGGCTGGTAA GTGAATGACA ATGACAGATC CTATCGCAGA CATGTTGACA
CGTCTGCGTA ATGCGAGCGC GGCAAAGCAC GATATCGTGG AAATGCCGTA CTCCAAATTC
AAGGCGAATA TCGCCGAGAT TCTTAAGCGC GAAGGCTACA TTAAAGACTT TGCTGCTAAA
GAAGCTAAGG TTGGACAGAC TTTGGAAGTC ACATTAAAGT ACGGCTCCAA TGGTCAGCGT
TCCATCCAGG GCATTAAGCG CATCTCTAAG CCAGGCTTGC GTCGTTACGC AAAGTCTGAT
TCTTTGCCTA TGCCTCTTGG CGGTCTCGGT ATCGCTATTA TCTCGACCAG CTCGGGATTG
TTGACTCAGA AGGAATGCCT CGATCGAGGC ATTGGCGGCG AAATCGTCGC CTACGTATGG
TGAGTGAACA CATTCCGCGG AATTGAAAAG ACGCTGCAAT ACGAGATTCG TCGTCAGGCT
GCTATTTTGA GCGAAGGCGG CGAGATTTTG CAAGAGACAC GTCACTGGGA TGAGGCAACT
CAGACTACTG CTGGCGGCCG CGTAAAGTCC GACGCTGACG ATTATCGCTA CTTCCCAGAT
CCTGATTTGG TTATGCTTCA CATTACTAAA GAGCATATTG AGCGCATGAA GGCCGAGATG
CCGGAAATGC CTCGCGAGCG CCGTAATCGT TTGCAAAGCG AATGGGGTAT TAGCGATCTT
GAAATGCGCG ATATTCTTAA CGCGGATGCT CTTGATTTGG TTGAAGAAAC CGTTAAGGCT
GGCGCAACTG CAGCTGGTGC TAAAAAGTGG TGGCTTGGTG AGCTTGCTCG CGAAGCAAAC
ACTCGTGGCG TAACTTTGGA AGAATTGCCT ATTACTCCAC AAGATGTGGC GCAAGTTGAA
AAGCTGATTG CAGACGGTAA GCTTAACGAT AAGCTCGCTA AGCAAACTGT TGCATGCGTT
TTGGCTGGCG AGGGCAAGCC TGATGAAGTT GTTAAGAAGC ACGGATTTAA GGTTATGAAC
GACGATGGCG CTTTGGAAGC TGCTGTTGAT GCTGCTCTTG CAGCAGACCC AGAGGTTGCC
GAAAAGCTTA AGTCTGGAAA TATGAAGCCA ATGGGCGCTA TTATTGGCGC CGTTATGCGT
GCGACTAAGG GTCAAGCAGA CGCTAAGGCC GTTACTAAGA TTGTAATGGC AAAAATCAAA
GGCGTGCAAG AACTGGAAGA ACGCATCCAA AAAGAAGGCA TTGTTAAGCC AGGAAATGTT
TTGAAAGTCG ACGCATTCCT TAACCACCAG TGCGATTGCG CGCTTTTTGA CGCAATGGGA
GCCGCTTGGG CGCAGCATTT TCAAAACACG CAAATCAACA AAATCCTAAC AATCGAGTCT
TCGGGAATCG GAATCGCGTG CGTTGCTGCG CGTCATTTTG GAAACATTCC AGTGGTTTTT
GCAAAGAAAG CGCAATCAAT AAACCTGGAT GGCGATCAAT ACGTGTCTAC CGTATTCTCG
TTTACAAAAC AGCGCGAGTT CCCTGTAATT GTGTCTAGAA AATATTTGAG CGCAGACGAC
CGCGTTTTGA TTTTGGACGA TTTTTTGGCT AATGGCAAGG CTTTGCAAGG GTTGATTGAC
ATTTGCAATC ACGCTGGGGC CACGGTTGCT GGCATTGGCA TTGCGATTGA GAAGGGCTTC
CAAGGCGGCG GAGACGCGTT GCGCGAAGCT GGATATGACT TGGATTCGCT GGCGATTGTG
GAGTCGATGG ATCCTAGCGA TGGGTCAATC ACATTCCGCA AATAGATGAG CACAGCACCG
CGAGTTAATG CAGCTAAACG CGATTGGGGG CGCAATGCGT CTGGCTGCAC AATACTTCAT
ATCGATATGG ATGCATTTTA TGCATCACTC GAGGCGGCGC GTAATCCTAG GTTACTTGGC
AAACCTGTGA TTATTGGTAC AGGCTCGCGC TCCGTAGTCT CGGCAGCCAG CTACGAAGCA
CGTAAGTATG GCGTGAATTC CGCTATGCCT ACAGCGCAAG CACGAAGATT GTGCCCTAAT
GGCATTTTCT TGTCGGTAGA TATGCCATAT TACGTTTCCA TTTCATCTAG GATTTTTAAG
GAGGTCTTTT CAAAGATCAC AGATAAAGTT GAACAGGTTT CTGTAGACGA GTGTTATATG
GACGTTAGCT CAGCGTTATT ACGCTGGAAA ACACCCATCG CCATAGGCGA GTGGATAAGA
AGCGAAGTCG TGCGCAAGTT TCACATCACT TGCTCTGTGG GGATTGCATC AAATAAGCTG
ATCGCAAAAA TGGCGTCAAC GAACGCAAAG CCAAATGGAA TGTTGATTAT CCCCCAAAAT
CGCAATGCCG ACTTTGTTTC AATAATGCCA TTACGAGCAA TACCAGGAAT TGGACCTGCG
CTTGCTAAAA AACTAGCTAC GTGGGGAATA AACAGCATTG AGATGCTTAG AGGTGTAGAT
GAGAAGACTT TGGAACGAGT TGCTGGGTCT AAAGTTCTTG CGCGAATGCT TTATAACACT
TCGCGCGGAA TTGACACACG GCAAGTAACG CCCCACGTTC CAGAAAAATC CATTGGTACA
GAAAGCACTC TTGATAAAGA CACCACGGAT ATTGCAGCAG TGAAAAACCT GATCAGGCAC
TGCTGCAACG AAGTGGCACA AGAATTACGC AATCGCAACA CAATGGCAAA AACAGTAACG
TTAAAATTGC GATTCAGCGA TTTGCACTAT GCAACAAGAT GCAAAACATT AAGGAATGTA
ACCGATTGCG CTACAGAGAT TTATAAGCAC GCTTGCGATT TACTAGAATC GGTAAATCCA
ACAGTTCATG ACCATAAATT AGGCGGAAGT CATATTTGTT TACTAAGCTC CGTTAGGCTT
GCTGGCGTTA GCGTAAGCAA TCTTGTAGAT AAAAGCAAAG CGCTTGTTCA GCCTACGATT
AGCGACATCT TAGAAGAGAA CGAAAGAGAA AAAAATTCAA CAGAAATTGC GCAAAACGCA
ATAAATACGC ATGCAAGAAT AAGTCACGCA GAACACGTAT TAGATGCAGT AAGAAAAAAG
TATGGTAAGA ATGCTGCTCA AATGGGCATT TAAATGCCTT ACGTTATTGC AGAGCCATGC
GTTGACGTTA AAGATAAAGC GTGTGTTGAC GAGTGCCCTG TTGATTGCAT TTACGAAGGC
GATCGCACGC TTTACATAAA CCCTAACGAA TGCGTTGATT GCGGTGCGTG CGAGCCTGCA
TGCCCAGTAG AGGCCATTTT TTATGAAGAC GATGTTCCAG AAGAGTGGGA ATGGTATAAA
GACGCTGCTG TGGAATACTT TAACAAGCTT GGCGATTTAG GTGGTGCGCA AGAAGCTGGC
CCATCTGGTT GGGATGAGGA CCGCGTAGCT GCTCTTCCTA AAAAAGATGC TTAAATGCAG
CCAGCTGTTT ACGGCGTTAC GGGTATTCTT TCTGGCGCGG CTCTTGTGTT CTTTGCGTTT
ATTGGATTCG ACGTTGTTGC AACTACGGCA GAAGAAACTA AAGACCCACA CAAGAACATT
CCTAGGGGCA TTGGTCTTGG TCTTTTGATT GTGACTGTTC TTTACATTCT TGTTGCTGTT
GTTACAACTG GTATGGTCTC TTACAAGGAT TTGGCTAAGC AAGAGGCTCC TTCGCTTTCT
ACTAGCTTTG AGCTTGTAGG TGCAACTTGG GCTGCTAAGA TTATTTCTCT TGGCATTGTA
ATCGGCTTAA CAACTGTTGT TATGGTTCTT CTTTTGGGCC TTACGCGTAT TGTGTTTGCT
GTTAGCCGAG ATGGTTTGCT TCCACGCAGC TTCTCTAAGG TTAGCAAGCG CGGAATCCCT
GCACGTATTC AGATTGTTTC TGGCGTTGTA GTTGCTATAA TCGCTTCTAC ATTAGATATT
GGAATTCTTT CCGATATGGT GAATATTGGT ACGCTTTCTG CGTTCTTGCT TGTTTCTGCA
GGCGTTCCTA TTATGCGTAT GCGTAGACCT GATTTGCATC GATCATTTAT GGTTCCATGG
AATCCAGTTC TACCTATTTT CGCCGCGCTT TCTACGTTCT GGCTTATGCT AAACCTTTCT
GTGCTTACAT GGATTCGTTT TGCAATCTGG CTTGCAATCG GTTTTATTGT GTACTTTGGT
TATTCTTACC GCAATTCTTT GCTTGGAAGG CAACTTCGTA AAGCTAAGAA GCTTGGTGTT
CCAGTAGAAA CCTTGTTTGC GCAAGATGCT GCTGCTGCAG AAAAAGTTGC GGAAGGCGAG
TCGGAAGATC AAGCGCGAGC TGAAGCTGCT CAAGAGGCGG CCGTTGTACA AAACATTGGC
GCATACGGTG CGGAAGTATC ACAAAGTGTT GATTCTGTAG AAGTTTGGGA TCGTAAAGAT
AAAACCACTT TTTATATGAA TCTTGCAGAT CTTAAGTTTG GCTATCGCAC GTCTGTTCTT
AAGCAAAGCA TGTATAAGGC GCCTGGTGTT GCTGCTGATT GCTTCTTCCC AACGCCTAGA
TACGTTGTTT TATCTGTTAC TTTTTGCTTA AAACATTCAA AAACGGGAGT TGTGGCACAT
TCGCAGCTTG CTCACGCGCT TGGCGTACAA GTTGGAGATA GGATGGAAAC GTCTAAGATT
CGTCGCGAAG TTTTGCGCGT TAGAGCATCT AAGGGCATGC TCGAAGATGC TATGCGCTAC
GCAAATAGGT GGATGTGCTA CGCGAAAAGC GAAAATGGTG TTGAGTCTTC GATTAGGCTT
CAAAATGAAG ACTATGCTGC TGGAGATTTG TTAGAAGGCG ATTATAAGTA TGCTGACCGC
CATAGTTGCG GAAGCTTCTT TATGAATCCG ATTTTGACTA AATCTCAAGC AGATTTGCTC
CCAGAAGATG CTCCGCGATT TGACGCCACT TTGCCAGATG GATCTAAAGG AGTTAAGACT
TCTGCAGCTT GGCTTATTGA CCATGCTGGA TTCCACAAGG GATTTAGACT TGCTCAAGAT
GGCGAAAAAA GTAAAGCTGG ATTATCTTCT TTGCACACTT TGGCGTTGAC TAATCGCAGT
TGCGCAAAGT GCTCGGATAT TGTTGATTTG GCGCGCAAAA TCATAGATGG TGTTTACGAT
TCGTTTGGTG TAAAACTTGT TCCAGAACCT GTTTTAATCG GCGTTAGTGC GGATATGCCG
TTTGGTGAAG ATACAGAGCG AGCTAATCAA CGTTTTGTTG ATGCAGGTCT TTCTGTGCGC
GCGTTTGCTG GAGAAGGTAT TCGCATTACG ATTGCGGAGA CTGAGGCAAA TAATCGCGTA
CTTAAAGTGT GTGAGTCTTT AAAGAAAGAT GGTTTTTCGC TTAAAGTGTT TGTTGCGGGT
CTTTCTGGAC TCTATAGCGC ATGGTTTGCA ATTATTCCTC TTGCTGCTGT TTGCACTGTT
CTCTACTTTG GTTCTATGGC TGCTAAGCAA GCGCGTAAGT GGGAAGCAAA AGTTGCTTTG
TATAACAAGC GTTCTTTTAA TGATTCTGTT GTGGAGCCAA TTTTTGACGC TGCCGTAAAC
TCAGTTGTTG AGCATGTTGA GAATTCACCA GACAACACAG AGACTTCAGT TATGCAACAG
CGAGATATAA GCATGGCTTT AGCAGGAGCA AATAGGGCGG CAAAAAGCGC GGTTGCTGGC
GATTTTTCCG CTGCTTCCAA CTCTAATCAA GATCTTATAT CTTTCTCGTT TGGCGATGAT
TCCAGCGATT GCAAAATAAA CGCCCCGCAA AGCTTAGAAA TAAAGTCTAC AAAGCAAGTT
ACTAAAGCGA TTTCAGCTTT CGATGAAGTA TCTGAAGTTA CTGTAGAGCC TCCAGTTAGC
ACAAAAGACT CGCTTGGTAA AGCCGATTTA AGGGATGTTT TGGCTCGCCG CGCTGCTTAA
TTGTTTTCAA TACACCTTAT TTCAACGTTT CAAGCTACTC AAAGTGTGCC AGTAGCCGTT
AGAAACATAG CAAAAGGCAG CGTAATTAAG CAAAGCGACT TGCATTACGT TAATGTTCCT
AAAAGTAGCG TTTTTAACAA TGTTCTTAAC TACACTAAAA ACGCGATTAT TGCTGCATGC
AACATTAAAT ACGGAACGCC GATTTTTAGC AACCAAGTTA CAAAGCAAAC AAAAATTCCG
CCTGGTTTTG CAACGATTTC GGTGAATCTT GCAAGCAGCA GCGCCAGCCT TGCGCCAGGA
GACGTTATTT CTATAGCGTT TAGCCCAAAT AGCTCAAATA CAGCCATTAC TTTGCAAGAC
AAAAACGTTT CGCTTGTTCA CAACGTAATC GTTGTTAACG TAAACAATTC TGCGCAAAGC
CTGGCAATGC CAGCAGAAAA CGCGTTGCAA ATCATAAACA CGCAGGCGAT TATTCCAAAC
CTTGCAGTTA TAGCTGTGCA AAACATGGTC GCAGTCCATA ACCCAGCACA TGACATCATC
TTAAAGCCAG TTGTTTCTGA AAAAAGCTAT GCAGCTTCCG ATCGTGGCCA GTACACCTTC
GTCGTAGCTC CAAACGCTAA CAAGGTTCAG ATCAAGCAGG CTATCGAAGA AATCTTCAAA
GTCAAGGTAA CGAATGTTAA CACCTTGAAT CGCGCTGGCA AGCTCAAGCG CTCTCGCACC
GGCTTCGGTC GTCGTGTGAA TCAAAAGCGC GCTATTGTCA CCGTGGCACA AGGCCAGACA
ATCGATATCT TTGGTAACTG AATGGCAAAC GTAACTCTGA ACGTAACTGA CACCAAGGGT
AATGCAAACG GTACTGTTGA AGCTCCTGCC GAGATTTTCG GCATCTCCAA CGAAGACGTT
TTGGCTCACG GCTCATTGGT TCATCAGGTC GTTATTGCTC AGCTTGCTGC TGCTCGCCAG
GGTACTCACG CGGTTAAGAA TCGCGCTAAC GTATCTGGTG GCGGTAAGAA GCCATGGAAG
CAAAAGGGCA CTGGTCGTGC TCGTCAAGGC TCCATTCGTG CTCCACAGTG GGTACATGGT
GGCGTTGTAC ACGGTCCAGT TCCTCGCAAG TACGATCAGC GTACTCCAAA GAAGATGAAG
GCAGCTGCTC TTCGTTATGC TCTTTCGGAT CGTGCAAATG CTGGTCGCAT TGCAATTGTG
GACTTTGGCA TTAAGGATGT TCCATCCACA AAGGCAGCTG TTGCAGCACT TACACCAGTA
ACTAAGGATC AGTTCACCAC TGTTGTTCTC TCTCGCGAGA ACATCAACGA GTGGATGTCT
GTTCGTAACA TTCCTACGGT GCATGTGATC TTCGCTGATC AGCTCAACAC CTACGATGTC
ATCACCGCTC AGTACGTCGT CTTCTCCAAG GAAGGTTTCG AAGCCTTCGT TGCAGCTAAG
ACCGAGCCTG AAGTTAAGGA GGCCTGAATG GCTGGTCGCA TGGGTCATGT GACTTCTACT
GCGCTCAACC TCACAATCGT TTCTTCGGAT GTTGAGAACG GTATTTTAGC TATCAAGGGT
GCTATTCCAG GACCTAAGGG TGCTATCGTT CTAGTCCGTT CGGCAGTGAA GGGAGCCTGA
ATGGCGCAAG CGCAAGAAAC AGCGCAAGAA GTGCTCGATG AAAAAGAGCA AGCGGCATTA
GTTGCAAAAC AAGAAGTTGA CGAGTTAGCT AAAAAAGCAA AAGTCGCTTT AGATGAATTT
GAAAAGTTAA ATCAAGCTCA AGTAGATAGA ATCGTAGCAA AAGCATCAAT CGCAGCTCTA
AATAAGCATT TAGTCTTAGC AAAAATGGCT GTTGAAGAAA CAGGCAGAGG ATTAGTTGAA
GATAAAGCTA CAAAAAACAT CTTTGCGTGC GAACATATTA CGCATTATCT TGCAGGCCAG
CGCACAGTAG GCATTATTAG AGAAGACGAC GTTCTTGGAA TCGACGAAAT CGCTGAGCCA
GTTGGCATTG TAGCAGGCGT TACACCAGTC ACAAATCCAA CGTCTACAGC CATTTTTAAG
TCGCTAATTG CACTTAAAAC TCGTTGCCCA ATTATTTTTG GATTCCATCC ATTTGCTCAA
AAGTGCTCCG CAGAAGCAGC AAGAATTGTG CGCGATGCTG CAATAGAAGC AGGTGCGCCA
GAAAATTGCA TTCAATGGAT TGAGCATCCA TCAATCGAAG CTACGGGAGC TTTAATGAAG
CACCCAGATG TTGCAACAAT TCTTGCAACG GGTGGTCCTG GAATGGTTAA AGCTGCTTAT
TCTTCGGGTA AGCCAGCGCT TGGAGTTGGC GCAGGAAACG CTCCAGCGTA TGTTGATGCA
GACGTAGATA TTGAGCGCGC TGCAAACGAT TTAGTGCTTT CAAAGCATTT TGACTACGGC
ATGATTTGCG CAACAGAGCA GGCGATTATT GCGCATAAAG ACGTGTATGA TCCTTTGAAG
CTCGAATTAA AGCGCCGTAA AGCTTACTTT GTAAACGAAG AAGAAAAAGC AAAGCTCGAG
AAGTACATGT TTGGTTGCAC GTCTTATAGT GGCCAAACTC CAAAGCTCAA TTCTGTTGTT
CCTGGAAAGT CTCCTCAATT TATTGCGCAG CAGGCTGGAT TTGAGATTCC AGAAGATGCT
GTGATTCTTA TTGCTGAGTG CAAAGAAGTT GGCGAGATGG AGCCTCTAAC AATGGAAAAG
TTGGCTCCTG TTCATGCTTT GCTTCGCGCA GATAACAAGG AACAAGGCTT TGAAATGTGC
GAGAAAATGC TTGTGCACGG AGCTGGTCAC ACTGCTGTGA TTCATACCAA TAATCAACAG
CTTGCTCGTG AATATGGCAG CCGCATGCAT GCTTGCCGAA TCATTTGGAA CTCCCCAGGA
TCTTTGGGTG GCGTTGGAGA TATCTACAAC GCAATCGCGC CTTCTTTAAC TTTGGGATGC
GGTTCTTATG GTGGAAACTC TGTTTCTGGA AACGTTCAAG CGGTAAATCT TATTAATATA
AAGCGCATAG CGCGAAGGAA TAACAATATG CAATGGTTCA AGATTCCGGC CAAAACGTAT
TTTGAGCCGA ATGCTGTTCG CTATTTGCGA GACATGTATG GCATTGAGCG CGCAGTTATT
GTGTGCGATA AAGTGATGGA ACAGCTTGGC ATTATAGACA AGGTGATTGA TCAGCTTCGC
GCTAGAGATA ATCGCGTAAC GTTTAGGATT ATTGACTACG TTGAGCCAGA GCCAAGCGTT
GAAACTGTTG AGCGTGGCGC GGAGATGATG CGTGAAGAGT TCCAGCCAGA CACGATTATT
GCTGTTGGAG GCGGATCTCC TATGGATGCT GCAAAAATTA TGTGGCTTCT TTACGAGCAT
CCAGAAATTT CCTTTGCTGA TTTGCGCGAG AAGTTCTTCG ATATTAGAAA GCGCGCGTTT
AAGATTCCGC CTCTTGGTAA AAAAGCTTGC TTGATTTGCG TACCAACGTC TTCTGGAACA
TAGGTGAAGA CTTTCACACC GAAACCAGCA GATTTAACTC ATGACTGGTA CATTATCGAC
GCCACTGATG TGGTGCTTGG TCGCTTGGCT TCCCAGGTAG CTATTTTGCT TCGTGGTAAG
AATAAGCCAA CGTATGCTCC TCACGCTGAT TCTGGCAATC ACGTTATTAT TATTAACGCA
GATAAGATTG CTTTGACTGG CAATAAGTTG AGCAAGGAAT TGTATTCCCA CTCTGGCCGT
CCAGGCGGAC TTCGCCGCGA TAGCTATGCT GAGCTTTTGG AGAAGAATCC AAAGCGCATC
ATTGTTTCCG CTGTTAGGGG AATGCTTCCA AAGAATCGTC TTGCTAAGGT TCAGCTTGAT
CGCCTTCGTG TGTTCACTGG CGCTGAGCAT CCTCATATTT CGCAAAAGCC ACAGGTCTTC
GAGATCTCTC AGGTTAGCCA GCAGGCTAAG TGAATGAAGC TTAATGGCGT TGAGCAAAAC
GATGATTACG AGCCATTAAC CGCTGTTTAT GAGCATTTAA GGCATTCCAG TGATTCTAAA
GAATTGCATG AATTTGCTGT AAAAGAGTTG CCAGATAGGT CTGATCAGGC AGGATTTTCT
AGAGCGACTG CACTTTTGGA AGCTGTAGCA GGCAATTCAA ATACTCCAGA AGAAGATCGC
GTTCGATTAG CAACAGTAAT GCCATTTCCG AATATCTTGG TTAAACTTTC TCAAGATGAA
TCAAGTAATG TTCGTTTAGC TGTTGCAAAG AACGAAAATG CTAAGAATTG GCTAGTTGGA
AGGCTTACTA AAGATTCTTG TGCAGAAGTT AGAGATGCCG CTTTGTGCAA TCCGCGAACA
TCTTGGAAAA TGCGATTAGA AGGTGCGCAA ACAAATGGTG TTAGCGCAAA AACGTTGGAT
TACTTGGCTT CTCTTGGTGC AAGCGAAGAA AGTAACGATT CTCCTGTGCT CTCTGCAATG
GTAAGAAGAG CAGTGGCTCT TAATCCAGGT GTGTCGCAGC CAACTTTGAT TGCTTTGTCT
AAAGATAAGG ACTCGGATGT CTCGCTTGCT GCGTCAAAAG TCTTAAATCG AACCGTAACT
GATTTGTGTG AAAATCCTGC GCACTTTGCT TTTGTGGAAA AGAAGTCCGA ATTTATTTCG
GACGCTTGCC ACGTTTCAAG TGTTGAAGAA GTAATTAAGT TTGTAGAGTC AATTAGGCTG
ACTCACCCAA AAGCAAGGCA TGTTGCGTAT GCTGCGATTT ACGCAGATAA AAATGGCAGA
TTGTGCGAGC GCATGAGCGA TGACGGCGAG CCTGCTGGTA CTGCAGGTAA GCCAATTTTA
GATGTTATTA GGTCTTCTAA TGTTGTAGAC GCAGTGGTAA CAGTTACGCG CTATTTTGGT
GGGATTTTGC TTGGCTCTGG TGGTTTAATA AGAGCGTATT CTGCTTCGGC TGCAGGTGCT
ATAAAGTCTA GTAAAATAGC GGATATTGTA GAGTGCAATT GTTTTTCTTG CAAAGTTGAG
TACTCGCATT TAAGAATGTT TAAGCATTTA TTGTTAAAAA ATAATGCGGA AATTATAAGC
GAAGAATACG GCGTTTCTAT TGAATTAACA GTGAGTTTGC CGCGTGAAGA ATCAGATAGA
TTCCTTGAAG CAGTAAAAAA TACGTTTTCT GGAGTAATAA TTCCAATGAG TGACTACAAC
ATAGATAAAG AAAAGATGTT GGTTCGCTTG CATAGAGTAT GTGGGCAAGT TCACGCTGTT
GAAAATATGG TTGAAAAAGG GGAAGACTAC AACAATATTC TTATGCAACT TTCTGCTTCT
ACGGCAGCGC TTAGAGCGGT TGCTCTTATA GTTGCTCATC AAGAAATCGC AAAGGCATTA
GAAGAAGCAC AAGACGCTGG AAATAAAAAG GTTACAGATA AGAAAGTTGC AGAGCTTGTA
GACGTTGTAG ATCACTTAAT GCGTTACGAT AAGTCGATGC CTTTTAATGT TCCGTCGCAA
AATAACGCGC AGCCTTGGAT TAGCGTGAAT CCTAATTATG TAGATATTAA TGCTGCTGAG
CAGATGGAAG ATTCGGATTC CGTTTACTCG TTCTACAAGC GTTTGATTGA GTTGCGCCAT
TTGCAGCCTG TTGTTTCGGC TGGTTCCTGG AATCTGGTTG ACGCGGATGA CGAGTGTGTT
TACGCGTTTA TTGTTGAGCA GACTTGTGAG AATGCTTGCG CTTCTGTAAA GAAGTTGCTC
GTAATGATAA ATATGACGGA TTCTTCTGTA GCAATACCTG CTCAAAGTGC CGAATTGTTG
CGTAATATCG CCTCTAGCGG TGTATCGCAT GATGATGTGA TGATTTCTAC CTACAGCGCG
GATCATGCTC TTAAATCGCT TAAAAATGGC ACGCTTGCGC CTTGGGAGGG AATTGCCGTT
AGCTTGCAAA TGCTAGACAC GCTTGGATTA GACCCTTACT CTCCACAATG GCGCAGTAAC
GCGCAAAAAT CGGCAGATAA TGGCGCAAGC GCAGAACACA AGGCTCTTGA ATCTTTGATT
ACAAATCAGC TGGAACAAAG GGCGATTGCG CGCGCTGCTA AGGATTTTGC ACGCGCAGAC
GCGATTCGCG ACTCTTTAAC TGCCGCTGGA GTTGTAATCG AAGATTCCGC ACAAGGGTCA
TCGTGGCATT TGTCTTAAGT GTGGATTACG GTTTTCCCTG ATCGTCCATT AACCAAGCAC
CCGCTTGGTG CACGAATGGG TTCCGGTAAA GGTGCTCCAG AATTCTGGAT TGCCAACATT
CACCCAGGTC GTGTAATGTT CGAGATCGGT GGTGTTTCTG AGGACGTCGC TCGCGAGGCT
TTGCGCCGCG CTATCGACAA GCTCCCAATG AAATGCCGTG TTATTGCGCG TGAAGGCGGT
GACATCTGAA TGCCAGTCGG AACTGCAGAC TACACCATCA AGAATTTAAA CGAGAAGACT
AATGCTGAAA TCGAAGGCTT CTTAAAGAAG TCTAAGGAAG AGCTTTTTAA CTTGCGCTTC
CAGGCAGCAA CTGGTCAACT TGAAAACAGC GCTCGCCTCA AGGCGGTCAA GCACGACATA
GCCAGGATGT ATACTATCCT GCGTGAGCGT GAACTCGGCA TCAGCCAAGA GCCTGGCGCC
ACTGAGGTCA AGGAGAAGTA AATTGCACTG TGCGCAACGG ATTTAATCAT CCGCGTTGTG
CCTAGACTTT GGGTTGTACT AGCTGCTTTT GCGCAATCTG CAGCGAACCT TATTTTTTCG
CTGATTACTT TTCATAATGT TAATTTTCTT TTGCGTGGAT GGCTTTGCGC AGTAACAGTT
TTTGCATTCT ACGTTTTGGT GCAAAAACTT TGCATGCGCG GAGCACTCGG ATTTGGCGAC
GTTACGTGCG CTTCTATGAT TGCTCAAGCT TTGGCGCTAT TTGGATTCGG CTGCATAATC
TACTGGTTTG CATTAGTTGG AATATTTGGA TTAATTTGGA TTTTAGTGTG GAAAATCTAC
TCTAAAGTCT GCTGGAATAA AATCCCGTTC GTACCAGTAT TAGCTGCATC TGCAATCATC
GCTGTTATGC TTATGTCAAA TGGAGAGACG ATTCGCGTGC GCGCTGCAAT GAAGCCTATT
CCGTCTATTC CGCGTGCTTT GAGAACGGTA GATGTGCTTA CTGGCCAGCC AGCGCAGGCA
ATTAATCAGC GCTCCGATTT TACAGCAGTT CCAGCTGCTT CTGTAGTTGC AGAGGCAATG
GTTCGATTAA CGCTTGCAAA GTATGCGTTA GAAAAGTTTG GTGGAGATTC GCTAGAAGAA
ACTGCTAGGA ATGCTAAGAA TTACGTTCAA TCTTGGAAAG AGCATATGAG ATGAATGCCG
TTAGCTGTTA TAATCGGCAT GCCTGCAGCT GGAAAAACGC GTGTTGGCAA GGAATTAGCG
CATATTTTGA ATGTTCCTTT TGTAGACACA GACGATTTAA TTGAGCAAAA AATCAATATG
CCGATTAGCC AATATTTTAA GGATTTTGGC GAAGAGTCTT TTAGAGATAT TGAAGCTCAA
ATTGTTAAAG ATGCTATTGA GCAATCCGCC CCAATAATCG CCCTCGGCGG CGGCTCCCCA
ATGCGCCCAC AAACGCAAGA AGTCTTAAAA AAATATACAA AACTCGGTGG CCGCGTTGTT
TACTTGCAAG TGGATCCAAA CGATGCAATT GAGCGCGTAA GCTGGAATTC AAATCGCCCT
ATGCTAAGCG GCAAAGACGG AGCAAAACGG TGGTTGGATT TGTTTGCTAG AAGAGACCCC
GTGTTTTGTA AAGTAGCGAA TTTGCACGCT CGTGTTTACG GATTAACGCC AAAACCTGCC
GCAAGAAAGC TGAAAGATAT GATTATGCAA CGAATTGTGC ATGTAAGTGG CAAAGATATT
GAAGACTATA ATGTTCATAT TGGCGCTGGT GCTATGAGTC TTTTGCCGCA AATGCTTGGA
AAAGAGCCTG TTCGAGTAGC TTTGATTCAC ACTCAGCCTG TTCAAAGGCA TAGCGATAAA
GCAAGAGCTA TTTTGCGCGC TGCTGGCTAC GATGTTTTCG ACATTCTTAT TCCAGACGCA
GAGGCTGGCA AAACCGTTAA GGTTGCGGAT TTTGTATGGT CGCATCTTGC AAATGCTGGC
TTTACGCGTT CGGACGCGAT TGTTGGCTTG GGTGGTGGAG CAGCCACAGA TTTGGCTGGA
TTCGTTGCAT CTACTTGGAT GCGCGGAATA CGCTACGTAA ATTGCCCAAC TTCGCTTCTT
GCTATGGTAG ATGCTTCGAC TGGCGGAAAA ACTGGCGTAA ACACTGCATT TGGCAAGAAT
TTGGTTGGTA GTTTTTACAC GCCTGCAGGT GTTTTGGCAG ATACTTGCGC GTTTTCTACG
CTTCATAACG ATATTTTTGT TGAAGGCTTA GGAGAGGTTG CAAAATCAGG GTTTATTGGC
GATTCTAGCA TTCTAAAAAT TCTGGAAAAT CCGCAAAATG CTAGCAAATT ACGCACTCTC
GATGGCTCTT CTGTTTTAAG CGATTCACAC TTGAACAATA TGGTTTGCGA TTTAATAGAA
AAAAGCGTGC GCGTTAAGGC ATATCATGTT TCTAACGACT TAAAAGAGCA AGGTTTACGC
GAGTTTTTGA ACTACGGCCA TACTCTTGGG CATGCAATTG AGCAAATCGA GCATTTTTCT
TGGCGTCACG GAAACGCTGT TGCTGTTGGA ATGGTTTTTG CGGCGGAGCT TGCGCAAAAT
TTGGGCTATT TAAGTCCAGA AGACGTTGAG TATCATCGTT CGCTTCTAAA ATCACTTGGA
TTGCCAATAT CTTGGAATGG TGGCGGCAGT AATGACGATG CTTTTGCTAA GGTTCTTGAT
TTGATGCATA AAGATAAAAA AGCTATGCGC AAAGTTTTAG TAGTAAATGG CCCAAATTTG
GGGCGATTAG GCGTTCGCCA GCCAGACGTT TATGGCAATC AAGATTTTGA AGCACTGTGC
TTGCTTTGCA AAAAGTGGGC GCAAAAGCTT AACTTGCAAG TAGAAGTGCG CCAAAGCGAC
GACGAAGCAC AAATGGTGCA CTGGATGCAC GAAGCAGCTG ATACGCATAC TCCAGTAGTT
ATGAATCCTG CTGCTTTTAC ACACTACAGT TATGCGCTCG CGGATGCTGC TCACATGGTT
TTGGATGCTG GAGTGCCGCT AGTGGAAGTG CATATTTCTA ATCCTTCTGC GCGCGATGCT
TTTCGTAAAA TTAGCGTTAT TAGCGCTGTT GCAACTGGAA CTATTACAGG CATGGGGCTG
TACGGTTACA AGCTTGCACT AGAAGCTGTC GCTCATTGTT TGCAGAAGGG TGATACTAAG
GGCGACGAGC AGCTTTCTGG CTTAAAGGTT GTAGATAAGT ACACCTTTAC TGTTGATTTG
AACCAGCCAG ATTCTGTGTT TGCTATTAAG GTTGGTTACC TTGCATTCGC TCCTCTTCCA
GAATCCTTCT ACAAGAATCC AAAGGCTTAT GGCGAAAAGC CAGTTTCTTC TGGTCCATAC
CTCTTTAAGT CTTGGGATCA CAACAAGCAG ATCGAAGTTG TAAAGAACCC AGATTATGAT
GGCCCACGTA AGGCTCAGAA TGATGGCGTT ACCTTTAAGA TTTACACCGA CGGCACCGCT
GCTTACCGCG ATGTTCAGTC TGGCAATCTT GATATGACGG ATAACATTCC AGATACCGAA
ACAAAGACTT TCCAAAAGGA CACCACTGTT AAGGCATACA ACCGTCCAGG TTCCGTAATC
CAGCAGTTTG GTATTCCTGC AAAATTGCCA CACTTCGATG TAACTACCGA AGAAGGCCGC
TTGCGTCGTC AAGCTGTTTC TATGGCAATC GACCGTGAAA CCATCATCAA GAAGGTTCTT
AACAACACTG CATCTCCTGC AAACGAGTTC ACTTCTCCTT TGACTCCAGG CTACAAGGCA
GATCTTAAGG GACACGAAAA CCTTAAGTTT AATGCCGCAA AGGCTAAGGA GCTTTGGGCA
AAGGCAGATA AGATCTCTAA GTATGATGGT CCTCTTACCT TTACCTACAA CGCCGATGGC
AACGCTAAGT CTGTGTTCGA CGCAGTTGTA AACTCCCTTA AGAATCATCT TGGAATCAAT
GCCGAAACAA CTCCAGTTCC AACATTCCAA GAGTTCCGTA ACGCATGCGA ACAGCGTCAG
GTTAAGGGTG CATGGCGTGC AGGCTGGATG CCAGATTACC CAAGCCCAGA AAACTACTTG
ACTCAGGAAT TTGCTTCCGT TGCTGCAGAT GGCAATGGTT CCAACGAAGC TGATTACAAG
AATCCTAAGT TCGATGCTTT GCTTAAGAAG GCTTCTTCTT CTAAGCAAGC TGAGGCAACT
AAGCTTTATC AGCAAGCTAA CGAGATTCTT CTTGAGGATC TTCCATACGT CCCACTGTTC
TACTCGAACG CTAAGGCTGT TATGGTTCCA AGCTTGAAGG GCTTTGTAAT GGATTGGCAG
AATATGCCAC TTTACTACAA GCTCCACAAG TAAATGGGTA AATATGTTCT GCGCCGCGTT
TTGCAGATGA TTCCTGTGGT TCTCGGCACA ACATTGTTGG TATACGCTTT GGTGTTTGCT
TTGCCTGGAG ATCCAGTAAA AGCAATGTTT GGCGATAAGC CAATTAACCA TGCTGTAGAA
GCGCAAATTC GTGCCGAGTA TAACTTGGAT AAGCCATTTA TTATTCAATA TTTGTTGTTC
TTAAAGAATG CGCTTACTCT TGATTTTGGT CATACTTTTG CTGGTCAGCC AGTAATTGAC
GAGATTGGCC GCGCATTCCC TGTAACCATT AAGCTTGCGT TGATGGCGTT CGCTTTTGAA
GCCTTGTTCG GCGTAGCTTT CGGTATAATC TCTGGCTTAA AGAAAGGAAA GTGGTACGAC
AGCGTAATCC TGGTTGTATC ACTTCTTCTT ATTTCTGTGC CAACATTTGT TACTGGCTTT
ATTGGCCAAT ATTTGTTTGG TGTTAAGTGG CATATTATGC CTGTTACTGC AAGCAACGAT
CCTGGATTCT ACGATCTTCT TCTTCCTGCA ATAGTTCTTG GATCCGTTTC AATGGCATAT
ATTATTCGAC TTACAAGGTC GGAAATTTCG TCAAACATAT CGCTTGATTA CGTGCGCACG
GCTCGTGCAA AGGGCTTAAA AGAAGGCTCC GTTATTGTTC GACACATTTT GCGTAACTCG
CTTATTCCTG TTGTTACATT CTTAGGTCAA GATTTGGGCG CTCTTATGGG CGGCGCAATG
ATTTCGGAAA CAATCTTCAA CATTCATGGC GTTGGATTCC TTACATATCA GGGAATTCTA
AAGGGAGAAG GAAACCTTGT TGTTTCTATA GTTACGCTTC TTATGTTGAT ATTTGTAGTC
AGCAATCTTC TTGTTGACAT GTTGTACGCG GCTCTAGATC CGCGCATTCG CTACGCGTAA
TTGATTATTG CGATTATTTT TGTTGCGCTC TTCCCAGGCG CTCTTACAAA GCACAATCCT
AATTACTGTG TTTTGGAGCA CTCGCTTGAG CCAGCTTCTG CTGCGCATCC GTTTGGATTC
GACATGCAAG GATGCGATAT TTACGCTCGA GTTGTATATG GAACACGTAC ATCTTTAAGC
GTTGGCTTGC TTGCAACGGC TTTAGTGGTG TTAGTTGGTT CGCTAATCGG CGCTTTGGCT
GGATTCTTTG GCGGATGGAT TGATGCTGTT CTTAGCCGAA TCACCGATAT CTTCTTGGCT
TTGCCAATGC TGTTAGGTGC AATCGTAGTT TTGCAAATGT TCCGCACATC TAAGTCGATT
TGGAAAATCG TGTTTGTTAT GGTTCTCTTT GGATGGGTAG GCGTTGCTCG AATCGCAAGA
AGTGCTGTTA TGGAATCCAA GAATCTTGAA TTTAACACAG CATCTACCGC TTTAGGTTCT
ACTCCAATGC GAAACTTGTT CCAGCATATT ATTCCAAACT CGCTGGCTCC AATCATTGTT
GTAGGTACAA CTTCTCTCGG CTCTTACATT GTTTTGGAAG CAACACTTAG CTTCTTGGGT
ATTGGTTTGC CAACTACAAC AGTTAGCTGG GGTGTAGATA TTTCTACCGC TAGAAATGTT
CTTACTACGA ATCCAGAAGT CTTGTTCTAT CCATCCATTG CGCTCGCCAT TACCGTGCTC
GCCTTTATTA TGATGGGCGA CGCCGTAAAA GATGCGTTGG ATCCAAAGAG CCGTAAGGCG
TAATTGCTTA TTGCAGATGA GCCAACTTCC GCACTAGACG TAACTGTGCA AAAGCGTATT
CTTGACCATT TGCATACGCT TACAGATTCG CTAGGTACTT CCGTTCTGTT TATTACTCAC
GATTTAGGTT TGGCTGCAGC TCGCGCGCAG CACGTTGTTG TTATGTATAA GGGTCGCGTT
GTTGAGTCTG GTCCATCTCT AGACGTTTTG CAGCACCCTC AGCATCCATA CACTAAGCGA
CTTGTTGCAG CGGCTCCAAG CTTGGCTTCT CAGCGAATCA TCTCCGTTAA GGAGCATGGC
GGCAATGCTG ATAATTTGCT TGAGCATCAC GTAGTAGGCG AGCAAGCTCT TGAAAAGAGC
GAGCATATTA TTACAGTCGA CCACTTAACG CGCGAGTTTA AGCTTCCGCG CAAGAAGGAG
CTTTTTAAGG CTGTTGACGA TGTTTCGTTC TCTATTAAGC GCGGAACAAC GTTGGCAATT
GTGGGCGAAT CTGGTTCTGG TAAGTCTACT GTTGCAAACA TGGTTTTGAG ATTACTAAAG
CCAACAAGCG GAACTGTTAC CTACGAGGGC AAGAATATTG CTGACTTAAA GGGCGCAGAT
TTGCTTGATT TCCGCCGTCA TGTGCAGCCA GTATTCCAAA ATCCTTACGG CTCGCTCGAC
CCAATGTATT CGATTTATCG TTCGATTGAA GAGCCTTTGC GAATTCATAA GATTGGAAGT
AAAAAGAGCC GTCAGAATCG CGTACGCGAG CTTTTAGATA TGGTTCGCAT GCCTGCTTCT
GTTATGACTC GATTCCCGAA CGAGCTTTCT GGCGGTCAGC GTCAGCGCAT TGCAATCGCG
CGCGCAATGG CATTGGATCC AGACGTAATC GTTTGCGATG AAGCTGTTTC TGCACTAGAC
GTGCTTGTGC AAGATCAGGT TTTGCACTTG CTTAACGATT TGCAAGCAGA GCGTGGATTA
AGCTACTTGT TCATCACTCA CGATTTGGCT GTTGTTCGTC AAATCGCAGA TGAGGTTGTT
GTTATGCAAC ACGGCAAGCT TGTTGAGCAT GCTACAACCG ACGAAGTGTT TGATCATCCT
CAAAAGGAAT ATACTCGCGA TCTTCTCGAC GCAATTCCTG GTGGAAACTT GGAACTTGGC
TTGGATTTTT GGATGCAAAT AATGGCAAAT ATTGTGCCTA TTTTAGCCAA TATTGCTCTT
GCTATAATGG CGTTTTTGCA AAAAAGTTGG ATGATGCTTG CAATGATTGT TCCTAGCATA
ATGATGTATA TTGCTTGCTT AATACCGCAA ATTGTTCAAT ACAATTCAAA CAAAAACAAC
AAAAGTTTAG TAAAGAATAA TACGATTAAA GGTGTTCCAG AAACTCTTGT TCCAATCAAC
CTAGAAGCAA TGCTGATTAA AAACATGCAA AATCCTCCAT GGAAAAATGT TGTATACGCT
TGGCTAGTGT CTTCTGAAGC TCCGATTGGA ATAAACAGCA GCGGTTATTT TTGTATAGAT
CTTGTTAAAA ATGGGCCGCA CGCGCTTGTA GCAGGAACAA CAGGGTCTGG AAAATCCGTT
TTACTAACAT CTTGGTGTTT GGCTCTAGCT TTTAAATACT CACCTAAATT ATTGCAATTT
GTGTTTATGG ATTTTAAGGG AGGAGCTACA TTCGATTCTC TTTCCACGCT TCCACACAGC
GTTGGAAACG TTGGAGACTT AAATCTTAAG CATGCTGCAA GAGCATTGCG CGGATTAGAA
ATGGAATTAG ACAGGCGAGA AAGATTGGTG GCAAATCAAG GCTGCCACGA TATTAGTCAA
GTAAAACCAA GCGAGCCTTC AATGGTGATT GTTATAGACG AATTCCATGC TCTTAAAAAT
CAACTACCCG ATTACATGAA TCGCCTAATA CGCATAGCTT CTGTTGGAAG ATCCCTAGGA
ATGCATCTTA TAGCGTGCAC ACAAAACCCA ATGGGACAAG TAAACGCAGA TATGAAGGCG
AATATGTCTA TAAACATTTG TTTAAGAGTT AGAGACGCAA TGCAATCGCA CGAACTACTT
GGGTCTCCTG CCGCCGCAAG CATAAACCCG AATAATCCTG GAGCAGCATA TTGCAATACA
GGAGACGGAA TAGTAGCATT ACAATGCTCA CAAAGTCAAA ACAAAAATTC GCTTATAAAA
GCAATCGAAT TGGCTGGAAA ATTCTATTGC TACAAAACTC CTAAGCAATT GTTTAGCGCT
CCCCTACCAA GATACTTAAA TAATTCAACG CTTAATAAAT ACTGCAAAAA CGATAGCGAG
TTTGGACTTT TAATCGGCTT AAAAGACGAC GGAATTAACC TAAGCGAAGC AATTTTGCCA
ATAAATCTTG GAAACATAGC GATTATTGGC GGAAGCAAAC GAGGAAAGTC TAATCTTATA
AATGCGATTA AAAATGCGAT TAGTATGCAA AATCTTTCAA AAAACATTCA AGACAACGCA
GACTCACTTT TAGAGCCTTT TAACAGCGAC GAAAAGTCTA AAGAATTGCA ATGCAAACTA
AAAGACACTA AAACAACAGT AATATTTTGC GCTCAAAACG CAAGACACAT ACGCATACCA
GAGCAAGCGC CAGTAAGAAT AATCTTCCCA ACAGGCGATG CTGCAACAGA CTCAATGCTT
GGAATACCTA CCGACTTACT AAAAACACTA AGCGTGGAAG ATTATCAAAC ACCAGGAAGA
TGCATAATGG TGATTCCTGG AAAAGCCAAT TTGCTGCAAA TATTGAGTTT TACAGCACTA
GGCGTTTTAT CTTGGAACTG GGTTGACTCT CAAATTAAGC GAGATAATTG GCTAACGGAT
ACTCCAGATA CTCAAGAAAC AACTTGGCTA ATCCTGGGAT CGGATCAGCG AGAAGGCGAA
GAAGCAAAAG AAATAACTGG ATTTAGAACA GATACGATTC TTGTTTTAAC AAAACCAGTA
AGTGGGCACA GCTCCTTAAT ATCCATTCCA AGAGACTCGC TAGTTTCTGT AAACGGCCAG
CAAATGAAGA TTAACACAGT TGCACAAGAT CTTGGAAATA GAGCATTAAC AAAAACCGTT
GAAAAAATTA CGGGTCACAA AATAGACCAC GTTGCAGAAA TAAAATTCGC AGGACTTACA
AACGTTGTAA ACTCGCTTGG AACAATAGAC TTATGCTACG ATCGCACAGT TAGCGATGTC
TACAGTGGGC TTAATTGGAC TGCAGGATGC CACAGCGTAG ACGGAAACGT TGCATTAGCA
TTTTCTAGAA TGAGATATGC GGATCCTCAA TCTGATTTTG GAAGAGCTGC AAGACAGCGA
ATGGTAATTA GCGCAATAAT GAAAAAAGCT TTATCTAGCA GCACGCTTAC AAACTTCTCG
AAAGTAAAAG GCTTTGCAAA AGCATCGCTT GATTCTGCAA TATTAGACGA AAACTCAAAT
CCTGGAACAC TGCTGAACAT GGGTCTTGCT TTTAAGGAAG CAACAGGAAA AGACGGCGTA
ACAGGAACAG TCTATTGGAC TAATCCAGAT TATTGGGTGT ATTCAGTTGG ATCAGCCGTT
TTGTTAGACG ATGCTAAAAA CATTGAATTA TTCGATCAAT TATCTGCTGG AACGCATGCG
CCTGGAAACG TTGGAACGCT TGCAGAGCAA ATGGCAGCCT CTCGGTATAA TCAAGACCGT
CGGTACCAAA CTAACTCTGC ACCACACCAT ACTCTCAATA GTCAAATGCT TAATAATACT
CGTAAAATCA TTTGCATGGC AATTATTGCC GTTCTAACCT TTTTAACTAC AATAATCGCA
TCTGTATGGC TTGACTTTTC TTCTACTATT AGTTCGCGCG TTATAAAAAC CATCTCAACA
AGCGCCAAAC AGATTCAGTC AATAGACCCT AATGCTGGTA AAACTATTAA TATTCTTGTT
CTTGGTCAAG ATACTCGAGA AGGTAAGAAT CGCGCTTTTC AGGGCGGTGG AGAAGACGAA
AATCATCAAT CAGACACAGC AATGATTGTT CAAATCAGCG CAGACAGGTC TTATATAAAC
ATTGTTTCAA TTCCAAGAGA TTCAATGGTT AAAGCCGCAT CGTGCAATAC GTCTAAAGGC
AGAATTCCAG CTAGACGTAA AGTTATGTTT AACTCGATTT TCGCACTTGG CTACGCTAAG
GGAGGCGACT TAGCAAGCGC AGCATCATGT ACGCTTGCAA CAGTAAACGA AATTACTGGC
TTAAACATAA CAGATTTTAT TGTTGCAGAC TTTAGCGGTT TAAGCGATAT GATTAACGCG
ATTGGCGGAG TAACCTTGTG CATTCCTGTA AACACTAGGG ATTATTACAC GGGCGTTAAT
CTAAAGCGCG GACTTCAACA CCTTGATGGC GTGCAAGCAA CACAATATGC AAGAATGAGG
CACGACAGCG CAAGCGACGG AAGCGATATT ATGCGAACAA CGCGCCAGCA ATATCTTCTT
AAGCAACTTA TTCATCAAGC TCTATCAAAG AATCTTCTAA CACAGTCGAG TCAGCTTTAT
CAACTTGCAA AATCAGCTCT AAAGTCACTT AATATGAGCC AGGGTCTTGC AAACCCTACA
ACACTGGTTG GTTTAGCTGC AAGTCTTCGT AATCTAAAAC CTTCGCACAT TTACGCGCAA
ACAATACCGA TTACAACCGA CCCATACGAT GCAAATCGTG TTATTTTAGA CGAAAGTGCT
CAAGACGTTT GGGATTTAAT GCAAGAAGAT AAGCCGTTAA AAAGTGAAAA GTCTTCAAAA
AAGAACGCAA AAAATGGCAA AATGAAGTCA AATACGAATT CTAAAAATAG TCATCGTCAT
GCACAAGATG CTGCTTCAAT TAGCGCTTCT GTTCGTTTTA GAAGATTCAA ACTGTGGTCT
TTGTCTATTT TAAGCGCAGC AATACTGGTT TCTTGTGCAG TTGTTGCGTC TTGCGTATGC
CCATTAAAAC AGCTAACAGA CGACCCGATT TTTCCTATTG GAAGCGTAGA AAAGCGTGTT
GGTTCTACAA ATTTGCAAAC AGTTTGCCCT AGCAGAATAG CTCTACCAGA TTCAGCAAAA
TATGGCGATA GCGAGTTTCA AGAATCCGAA GGAGACTTAA AGTCAGTATC CAGATATGCG
TCTTTTGGAA GCGTTTACAA GTCCACTCTT AATGGCATAA AATATGCTGG CGATTCTAAA
GATTTAGTTA ACAAATCTAG TGATAGAGCT TATTTTGCAG AAAGTAATGT AGATAAAGAC
GCTCAAGTTT TGGAAAGTAG TCTTTTAAGT GCGCAATCTG GAACTGGGTC TGCTGCATCT
GTTGCATCTT GGGCTAAAAA CGGCGACTTA AAAGGCTTAT CGGCCACTTC TTGCGTATCT
CCTTCAATGC GCCAAAACTT TATTATTCCA AGAATAGCGG AAGGTGTTTC TGTAAGATTA
AACTCTGTTA ATCTTTCGTC TAAGCCTACT GTTGTAAGCG TTAAAGCGTG GTCAACTAAT
AAATCGGGCG CGCAACTAAA TCTTTCTACA GGAAGCACTT TTACTGTTCC AGCGCATAGT
GACGCTTACT TTAACATTTC TGCAGCTGCA GAAAAGTCGG ATGGCCTTTA TATTCAAGTT
TTAAGCGAAC AGGCTCCAGT TTCGTCGTTC GTTAAGTTTA TTCGTTCATC TGGTCTTGTT
TCTAAAGGCG TGGATGTTAT TTCTCCGCAA GAATCAGCAT CTTTAGAGCC TGTTTTGCCA
GGTGTTATTG AGGGTGATCA AGCTAAAGCT TATATTTGGT CTAATAAAAG CGGAAAAGTC
GATTTGTATT GGCTTGATGA TTCTGGAAAA AAGAGCATAA AGCAAGTAGA TTTTAGTGCA
AGACAAATTC AAGTTGTTGA TTTACCAGAA GTACCTAAGG GCGTTGGGGC GATTTTTGCG
CAAAGTAGCG TTCCGATTTT TGCTATGGCT TCTGTTGAAA AAAGTGGCAA AGATGGTCAA
AGCGATATTG CTTTTGTTAA TTCAGTTCGT TCTATTACAA ATAGTGCGCT TGTTTCCCCA
TTTTCTGCAG ACGAAACTTC GCTACATATT GCAAACGGAT CTGTTGATAA TGCCAATGTA
AAGCTTAGTG CTTACGATTC TTCTGGCTTA AAGACTATTG AAGTTAAGTC TTATACTGTT
TCAACGATTT TAGCGAAAGA TATTAATCCT AAAGCTGTTA TGTTTACTCT TAAGTCTAAG
TCTGGCGTTT CGTTTGCGTC TAGGATTCAA TCAAAAGCAG TAAACGACGC TGGTTTTGCA
AGCGTTGCAT GGATTCCTTC TAAGTCGCTT GACCCTAACA GTATAAGTGT TAAAGTTCGC
TCGAATCCTT CGATTGTAAA GCCAATGTTT GGCACGCGAC TTCCTAGATA CAGAACAGCC
AGCGGAATGT TCGATTCAAT GGTAGCAGCT CAAATTAGAA GACTTAACAG TGCTTGGTCA
AATCTTATAA AAGACGTTCA ATTTGCTGTA GAAGATGTTC CTCCAAGCCA GCCAGTTTTG
TGGGAAAGTA ATAAAAGAAT AATGTCTCAA GCTTTTCCTG CATCTAAAGG AATACCACAA
AGAATAGTTT TGTACAGACT TCCACTATGC ACACACGTTA CTAGCAGAGC TGAGCTTCAA
TACGCGATTA GAGACGAAAT AGTGCAACGT TTAGCAGAAT TGTACGGAAG AAGACCAGAA
GAAATCGACC CAGATTGGGG ATTGTAATTG GAGCCAAATA TTCATGAGTA CAATGAGCAG
GGGATTTGTG AGCGTCTTGC TTTGTGTTCG CTTATTGGTT TTGACTTAGA CAACACTCTT
GCATGTTCTA AAAAGCCTAT GACTAGTCCA ATGTGCAAGG TTTTTGGCGA TTTAATCAAT
AAAATGCCAA TTGCGCTAAT TACGGGTGGA GACTTGCGAC TTGTTAAAAG TCAAGTTCTA
AGCGTTTTGC CTGCTTCTAC GAATTTAGAC AATTTTCACA TTATGCCAAC TAATGGAACA
AGCTATTATC GAATTGATGG CAGTCTTAAA TGCGTGTATT CTCACACGAT TTCCGTAAAA
GACGCAAATC GAATTATTTG CGTTGTTAAA GATTGCGCTA AAAAAATGGG ATTGCTAAAA
AGTAGTGGAG ACAAAGACCT TTGGGGTAGT CAAATAGAAA ATCGTGGTAC TCAAATCACT
TTTTCTGCAC TAGGGCAGCT TGCTCCAATC GAACTTAAAA AGGATTGGGA TCCTAGCGGC
AAGCTAAAGG AGCAGCTAGC TGAACAAATT TCTGCATATT TGCCCGACTT TTCTGTGCGA
GCTGGCGGAG AGACAAGTGT TGATATTGTT TGCAAAGGAA ACAACAAGGC TTATGCTCTT
GATTCTCTTT GTAGTATTTG CGAAATTTCG CTAAAATCTG TTGCTTTTGT GGGAGATCGT
ATGTATAAAG GTGGTAACGA TTACCCAACT TCTTTAACAG GAGCTCTTGC GATTTGCGTA
AAAAACCCTA ATAACACTTT TGAATTGTGC TCTAAGCTAT TAGAAAGTCT TATGTTGGAC
ACTCCATTAC AAACAAGTGC TCCTCGAACA ATTCTTGTTG TAGAAGACGA GCCAGATTTA
GCTACAGCTA TAGCACAAAG AATTGCTGCT AGAGGTTGGA AAGCTAGAGT TGTTTGCGAT
GGAGTGTCTG CCGTTAAAGC AGCGTTAAGC TTAAAACCAG ACCTTATAAT CATGGATATT
ATGCTTCCGC TTATGGATGG CATAGAAGCA ACGCGAAGAA TAGTATCTAA ATGCCCGATT
CCTGTTCTTA TGCTTACAGC AAGAGACTCA GAAGCAGATA AGTTGGCTGG ACTAAGCGCA
GGAGCAGACG ACTACGTTAC AAAGCCATTC TCCCCTAGAG AGCTTATTGC AAGATGCGGT
GCGCTTTTAA GAAGAGTTGA GCGCGCTGCA ATAATAGCAA AAAGAGAACA ATACAACACT
TTAATTAAGT TTGGAAACTT GATTATTGAC ACAAAGCAGA GACTTGTTAC GATTGGCGAA
AAAGCAATCC ACTTTACGCC TACAGAATTT TCTTTACTTA CGACTTTTGC AAATCATCCT
CACGAAGTGT TAAAAAGAGA AACGCTTTTA GAAAAAGTCT GGGATTGGCC AGATGCTTCG
GGAACGCGCA CAGTTGATTC CCACGTTAAA TCTTTAAGAC ATAAGATTGG ATCTGATTGG
ATTCGCACAA TACATGGAGT AGGCTACGCT TTTGAGCCAC CTAAAGAAGA TTATGAGCCA
GAATTTATGA GTACAGTATC TAACATCAAT GAAGATGCAA TCGCAGTGGC CGTTCGTCAA
GACGTGCTTG CTGCGGTGAG CAACGCAGAA TATTACAATC CGCACGAGGT CCTTGGTGGA
CATCTCGGAA CTGGCAAAGG CGCTGGTACT GCCACTGTTC GCGTTTTACG ACCAATGGCC
AAGAAAGTAA CAATTCTCAC TAAGAGCGGC GAGTACGAAG CTCAGCACGA ATACAATGGC
ATTTTTGTTG CCACTGTTCC TGCAACTAAG CACACTAAAA GCAAAGAATG GTCTGTTCCT
AGCTATCGCA TTCGTACCGT AGAAGTGGAC GGCGCCGAGT CCGTAGACGA CGATCCATAT
CGCTACTTGC CTCAAATCGG CGACATGGAC ATGTACCTAT TTGGCGAAGG CAGGCACGAA
AGACTTTGGG AAGCACTAGG TGCTCATGTT AAAAGCATTA CTGATTCTTG GGGTCTTGTA
AGCCCAGAAA CAGGCAAAAT GGTTAAAAAA GTTACTGGAA CATCCTTTAC TGTGTGGGCA
CCAAACGCTC GCGCTGTAAG AGTTGTTGGC AACTTTAACT ATTGGAATGG CCGCCGTCAC
GCAATGCGTT CGCTTGGCTC TAGTGGCATT TGGGAGCTTT TTATTCCAGG AGTAGGCGCA
GGCGAGGTTT ACAAGTTTGA GATTATGACT CAAGCTGGAA ACTGGATTAT GAAGGCAGAC
CCAATGGAGC GCTCGCACGA AGTTCCACCT AACACTGGTT CTGTTGTTGT TGACTCCGAC
TTTAAGTGGC ACGATAACGA GTGGCTTGAG CATCGCGCAA AGACGAATGC ACACGATGGT
CCTGTTAGCA TCTACGAAGT TCAAGCAAAT AGCTGGAATC GCGATTACGA CAATTATCGC
GAGCTTGCAG ATCACTTAGT TGACTACGTT CAGCAAGAAG GCTTTACTCA CGTTGAGTTT
ATGCCTCTTA CACAATATCC ATTCTCGGGA TCTTGGGGAT ATCAAGTTAC TGGCTATTAC
GCTGTTGATT CCAGACTCGG AAGCCCAGAC GACTTTAAGT ACTTAGTAAA CAAGCTCCAT
AAGGCTGGCA TTGGTGTGAT TATGGATTGG GTTCCAGCAC ACTTCCCTAA GGATGACTTT
GCTTTGGGTA GATTCGACGG CACTGCGCTT TACGAAGACC CAGATCCACT TCGCGGCGAG
CACCCAGATT GGGGAACGTA CATATTTAAC TTTGGCAGAC ACGAGGTTCG CAACTTCTTG
GTTGCTAACG CGTGCTTCTG GCTTAGCGAA TATCACGTTG ATGCTTTGCG AGTAGATGCC
GTGTCTTCTA TGCTCTACTT GGATTACAGC CGCGAAGCTG GCCAATGGCG TCCAAACATG
TATGGTGGAC GCGAAAACCT TGAAGCTATT GACTTTATTA AGGAAGCAAA CGCTACTGCA
TACAAGAATA ATCCTGGAAT TATGATGATT GCAGAAGAGT CCACTGCATA CCAAGGCGTT
ACTGCTCCTA CAGACATGGG CGGCTTAGGC TTTGGCTTAA AGTGGAACAT GGGCTGGATG
CACGACACTT TGCAATACCT TAAAGAAGAG CCGATTAATC GCCGTTGGCA TCACAACGAA
ATCACATTCT CTATGGTTTA CGCGTATTCC GAGCATTACG TGTTGCCACT TAGCCACGAT
GAAGTTGTGT ACGGCAAGGG ATCTCTTCTT GGAAAGATGC CTGGAGACGA ATGGCAACAG
TTTGCTGGCC TTCGAGCGCT CTTGGCGTAT CAATGGTCTC ACCCAGGAAA GAATCTTCTG
TTTATGGGCG GAGAAATCGG CCAGTCTTGC GAATGGAACT TCAACAATTC GCTTAATTGG
CACGAGCTTC AATGGCCATT CCATCAAGGA GTTCAAAAGC TGGTTGCAGA TCTTAATGCT
TTGTATAAGA GCTCTAGGGC ATTCTGGAGC CAAGACTTTA CGCCAGACGG ATTCCAGTGG
CTTACTAGCG ACGATTCCGA CCACAATACA TTAAGCTACA TGCGAATCGG AGACAACGGC
GAAGAAATCG TTGTTGTTGT TAACTTCTCT GGTCAAGCTT GGCAAGATTA CCAAGTGGCA
TTACCTAAGG GCGGAAAGTG GCAAGAGATT CTTACTACAG ACGACGCTAA GTATTGCGGA
TCCGATATTC ACAACGGCAC ATTTACTGCT GCAGCCGAAG AGTATCATTC CAGGCCGTAT
TCTGCAAGGA TTACTGTTCC AGCACTTGGA GCTGTATTCC TTAAGCCACT AGATGTGGGT
TATCAAGTCG GCGATATGGT CGTCTATCCT CGTCATGGTG CGGCTAGAGT CGAGGAAATT
AGTGAACGTA CTGTTAAGGG TGTTACTAGG CAATATTTGC GCTTAGTCGT ATTGTCTTCA
GATGGTTTAG AGATTAACGT TCCAGTAGAT AATGTTAAAA AAGTTGGCGT TAGAGACATT
GTTGGCGCCA AAGAAGTTGC TAAAGTTTTT GAGATTTTGC GTACGCCAAT CATTGAAAAA
GAAATGAATT GGTCTAGAAG ATACAAGCTT AACGTTGAGA AAATTGCCAC GGGCGATGTT
AATAAGATTG CGGAAGTCGT TCGCGATTTG TCGCAGCGAG ACGTTGACGA ACACGGACTT
TCTGCTGGAG AAAAGCGCAT GCTTGCTCGC GCTCGCAGTA TTCTTATATC GGAAATCGCA
TTGTCGGAAA AGATTGACGA GACTCAAGCA GAACGTTTGC TTAATGTGAA TCTTGGATAT
GCTAATCCTT TGCCTGGAGA CGAGGAACAC CATACTCACG CTCCAGAAGA AGCAGCTGCA
GATACTCTTA GATTGCTTGC GGAAAAGTCT AAAAAAATGC GTCTTTTTGG CGCAAGTCAT
AATGAAATTC ACAGTGTAAG TCAACTGCTT TTCTTTGGTA TTCTAGGTCT TCTTGCAAAT
ATTGCTTCGC TTATAATCCT AGTTTCTCAA TCTAAAGACA ATATGAATAT GCGAGCAGCG
TTTTTGGAAG TTATGAACGA TGCTTTAGGC TCTGTAGCAG TAGTTGTTTC TGCATTGGTT
ATGATAGCTA CAAATTGGAG CGGTTTCGAC GCTGTAGCTG GCGGAGTTAT AGCGATTTTG
ATGATTCCGC GAGCGTTGCA CTTGCTTAAA AATGCTGTAA AAGTTTTGCT TGAACAAACT
CCAGAAGGAT TAGATATAGA AAAAGTTCGA GACCATCTTG AACATGTTCC GCACGTTCTT
GCTGTTCACG ATTTGCACGC AAGCACAGTT TCTACAGGAA TGCCTATTTT TATGGCTCAT
GTTGTTGTTG AGCGCGATTT AACAATGGGC CAGTGTGCGG ATATTTTGAG CCAGCTTCAA
GATTGCTTGC GCGAGCATTT TCCAGTTTCT GTTTCGCACA CAACATTTCA GTTGGAGCCA
GAGGGCTATA CTACTCAAAG TTCGTCGGAG CATCACGAGT AGATGCCGTT AAAAGAACTA
ATGGATAATC CGCATTCCGA TCGCGTTAAG CGCATTTGTG CAATAAGTCG CGCAAAATCG
CGAGAGGATG GGCGCTTTTT AGTCGAAGGT CCGCAAAGCG TTAGGGAAGC CGTAAGGTAC
GCGCGTAAGT CGATTTTAGA CATTTATGTT TTGCAAGATG CTGTTAATGG CAGCAAAATC
GTTGACGAAT CCTTAAAAAA TAATTGCTAT GTGCATCCTG CAACATCAGA AGTTATGCAT
AAAATCAGCA CGGATTGCCA GGGGATTGTT GCGCTTTGTG ATTCTAAGAT TTTAGACGAA
GAATTTAAAG AAGAATTTAG TGACATGCTG ATTGCAGCAT GCTGGCAGGT AAGAGACCCG
GGCAACGCTG GCGCGATTAT TCGCGTTGCA GACGTGGCGG GTTGCAATGC TGTTGTTTTT
GTTGACGATT GCGTAAGTCG TTTTAACTCA AAGCTGGTTC GCTCTACTGC AGGATCGTTA
TTCCATTTGC CAGTAGTAAA AATGAGTGAA AATGAGTGGT TTGATTGGGC AAAAATCGCA
AGTATAAAAG TGATTGCTGC AGATATTTAC GGCACGGAAA ATAAAAAGCC AAAGTCGTTT
GCGCGTGTTT TAAATGTTTC CTCTAATGCA ATATTATTTG GAAACGAAGC CAGAGGGTTG
CCGCAAGAAG TCTTAAATAA AGTAGACGAA ATATCGGTAA TACCAATTTA CGGAAAAGCG
GAATCAATGA ACTTAGCAAC CAGTGCAGCA GTAATGCTAA TGGGCTTGGC TATGTCTAGT
CATGAGCGAA AAATGGGGGT GGCAAAGAGT CAGCCATTTG ACGCAAAGTC AATTACAAAG
GTAGTAAAAG AGGGCATTGC TTGTGTTCAA GCCGCTAAAA CAATGGAAGA TTTAAAAGCG
GCAAAAACTA AGTATGCTGG CGCTCAGTCT GCAATGACAC TTGCTAGCAA AGCTATTGGA
AGTCTTCCAG TAGAAGAAAA GAAAGAAGCT GGCAAAGTAA TGTCTGCTTT GCGTGCTGAT
TTTGGTAGGG AATTTGCGGC GGCTCAAGAG CGTATTAAAG CTCTAGAAGA AGCAAACATG
CTTCAAAAAG AAACAGTCGA TATGACTTTG CCAATAAATC GTAAGCCGCT TGGCGCTCGC
CATCCGATTG CGCGTATTAT TGAAGATTTT GAAGACTTTT TTGTGTCTAT GGGTTGGCAG
ATTTCTGCAG GTCCAGAGGT GGAAACAGAG TGGTTTGATT TTGACGCGTT GAACTTTGGT
CCAGATCATC CTGCTCGCCA AATGCAAGAC ACTTTCTACG TGCAAGGAAA TCAGGCAAAG
GATGCTGCAG GATTTGTTGG ATCTAACATG GTTTTGCGTA CGCAAACTTC TTCCGACCAG
GTTCGCGCGT TAATTGAGCG AGGCGTTCCT CTGTACATTG CATCCCCAGG TCGCGTGTTC
CGCACGGATG AGCTTGATGC AACGCATACG CCAGTCTTCC ATCAATGCGA AGCTTTGGCT
GTAGATAAGC ACTTAAGCAT GGCAGATCTA AAGGGTGTGC TCGATCGTCT TGCTGTTGCA
ATGTTTGGTC CAGATGCAAA AAGCCGTTTG CGCCCAAGCT ACTTCCCATT TACGGAGCCT
AGTGCGGAGT TGGATCTTTG GTTCCCAGAT AAAAAGGGCG GCCCAGGTTG GATTGAATGG
GGCGGTTGCG GAATGGTTAA CCCGAACGTT CTTAAGTCTG CAGGCTTAGA CCCAGATGTT
TATACGGGAT TTGCTTTCGG TGTTGGTTTG GAGCGCACTT TGCTGCTTCG TCACGATATT
AACGATATGC ACGATTTAGT TGAAGGCGAT AAGCGCTTCG CAGAACAGTT TGTGATGGGA
GAGCACGCAA AGAAGAATTT TGGGAATGAT GATAATTCTG CTGGCAAGCA ACGTCCTGCA
ACTAAGGCTG CGCGATTAAA TGCGATTGAG CAGGCGCTTT TAAGCGAGGT TATTACTTCT
CAATCTCAGC TAGCTAAAGT CTTGGCTCAT AACGGTTTTG ATGTTACTCA AGCAACTTTG
AGTCGCGATT TAGACGAGAT AAATGCTGTT AAAATTCGCC TTACGGATGG CAGAATTGCA
TACGTTTTGG GGGATGGCAC TGGCAACCGT CACGCAATGG ATACGGTTAG GATTGATCAG
CAAGTTGCAA GAACTCTTTC TGGTCTTATT ACAGAAGTTG GATTTGCTAA TAATATTGTT
GTGATTCACA CTCCTTCGGG CGCTGCTCAA TATGTTGCTA GTGTTATTGA TAGACAGCCG
TTAAAGGGGA TTTTAGGTTC GGTTGCTGGC GATGACACAG TGCTTATGGT TTGTGTTTCT
AACGAAGAAG CGGAAAATCG TGCAAATTGG ATGCTTTCTG TTGCGTCAAG GTAGATGATT
ACAATTACAA CTTCAAACTT GAATGGCATT CGCGCTGCCG AGCGAAAGGG GATGCTTGAT
TGGGTGCAAA ATCACACTCC AGATGTGTGG TGTATGCAAG AGGTTCGCGC TCCGCAAGAT
GCGATCGACC CGATTATGAG CAAAATCAAG GATTTGTATG AATCTGCAAA AAATGACAAG
CAATTTTGCG TTACAAATCA GATTTGCGAT ATAAAAGGGC GCGCTGGAGT AGCGCTTGTA
ACGTCTTTGC CAGTTGTAGA GCAGCGTTAC GGTTTGCCTG GTTTAAGCGA AGATGTGGAT
TCCGGTCGAT GGGTGGAAAC CGATGTTCAT ACTCCGCAGG GGTATGATAT TACGGTTGCG
TGCGTGTATG TTCATGCTGG AAATGTTGAC GATCCGCAAA AAATGCATCA AAAATTCCGC
TTTTTAGACA CTATGCTTAC GCGATTAGGG GAGCTTAGAG ATATTGCTGC AAGTGGCGGA
AATCAGGCGA TTTTGTGTGG TGACTTTAAT ATTGCACACA CCCCTTTTGA TATTAAAAAT
GCTAAAGCGA ATGAGAAAAG TGCTGGATTT TTGCCAGAGG AGCGCGCGTA TATCGACCGC
TGGATTAACG AGTATGAATT TGTAGACGTT ATGCGAATGC TTGCTGGCAA TATTCAAGGG
CCGTACACGT GGTGGAGTCA GCGAGGCAAA GCTTTTGATA ACAATGTTGG ATGGCGTTTA
GACTATCAAT TTGCAACTCC AGAGCTTGCA GAAACTGCTT GCGGATTCGT GATTGATCGC
GCTCCAAGCT ACGATTCGCG CTGGTCGGAT CACGCTGCGC TAAGCATAAG ATACAATGTG
TGAAATAAGT GGTTTAGTGA CATTGTTGTA GATCGCGGAA GCGAGCCATT AGCACCAAGA
GATATGATTC CAATGCATGA TGTTGTGGTT CCTAGAGATT CTGGCGAAAT TCCAGGCCGT
CCAAAGGGGC CACTTGGCGC AGATCAGCAG GTAGAAGTCA AAACTACGCT AACTCGCGGT
CCAATGTTCT CCGAAGTTCG TTAGGAAAAA AATGCGCGCA ACAAAAAACG CTCAGGATTA
GCCTCTTTAG CTTCCATTGG ATCCGAAGAA AAAGCGTTTT CTGTGATTGA CTCCATTGGC
GGAGTTCGTG GCGTAATTGA ATCCATGCTG CCAGGCTTGC TGTTTGTTAT TTGCTTTGTT
GTAACGCGGA ACGTACAAAC AACAGTTATT GCGTCTGCAG CTCTTGCAGT TTTGCAAGTG
GTGGCGCGAC TTATTCAACG TCAGTCGATT ATGGGCGCGC TAAGTGGGCT TGTTTCCGTT
GGAATCTGCC TTATTTGGGT GTGGACGAGT CATCAAGCGC GCGACTACTA CATGATGGGC
TTTATTACAA ACGCTGTGTA CGGTGTTCTT CTTGCGATTT CGCTGATTGC GCGTGTGCCA
GCCCTTGGGC TTGTGATTGA GTCGATTCGC AAAATGCCTA CGGAAAATTT TGGCGCTTGG
CTGCACGAAT GGCTTGATTA TAAGCCACTT AAGCGCGCGT ACATGTATGT TACTGGATTA
TGGATTGGCG TTTTTGCGCT GCGACTCGTT TTACAAGTGC CATTATATTT GACAAATCAC
GTTGTGTGGC TTGGCACTGT TCGATTGCTT ATGGGATTGC CGTTCTGGGC GCTCGCGATT
TGGGTTTCTT ACTTGATTAT TGCAACGCCG TTTATGCGTC TTCATCATAA AAATAGTGAG
AATATAGACG ATTTTTTCAA TCAAAACGCT AAATGGAGTC ACAATTCATC CAATCCACCT
GTTCCGCCAA AATCGCGAAA AGCAAGAAAT GCGCGTAGAA ATCGCAAAAG TAAAAGAAAT
CGTATAGTTG CATTCATTCT TGCACTAGTT TTTGCGTTGC TATTTGTTGT TGGATACGGC
TTATATCGCG TTGCGGTTTA TGTAAGAAAC AATAGTCAGT CGTCAATAAT GGAAGACTGG
CCAGGTCCTG GAAGTGGATT CGTTGAATTT ACGATTGAAC CAGGCCAAGG AGCTGTAGAA
GTGGGAAATA ACCTTGTTAA GGCGCAGGTT GTAAAGTCGC AATCCACTTT TTCTAATATT
GTTGCAGCAA ATAACAAGAT TTTGTACCCA GGAATTTACG CGCTTAAAAA ACACATGAAT
TCAATGGACG TAGTGGAAAT TCTTTCCGAC CAAAGCAAGG CTGGTGGATT CTTAGACGTT
AAAGCAGGGG AGCGCGCAAC GGAGGTTATT CGCAAGGCTG CACAAATCTC GGGAATTGAC
ATTGCTCAAT TTAACGCGAT TCAAAAAGCG GACGGCGAGG GGATTTTGCC GCCAGAGGCG
GGCGGAAGCT TTGAAGGATG GTTGGAGCCT GGAGTTTACA ACGTAAAAGC CATTAAATCA
GCTAGCAAGA TATTGGCAAA AATGGTAGAT AAGCGCATTG AAAAGCTTGA TTCTCTAGGC
GTTCCTAAGG GTGATTTGCG TCAAAAAGTT CTTAAAATTG CTTCCATTGC AGAAGCAGAA
GTCAATAATC GTGAATACTA CGGCAAAGTT TCGCGCGTAA TCTTAAATCG TTTAGCTAAA
GACATGCCTT TGGGAATGGA TACTACGGTT GCGTACGGAA TTGGGATTAA GGCGATTAAC
CTTACGCAAT CGCAGCTAGA CGATGCAAGC AACCCGTACA ACACTAGGAT TCACAAGGGG
CTGACGCCTA CTCCTATAAG CATTCCTGGA GATAACGCGA TTTTGGCGGC TCTTAATCCT
GCAAATGGTC CATGGATTTA TTTTGTTACT ACTAACTTAA AGACAGGCGA AACTAAGTTT
GCGGATAACT ACGACGATTT CTTAAAGATC CGCGACGAGT ATAAGCGTTC CAACGAAAAC
GCCAACTAAA TGAATCGCAC TATAGGATCG TTCAACACTA CAGCTATCGG CTTTGGTGAG
ATGCCATTAA CGATTGAAAA CAATCTTGGA CACAGTATGG GCATTGAAAC AATCCACGCG
GCTCTAAACG CTGGATGCAC GCATATAGAT ACGGCATGGG CGTATTATTG CTCGGGCGGC
GAGGAACAAA CTGGCGAAAA GCTTGTGCGC GAGGCATTGG ATAGCTGGAA TGGAGACAAG
TCTTCGATTC TTGTTGCAAC AAAAGTCGGT CACTTCCGCA ACTTTACAGA TGGCAAGCCA
ACGTGGGGTA AAGATGGAAA GCCAGAGCAT TTAATTGCGC ACGCTAAAGA GTCTGCAATG
GCTCTTGGCG TAGATACGAT TGATTTGCTT TACTTCCACA GGCCAGATCC AGAAGTTCCA
TACAACGAGT CGATTGAAGC AATGCAACAG CTGCTTGATG AGGGAGTTGC GCGAGAAATC
GGCATTTCTA ACGCATCTGT TGAGCAGATT GACATTGCGC GTGAGATTTT GGGAGAAAAG
CTTGTTGCTG TTCAAAATCA GTATTCGCCA GTGCATCTAG AAAACGAAGA CACGTTGCAA
TATTGCAAGA AGCTTGGAAT TGCGTTTGTT TGCTGGAGTC CGCTTGGAGG GTTCCGTCAC
CCATACGACG AGCATCTTTT TGACCCATTC CGTAAAGTGG CGGATGCTCA TAACGTTAGC
TATCAGCAGG TTGTTTTGGC TTGGGAGCTT GCCAAGGGCA GCAATGTTTT TGTTATTCCA
GGCGCGCATA GGCCAGCTAC GATTTTAGAT AGCTTAAAGG CTGCAGATTT GCAATTAAGC
GATGAAGAAT TAGCTTATTT GGGTTATGGC GATCGCTCAA ACGCTGCTAA TTTGAACGCT
GTTATGGAAG ACGATTCGCA AAGCCTCCCA GATTCTGGGT CTAGCACAAG CACAAGTGTG
CTCGAAAAAC CAGAAGTAGA CGAATCCGCA AAAATGGACG ACGGCGGCGA CGCAGACCGC
TTTGCACACT ACGTTTCCAA AGATCGCGTA ATCGAATCGC GCTTGACTGG CCGCCCTGTT
GTGGCGCTGT GCGGAAAAGT GTGGATTCCA AAACGCGAAG CAAACGACTA CCCTGTTTGC
CCAGAGTGCA AAAAAATCTA CGAAGAGATG AACAATCTGG GCTTTTAGAT GAGTGACATG
AAATATGCAA TGATCGGTTC GGGCGCTATG GGATATCGCT ATGGCGTTTT GTTGCAGGAA
ACGGCTGGTA TTCATGTTGA TTTCATTGAT GCCTGGGATG AAAATGTGAA TAAGGTTCGC
GAGCAGGGTG GTGTAATGGT TAGCCGAGAT CACGAGAATC GCCATCTTGT GCCAATCAAT
ATGTATACTC CAGAAGATTA TGACGGCGAT CCAGATGTGT GGATTGTGTT TATGAAGCAA
ATGCAGCTTG CGGAGATGTT GGAGCGTTGC AAGCATTTGT TTAAGGATCA TCAGGTTGTG
TTCGCCGCAA TGAACGGTTG GGGCCATTTT GAAAAGCTTC AGCAATATTT CTCGGACGAT
CGCATTTACG GCGGTACCGC AATGATTGCA ACCGTGCTGA ATGGTCCTGG AGACGTTGAT
TTTATTGGTA AAGTTGGCGT TGGTACAATG AATATGTGCG CGTTGAACGA GCAAGTGAGC
AATGTTGAGC TTGCTATGCG AGACGATTTT CAAGCTGCTG GCTTGAATCC TACAATTACG
GAAGATTTTA AGGGCACGTG CATGGCGAAG GTAGTTTTTA ATTCCGTAGT TAACACTTTG
TGCACAATGT ATCAGATTCA AATGGGTCAG TTTATTTCGT ACCCAGGGGC TATGGATATG
GCTCGACAAC TTATTAACGA AGCGTACGAT GTGTGCGATC GTGCAGGAAT CCGTATGGTT
AATACGCGTC AGCAGGAGTT GGAGGCTATT GACTACGTAA GTCGCGTGGC AAATCCTTTG
CACTATCCTT CAATGTATCA AGATATGAGT CGTGGGCGAA AGACAGAAGT TGATTATATA
AACGGATATA TTGCAAAGCT TGGTCGTGAA AATGACTACG TGTGCCGCAC TCACGAGTTC
TTGACTCACG GAGTTCATTT GGCGGAGCTT GCATTCAAAT TGCATAATCA GCAATAAATG
TGCGCTGGCG CAATTTTACA AACGCATATT AGTAGCGTTG TTTTTGGTGC ATGGGATTCA
AAACTTGGCG CATGTGGATC CGTTTGGGAT ATTTTGCGAG ACCCTCATAT TGGCTCCCAT
CCGCAAGTTT TTGGCTCCGT TTGTGAATCG CAGTGTGTGC AGTTATTGCG TAATTTTTTC
GAAAATCATC GAATGACTCA CGCGCGCACA ATGGGCTTCA CTATTCTTGT GTTTGCTCAA
ATGCTTAATG CTTTGGCATC TCGCTCGCAT TTGCAAAGCG TGTTTGTTGG CTTGTTCGCA
AATCGTTGGC TTTGGGGTGC AATCGCAGTT TCCGTAGTGT TGCAGCTTGC TGTAATTTAT
ATACCATTCC TTAATGGTCC GTTTGGCACA GTTCCGCTCG ACTTTATGGA GTGGGTGGAG
TGCCTTGGGC TTTCAATGGT TGTGCTTATT GCTTCGGAGT TAAGAAAGTG CGTTTTGCGA
TTTATTGCTA AACGCAAAGC TGCTTCTTCT GTTGCAATGT ATGCCTAAAT GCTGTTGTCT
GATCGCGACA TTCTCAAAGC TCATGACGAG GGTCATATTG ATTTGACTCC ATGGACCCCA
CAAATGGTGC AGCCTGCGTC GATTGATGTG CGGCTCGACC GATTCTTCCG ATTGTTCAAT
AATCACGCTT ACACATACGT GGATCCTGCA GAAAATCAAG GCGAGCTTAC TGAGCAATTT
GCGGTTGCGC CTGATGAGCC TTGGATTTTG CATCCTGGCG AGTTTGCGCT TGGCTCCACT
TGGGAGTATG TGAAGTTGGA TTCAACGATT GCTGCGCGAT TAGAAGGTAA AAGCTCGCTT
GGCCGTCTTG GAATTTTAAC TCATTCCACG GCTGGCTTTA TTGACCCAGG TTTTGAAGGC
CACATTACTT TGGAGCTTTC AAACGTTAGC ACTCTGCCAG TTAAATTGTG GCCAGGCATG
AAGATTGGCC AAATGTGCTT CTTCCAGCTA AGCTCTCCAT GCGAAAATCC TTACGGTTCT
TCTGTTAACG GATCCCACTA TCAAGGTCAG CGCGGTCCAA CGCCGTCTAG GTCTTACGAG
AATTTCTATC GCGCAAATTT GGAAATGAAT ATGGCTTGGT GGGCTGCTGG CGCGCCTCAC
GGAGCAAAAA CGTATAACGA AATCGTTGAA AAATTTGGTC TTGCTGCAAC TCGAGACATG
CTTAAAGAGG CCGACCCATT CCACGATGCA GAGTCAGATA TTGAATATTG GAAGCGCGTT
GAAGGCGGTT TCAAAATAAT CGCAAGCAAT CCAGAGTTAA AAGATGGAGA CAACGTTTTG
CAAATCTCCC ACGGAAACAC GCTTTTAAGC CTTATGCATC GTTTTGCCCA TTCTGGCTAC
GATTTGAGCG AGCGCCCGCA AAATGGAAGT GTAACTCGCC TTGATTTCAA CACGGCAGAG
CCAATTGATC AAGCTATAAC AATTAAGGGA TATAACGAGT AAATGAGCGT TGGAGACATT
GCTGCTCTTA TTGCAGCGAT TTCGTTTGCG GTGCTTTCGG GATTTATGAT TTATCCGCTT
ATTCGGCTGG GTAAAATGTT CAATCAGATT TCTCAAACTG TTAAGGAATC GGGCGAACAC
GCTTTACCTG CTATCGACGA ATCTGTTACC ACAGTAAAAC AAGTGAACAA AACCCTTGAA
GACGTTAATG CCGTTACAGA TGCTGCTCGC ACTACAGCTA CAAATGTTGG CGCTCTTACG
GATTTGTATG GCGCTTTTCT TGGAAAGCCA GTTGTTAAAA TTGCATCTGC TTGCTACGCG
CTTAAAGACA CTTTTAATGC GTTCTTTAAT AAGGCTACTG TTCCAACGGA TGCAGAATCT
TCCGCTAGGC ATGCGGCAAA TTCTGGCGAG AAGGGGGAGT GAGTGAGCGA GTCTGGCAAG
CTCTTCGGTG GTATTTCCGC CGATAAGATT GCTGCTGCTT TGGCACCAAA GGCCGCCGTT
GAAGCACGCG CTATTAGCGT TGCTGCAATC AAGACCACTG GCGAATTCCC AGCAACTGTG
GCTCTTCACC CAGAAATCAG CGCTTCCTTT ACTGTTAAGG TTGTAGCTGA GTAGATGGCT
GGAGAAACTG TTATAACGGT GATTGGTAAT TTGGCTAAAG AGCCAGAGAC TGCTACCAGT
TCCAATGGTA GTGTTAGAAC GTCTTTCACG ATTGTTTCTA ATTCCTCTAC TTTTGACAGA
AGAACAAACA GCTACGTTAA CGGCACGCCA TTATCGCTTA GATGCGTTGC TTGGGGCGAC
TTAGCTGAGC ATTGCGCGCA AACGCTTACA AAGGGAATGC GCGTTATTGT TCAAGGTAGG
TTGCGTGCAA ACAACTACGT TGATAAAAAC AGCAACAAGC GATACAGCAT TGATTTGATG
ATTGATGAAA TTGGTCCATC CTTGCGATTT GCCACCGCTC AAGTTAATCG TTTGAGTTCT
AAGGGCGGTT TTGCAGGGAA TAATGGCGGA TTCAATCAGG CTGGCGGCGC GAATTATGCG
AATAATGCGG CTGCTGGTGT TGAAGACCCG TGGAGTTCTG CTCCATCAAA CGGCGGATTT
GCAACGTTTG GAGCTAGCTC CGATTTTGGT GGATCAGACG AAGAGCCAGA GTTCTAGATG
ACGCTCGGAG CGCGCGTGAA TGATGAAAAA GTAGTAAGAA GCGGTTTCGC TGCATTGCGA
GAAATCAGAG ATTGTGTGAG TGAACAACTT GCGCAATCTA CAAAATTAGA GCTTTCAATG
GGAATGTCTG GCGATTTTGC GTGGGCGATT GCCGAAGGAT CTACTATGGT TAGAATCGGT
TCGGCAATCT TTGGCCCGCG CGCATTTGTG TAGATGAGAA TTGCACGTTT TTCCTATAAT
GAAGTTCCTC AATACGCGTT TGTTCAAAAA GACGAAGCAG ACGGCAAGGA TTATTTAGTA
GCGCTAGAAG GCCATCCACT AAGTCCTCAG GGAGTTAAGC CAACAGGCAA GCGCTACGAG
TTAGATGCCG ATGGCGTGCG CTTGCTTGCG CCAGTGATTC CTTCAAAAGT CTACGGATTG
GCAAAAAACT ACGATACTCG TTCTGCCGAA GAGCGCGCAT CTTCTGCTGC GGCCGCGTCG
CATACTGCAG CAGATATGGT GATTTTTACA AAGCCGAGCA CATCTGTAAT AGGACCTGAC
GATCCGATTG TTATTCCTGC TTTCTCAAAC GACATGAATT TTGAGCCAGA AGTGGCTGTT
GTTATGGGCA AAATCGCCAA AAATGTGTCG GCAGATGCTG CAATGGACTA CGTTTTTGGC
TTTACTTGCG TAAACGACGT AACTTTGCGT GATTGCGCAG GTAGTGACCC AATGTTTACG
CGCGCAAAAG GCTTCGACAC TTCTTGCCCA CTAGGTCCAT GGATTACAAC CGAGCTAAAT
TGGCGAGATG CGCATATATC CTTTACGCTT AATGGGAAAG ATGTGCCAGA ATCGAGCGGC
ACTACAGCGC GATTGATCCA CAGTATTCCA GAGCAGATTG CTGCGATTTC AAGCTTCTCA
ACATTTCTTC CAGGAGATGT TATTTTGACT GGAACTCCGT ATCCAGCAGG AACTTTGCAC
GCTGGCGACG AAGCGATTGT GCATGTAGAT GGCATTGGTT CGCTGCGTAA TGTGATTATG
CATGCGTGAT TGCGAGAGCA CGTTAGAGCA TTAGGAGCTA AAGCATATTG GCAGGCTTTT
GAAACAGCAC CAGACTTTGT AGTTGCATTT ATTCCAAACG AAGCATTGCT TCAGGCGGCC
CTTGAGGCGG ATCCAACACT TATGGATGAT GCTTTTGCGC AAAAAGTAGC CCTCACTTCC
CCAGTTACCT TGTGGGCTGT GCTTAAGTCT GTTGCATACG CATGGCAGCA GCAAAGTCTT
ACAGATGACG CAAAAGAACT TTTTGATTTA TCTCGAGAAT TGTACGATCG CTTTGCGGTT
CTTGGAGAAA ATGCTTCAAA GCTTGGCGTA TCTTTGGCAA GAACAGTCGC AGCTTACAAT
AAATTTGCTT CTTCACTTGA GTCTAGAGTG TTGGTAACAG CGCGTAAACT TCAGAAGTTA
GATCAAAGTA AAGTTATTGC TTCAATAGAT CTTATAGATT CTGATAAAGC TGATGTTAAA
GAGCTGAGCG CTCCGGAAGT ATCAGTAGAA GATCGTTAAA ATCAACAAGT GCAATCTTCT
AACGCGTATA AAACAGGTCG CAGCATGAAC GCTCAGCACT TGCGCCTTAC ATTTATGCAC
ACGCTTAAAT CTGAGATTGT TAAGTTGCGC GGACTTGCAT CAACATGGTG GTGCATGGCA
TTAGCTATTG TTTTGCCAGT AATCTTTAGC TTTATTATTG CGATTGTGCA AAAAGCAATG
TCTAAAGTTG ACATTAAGAA TGGAGCAAAT CAAGGTAGAT CAAGCGCTGC AATTACTGTT
GGGCCAAGCA ATAAAAGCAG CCTTATTGCA TCTCAAGATA GCATTTTCCA CTTAGTTATT
AGTTTTGCTT CTGTATCTTT GATTGTTCTA GCGATTTTTG CAGTGCTTGC TGTAACCGCG
GAGCATTCTA CAACTTCGAT TCAGGCTTCT CTTACTGCTG TACCTAGAAG GGGTATGTTC
TTTACGGCTA AGTTTATTGC TGTTGCAATC TACGTTTTTG TGGTGCAACT TATTGCAATG
GCAGTTTCGC TAGGCGCTGC AGAATTAGCT TTTATAGGAG ACAGCACTTC TGGATTATCT
GGAAGCAACG CGTGGAAATT GCCTCTTACG CTGTTTCTTG GATCTCCTGC AATTATGGTT
GTTGTAGCAG CAATGGCGTA CGGCTTTGGC ATGATTTGCA AGTCAACTGC TGGCGGAATT
ATGTGCGTTA TTATGCCAAC ATTCACACGC GAAGAAATTG AGCATCTGGG CGTTCTATCC
CAGATTGCGC TTAGCGACGA AGAAATCAGT CGCTTGCAAG GCGAATTAAA CGTCATTGCA
GAATCTATTA ACAAAGTGCA GGAAGTTGCT GGCGAAGATG TGCCACCTAC TGCAAATCCA
GTACCTCTTG AAGCGTATTT GCGCCCAGAC GAGCCTGCTA CGCCATTGAC TCAAGAAGAA
GCGCTTTCTG GCGCTCCTAG AAGCGAGTCT GGCATGTTTG TAGCACCTCG AATTTTGGGG
GAGGAATAAA TGTACATGAA CGATATTGCT ACGATTCCTG CAAACATGGC TGGCGTTCCA
GCTTTGAGCC TCCCAGCTGG CTTGAGCGAT GATGGCTTGC CTGTTGGCAT TCAGATTATT
GCTCCGCAAT GCCATGATGA AAAGATGTAC AAGCCTGCAG CAGCGTTGGA AGCAGCGCTC
GAAGAAAAGT GGAGCGGCCC AATCTGGAAG TCGCTTAAAG CTGGTTGGCT CGATTCATTG
GCTAAGTAAC AGCATAGGGA AGCGCAAATC ACGCAGCGCG TTACCGAGCT TAGGTCTTTG
TTTGCAAACG CATTCTCGGG ATTTGATTTT GGAGATGCTC AGGGGCATTC TGGCGATTCT
GCAGATGCGG ATGCTTCGGA GCGTAGAGAT GCGGATGCTA AGCAGGCTAG AAAAGATGCT
CAAGCTCAAG TGGAAGAGGC AATTGCGCAG TTGGGCAATG TTGCTGGCGG AGACGCTACG
GAATATTTGA ACGTGCCAAA CCAGTTTATG AAGGATTGCG TGCGTAAGAT TCTTGTTGAG
CAGGGCATTC CAGTTTGGTT TGGTGCGGAT TGCCACCCTA TGATGGATCG CGATAATGGC
GCGTGGGCTA CGGATTTGTT TGAGTACGAT CGCGTTTATG GCGTTGATTT TGACTTGAAC
AAGGAGCAGC GAGTGCGTTT TGCTGATTCG GCTATGAATC ATGCTATGGC GTTTGCTGGA
GTTGATGTTG CGGATGACGG CACGACTACT CGCCGCTGGC GCGTGGAGAA CTCTTGGGGG
CCAGAGATTG CGGACAAGGG TTACTTTACT ATGAGCGACG ATTGGTTCAC TGAGTACGTG
TACGAGGTGG CTGTACCTAA GGCGCTTTTG CCAGAAGAAT ATAAGAAAGC ACTGGAAGAA
CCAGCAATCG TTTTACCAGC GTGGGACCCA ATGGGCGCTT TGTCTAGCGC TTGCTCGGGA
TCAGGGCAAT TTCGTTCATC TAAAAGCAAT AATGAGTGCT ACCAAGTTCT ACAAAGCGCA
AAGCACAATC AAAAAATCGT AGATCAACAA GAAGCAAACG TAACTAGAAA CAACTTGCAA
AATGCTGCGA ATTCTTGGAA AAACGTTGCA ATACAATGCA ACGCACGATT TGCTCAAGGC
GTTGTTTTTA GCGCGCAAAA CACCTGGAGA TTGGCCAACT TAAGTGGAGC AGCAAACGCC
CCTAAAATCG CAAATCAAAT GGAATCAAGC GTTTACAAAA AATTGTATGA CTTTGCAAAT
AGTACTAGTA ACTTGTATTG GAATCACGAC CCACTTGCAA AAGCGGCATT AGAACAAGAC
AAACTAGCTT TTATGTTACA AACTTTAGCT GCAAAAGATG TTGATAATGT TTCGTTAAGA
CAAAGCGATA TTACAGCTAC GATTGCTAAC ACGCTTATGC ACTTTGCTTC AAGCGGAAGC
GATTTGCGAC AAAAAGTATA CGAAATACCG CAAAAGAATC TGGATTCTGG CATTGCAAAA
GACGAAGCTA GCGCAAAAGA CTTGCCAATA GTTGCAATAG CGTATATGGA TTGCGCGCGC
GGAGAACTAG ACGCGCTAAA TCAAGCTATT TTCCCTACAA ACAAAGGTAG CGTAAATCAT
AGCGCACTTT CTAGCAACAC AAATCAAGAG TTTATTGAGA TTCTTGCAAA CATTACTATT
TCGCATATTA TGAGCGCGTA CGCGTATGGA TACCCTAGCG ATTCTTCCGC GATTTTTGAG
TAGATGGAAT TGGATTTGGC GGGAATGCAT CAGCTTGCGG CTCAGCAGGG GATTAATGCC
GACGAGCTGG ACGAGGCACT CGCCGAGGCT TTGCGTCTTG CATACATGAA GACTTCCCAC
CCAGCAAGGC ATGCTCGAGT TGAGCTAGAT GAGCGTGCTG GCTGCTTTAC TGTATGGGCA
CGAGATGAGA TTCCGGGTGT TCCTACAGAA GATAATCCTC ACCCAGCATT TACTTTGGGC
GAGGAGTATG ACGATACGCC TAGAGATTTT GGACGTCTTG CTGCAGCAAC AGCTCGCCAA
GTTATTACTC AACTTTTCCG CAAAGTGGAA GATGACCGCG TATTTGGAGC TTTTTCGGGT
CAAAAAGGAA AGCTTATTAA CGGCATTGTG CAGCAGGATT CTAAAGATCC TTCTAATATT
CACGTTGCTG TTGGAGATGT TGAAGCCATT TTGCCTAGAA GAGAGCAAGT TCCTGGCGAA
AGGTATCGTC ACGGCGAGCG TATTCGCGTT TATGTTGTAA ACGTTGCTCG CGGTTTGCGC
GGACCAGAAA TAGTTGTTTC TAGGTCTCAC CCAGATCTTG TTCGCAGACT TTTTGAGCGA
GAAGTTCCAG AACTTGTTTC GGGAGCTGTT TCGATTATGG CAATTGCTCG AGAAGCTGGC
GCTCGTACTA AGATTGCTGT TCGCGCTAAC ACAGATGGCG TTAATCCAAA GGGTGCTTTG
ATTGGTCCTG GTGGTTCGCG CGTTCGTGCT GTATTGGAAA ATCTTGGTCA AGAAAAAATC
GATATTGTTG ATTGGTCGCA AGATCCAGCA CAGTTTGTTT CCGCTGCATT GTCTCCAGCA
GTAGTAACTG AAGTTCATGT TGTTAGTGAG AAAAGTCAGA CTGCTGTTGC TTTTATTCAC
GATTCTCAGC TTTCTCTTGC CATTGGCAAG GAGGGACAGA ACGCGCGACT TGCAGCAAAG
TTGACTGGTT GGAAGATTGG AATTGAGTCT GCGGAAGAGC ATGCTAAAAA GCAAGAAGCT
ATGAACGCTG ATTCTATGCG CGCTCGCCTT GGCGCGGATA TTATGGTGAT TCCACAAAAC
ACATACAATC GCGCGGAAGC GTTGCTAACT AATGGCGGAT CGAGCACGTT TTACTTTACG
AACAATATTG AAGATTTTGT GCGAAAATCA AAAGGCGTTG AAAAAGCAAG CGTACAAACT
TACATATCTT CTTTATCTGC TGGATGCTGC GCGGAAAAGT TGCAAATCAT AGGTTTTGAC
CCTACGAGTG ACTTTGTAAT CGCGCCATGG ATTTATTCGC AACACAAAAG CGATCTTAAA
AAAGGGCAGA TGATTGCAGG CGCAAACGTG CTTGTTTCTT ACCAAAACAC GGTTCGCTTG
TATGGGCACG AATGGCCGAT TGTTGCGCAA CTTGCTAAAA CGGGCACTAG CCTAGATAAC
TCAGTGTTTG TAAACAGAGA CACGATTCCA GCGGTTGTTA AGTATTCGTC GAAAGTTGGG
CACACTGCGA TTCCTGCAAA ATACGCGCGC AAGGCCGTTA GTGCTGTTCT TGTAAAAGTT
CGCAAGGGTT TTAGCGCTAA GAGTGTTGCG GAAAATATTC GTAAAACTAG CGGAATTAAA
AGCCTTGGAA TGGTTTTTCC AGGCGGAATT ACAGAGCAGA CTAAAAAGAG TTTAGAGGTG
CTAAACAAGG CGATTTTTCT TGGCGTTTTT GCGTTTTGGG CTGTGGGCGT GTTAATTCTT
GTGTGCGTTT TTGCGATTTC TAGCCAGCTG CAATTGCCGT ACTTGGAATC GAATGAGTAA
ATGAAGAACA AATTATTCGC ATCGCTTCAT GCAATTGTGT TTGGAATTCT TATTGCTATA
GCGCCATTGA CATTTGCAAA ACCATGCTCA ACTATGGCAT GCTACTATAC AAGCCGCGTG
GCTATTGGAA TTGGCGTAGT TATTGCGATT TTAGGCATTA TTGCACTATT TGTTAAAGAG
CACGTTCGCG CTGGCTTAAA TATTGCTGTA ATCGCTAACT CTCTGTTTAT GATCGCTACT
ACAACATTCC TTATTGGTGT TTGCAAAAGC CCAATGATGC ATTGCGCATC TGTTATGCGT
CCAACGTTGA TTGTGTTATC TGTACTAGCG TTGGTGTTTG CATCCGTTAG CGTGTATCTT
GACACTAAGT CTGCTATGGC TAAGCTCACT AGCGAAGAGC TTCTTGAAGC TTTCGGTGAA
ATGACCCTCG TCGAGCTTTC TGAGTTCGTC AAGGCCTTTG AAGAGAAGTT CGATGTTGAG
GCTGCTGCTC CTGTAGCTGC TGTTGCTGCT GCTCCAGCTG CCGCTGGCGC TGCTGAGGAA
GAGAAGGACG AGTTTGACGT TGTTCTCGCT TCTGCAGGTG CTCAGAAGGT TGCCGTCATC
AAGGCTGTTA AGGCTTTGAC TGGCCTCGGC TTGAAGGAAG CTAAGGACAT TGTTGACAAT
GCTCCAAAGC CAGTCCTCGA GAAGGCTAAG AAGGAAGATG CCGACAAGGC TAAGGCTGCT
CTTGAAGAAG CCGGCGCAAC TGTTGAACTT AAGTAGGTGG CTAAGAATAC GCTTGCTCGC
ATTGCCGCTA AGGAAGCGGG CATTGAAGGT CTTGATGAGC TTCTTGCTGG CCCAACTGCA
ATCACCTTTG TAAAGGGCGA TTTCATTGAG GCTGCTAAGA CCTTGCGTGA TTTTGCCAAA
GAGAATAAGA CCCTCGTCAT CAAGGGCGGT TTCGCAGATG GAACCGTTTA CGATGCCGAA
GGCGCCAAGC AGCTGGCAGA CCTCAAGTCT CGCCCAGAAT TGCTTTCCGA GATGGCTGGC
GCGCTCAAGG GCACCATGTC CAAGGCCGCC TACCTGTTCA ACGCTTTGCC AACCAAGGCA
GTGCGTACTA TCGACGCTTT GCGCGAGAAG CAGGAAAAGG CCGCTTGAAT GGTGTTCTTG
TGCGGTTTAA TTAACATTAT TATTACCGTT ACCAAGATTC GTAAGATGAT TATTCGTGCC
ATCCCAACTT CGTTGCAACA CGCGATTGGT GGTGGCATTG GTTTATTCGT TGCATACGTT
GGCATTATGA GCGTTGGCTT AATCACCTTT ACTTCTAAAG ATCCTGCAGC CGCCGCTAAG
AAGCCAACCG CTGCTATTCC AGGTCTTGCG GTTATGAACA ATCCTATTTT GTGGCTATTC
CTTATTGGAC TTGTTTTGGC TATTGTTCTT ACTGTTCTTA AGGTTCGCGC AAGCTTGCTT
ATTACGATTA TTGTAACCTC TTTGATTGGT ATTCCGCTTG GCTTAACTTC GCTAAATAAT
GCCGTTTCTG TTACGGATGC TTTTGCCCAG CTTCCAACCA CCTTTGGTGC TATTTTTGGC
CCTCAAGGTT TCCCTGCTCT CTTCTCTAAT CCAGCACGCA TTCCGCTTGT TTTGGTAACT
ATTTTTGCCT TCTCTATGTC GGATACTTTC GACACTCTTG GTACGTTTAT TGGCACTGGC
CGCAGAACTG GCATCTTCTC TGAGGCAGAT GAGAAGGCTT TGGAAAACGG CTCTGGCTTT
AGCTCCAAGA TGGATCGCGC GCTGTTTGCT GATTCGATTG CAACTTCGGT TGGCGCAATT
TGCGGTACTT CTAACACAAC TACTTACGTT GAGTCTGCTG CTGGTATTGG TGCTGGTGGC
CGCACTGGTT TGACTTCTGT AGTTGTTTCC GTGTGCTTTG CGCTTTCGAT TGTTCTTGCG
CCATTTGCTA GCGCTGTTCC TGCTGCTGCT ACGGCTGGCG TGCTTGTAGT TGTAGGCTGC
ATGATGGCAA GCTCGTTAAA GGAGATTGCT TGGGACGATA TTTCCGAAGC AATTCCTGCG
TTCTTCGCTG CCGTGTTTAT GGCCTTCTCC TACTCGATTT CTTACGGCAT TGCCGCTGGA
TTCATCATGT ACTGCTTAGT TATGACTTGC AAGAAGCGTG CTAAAGACGT TCATCCAATG
CTTTGGATTG TTTCGCTTTT GTTCATTCTT GACTTTGTTG CTAACGCAGT TTTGTAAATG
CCTACACCGA AACAAGGGCC TCGTCTGGCT TCTAGCCCAG CGCATGAGCG CCTGATGCTG
GCCAATATGG CTACAAGCCT CTTCCAGCAC GGTCGTATTG TGACTACTTT GCCAAAGGCA
AAGCGTCTTC GTCCACTTGC TGAGCGTTTG GTAACATTCG CTAAGCGTGG CGATTTGCAT
TCGCGCCGCC GCGTGTTGCG CGTAATTCGC AATAAGTCCG TTGTTCACAT GCTTTTCACT
CAGATTGCTG AGCAGATGAA GCAGCGTGAA GGTGGCTATA CTCGCATCGT TAAGATGGCC
CCTCGTCGTG GTGATACTGC TCCACAGGCT ATTATCGAGC TTGTTGTTGA GCCAGTAAGC
CCAAAGAAGG CTGTTGTTAA GGAAGCTGAG TCCGCTACTA AGGTTGCTGC TAAAGAAGAA
GCAGCCGAGT AGATGGCAGA AGAAGCACAG GTTACAGCTG CTGGAAACGA GATAAGCGCA
AGCTTTGTGG CAGCTCAAAA ACGTTCAGAC GCAACGCTTG AGAAGCTAAA AGCAAATCCT
AGCTCCTTTA CAATGCTTAC GGGAGATAGG CCAACAGGAA GACTTCACTT AGGTCATTAC
TTTGGTTCGA TTCGCGAGCG TGTCGCAATG CAAAATCTTG GCGTAAACAC AAACGTGATT
ATTGCAGACT ATCAGGTGAT TACGGATAGA GACACTGTTG AGCGCGTAGA AGATAACGTG
CTAAACCTTG TTCTTGACTA CATGGCTGCT GGAATTGACC CTAAGAAAAC CATGATTTTT
ACGCACTCCG CTGTGCCTGC AGAAAACCAG CTTATGCTGC CATTCTTGTC TTTAGTTACA
GAAGCCGAAT TGCATAGAAA TCCTACTGTT AAAGCCGAAA TGGAAGCTTC TGGTCATGCC
TTAACAGGAC TTTTGCTTAC ATACCCAGTG CATCAAGCTT GCGATATTCT GTTTTGCAAA
GCAAATGTTG TGCCAATTGG CAAAGATAAT TTGCCGCATA TTGAGATTAC GCGCACGATT
GCTCGCAGAT TTAATGAGAG ATACGCAAAG AAGAATCCTG TTTTTCCAGA GCCAGCTGCA
ATTCTTTCGG ATACGCCAGA AATCCCAGGA TTAGACGGCC GCAAGATGAG CAAGTCTTAC
GGAAACTCGA TTATGCTTGG CGCAAGTGCA GAAGAAACAG CAAAGCTGAT TAAGAAGAGT
CCAACTGATT CTGAGCGCAC AATTACTTTT GACCCAGTGG CTCGTCCGCA AGTTTCTGCG
CTTTTGACTA CTGCTGGTTT GGTTACAGGC AGAGATCCAA AAGATATTGC GCAAGAAATC
GGCAACGCGG GCGCAGGAGC ACTAAAAGCG TACGTTATTG AATCTGTAAA CAACTTCCTT
GCTCCACACC GCCAGCGTAG AGCGGAATTG GCCAAAGATA TGGATTCAAT TCGAGATATT
TTGCATGATG GAAATGCGCG AGCTGCTGCG ATTGCACAAG AAACACTTGA TCAAGTACGC
GAAGCAATGA ATATGAAGTA TTGAGTGCTA ATCGTTACGC ACAATATTGA AGAAGCTGTG
CAAATGGCAG ATCGCGTGGT GGTTTTGGGA TCTCATCCAG GTCATTTGAT TGCAGACGTG
AAAGTTGATT TGCCTCGACC AAGAGACAAG CATAGTGCCG AATTTGAGGC GATGGTAGAT
AATCTTTATG CGATTTTGAC TGGCTCTAAC CCAGAAAGCG ATCTTGAATC GCAAAATACG
GATTCGGCGG AAGCTTCCGA TTCGCCTAGT GCGGAGCAAA CGGATGCGGA AGAAACTGAG
GCTGCTGCAA TCGCCGATAT GCTTATTCAA AAGCATCACG ATGCAGAGGT GGAAGCTAAG
CAAAACGAAG AGCAAGCGGA TGCGGGCGAG CAAAAGCCAG AGCCAGTTGC TGTGCACTTG
TTGCCGAACG CAACGCCAGG AGGCATGGCT GGTTTGCTAG ACGTTATATC GGAAGAGCCG
GATGGCATTG ATTTGGCTGA TTTGGCCGCG GATTTGTCGT TTGAAATCGA TGATTTGTTC
CCACTTGTGG ATGCTGGAAC AATGCTTGAT TTGCTTACAG CAGAAAATGG TCATATTACG
ATTACGCAAG CGGGTCAAGA GTGGCATAAT GCCGACATTT TGCACAGCAA GCAGGTGTTT
GCGCGACTTG CGATTGAGCA TGCGCCTCTT GTTCACGCGA TTGATCAGGC TTTGAGCCGA
AACCGCAACG GCAAGCTTCG CGGTGAGTTG ATTTTGGATT TGCTTCGCAG TAAGCATACG
GACGCTTTGG CTCGTCAGCA ATTTGATATT GCGATTAGCT GGGGTCGTTA TGGTGAGCTT
TTTGACTACG ATGCCGACGA CGACGAGCTA ACGCGTACTG TTGAGACGGC GCCGCTTAAT
GGCGTTGCAT AAATGGTGAA TGCTGTAGAA GCATTTGATG CTAAGCATCT TAAGGCTGCC
GAAGAAATCC CAGCTTTCCG TCCTGGAGAT ACTGTTGACG TTAACGTTAA GATTCAGGAA
GGCAACAACA CTCGTATTCA GACTTTTACT GGCGTAGTTA TTGCTCGTAA GGGTGCTGGC
GTTCGCGAGA CTTTTGTTGT TCGTAAGGTT AGCTTTGGTA CTGGTGTTGA GCGTCGCTTC
CCACTTCATT CTCCAGCTAT CGATTCGATT AAGCTGGTTC GTAGTGGTCG CGTTCGTCGC
GCTAAGCTTT ACTACTTGCG CGCTTTGCGT GGCAAGGCTG CTCGTATTGC CGAGCGTCGT
GACAACAGCG CTGTAATTTT TTTGCGTATT TTTATTCTTG GCGTGTATTT TATACCGTCG
GGATCTATGC TAGACACAAT TCATATAGGC GATTACGTTG TTACGTCTAA ACTAACTCCT
AGGGTTTTTC CGCTAAATCG TGGTGATATT GTTGTTTTCG AAGATCCCGC TAATTGGCTA
AGCGGAGAAA GCAGCCTTTC AGGCAAAGAT TTAATTAAGC GCCTTATTGG TCTTCCTGGA
GATACAGTTG AGTGCAAAGG GGATGGCGAC CCGATTTTGG TTAATGGCGT TCCAGTTCTT
GAATCTGCTT ACATTAGGCC AGGTGTAAGT CCGAGCGCAT TTGCTTTTAA GGTAAAAGTT
AAGCCAGGCC ATGTTTTTGT TCTTGGAGAT AATCGCGCTA ATTCAGCGGA TTCTAGGTAT
CATAAGAACG ATGGGGACGA TGGTTTAGTG CCAATTTCTA AAATTGAAGG CGTTGCGTTT
ATGCGTTTTT GGCCACTTAA TCGTATGGGC ATTTTTGAAA ATCACAGCGA TGCTTTTGAC
GATGTAAAAG CTAAATCTGC AAATGCAATT ATTCCATCTT TTGACTTTGA GCAAAGCATT
ATAAGCAGCG GATTTGACTG GGTTATTGGC TTAGACGAAG TTGGCCGCGG TAGTCTTGCT
GGCCCTGTTA TGGTGGGAGC TGCGCTTTTT AGTGCGCAAA AGATTAAGTC GGGCAGTTTT
CCGCAAGGTT TAGCGGATTC TAAGCTTCTT AATGCGCATA AGCGGGAAGG TTTACTGGAG
CCGATTGAAA ATTGGTGCGA TGCTTTTGCT GTTGGCTCTT GCACAAATCG TCAAATTGAC
GAGTGGGGTA TTAGCTACGC TCTTGGTGTT GCTGCGATTA ATGCGATTAA CGATGTTCAA
AATCGCAGTC TTAAAGATGC GCGGATTGCT GCGATTTTGG ACGGTCCGTT CAATTACGTT
GGCAAAGCTT TAGGTACTTT TGATGCGCCT AGTATGCAAT TTTCTGTAAA AGTTCACACT
TTAGTTAAGG CAGATCAAAA GTGCGCTAGT GTTTCTGCGG CTTCTGTTAT TGCAAAGGTG
ACTCGAGATT CGTTGATGAT TGATTTAGCG CAAAATCCAA AATATGCTGT TTACGATTGG
GCGCATAACA AGGGCTATGG TTCTAAAGCG CATAGGGATG CGATTCTTGA GCACGGCGCT
AGCGATTTGC ACCGTTTGAG TTGGCATTTG ATGATTAGTC GTTTCTTTGC TTTTGTTCCA
GGTGTTAAAC ATCTGGTTGC CTTAAGAGCG GCGTGTCTTG CTATATCTTC TCTTGCAAAC
ATCGGTTTTG TGTATGTTTG TGTTGGTATT CTTTCGCCTA TTTTGATTCC AGCAAAATAC
ACTGGTAAAT CTTTGCTTAG CTCCGTTGAG TTAACGTCTT ATTTGATTTC GCTTGTTGGT
ATTTTGATTA TAAAATACGT TGCTTTCCAT CAATCTTGTA TTTTTTCTAC CGAGATTGGC
ACTCGCGTAG CTATGAAGCT TCGACCGAAG ATGTTGCGAT CTATGATTTC GTTCAGTTCG
GCTAATCGTT CTGTTGAGTA TTCTTCGATT TGCGTAAATG AAGATATTGC TTGGGTTCAG
CGTTGGGCTG GTTTGCTTTT GCCGCAAATT TTTGCAGCTT TTCCTATGCC TTTTGCTGTT
AGCATTGCGT TGTTCTCAAT CAACACTTAT TTAGCGAGTA TTTGCCTTGT TGCGGCCGTT
TTTTCTGCTT TAGCTCTTTG TACTGCGCTT TATAACGTTC GTGTTTTGTT GCGTTGTTTG
TGCGCTTTTT TGACGTATTT TATGGTTGCT GTTGCTGTTG TTTGCACGGT TTGGCTTCTT
TCGGTTAGGT CTGTGGGGCT TCCTGCAGCA ATGCTAACTT TGCCGCTGCT TATGTTAAGC
GTGGATCCAA TTCGCCGAGT TGCTAATTGC ATGCATATTA AAAATCGTGC TGTTTTGGGG
CTAAATAATA TTGGCGATTT GTTCAAAAGT GTTGCTGCTT CACAATCCGT GCTAGAAAAA
ATAGACAATA AGTCGTCTTT GAGTATTCCA GATGGCGCTA GCAACGTTTC TCTTCATGTT
CGTTGTAATT TTGTTAAGAA TAATCGTTCT TTGCGCGCAT CCTTTAATGT TTCTAGTGGA
AAACTGAATG TAATGCCAAG CGAGTATTAC GATCTGGTTG CGCATAACGT TATTAATGGC
GTTACTTTTA GCTCTAAATC AAACGTTGCG CTATCTTACA GTGATAGTTA TGCTTTGCCT
GATTTAGGTG TGTCGCCATT TGTGGCATCT GATTTTGGCG ATATTGCTGG AAATCCTTCT
TATATAACTC TAAATAATGT AGATCCTGGT GCGTTGGCAG ATCTTGTAAC GATTGTTCGC
AAGAATAGTC ACCTGTTTTC TGCCACTTTG CGAGAAAACT TATTGATGGC GTCTAAAAAT
GCTACTACAA CGTCTATGTG GCAGGCACTT GGAGCCGCTC GTGCGGATGG TGTTGTTTAC
GCAGATTACA ACGGTTTAGA CTTGCGAGTA GAAAATATTG CCGAAAATAA GCAAGACATT
CTTAGGCGAC TTGTTATGGC ACGCGCGTTG ATTCGCCGCA CGCCTGTATA CATTTTTGAC
TATTCTTCCA AAGATATTAG CGCTAAAGAA GCTAAAAACT TATGCGATAT TTTGCGCAAA
ATTGCCAAAA AAGCAACTAT TCTTGTGTTT CTTCCAAGCG ATAGCTACGC CACTAGTGCA
GACAATTTAG TTAAAGTTAG TGTGTTTAGT GATTCGCGTG CGCGAGCTTA TGAAAATGAG
CATAAAAAAT CAAAAGTGTC TTACTTAAAG AAAGCATTAT TTAGTGCCTT CTCGGGTGTT
AAAGACCAAG AAGTATTGGC CTTCCAGCAA CGCGTAAGAT TAGTAGCAGC CGCAAGCGCA
GACCAAAAAG CCGAACTTAT TGCACAAACA AAAGAGTTAG CGCAAAAAGT TGCACAGTTT
AAGGCTCAAT CCGAGCAAGC TACTGCCGAC TACACAACAG CAATGTGGAA GCTTTCTAAC
ATTGTAGAAG ACGAAGCTCC AGAAGGCGGA GAAGACGACT ACGTTGTAGT TAAGAAGGTT
GGCACACCTC GCGACTTTGC GGCAGAAGGC TTTGAGCCAA AAGACCACTT AACTCTTGGA
ACTGGCGTTG CTGGAATCGA TATGCGCAGA GGCGTAAAAG TTGCAGGATC GCGCTTCTAC
TTCTTGCGCG GAGCTGTAGC ACGCTTGCAA ATCGCAATGC TTACAATGGC TGTAGACCAA
GCAGAAGAGC ATGGTTTTAC GCTTGCGATT ACGCCAACGC TTGTGCGACC AGAAGTTATG
CGCGGAACTG GCTTCTTGAA TTCTCACGCA GACGAGATTT ATCGCCTTCG CGAACCAGAT
GACCAATACT TAGTTGGCAC ATCCGAGGTT GCTCTTGCTG GCATGCACGA AGATGAAATC
CTTGACTTAA GCAATGGCGC TTTGCGCTAC TGCGGTTGGT CGAGCTGCTA CCGCCGAGAA
GCTGGTGCTG CTGGAAAAGA TACTTCCGGC ATTATTCGCG TGCATCAATT CGATAAGGTA
GAGATGTTCG TTTATTGCAA GCAAGAAGAT TCTCGCGCAG AACATCAAAA GTTACTCGGC
ATGGAGCAAG AGATGCTTGC TAAGGTGGAA GTGCCTTACC GCATTATCGA TACCGCTGCT
GGTGACCTTG GCTCTTCTGC TGCGCGCAAG TTTGACTGCG AAGCTTGGGT TCCAACGCAA
GGCCGTTACC GCGAGCTTAC TTCTACTTCT AATTGCACGG AGTATCAGGC TCGTCGCTTG
AATGTTCGCG AGCGCATAGA AGATGGCGGA ACTCGCCCAG TTAGCACGCT TAATGGCACT
TTGGCTACTA CTCGCTGGCT TGTTGCTATT TTGGAAAATC ATCAGCATGA AGATGGTTCG
ATTGATATTC CAAAGGCTAT GCAAGCTTAT ATGGGTGGCA AAGAGGTTAT TGAGCCTACT
AAGTGGGAAG CCTAAGCGAG TGCAGCTGCG ATTAAAGCGG TTCCAACAGT TATGGTTATT
AAGCGCGGAG ATGTTATTTA TCGTCAAGCT GGCGCTTTGC TTCCAGCTGA TTTAGAAGAT
TTAGTTAATC AAGCTAAGGC TTATGATCCT AGTAAAGATA TGACAAGTCA CAGAAAGAAA
ACTGTTACGC TTACTTCATT GAGCATGCGT CAATGGGCAA GAGTTGCAGT GATTTTCGTT
AGTATTGTGG CTGTTGTAGT TCTTGGAGTT GTTTCTCGAA ACTTTTATTC TGGTTCCAAA
TCAAATTCCG CAAAGGTAAC TGCCTATTCG GCTACAGATA GCAATCAGGT TTCTCGTGGA
GCATACAGAA ACTCGAAAAA AGGCGCAACT TCTTATATTA CTGTAAATAT AAATGGCCAT
CATCGCGCGG TTTTTGGAAC AGATTTTACA AACGTTAAGT CCGTTTTAGA AGCGGGAGAC
ATAACTTTGG ATTCGCACGA CGTTGTTACG CCGTCTCTTG ATTCAAAGGT TAGCGAATCT
ACAGTTATAA CTATTAAACG CGCTGGTGCA AAGCTTGAAA CTTCCGACGA GCCTATTGCT
TTTAATACGG TTAAAAAAGA GACGTCGGCT CTTCCAAAAG GTACAGAAAA GGTTAAAGAT
CAAGGTGCGC CTGGCGTTAT GGAAACGAGC AAAATCGTTA CGCGTGCTGG CAAGAAGATT
GTGTCTTCCA ACGTTTTTGT GTCTTTTGTT AAGCAAGCTC CAAAAGATAG GGTTGTTCTT
GTTGGAACTG GCGGCGCTAG TGTAGATTCT GCTTCTGCTG AGTCTATTGG AACCACAGTT
CCAGCTGGCG AGATGCAAGA GTGGGCTCAT TCGTGGCTGC TTTCAAATGG ATACAGCGAG
GCTGATTTTA CTGCTACTGT GTTTATTATC TCGCATGAAT CGGGTTGGCG CGTAAATGCT
ATGAATCCTT CTGGCGCGTA TGGCTTGCCT CAAGCTTTGC CTGGAAGAAA GATGTCTTCT
ATGGGAGCCG ATTGGGCAAC TAATTATCAA ACTCAGCTTC GTTGGTTCTG GAATTATTGC
AATGGTCGTT ATGGCTCTAT TCAAGGCGCC TACAGGCATT GGCTATCGCA CAGAAGCTAC
TGAATGGCGC TGGTTAATCG CAAGTTTTTG CCAGCGGCGG ATCCGCAAAC CGTTAGTGAG
GAAGTGCGCA CAAAGTCGCG TGAAGAGTTC ACTACTGTGT ACGACATAAT CGACACGATG
GAAACGGCGT TAAATAGCGC AAAGGGAGTG CTTTTTGCTG CTGGAATGGC AAAGGTGGAT
CGCGAAGAGT TTGGCGATTA TTTGTCTAGG CTAAAAGACA TGCTGCCTGT TCAGCTGGAG
CGCGCTAGTG CGTTAATGCG AGAGGCAGAG AGGCGTTTGC GAACGGCTCA AGCTCAAGCA
AATTCTGTTG TAAGTTCGGC TCAAAGTCAG GCTGCGCAAA TGGTTGAGGA AGCTCAGGAG
CGAGCCAGAT TCTTGGCAGG TCAAGAAAAT GTTGTTGCGA TTGCAAAGAA TCAAGCGCGC
GAGATTGTAA ACAATGCGCA AGCAAAGGCC GAAAAGCTTA CTCGCGGTGC GGATCAGTAC
AGCGCCACGG TTATGGAAGG CTTAAAGCAG CAATTAGATA AGCTTGAGCA AGACGTTCAA
GCGGGTCAGC GTGTTTTGGA AGAGCGTAGA CGCGCAGCTG CACATGTGCA AAATCAGGCT
GCGAGTAAGA TAGATAGCGA AAGCAGTGAA AGAAGCATGA GTTACGTATC TGAAAATTCT
TTACACAATG CTGTGAATCT TGCTGCAACA GACCTCTTTA CTTTTAGCTA CAAGCACATT
ATTAAGCCGC ACTTAGTGTT TAACATTCCG CCAGACGAAG CACACGACCG CATGATTGCA
TTTTGCAAAA TAAGCGAGCG CATTCCTGGA TTAATGTGGC TTTTGCGACA AATGCTTGAC
TACACAGATC CAATTTTACA AACGCAAGTT ATGGGAGTAG ATTTTGCGAA TCCATTTGGC
TTAAGCGCAG GACTCGATAA AAACTGTGAT TTGTGCACAG TTCTAGACAA CGCCGGTTTT
GGTTTTGAAA CAGTTGGCTC CACAACTGCT CGCCCATGCG CAGGAAACGC TAAGCCTTGG
TATCATAGGC TTCCGCAATA TGATTCACTT CTTGTTCATG CAGGTCTTGC CAATGACGGC
AGCGAATTTG TGATTCCTAG AGTAGAAAAA GCGTGGACAA ACGCTAAAAG CATGCAACTT
TCTGTAAGCA TTGCGCGAAC TAACGATAAT CTTGTTGGTG ATTTAGACGA AGGTATTGAA
GATTATCGCA TATCTATGGA GCGCGCGAGC GGCAAAAGCT CCATGATTGA GGTTAATATT
TCTTGCCCAA ACACTATGGC TGGCGAGCCT TTTAGCAATC CAGATGCTTT AGATAAGCTT
TTTAGTGTTT TAGATAAAGT AAGCAGACCT CAGCCAACTC TTGTAAAAAT GCCTTTGAAC
TTAAAGGGAG GGTGGCCTCA ATTTAAGTCT TTGTTAGACG TTTTAAGCGC GCATAAGGTT
GATGGCGTGA GCATTGCAAA TTTGCGCAAG AATCGAGATG GGCTAGACAT TCCTGCAGAT
TGGCAAGGTG GAATCTCAGG GGCTCCAACT TACAATGCAA GCAATGAGCT TATTAAGCGC
ACTAGAAGCG AGTTCGGGTC TCGCTTTGCA ATTGCTGGAA TCGGCGGAGT ATTTACCGCT
GAACAGGCGT ATCAAAAGAT TAGAAACGGC GCCGACTTAG TTATGTTCGT TTCTTCTCTT
ATGTACAGAG GCCCTCAACA AATTACAACA TTAAAGCGCG GTCTTGCAAA GATGCTTAGA
AAAGACGGCT TTAATAGTGT TAAAGATGCT GTTGGAGTAG ACGCGCTCAT GCCTAAAAAG
AAATCCCTAA CAACTCGTAG AGTACTCGCA CTGTTTCTTA CGTACATCAC TTTGTGTGTT
GCAGGTGGTG TAGCTTCTAG TATTCTATTT GTTCCAGGGG TAATGAGCAT AAACAGCGTT
GTTAAGTCTG TTGTGCCTTC TCTTAGGGTA GATGGTATTG ATTTTGACGT TACTGCTTTG
CCTCAAAAAT CGCGATTATA CGCTTCCGAT GGCAAAACTG TTATTGCAAC TTTTTATGCT
CAAAATCGCA CTGTTGTGCC GCTTAGGCGA ATATCGCAAT ATATGCAACA AGCAATGGTT
GCTCGAGAAG ATCGACGATT CTTTGAACAT TCTGGCGTAG ATGTTCAAGG CGTTATGCGT
GCGTTTGTGC AAACGTTTAT TAAAAAGTCA GATATGCAAG GTGGATCTTC CTTAACGCAG
CAGTACGTTA AAAACGTTCT TATGATTAAA GCTAGGGAAG ATAACGATCC TATATCGGAA
TATCATGCTG CAGAAAGTAC TGTTGCTAGA AAATTGCGAG AAATGCTAAT CGCAATTCAA
ATGGAGAAAA AATACTCAAA GTTAGAGATT TTGCAGGGTT ACTTAAACGT TGCACAATTT
GGTAGTAATA ATCTTTATGG TGTAGAGACT GCTGCAAAGC GCTACTTTAA CACTACTGCA
GCAAAGCTTA ATCTTGTTCA AGCGGCAACG ATTGCATCAA TTACAAAAAA TCCTTCTAGG
TATGATCCTT CTATAGAAGA AAATTGGCCA GAATCTCAAA AGCAGAGGAA TATTGTTCTT
GATTTAATGC TTAGGCAGAA TTTTATAACC CAAAAAGAAC ATGATGATGC TGTAAAAATT
CCAATTAAAG ATACACTTAA TATTCAGCAC GAAGTTGCAA ATGTTGGATG CCAAGCTGCT
GGAGATGCTG CATTCTTTTG CGATTATGTT ACTAAAAAAA TATTGAATTC ACGCGAGTTT
GGTAAAACCA CTGTTGCGCG TCAAAAGCTT CTTAACGAAG GCGGATTAGA CATTTACACA
ACAATGGATA TTCTTGCAAA CTCTTCTGCA ATGGACACAG CTAGGGCTAC TGTTCCAATC
AACGATCCAA GCGGTTTTGA AGTTTCGATT GCTGCGATTA AGCCTGGAAC TGGAGAAGTA
CTTGGATTTG GAAGCAACCG TATTTACGAT GCTACAGATG CAGCAAAATC AGACCCTACG
CACACTGCGA TTAACTACGC TGTAGACGAG CGAGACGGCG GCGGCTTAGG CTGGCAGATT
GGTTCTACGT GGAAGCCAAT TAACATTGTT GCTTGGTTGC TTGCTGGAAA GTCGATTAAT
CAGCCTCTAA GAACAAGCAT GCTTTATAAC AACACTGATT TTTCTTGTGC AAGGTATCGT
GGAATTGGTC GCTGGTCTGT TCAAAACTCT GGTGGCGGTA GTGTTAGCCC AGAAACGCCT
TTAATGGGTC TTGTTCATTC TCATAACACT ATTCAGGCAG CAATGGGAAC CCAGCTTAAG
CTTTGTGCTG TTGCGGAGGC AGCTAAAACG TTGGGGTATC ACAATTCGCC ACTGGGTCAA
GAAGATGTGT TCTCTAAGAA CTCGTTCAAT CCTCCTATGT TGATTGGTGC TGTGCAAGCT
TCGCCGCTTA CAATGGCAAA TGTTTATGCA ACAATCGCAG CTGATGGCGT TCAATGCGAT
CCTATAGCCA TTAAGCGTGT AGTAGACAAG AATGGTAAGC GTTTGCGTGT TCCTAGCGCT
AATTGCCATC AAGCAATACC AAAGAAGGTT GCTCAAACGG CAGCATACGC TATTAATCAA
GGCGTTGTTC AGCCAACTGG TGTTGCGCAT ATGGCTCAGC TAGAAGGTGG ACGAAAAACG
TTTACTAAAA CTGGTACTAA CGAAGACTTT TACATGGCAA CAGCTGGATT TGTGCCAAAC
AAGGTATCTG CGTTTATTGC GGTTGGAAAT GCGGAAGTTC AAAAAAGCTT TAACAACATG
CGCATTAATG GCGTCTACCA CAGCACATGG TATGGTACCT ACATTGCTAT GCCTGCTTGG
AAAAAGTTTA TGGATACGTA CCTAAAGGCA TCTAACACGC CTATGGATAA TGATTACGGA
AAACCAGATC CAAAGTATAT GGCTGGCGGA AAAATGCCGT TGACTAGCGA GCAGCAGCGT
GATAGAGAAG AAGAAGCGCG CAGGCAGGCA GCTCAATCGC AAAGCGACCA GAGTGCGGCT
GCTGGAAGGC AAGACCAATA TTCTGGTGAC ATTAAGCCAG ATAAGCCCTA TGCGGAAGAC
CTTCCGTTAA CGCATACAGC GTTATTTAAG CAAGTGCCAC TAGATCAAGC GAGGGAGCTG
CTAGAACACT TGCATGAGTC GGTTTTTTCT AAGGGGCAGG CGATTTTTAA CGAAGGAGAT
ACGGATCGCC GCATGTATCT TTTGGAGCGC GGACGCGTTA AGCTTGTTCG TCATTCTAGA
GATAATCGTG TGCAATTGCT TAGCATTCAC ACGCATGGAG AAATTCTTGG GGAGATTCCT
GTTTTTGACC CGTATGGTGG GCCGCGCACG GCATCTGCGA TTGCTATTAC AGATAAAACT
CGCGTGCTGT GGCTAGAAAA TGAAGTACTT TTTAACTGGT TAGGTCATCA TCCGCGAGTT
GCTGTAGATA TGCTTCAAGT TTTAGCTGCT CGCTTAAGAG CAAACAACGA GCATATTTCT
GATCTTGTTT TTATGGACGT TCCAGCAAGA TTAGCAAAAA CGCTTTTGAA CCTTGCTTCT
AGATTTGGAG AGCCTGTTAG AGAAGGCGTG CTTGTTCCTC ACGATTTAAC TCAAGAAGAG
CTTGCGCAAT TGGTTGGATC TTCTAGAGAA ACAGTTAATA AAGCGTTGAT GGATTTTGCG
CAAAGAGGTT GGATTAAAAG GCACGGAAGG TCGATTATTA TTTACGAGCC TGGAATGTTG
ATTCGCCGAG CAGAAAGATA ACGCAATCTA CAAGCGCGCA CATTGGCTCT GCTTTTGGCT
TTTGTTTTAT ACATTGCGAT TATTGCAATC GTAATGTGTT TCCACGAACC TTGGTTCGAC
GAAGCTCAAA GCTGGCTGAT TGCGCGCGAT TCGCCAATCG CAAGCATTTT TAGCATTAGA
ACACATTACG AAGGTCACCC TCCTTTTTGG AATCTTTTAC TTGCGATTGC AGCCAAAAAT
GGCGTTCCAT ACGAGTTTGG AATTAAGGGC ATTCAGCTGG TTTGCGCAAG CTTACTTGGC
GCGTGGCTTA TTTTTAAGTC GCCTTTTAGT AGCCTTGTAA CTTTTCTTAT TCCGTTTACT
TATTTTGCTT GCTTCCAATA CGGAGTTACT TCAAGACCGT ACGCTTTGCT TTGCTTAAGC
TTGCTAGTAG CGGCACATTA CTGGAATAGT GCGGATTCTA AGACTTCTAG CGCTTGCAAA
CTTGCGATTA GTCTTATGTT TATGTGCCTG CTTAGCGTGT ATGGAATCGC GTTTGCTGCA
GGATTTACGA TTGCTTGGAT TTGGCGAACT CTTGATTTTA ATGCAATTTT TCACGCGATT
ATCGCATCAA ATTTGGCACG ACTTATATAT TGGGGATTAA TCGCCATTTT TGGCGTTGCA
AACCTTGCTC TTGCATGGCC AGCAAAAAAC GCGTTCGCCA CTCGCGCAAC GATTGATGGC
AATTCAACAA TCGCAAAATG CTTTGCTTTT ATATTTGTAA TGCCTTCCGA AAGCATGTTT
ACAAGCTTTT ATGGCGATAT TTCAATGCGA AGAATGCCTT TTGACTTTTT GCCAATTGCA
ATATGCACGC TGTTTAGCCT TGCGATTTGG GCATTTGCAA TTAAAATCAC CATGCGAAGA
AAACTTCTTG CAGTTCTTGT AATCCCTTAT CTCGTTCTTA CAATCGTAGC TGTTCGCTAT
TTTACGCTTC ACCACGCAGG TCTAATCTTT GTGTTTTTGC TTAGTGTGCT TTGGATAAGT
CACATAAAAG AGCCACTTAG CAGCAACAAA GCTTTGAAAA TCAACTTACT AATCTCAATA
ATCCTTGCAC CAAGCCTAAT TTGGAACGCG TTCGCTTGCG TAAACGACAT TCTGTTTGAC
TATTCGCCTT CTAGAGCCGT AGCGCAATAC ATATCTAGCA ATCACTTGCA AAATAAGCGT
TTTGTAGCAT CTTGGCTCCA TAATTACGAG CAAGTTGACG AAAGTAGAAA CGTTATTTCG
CACGAAGAAA TCGACACTCA CCAATATTCG TGGCTTTTAG TGGGCGCAAA CCCTTATTTT
TCTAAGAATC TTATAGATTG TGCCTACAAA AACAAGACTT TTATAACAAA CGAAAGCTCG
TCTGCAAGTC AGCAAGAAAA AGAGTTGGCA GCGTGCGCCG CAAAGGGCGA GCCAGAGTTC
TTTGTTAGCG AATCCATCCA ACCGTGGTAC TACTTCTTGG CATTAAACTA CAACATTTCG
CACTACAAAG CGCACACTGT TTCCAACGTT AAAACATCTT GGAAAGCTCT TGTTTGGGAA
AGCACTGCAA CTATTTACGA GCGAAAATCG ATGGCTGACG ATATTTACGA TTCTAAGGCC
TACGATTCTA GTGAAGAGCA TAATGGCAAT GCTTCACAAA GCAGCGCGCA GGAAAATCAT
GTGCAGATTT ATAGACCAGC TCCAGAATAC GGAGCGTATG GACCTGTAGA TGCTGGTGGC
GAATCGTTGC AAAATGGTGC AAATGTAGCG AATAGCGCAA ATAGCCGTGA TTATGCAAAT
TCACAAAAGC GAACTTTCGG CAATCCTTAC GATTTGAGCG AAAGTCAGGA ATCTAAAGAA
AACTCAACAA TAATGGTGGC AATTGTGTCA TCCATTATTT CTGCAATTGT GTGCGTTGTT
GTAATGGCGT TTGTTCTCAC TCAAGGCTTG ATTCCTATTC CAGGCGCGGG AACACTTGCA
GATGTGGGTG CGCAAAGTCC TTCAAAAGGA ACAGCCGTAG TAAAAGGAGG TCAGTCTCCC
GATTGGCGCT CGGTTGCTAA AAACGTTTCT GGCGGAGTTG TGTCTATTCA GGCGCGCAAT
AGCAAAAACA TGAGCAAAGG CTCTGGCGCA ATAATCGACA AGCAAGGTCA TGTTGTTACA
AACAACCACG TTATTGCTGG CATGCAACAG CTCCAAGTAA CGCTTTCTAA CGGTCAGATT
TACAAGGCTA AGCTTGTTGG AACAGATAAA ACTACTGATT TGGCTGTTCT TAAAGTAGAC
GGTTTGCCTA GCAGCGTAAA GCCAGTTGAT TTTGCGGATT CGGACGCGCT CGCGGTTGGC
CAGCCAATAA TGGCAATCGG AAATCCACTT GGATACGACG ATACTGCTAC AACAGGCATT
GTTTCTGCGC TTAATCGCCC AGTTTCTGTT ATGGATGATC AAAGTCGTTC GGAAATCGTT
ACAAATGCTG TGCAAATTGA TGCCGCAATC AACCCAGGTA ATTCGGGCGG CCCAACTTTT
GACGCTTCTG GAAAAGTGAT TGGTATTAAC TCGTCTATTG CTGCAACTTC TGCAAGAGGT
GGCACAGCAG GTTCTATTGG AATCGGCTTT GCTATTCCAT CTAACCTTGT TAAGCGCGTA
GTAAACGAGA TCATTAAGCA TGGTTCTGTA AAGCACGTTG CTCTTGGAAT TATGGTTAAA
AGCGTAAATG TAACGCAAAA TAACATTACG CGTGGCGGCG CTCAAGTGGC GTCTGTAACG
CCTGGTGCTC CTGCTGCAAA AGGTGGAATG CGTGCTGGAG ATACAATCGT AGCGTTTAAT
GGCAAGTCTG TTACAAGCAA CTACTCGCTG CTTGGATTTG TGCGCGCTAC CGCTTTGGGA
GATAAAGCAA CAATAACGGT TGTTCGCGGT AATGGAACTG TAAATCTAAC AGTCAAGTTT
AACCAAGAAG AAGCTGCGGT TAATGGAGCA ACTCGTCAAG ATGATGACGA CGACACTTTG
GATCAGGGAG ACGACGATTC CGACGACGGC GGCATTTTTG ACCCATTCGG TTTTTGGTAA
GTGTTTGTTG TTTTTGCTTT GATTGCACTT TGCGTTGCAA TTGTTGTGGT TATGTTTGCT
TTTGACTTTG TTCTATCGGC ATTTCGTAAT GTTTTTGTTC CGTTTTTTGA TGGCGATTCC
GACTTTGACG ATAGTGAAGA CATTAGCTCC GACGCTTGCG CTGTTTTAGC TATGCTTCCA
GGAGCTACGA TTGTTGTTGA TAAAAATAAC GACGTTTTGC GCGCAAGTTC ACAAAGTTAC
ACTCTTGGAG TTGTTTTAGA CGATTCGATT GTTCAGCCGC GCGTTTTGCA AGCTGTAAAT
AACGTGCGTT TCTCTGGAGG CTATGAAAGC TTTGATTTAG TGACATTTAC CCCCAAACAG
TATAGCGATT CAGCGCCTAA TCCTTCTACA ATTTCTAGAC CTAATTGGCT TAATATTACA
GTTGGAAGTG TTGGAGAAGG CAAAGTTGTT GTTATTATAA ATGATTCCAG TGCGGAGCAT
CTTTTTGAGC AAACGCGTAA CGATTTTATA AGCAATGTCT CCAATCAACT TATTAGCTCA
ACACGCATGA TTTCCAGCCT TACTAATGTT TTGCAATGCA AAGATGTTAA TGCAAGTCGC
ATTAAAGATA TTGCTGCGTC TGCTCAAAAA TCGTCTAAAC ACTTGGAACA TATGTTAGAA
GATTTGCTTC TTCTTATGCG AGCGCAAAGT CCTATTGATG CTTCAAAAGC TAGTGTTGTA
AACGTTTTGA AAGTGTTGGA AGATGTTAAA AATCTTGTTT CTGCTCTTTC GTCTAGTCAA
AATGTTCGCG TAATTATTAA AGCAGATTCT TCACTTAACA TTTTAGCGGA TTCTAATCAA
ATAAGCAGTG CGATTAGAAA ACTTGTTGAA AACGCTATTA TCTATTCTCA TAAAAATAGT
GTTGTTGCGC TTTGCGCTTT AAAGTCAGAA GATAATAGAT TTGCTGTTAT TCGCGTTGTT
GATTCTGGAA TTGGAATCCC GCTAAAAGAT CAGCCGCGTA TTTTTGAACG TTTTTATAGA
TCGAGTAATC AAAATGACTT TAGTAAAGAC GGTGTTGGAT TAGGTCTTGC TATTGCTAAG
CACGTGGCTC TTACGCATCA CGGCAGCATA ACATTGTGGA GTAGGCCTGG GCAGGGAACT
ACTGTTAATT TTGCTATTCC GCTTGCAATG AAGCATGCTG AGCATGGCGC TAAAGCGAAG
GGGCGGTTTA ATTCGCCTTT TATGCTTTTT ACCTCTGTGC GCGGTTCTCA TGCAAATAAT
CGTGCAGCCG TTTTAGCAAA TAATGGTGCT GTTAAAGATA TAAATCAAGA ACGTCGCCAG
ATTCGTTTAG CACGCGTTGC TAAAGAGCGT AAGAATCGTA TGATTATTTC CGCTTCTTTG
TTTGCATTAG TCGGAGCTGC TTTAACTTCT ATGACGTTGA ACAAGCCTAA TAACATGGAT
TCTTTGGCTT CTAAATATTC TTCTAAGTTG AGTTTTGTAG ACGATTCTTC TGATGCAGCA
TCTCGTTCGA GTATGCGAGA AAGCGCTAAT AAATATTTGA ACTTTAGCAG CGCAGTTGCT
GGCGATTTAA GCTTTTCTAC TAAGTCTTCT CATAAGTCTA AGTGGGATTT GGGTTCTAAT
TCCGATTTTA AGGTGTCGGA AATGTCTAAG TCTGCAGCAA ATAATCCGAA TGTTGCTGTT
TTCTTAGATT CAGATGCAAA GATTGTGCCA TCTGGTTTTA ATCCAAATCA CGATTCTGGC
GATTCGGGAA ATGCTTACGA ATTTAGCCAA TGCACTTGGT GGGTTTATGT TCGCAGGCAT
CAGCTTGGCC TTCCAGTTGG CTCCAATATG GGAGACGGAT GGATGTGGGG CTGGACTGCT
CGCAAGCTCG GTTATTGGGT AGATAATACT CCTCGTCATG CTGGAGACAT AATGGTGTTT
GGCCGCGGTC AGGCTGGAGT TAACCGCGCT TATGGCCACG TTGCTATTGT AGAAAAGATT
AATCAAGATG GTTCTATAGA AACATCTGAA TCTAGTGCCG AATATCATGG TAGAACCTAT
TCAAGAGTCG TTAGCGCTAA AGATGCTTCC GCTTTTGAGT TTATTCACTA CCTTGCTACT
ATGGTTCCTT TTGCTTGTGA AGAGTCTGCA GTTACTTCTA CGCGTTCCTT CCCGAAAGTC
ACATCTGTTA AGCGCGATTT ATTAACAGAA TCTACTTCTA CAAGCGTTGA TTCTAATTCG
CATTGGGGCG GGATTGAGTC TTTAAATGTT CCTCAAACTA AAAGTGCTGC AGAGTTGGCA
GCTCAGGCTT ACGATTCTGC TGCAAGCCGT TCTGGCGTTA GAGGAACATC GCAAAGCTTT
GTTGCTCCTC CAGATGGTTC TTCTACGTCG GCAATGCTTA ATTTTGCTGC TCAATTCTTA
AACAAAGTGC CGTATCGTTC TGGTGGAACA ACTCCTGCTG GTTGGGATTG CTCTGGCTTT
GTACAATACG TTTTTGCAAA TATGGGTGTT TCTTTGCCTA GAACTTCTGG CGCGCAAGCA
ACAGTTGGTA CAGCTGTTCC AAGTCTTGCT CAAGCAGCTC CAGGAGATAT TATTGCAAAT
GGTACTCACG CTGCGATTTA CGTAGGCAAT GGAATGGTTA TTAATTCGCA ATACGGCGGA
ACAAAATATA GCCCTATTCC TTACGTTTTT ACATCTGCTT ATTCCATTCG CCGAGTTTTT
TTGAAAATCG CGATTTTTAC AGAAACGTAT CCACCATACA TAAACGGCGT AGCAACACAA
TCCTACATGC TTAAAAAAAT GTACGAGGAA CTTGGTCACG AGGTTCTTGT TGTTACAGTT
GGCTCCGAAA AACAACGTAA AACCAAGCTT GTAGACGGCG TTGTGTACGT TCCAGGCATT
CTTTTAAAAA AGCTTTACAA GTATAGGGTT GCAATTCCAA TTGGAAACAT GCGCAAAAAG
TTCCCGATTA ACTTTAAGCC AGATGTTATT CACATTCAAA ACGAATTTGG CATTGGAGAA
ATAGGCCTAG AAGTGGCCAA AAAAGAGCAT GTTCCTGTTG TTTACACGCT ACACACCGAA
TACGATAAAT TCCTGTTTTA CATTGGCCTA AAGCATTTTA CTGAGTTTTC TAGGAATATA
TCGGCAAAAT ACTTTACGCG ATTTTCTAAA AACGCAACAA TTATTACCAG CATGTCTGCT
AAAGCTCAAG CTTATATTGA CCGCCAAAAA GTTGATAAAA AGGTTGTTGT TCTTAGCAAT
GCTGTTGAAT ACAAAAAGTT CTTGCCAACA CCAGAACGAA TTGCTTTTAG AGAAGAATTC
CGTAAAAAAT ACGGCATTGC AGATTCTACA AAGCTGTTTG TTTTTGTTGG AAGAATCGGA
GCCGAAAAGA ACATTAGCGA GTTGATTGAC AACTTTATGT ATTGCGATTT TCCTCGCGAT
TTAGCTCGAC TTGTTGTTAT TGGCGGAGGC CCTGATCTAG AGGACTTGCG CAATAAGGTA
GCAAGCAAAG GATTTGAAGA TAGAATTTAC CTTCTAGGCC CTATTGAACA CACGCAAATT
CCTAAATATT TGCACGCAAT GGACTACTAC ACTACCGCTT CACTATCAGA GATGCACTCG
CTTTCTATGC TGGAGGCAAT GGCCTCTGGC TTGTTTGCGC TTGTTAAGCA CGACGCTCCT
AATGAAAATC AAATTATTAG TGGCAAAAAT GGTTACCAAT GGGATTCTAA AGAAGACTTT
AAGCAAGTGT TTAGCCACGT TCTTAATATG AGCAAAGAAG AGCAAGAGCA GCTAAAAGCA
AATGTTCTTG AATATTCAAA AAACAATGAC TTTAAAAAGC AAGCTCAAGA GTTAATTAAG
ATTTATGAGC GTGCAATTAG CATTAACAAT CAAGAGCTTG CTAAAAAGCG CGCTGCTCGA
GAGGCAAGAC GCGCGCGGTT CTTGCTTAAG AAAAACATGG CTAGAAGAAT ATGGGTTGAG
CGTTTAGAAG ACGGCTCTTG GATTGCAAAA AGCGAAGACG GAGCAACACT AAAATTTGGC
AAAGGCGAAG GGCAATTTTC TCCCGTAGAA CTAATGCAAA TAGCTCTAGC TGGTTGCACA
GCTTTAAGCA GCCAATACGC TGTTGAGCAT GCGATTGGAG AAGGAAAAGG CGCGCGCGTA
GTTGTAAATG GCACTTACGA CCCAGAAGAA GGAACTTACT TAAGATTCCA AGAAGACTTA
ACAGTAGACG CTACAAGCGC AAAGCCTGCA CTAACTAACG AAGATGCACA AGCACTAAAA
GAGCGTATGG AAAAGCATAT TAGCAAGGGT TGCACAGTTA AGCACACTCT TGAGCGCGGA
GCACTTGTAC AAGTTAGCGT AAATATTCGG CATTAAATGG CTTTAACTCA ACAAGAACTT
GCAAATTTGC GCGCTCGCGT GCCGCAAAAA CCAGTGTCTA ATATTCCTAC TCCTTACGAG
GATTTGGTTA GAAAAATCTT TATGGAAGGC ACATTAAAAT CAGATCGCAC TGGCACGGGA
ACAATATCTC TTTTTGGTCA GCAAATTCGC TTTGACTTAA GCAAGAGTTT CCCGCTTATA
ACAACAAAAA CTGTGTTCTT TAAGGGACTT GCATACGAGC TTCTTTGGTT CCTTAAAGGC
TCTAGCAATG TGCGCTGGTT GCAAGAAAAC GGCGTGCATA TTTGGGATGA GTGGGCAGAC
GAAAATGGCG ATTTAGGCCC TGTTTACGGC GTTCAGTGGA GGAGTTGGCC AGCGCCAACT
GCGGAAAATC CAAATCGCAC AATCGACCAG ATTGCAAACG TTATGGATCT TATTAAAAAT
CATCCGGATT CTAGAAGAAT GATTGTTAGC GCTTGGAATC CTGCAGAAGT AGAGAACATG
GCTTTGCCTC CATGCCACTC GCTTTTCCAG TTCTACGTTG CCGATGGAAA GCTTTCTTGC
CAGCTTTACC AGCGTTCTTG CGATATGTTC CTTGGTGTGC CATTTAACAT TGCGTCTTAC
TCGCTTTTAA CAATGATGAT GGCTCAACAA GCAGGATTAG AGCCCGGAGA GTTCGTTTGG
ACTGGTGGCG ATTGCCATAT TTACGACAAT CACGTTGAGC AAGTGCTTGA GCAGCTTTCG
CGCGAGCCGT ACCCGTATCC TAAGCTAGAA ATTCGCAAAG CCGATTCTAT TTTTAGCTAC
GACTATAGCG ATTTTAAGGT TGTTGATTAT AAGCATCATC CTACGATTAA AGCTCCTGTA
GCTGTGTGAT TAGACTTGGC AGATCCTTGG TATGGTGGTC CTAAAGAGTT TGAGATTGCA
ATGAATCAAG TGGAGGAGTG CGCTCCGTAC ATTGTTGATT GGGTTCAGTC GCGTATAACG
CGTGAAGTTA TTGCTCACGA GACACGCTTG CGACTTTCGC TTAGAACTGC GCCTTGCCAG
CGTCCTGAGG AAGCACAAAA AGCATTGAGT GACTTTTTGG TTAAAAATGC ACCGTTTGGC
GCGCAAGTAA CTGTAGAGCC TTTAGATAAT GGCATGGGTT GGGCTATGGA TCCAAATGCT
GTTGCAACTA AAGATGCGCT CGCATCTATG AAAGACGCTT TTGGTGTGGA TCCTATTAAT
AAGGGCGAAG GTGGTTCGAT TCCATTTATT CCAGAATTGC AAAGAATCTT CCCTAAAGCT
CAAGTTTTGG TTACAGGTCC AGAAGATCCA AAGTCTAATG CTCATAGCCC AAACGAGTCG
ATTTCTCTTT CTGGCTTGAA GTCAAATATT GTAACGGAAG CTTTGCTTCT TAGCCGTTTA
GCGAAGTAAA ACATGAATGC TCAAGCTCGC GATACTTTTG ATGCTGCTCG TATGTGGTGG
TGGCAGACTT CTCTTTGGCG TAGTCGCGCG ATTGCAGCAG GATTGTTAGC GTCTGCGACT
TTAGTAAGCT TTGCAGCTTG CGGAGATAAT GTTCCTGCAA GTAGTTCGCA ACCGTCCACA
AATTCTAGCG CAAAAATCGT AGGAAACTTC CAAGGCTCGG GAGCCTCTTC TCAGCAGGTT
GCCGTAGAAG CGTGGATTGC AGGATTCCAA TCCAAAAATC CTGGCGCAAA AATCGCATAT
AATCCAACTG GCTCAGGCGC AGGAGTTACA ACATTTATGA CGGGTGCAAC AGCTTGGGCT
GGATCCGATA AATCGCTAAG CGACGACGAA GTTGAAAAGT CTAAGTCGGT TTGCGCTAAT
GGCACTACGG CTTTCGACGT TCCAGTATAC GTTTCTCCAA TCGCAGTAAT CTTTAATCTA
AAAGGCGTTT CGGATGCTGG AAAGCACATA AATATGGACG CTTCTACAAT CGCAAAAATC
TTCGACGGCA AGATTACGCG TTGGAATGAC GATGCGATTA AATCGCAAAA TCCAAAGCTA
AAGCTTCCAG ATAAGCCGAT TATAGTTGTT CACAGGTCCG ATAAGTCTGG CACAACGCAG
AACTTCTTAA GTTACATAAA GGATGTTGCT CCAAGCGATT GGGCGTACGA TCTTAGCGAA
AATTGGCCAA ATAGCGTAGG CCAGGGCGCA AAAGGCACGT CTGGCGTTGT TTCCACAATC
CGCATGGCAG ACGGAGCGAT TGGATACGCG GACTTTTCGC AAGTTGGAAA GCTTGGAACT
GTTGCAGTAA AAGTGGGAGA TTCTTACAAC CAGATTAGCC CAGAAGGTGG CTCTATAACC
GTTAACGATT CAAAGGTTGA CGAAGATGCT GCAGCAAAAT CAAAGCACCG CGTTGTTGTT
AAAATAAACC ACAAAACAGA AGAAAAAGGC GCTTATCCGA TTGTGCTAGT TTCTTACGAT
ATTGTGTGCA ATGCGTACAA AGATGCTGCA ACTGCACGAT TTGCAAAGTC GTGGCTTAGC
TACGTTGTTA GCAAAGATGG TCAGAATGCG GCTTCCGCTG CTGCTGGAAC TGCGCCTTTG
CCAGAAAAAC TTATGGGCAG GATTAACAAG TCGATTCAGT CGGGCAAGTA AATGCCTACA
AAAATCGCCA TTGTTGGCGC TATGGAAGAA GAAGTTGCGC ACATTGCCGC TTCTCTTAGC
AATGTTAAGC ATAATAAAGC CGCCAGCTTA GATGTATCTT GCGGTGTGCT TGAATGCGAA
GATGGCGGAA AAATCGAAGT TGCCGCTACA GTTGGCGGAA TGGGCTTAGT AAATGCCGCC
GCAACTGTGC AGTATTTAAT TGATGAGTAC AAGCCTCAGG CCGTAATCTT TTCGGGAATT
GCGGGAAATC TTAATAAAAA TTTGCATACG AATGATGTTG TTCTTGGAAA AACATTAAGA
TATTTAGATA CCGACATGCG CATGATTAAT CAGTGGAAGC CGTTTACAAA CGAGTATCAT
TCAGACGATT ATCTTCTTAA AACTGCAGAC AGCGTTTTAA CAAAGATGGG CATTAACCAC
ATTTTGGGAA CAATCGCATC TGGTGGATAT TTTGTAGACA CACCCGAAAA AGTGGCGGAA
GTTATTGAGG CGACTCAAGC GGATGCTGTA GAAATGGAAG GCGCTGCGAT TCTTCACGTT
GCTGCAAGAA ACGACGTTCC AGCGCTAGTT GTGCGCGCAA TGAGCGACAA TGCAGACACA
AAATACGAGG AGTTCCACAC TTTCGACATA TCGGAATACG CGGATACGGC TGCAAAAATG
ACGGTAAATA TTGTTAGGAA TTTGTAGATG TGCGATAAAG CTTTAAGCCG CGCTCTTCCA
ATCGCGCGAT ACGCGATTTT TGCGCTTCTG CTTGCTGGTG CGTTTCTTCT TGCGTTTGCG
TGGTATCGCG GCACTCACAG CAAAGGCTAC ACTGTTGTTG CCTGTTCTGC ACTATGGTTT
AGTGTTATTG TTCCGTTTAT TACGCTGATT GTACTTTGCA TTTTTGTGCG CGGATGGCGT
CTTGTTGTTG GCTCTACGAT TTGCGTTTTG CTAATAGCGT CTTTCTTTGG ATTTATTGCG
CTTCAAAATC AAATCATGGA GTTTTTGAAT GTTCCAGCTA CAAATCCTTG GTTTGAATTC
ACGTGCAGCG CTTTGCTAAA AATTGCAACC GCGTCTTTTG TTATTATGTG TTGTGTAAGC
GTATTTTTGA TTAGACGCAC GCGCGAGATT AAAATGTTTA CTGTTCCACG CATTCGTGGT
ACCGTGACTC ACCCTGTGTT GGGTCACGAT GCTGCTGGTA CAGTTTTGCT TCGTCCAGCT
GCTCCAGGTA CTGGTGTAAT CGCTGGTGGC GCTGTGCGTG CTGTTATGGA GTGCGCTGGC
ATTACCGATA TCCTCACCAA GTCCATGGGC TCCGCAACCG CTGTTAACGT GGTTCGCGCT
ACTGTGGATG CTTTGAAGAA GCTTGAAGAG CCAGAAGAAA TTTGCGCTCG TCGTGGACTT
TCCCTCGAGG AAGTTGCACC AGACGCATTG CTTCGTGAGC GCGCTGCTGG CATTGCCGAA
GCACGCAAGG CTCGTGAAGA AGCTCAGGCT GCTAAGGCTG CCCAGGCAAA GGATGGTGAG
TGAATGGCTA ATGAAGAACC AATGTTGCAC ATGCACACGT TGCGTCCAGC TCCAGGAGCT
AAGAAGGATC GCATCCGCGT GGGTCGTGGT GAAGGCTCTA AGGGTAAGAC TTCGGGTCGT
GGAGACAAAG GTACGAAGAA GCGTTACCAA GTTCGTCCAG GCTTTGAAGG CGGCCAGCTT
CCACTTTACA TGCGCTTGCC TAAGCTTCGT GGCTTTAAGA GCCCATTTAA GAAGGAGTTC
CAGGTTGTTA ATGTTGCAGC TCTTGCAGAA CTCTTCCCAA ATGGTGGCGA AGTCACTGTT
GCTGATTTGG TAGTTAAGGG CGCTGTGCGT GATGGTTACC CAGTTAAGGT TTTGGGCGAT
GGCGATCTTA AGGTTGCTTT GACTCTTAAG GGAGTTAAGG CTTCTGCATC CGCTAAAGCC
AAGATCGAAG CTGCTGGTGG CTCTGTTAGC GAAGAGTAGA TGCGATTGTT AATTATGGGT
CCGCAAGGAG TAGGTAAAGG CACTCAAGCC GCTTTGCTTG CAGAGCATTA CAATATTCCT
GCTATTTCTA CTGGCGACAT TTTCCGTTAT AACTTAAAGA ATAAAACGGA ACTTGGCAAG
AAGGTTCAAG GTTATCTCGA TAAGGGAGAG CTTGTTCCAG ATGAATTGAC AAATAGCATT
GTTAAAGATC GTCTTGCTCA AGATGATGCA AAGAATGGCT GGATTCTAGA TGGCTATCCT
CGCAACGCTT CTCAAGTTCA GGCTCTTGAT CGCATGTTGG AAGAGCTTGG TACTCCACTA
GATCATGTTG TTGCTTTAGA GGCGGAGCGT GAGGTTTTGC TTGAGCGCAT GCAAAAGCGT
GCTGTAGAGC AGGGTCGTTC CGACGATACT CCAGAAGTTA TTGCTAAGCG TTTGGAAACT
TACGAGAAGG AAACAGCTCC TTTGCTGGAT ATTTATGAAA GCCGCGGTCA GCTTGTTGAA
GTTGATGGCG TTGGAGATAT TGCCGAAATC AACAATCGCA TAGTTGAATC CTTGGTATGA
ATGGCAAAAG ACGGTGTGAT TGAAGTCGAA GGCACGGTAG TAGAAGCACT ACCTAACGCG
ATGTTTCGCG TTCAGCTTGA GAACGAGCAC ATTGTACTGG CTACGATTTC GGGAAAAATG
CGTAAGAATT ACATTCGCAT TCTTCCGCAA GATCGTGTTG TGCTGGAGAT GAGTCCTTAC
GATTTGAACC GCGGACGTAT TACGTACCGT TATAAGTAAA TGGCACGTCT TGCCGGAGTA
GATATTCCCA ATGAGAAGCG CATTGAGATT GCCCTCACCT ATATTTTTGG TGTAGGTCGT
ACTCGCGCTA AGGAAACGCT TGCCGCGACC GGTGTTAATC CGGATACCCG CGTCAAGGAT
CTTACGGATG AACAGTTAAT CACTTTGCGT GATTATCTTG AGGCCAACTA TAAGATTGAA
GGCGATTTGC GTCGTGAAAT CGACGCCGAC ATCCGTCGTA AGATTCAGAT CAACTGCTAT
CAAGGCCAGC GTCATCGCAA GGGTCTTCCT GTGCGTGGTC AGCGTACTAA GACTAATGCT
CGTACTCGTA AGGGTCCAAA GCGTACTGTC GCCGGGAAGA AGAAGGCCAC CCGATAGATG
CGCGCTGCTC GCCGCTACAT TATATCGTTT GCAAAGTCTG CTCAGCATGT TCGCGATGTG
TTTGAGCTTA ATCGCCTTGC GTTTGCTCAC CCACAAGATG CGCCAACAAT CGATGTAATC
CCGCTTTTTG AGCAGCTTGA AGACTTGCAA AATTCGGTTA ATGTTCTGGA AGAAATCATT
AAGATTCCAG AAGTTCAAGC TCGCTTAAAG GCCACTGGCC GCAAGATGGA AGTTATGCTC
GGTTACTCCG ACTCTTCCAA AGACGCAGGC CCTACTTCTG CAACGCTTGC TTTGCATTCT
GCTCAAGAGC GCATTGCTCA GTGGGCTAAA AAGCACGATA TTGACCTAAC GCTGTTCCAC
GGTCGCGGTG GCGCTGTTGG ACGAGGTGGA GGCCCTGCAA ACCGTGCTGT TTTGGCTCAA
CCAGTTGGGT CAGTAAATTG CAGATTTAAG CTTACTGAGC AAGGCGAGGT GATTTTTGCT
CGATACGGAA ACCCAATTTT GGCGATTCGC CACTTGGAAT CTGTTGCTGC AGCAACTTTG
CTTCAGTCGG CTCCAAGCGT GGAGAAAACA AACACAGAGA TGACGCACAA GTATGCGGAT
ATGGCTCAAA AGCTTGATGT TGCGGCGCAT AATCGTTTTA TTGATTTGCT TCAAACAGAT
GACTTTACGC CGTGGTTCTC AACCGTTACT CCGCTTAGTG AGATTGGTTT GCTTCCAATT
GGCTCTCGCC CTGCAAAGCG AGGCCTTGGC GCAAAGTCTT TGGATGATTT GCGTACAATC
CCGTGGGTGT TCTCTTGGGC ACAAGCTCGA ATCAACTTGG CAGCGTGGTA CGGCTTGGGT
ACAGCTTGCG AAAAGTTTGG CGACTTGCAA ACTTTGCGCA AAGCGTACGA AGAGTGGCCA
CTTTTCAGCA CTTTTATTGA CAACATTGAG ATGTCTTTGG CTAAAACGGA TGAGCGCATT
GCTCGCATGT ATCTAAGCCT TGGAGATCGC GAAGATTTGA GCAACAAGGT GCTTTCGGAA
ATGCAACTTA CGCGCAAGTG GGTTTTGCAA ATTGTTGGAG ATAAGTGGCC GTTGCAACAT
CGCCATGTGC TTGGCCAGGC AATCCGCGTG CGCTCGCCTT ACGTGGACGC GCTTTCTGTG
ATTCAGTCAC TTGCATTGCA TAAGTTGCGC AACAAGGTAG ATAAAGAAGA GCTTAGCGAA
AGTCAGCAAG CAGAGTTTAT TTACTTGATT CTTTGCACAG TTTCTGGTGT TGCTGCAGGC
TTGCAAAACA CTGGATGAAT GCAAAAAGAA GTCAGCGAAG ATTTTGCTAA TGAAGATTCA
GTTTTAGCTA CATCGGTATT AAGCGCAATG CTTGCGGGGA ATCGCAAATT TGCAGACGGC
AATTCAGCGC ATGCAGGCGT AAATTCAGAA TCGCGCATGA AACTTATTGA CGGTCAGCAT
CCTGGAGCTG TTGTGCTTTC GTGCGCAGAT TCGCGAGTTG CTCCAGAATT TATATTTGAC
GCTGGTTTGG GCGATATTTT TTCTGTTCGC ACAGCTGGAG AAGTGTTGGA TGATGCCGTA
ATAGCTTCGC TAGAATATGC TGTAAGTGAT TTGGGAGTAA AAGTGTTGGC TGTGCTTGGG
CATGAGCATT GCGGCGCTGT GCAGACTGTT TTGCCGAATG TGCAAAAGCT GGTTTCTGAA
TGCGGCGAAG ATAAAACAAG CGAAATAATT GAGTCGAGCG AGTCAATATT GCTGCGTTCT
TTAGGGCATG CTGCGCTCGC AGGTGTTGAG GAAAATTTGG ATACAGATGA TATTGAACGT
ATTCACGTGT CTAATATTTT GGCTGAAATT TGCGAAAAAT CACAAATAAT TCGCGAAGCT
GTTTTCAAAG ACGCTTTGAT GCTTGTTGGA GCAAGGTATC GAATGAGTGA CGGCTTGGTG
GAAGTGTTGT CATGCTAACC TTTTATTTCC TTGATTATTG CAATGCTTCC AGCTTTGCAA
GCGCGTAACC CGTGGTTGCC TGTAAACACT GTTATTAGGG GTGTTTCTGG TTTACTTTTG
CAAGCTGTTC CGTTTACGTT GATTGGTGTT CTTGTTTCTG CTGCTGTAGA AACGTGGGTT
ACGGAAGATT TTATTGAAAA ACACGCTCCA AAGTCTATTG CAAACGGCTT TTTAGCTGCG
ATTCTTGCAG GTGTGTGCGT TCCTGTTTGC GATTGCGTTG TTGTTCCAAC TTTTTCTCGT
CTTGTTGCGC GAAAGCTGCC TTTGCCTTGT GCTGTAACGT TTTTGTGCGC TGTGCCAGTG
GTAAATCCTG TTTCTATTTG GGCTACTTGG TACGCGTTTG CGGATGTTCA AGCAGTTGCT
GTAACTCGAG TGGCTTTGGG CGTTGGTGTG GCTCTTTTAG TGGGTGTTAG CTTTGTGATT
TTTCCTGTAA AGTCGCAAGT TTTAAGGCAA AATGTATTGG AAAAAGCGGA TTGTTATAAA
AATTCTTCCA GCTTTAAGTC TGGTATTAAA AATAGTTTGA AAACTTACGC ACATCACATT
TATTCAGATT TTATGCGACT AATGCCAATA ATTTTGTTTG GAACGATAGT TGCTTCGATT
ATTCGCGTTT GGCTTGGTGC AGATCCTGCA TCAAAAGTTA ATACAACAAT TGTTTTTGTG
GCAATTCCAG CAATGATGTT AATAGCGTAT GCAAGCTCAC TTTGCTCCAG TTCCGACGCT
GTAATCGCGC GCTCTTTGGC CTCCTCGCTT CCAATGAGTT CAGTAATTGT TTTTCTGCTT
TTTGGGCCAA TGCTAGACAT AAAAAATACG CTTATGCTTG TTGAAGATTG CAAAACTAGC
TTTGTTTTGC GCTTAATTGC AACGATTGTT GTGTTCTGTT TGTTTGCTGC GCTTATTGTT
CATTTTGCGT GGGGAGTAAT GCTGTGAGTG AGTGATATAA ATTCCTTGTC TAAAAAAATA
ACATTTGCAA GCATTATTCA AGCATTGTGT TTATTTTGTT TTTCTGCAAC TTTAATGCAC
AGTGCTCTAA GTGGATCTTA TGCAATTTTG ACTACTCCGC GCGCGTTTGC TTATCTTATT
TTTGCTGCGA TTTTGCTTTT GGTTTTGGGA ATTTGCTCAC TTTTTGGACT TTTCCCTGCA
CATGCTAAAG ATTGCAAAAA AATAATGGTT TCAATTGTAG TGCCAATGCT TATTATTTTG
ATTCCACTTC AAATGTCTCA AAAGTCTGCA GGTTTTGACG AGTATGCTTC TGGTCGCGCA
ATAGCAAAAA AAAATTTAAG CGGATTAGAT GTAGTTAATA AAAAAATTGT TGTTGCAGAC
GATGATTTTG GCAATTGGTA CAACGAAATT GACCATAATT TTGATAAATA CAAAGATTAT
ACGATTGTTG TAAAAGGGTT TATAAGCAAA GAATCTACGC TTTCTAAAGA TCAAGTTCGC
ATATCTAGAC AGTTTATGTC TTGTTGCATT TTAGATATGT CTCCGTTTGG TTTTGTTGCA
CAAATGCCCA AAAATATGCG ATTTGAGCAT CATCAATGGG TTGTTGTTAA AGCCAAAATA
GCTCTTGGAA AAGTTGGGCT AAAAGGTTAT TCGCAAGATG GAATTGTTCT TAAAGTTGAA
TCTGCTAGCA ATAAAGCGCC TTCGGGGTAT TTCTATAGAA CTTGAATGTC GTTGGGTTTT
AACATTGCAC TCATTGTTGT GTTCCTTTTG TTTGGTTCCA TATTTGCAGC AACCGAACTT
GCGCTTGTTA ACTTGCGATC GTCGCAGCTG GATAGGATGG AATCGCAGGA TGCGAGAGGA
GCGCGCGTAT CAAAAATCGC CCGCGATCCA AACACTTTTC TTTCCACTCT TCAAATCGGA
GTTACGCTTT CGGGTTTTCT TTCGGCATCT TTTGGCGAAT CTGCAATAGC ACCTCATGTT
GTGCCATTAG TGGAGTCTTG GGGTGTTTCA AAACATGTAG CAGGCCCGCT TACGACTATT
GTTTTAACGC TTATAATATC GTATTTTTCA ATCGTAATTT CTGAGCTTGT TCCAAAAAGA
ATCGCAATGC AAAGATCGGA GCAAATCGCA AGGGCTGTTG TTCCTGCAGT AGACGTGTTC
TCTAAAATAT GCAAGCCTTT AATATGGTTG ATTGCTAAGA ATACCAACGG TTTTGTGCGC
CTTCTTGGGT TCGATCCAAA CGAAAAAGAA AGTGAAGTTT CCGACGAAGA GTTGCGCGTT
TTGGTTAATT CCAATAAAAA ACTTAGCCAA GATGAGCGCA CAATTTTAGA TGATGTTTTT
GACGCTTCCG AGACGATTGT TGCAGAAGTT ATGCGTCCTC GTGCAGACGT TGAGTTTTTG
GATGGCTCAC TAAGTCTAGA AGATGCTGCT GCAAAGATTC GCGAGCTTCC GTACTCTAGG
TACCCAGTAA CAGGCAAGGA TTTTGATGAT GTTATTGGAT TTGTTCACGT TCGAGATTTG
CTGGATGTTA AAGATCCAAA CGCAAAAACA GTAGCAGACG TAACTAGAGA GGGAATAAGT
CTTCCTGGAA CGTCTAAGTT GCTCCCAAGT CTTGAGCTTC TTAGAAAGCG AGGGGTTCAT
CTTGCGGTTG TTATTGACGA GTATGGTGGA ACGGATGGCA TTGTAACTCT TGAAGACATG
ACCGAGGAGC TTGTTGGAGA TATTCGAGAC GAGTACGACT TGCCAGATGA GTCGGATTTA
AGCCGCGATA GCAAGTCTAC AGCGTTTGTA AACGGAGTAG CTACTGTTGA TGGCGGAATG
ACGATTGAAG ACTTTGCAGA CGTTACTGGA ATCGAATTGG AAGATGGCCC TTACGAAACG
GTTGCAGGGT ATTTTCTGGC TCGCACAGGC TCGATGGGTA AGGTTGGCGC TGTTTTGCAC
GATGCGGATG GCTACGATAT GACTGTTGCA GAAGTGGATG GTCGTAGAAT TGCTACGATT
GAAGTTAGAA AAACAGAGCA AATGGCTTTA ATGCATATTG TGCCAGGTTT AGACGAAGTT
TCTAGCGAAA AAGCTATTGC GGTTTTACAA AATCGTTTAA GCCACGAGCA GGAAGCTGCT
TTAGTCTTAA AGCATGCGCA TTGGAATGTT ACGGGTCCAG ACTTTATTGC AGTTCACGAA
ATGCTTGACC CTCAAGTTAG TGAAGTTTTG GCTCAAGCAG ATGAGACAGC TGAGCGAATT
GCAACGCTTG GAGGCTCGCC ATCTGGTCGC GCGGACGATG TTGTAGCTTC GCGCACTTGG
AAGCGTTTTG CTCTTAGTGG TAGAAAGTCC ACCAAAGAAT ATTTGCAAGC ATTAATTGAG
TATTACAACG ATATGATTGC GGACGATAGA AATGCCATTG CACAGCTTGA TAATCTTGAT
ATTGTTAGCT CAAATATTAT TCAAGACCAT GTTCAGCAGC TTGAAAAGTT CCAGTGGTTT
ATGCGCAGTC ATTTAGAGTA AGAAACAAAT TACAATGCGG ATTCGCACGA ACGAATCGCA
GTTATTGGAG CAGGTCCTGC TGGAATTTAC TCGTCAGATA TTTTTCTTCG CCAGCTTAAA
AAATTGGGCG GCGAAATGGG CTTGGGTACG GCAGCTAGAA TCGATTTATT TGAAAAGCTA
CCAGTGCCAT TTGGCCTGGT TCGATATGGC GTTGCTCCAG ACCATCCGAG TATAAAATTC
ATTGCAGATG CTTTGGCTAA AACGCTTGAT AATCCAAATA TTCACTTGTA TGCGAATGTT
GAATTTGGCA AAGATATTAC ACTAGAAGAT TTGTTGCCGC GATATGATGC AATTCTGTTT
GCTACGGGCG CTGTAGAAGA TAAGCCGCTT ATTCCAGGAG CATCGATGCG TGGTGTTTAT
GGCGCTGCAA AGTTTGTGGA ATGGTACGAC GGATATCCTA CCAGCGAGCG TACGTGGCCG
CTTGATGCAA GCGAAGTGGC TGTTATTGGT GGCGGAAACG TTGCTATGGA TGTTGCGCGC
GAGCTTTTGC GAGATGCGGA TTATCTTAGA GAGCACACGG ATATTTCCGA CGATGTTTAC
AATGGTTTGC TTAAAAACCA GGCTAAAACA CTTCACTTGT TTATTCGACG AGGCGTTGCA
CAAGCTAAAT TCTCCGTGCA AGAATTGCGT GAGATGGAAA AGCTTTCTGG CGTGCAAATA
GTTGTAAACG AGAGCGATTT TGACCTGGAC GACGAAACAA TTGATGTTGC TGGAAAAGAC
AAATTGACTC GCCAAATGGT AGAAGAGCTT TTTGCTATAC GCGATTTGAG TGAAGATATG
CAAGACGGCG GAAACGTTGA CTTTGAAGGC AATCCTGCAA ATAAGCGCTA CGTTATTCAC
TTTAACGCAA ATCCAGTTGA GATTCTGGGA GAAGATGGGC AGGTTGTTGC GATTCGTGTA
GAGCGCACAG CTACAAGCGC GGATGGCAAA ATGACTCGTA CTGGAGAGTT TGAAGAATAC
CCTGTTCAAG CGGTTTATCA TGCGATTGGA TATAAACCTG CGCAGGTTAG TGGAGTTGCT
TACGATTCTG CTCGCGCACT TCTTGCAAAC AACGATGGCA GGATTTTAAC TTCTGCGCAA
AATGGGGTTG TTTGCCCACG ATTGTATGCA ACTGGTTGGG CTAAGCGAGG GCCAGTCGGG
TTGATTGGTT CTACAAAGTC GGATGCTTTG CAAGTCGTTG AAAATATGCT GGAAGACTTG
GCAAAAGGAA GATTGGCAAC AGATAGAGAT CCTAAGTCTA TTGAAAATCT TCTTAAATCT
AGAGGAGTCA AAGTGGTTGA TTTTGAAGGG TGGAAGAGGA TTGATGCTTT CGAGGTGGAA
TCTGGATTAG CGGAAAATCG CGCTCGCAAA AAAGTCGTAA TGCAACATTC ATTTACAGTA
ATGTTGGCAG CCGAGTTTAT TGGAACTGCC ATTCTTATGA TTTTTGGCAA TGGAGCTGTT
GCCAATGTTG AACTTAAAAA CACTAAAGGT CATCACGCAG GCTGGTTAAA CATTGCTATG
GGCTATGGTT TTGGCGTTAT GTTCCCAGTG CTCATGTTTG GCGGAATTTC TGGCGCACAC
ATAAATCCTG CTATGACAAT TGCGCAAGCT GTAAATGGCA TGTTCCCTTG GCAAAATGTT
GCACCTTATA TTGTGGCTCA GCTTTTGGGC GCATTGGCTG GTCAACTTAT TGTGTACGTA
ACTTATTTGC CACATTACAA CGAGACAGAA GAGCCAGAGG CGATTCTTGG CACGTTCTGC
ACTACGGATG CTTACAATAA CAAGCTTAAC TACTTCCTAA ACGAATTCTT TGGCACGCTC
GTGCTTGTTT TGGCAGCTCT TTGCTGCCTT ACTTCTCCTT GGGGAGAGAA GAATTTGGCA
GGCGCTTCAA TTGTAGTTGG CTTTGTTGTT TGGGGATTGG TGACTTCTAT GGGCGGCCCT
ACTGGTCCTG CTTTGAATCC TGCTCGAGAC ATTATGCCGC GCTTACTTCA CGCCATTTTG
CCGATTCCAC ACAAGGGTTC TTCTCGCTGG GGCGAGGCGT GGATTCCAGT GGTTGCTCCT
ACTGCTGGCG CAATTCTGGG CGTGCTTATT TTTAAGTCGT TATTTGCGTA AAAGCCTAAA
CAAACGTCTG CTAGGGCTAT TCTTTCGTTT GTGCGAAGGT CTGCTAGGCT CGACGCGCGC
TTGGAAAAAG CCAAGCAACG CTACTCTGGT ACTTATTTGC TATGCATTGC AGATGGCGAT
GGGTCTTTGC GCGTAAAAAG CGATTTATGT GTTGATTCGC AATGGATTGA GGCCAATTGG
GGCAATGCTA ATCCGTTGAT TGTAGAAATC GGCTCGGGTC AGGGCGAGAA CATTGTTGCG
GCTGCTGCAG CAAATCCGAA TACGAATTTT CTTGCGCTAG AAGTTTACGA CCCAGGCGTA
GCGCACACTA TGCTTTTGGC TGGAAAGCAG GATTTGCATA ATTTGCGAAT TGCTCAAGTT
AACGCTCCTG ATTTTCTTGC AGCGTGCAAA AGTGGTGTTT TGGCAGAAGT TTGGACATTT
TTCCCAGACC CTTGGCCTAA AATGCGTCAT CACAAGCGCC GAATTGTTCA GCCATCTTTG
GCTAAGTCTG TGCATAATGC GCTTGTTGTG GGCGGAGTTT GGCGAATTGC TACAGATATT
GAGGATTACG CGTTGCATGT TCACGAGGTT ATGGATTCTT TGGCGTGCTT TGAAAACGCT
GGAGATTTGC GCGTGAGTTT GCCTACGGAG CATGTTGGCA AGGGGAATGC ACAAGATGCT
GGCGATTTGC CTCATGCGGA TTTTGTTGAG TCGCGTCGCT TTGATGGGCG TGTTTTGACG
AATTTTGAGC GCAAGGGATT AGATGCTGGT CGCGTGATTC ACGATTTGAC ATATGTTGTT
AAAATGCGCA AAACAAAACA CGTTCTTATG CGTGCGATTC GTGCTGCGTC CGCATTGGTG
ATTTTCTTAT TTGCGTCTCT AAGTGCTTGC ACTCCTCAGG GCCACGCTGT TGGCGATAGC
GGGCATTTGG ACGACATTGT TCATGATGGT ATTGATGTAG AAGACATAAA GTTGTTTGTA
GTTGGATCCA GGCAGGCGGC TCTTGATTCT AAGCTTTTGC ATATGTGTGA GAAATCTGGT
TTGCATGCAT CATATACTTC GATTGCAGAC GTCAAAAATG CTAATTTTGC TTCGCAAGAG
GCAATTACAG ATGCTTCAAA TCAGCCTGTG TCTATTATTT TGATAAACAA TATTAATGTT
GATAGATTAT ATAGCGTTAA AAGCAATGGT GGTGCGCATG TTGATCTAAA GGCTCGCAAA
GCTTGGACTA ATGCGCTTGA ATATGTGCGC TCTGCTGGGA TTCCTGTTGT GCTTGTTAAT
CCACAAAATC CACCTAAGGA CCGCACTTTG TATGCAGCAA AGCTTTATAT TAAGAGTTTC
GGTAAAATCC AACATTCTAG TCTTCTAAAA ATCGTTCAAT CTGTGATTGA CAATACGCCT
CACAGTAGGG ATGTGGTTAT AAATGACAAA ATCTCCGATT TCCCTGATTT GCCAGAGGTT
AGCGAACAAG GTTTAACGCA AAGCGAAGTT TTTGATGCTG TAAATCGCGG ATTTGTAAAT
GTTACGAATA ATCGAACATC TAGGTCCGTT CTTTCTATTG TGCGCGCAAA CGTGTTTACT
CTTTTTAACG CAATCATTTT TGCAGCAATG GTTGTTGTGC TTGTCACTGG CTCTTGGAAA
GACGCTGTTT TTGGTTTTGT GATTCTTATT AACACGGGTA TTGGTGTTGT TACGGAGTTG
CGCGCAAAGC GTACGCTCGA CCGTCTTTCG ATTCTTGTTG CTTCCAAATC GATTGTTCGG
CGCGAAGGCA AAAATGTTTA TGTTGATCAT AGCGGTATTG TGCTTGGTGA TTTGTTGTGG
GTTCGTTCTG GCGACCAGGT TCCTGCAGAT GCAAATGTTG TTAAATCTTG GGGCTTAGAA
ATGGACGAGT CCATGCTTAC GGGCGAATCT GTGACCGTTC GTAAGGCTGC GGACGACTTT
GTTTATTCTG GGTCTACTGC GGTTTCTGGC GTTGCTTTAA TGCGCGTTAC AGCTGTAGGA
GATAACAGCT ATGCGTCTAA GCTTGCTGCA CAAGCAAAGG TCTATACAAA AACAATCTCC
GATTTGAGTC GTGGAATTAA CACGATTCTA AAGTGGATGA CGATTGTTGT TGTTCCTCTT
TGCGTTTTGC TTGTTTGGTC GCAAATCAAT AAGGTTGGCG GATTTGCTGT AGCTTTACAG
ACGGGGCAGT GGAAGAGCGC TGTTGTTTCT GCTGTTGCTG GCGTTGTTGG CATGATTCCA
GAAGGGCTTG TTCTTTTAAC TTCGCTTAAC TTTGCTGTTG CTGCAATGCG TCTTGCGCGT
AAAAAAACGT TGGTTCAGGA GCTTGAATCT GTTGAAACTT TGGCTCGAGT GGATTGCCTT
AATCTAGACA AAACTGGCAC GATTACGGAT GGTGGAATCG CGTTTGTTGG TGTTGACTTG
ATTGGTAATC AAGCTTTGTT TGACTTATCT AACGAAGAAA ATCCAAATGC TACAGGTTCT
GCCATTATGG AAGGCCTTCA AGGTGTTTCC GCTGCTTCTA GTGTTAGCGC TCGCTTGCCA
TTTTCGTCTG CAAGAAAGTG GAGCGCAATA CGCTACGCGC TAAAAGACGG TAGATTTGAA
ACGTGGTATA TGGGTGCTCC AGAGGTTTTG GCAACTGCGC AAATTTTGAA TCGTGTAAAC
GAATACGCTC AGCAGGGTAA TCGTGTTCTT CTTCTAGATG CAACGTTCTC CAGTTCTCCA
GTAGTGTCTA CAAGCGCTCG CCCTGTTGCT TTAGTTCGAT GCTCAGAGAA AATACGTGCT
GACGCTCGTC AAACTCTTGC TTGGTTTAGG CAGCAAGGCG TTAGGTGTCG CGTTATTTCT
GGCGATAATC CAACAACTGT TGCCTCTGTT GCCGAAAAAG TTGGTCTAAC TGGTGACTCA
AAGCCTGTTT CAATGGACGC AAGACAGTTG CCTACAGATA TAAATCAACT TGCCGAGGTT
CTTGAAAACG TTGATGTTTT GGGTCGCGTT TTGCCAGATC AAAAGAAGGC GATTGTTCAA
GCTTTGCACT CTAAAGGCCA TGTTGTAGCT ATGACTGGCG ACGGTGTGAA CGACACGCTT
GCGCTCAAAG AGGCAGACTT AGGCGTTGCA ATGGGTAACG CTGCTCCAGC TGCTAAAGCT
GTTGCGCAAG TTGTGCTTGT TGACTCACGC TTCTCGCATC TTCCAGATGT TGTTGCTAAG
GGTCGTCAAG TAATGGCGAA TATGGAACGT GTTGCAGGAC TGTTCCTCGT TAAAACCGTG
TATTCTGCAC TAATTTCTGC AGGTGTGGTT TTGCTCGGTC TTAATTTCCC ATATTTGCCT
CGTCACATAA CCTATATTGG TTCGTTAACC ATTGGTATTC CAGCATTTTT GCTAGCTTTG
GCTCCTAATA CAAGGCGCTA CGTTCCTGGA TTCTTGCATC GTGTTGTTCG TTTTGCTTTA
CCAAATGGTA TAGCTGTTGC TGTGTCTGTT TTGGTTGTGT CCATTCTTTC TCCTTTAATG
CTTGCGCGTG GTCTTTCTAA CGCTAACGCT TCTAGGCTTA TTGTTGAATC TGTGCACGCT
GTTGGTGTAA CTCGCACTAT TTGTGCTGTT ACTGTTTTTG TGCTCGGTGT TGCAGTTTTG
GCTACAGTTT CTAAGCCGCT TATTTCTTGG CGTGGAATCA TGGTCTTATT CTTTGCTGCG
GCTGGAGTTA TTGGTGCATT TATACCGTTT GTTGCGCATT TCTTTGATTT GCATGTTCCT
GTGAGTGGAA ATGCAATGTT TGTTATGATT TGCGCTGTAA TTTTTGCCTT TGTTATCTGG
TTAGTTTTGC ATCTTGTTAG TCACTTGATT GAAAGTGATC GTTGAATGGC ACAGGATATG
CCAGAAGTAG TTGCGGAATT TGGTACTACG CCAACGGTGA CGTTCCCAGC GCTTGAGCCG
CCAGCAGGGC TTAAGGTTGT TGAATTGGTA GAAGGCAATG GGCCTTTGGT TCGTGCTGGA
GACACTGTTA CCGTTAATTA CCACGGTGTT GTTTGGGGAG CAAGTGAGCC TTTTGACTCT
AGTTTTGCTC GTCATACTCC TGCCAGCTTT GGTATTGGTG TTGGTCAGGT TATTCAGGGT
TGGGATCGTA CTGTTCCAGG ACATAATGTT GGTTCTCGCT TACTTGTTTC TATTCCGTCT
GAGTATGGTT ATGGTTCACG AGGTGTTCCG CAGGCTGGAA TTGGTGGTTC GGACACCCTC
GTTTTTGTGA TTGATATTAT TTCTACTCGC TAAGTTTGCT TTGCTTGGAT TATTTTTATG
CCAAAGCCAG CTGTTTCAGC CGTATCAAAA TCCTTTATAA CGTATACTGT TCGCCCTGGA
GATACATTGT GGAGTTATGC AAAATCCATA ACAGATAAAA ATGGCAATAT TTCTGATTCT
GTTGATTACC TTATGCAATT AAATAATCTT GATTCTCCAG ATTTAGAAGT AGGGCAGTCT
ATACGCGTAC CTTTTATTGA CAACTAAATG CATTGTCCTT TTTGTAAGAA TTCCGATACT
AAGGTTATTG ACACTAGAAT CAGCGAGGAT GGATATTCAA TCCGTCGTAG GCGCGAGTGT
CAGATGTGTG GTAATCGTTT TACAACAGTA GAAACTACGC AATTGCTTGT TATGAAGCGT
TCTGGTTCTG TGGAACCTTT TGATAGGGCA AAAGTGGTTG CTGGTGTTGG AAAAGCTTGC
CAGGGTAGAC CAATAGATTC TGAGGAGCTA AAGACTCTTG GAATGGAAGT TGAAGCTGAT
TTACGCGCTC GTGGATTAGC TCAAATAACA TCCGAAGATG TTGGAAAAGC AATATTAAAG
CCGTTGCGTG AACTAGACGA GGTGGCGTAT CTTCGTTTTG CTAGCGTATA TCAGAATTTT
ACTGGTTTGG AAGATTTTGA ACGTGCAATA GATGATCTTA AGAAAAGCAT GCTTTACAGC
GAAACAGGCA ACACGAGCGA AGCAATTAAT GAACTTAATA TTGCGCTTGA AATATTGCAA
AAATCGAGTA TCGATCCTTC AACAGACATA GACATAGCAG CAACTCACAC GAATCTTGCG
CTTGCGATTT TGCAAGAGTG TTCGCAGAGC GAAAGCACAA ACAGCAAATC TGCTAGCCTT
AACTCTGCTT TTGAACACGC TTCAACCAGC ATTCGCATGT ACATTGCAGG AAACAACCAA
AATCAACCGC ATTACGCTTC TGCGTTGGCA GGATATGCGC AAGTTCAATA CGCACGAAAA
GAGTATTCCG ACGCTGTAAA AGCGTACAGC GAAGCTCTAG ATTTAATAGC ACAATGTTAC
GGAAAAGATA GCGAGTCCTA TGCGATTACG TTGGAAAATC TACAGCAAGC ACAGAAGGCA
GCAGAAAAAT TTACGGAGAC TGGCGTGGAA AAATCGCCAA CAGAAGATAA TACAAAAATT
AAAAACGGCA TGCAACTTGC AAAAGAATAT TGGCAAACCT ACGGAAAGCC GCTGCTTGAA
CTTGAAGAAT TTAGGGACTA TAAAAACCGC ATAGCTGCAG GATTAGTCGG TCACGGATCG
GAATGCTACG GATTTGACGA CGAGATTTCT CGCGATCATG ATTTTGGACC AGGATTCTGC
ATATGGCTTA CAGATGAAGA CTATGCGAAA ATTGGCTATG ATTTGCAAGC AGCTTACAAC
GATTTGCCGC AAGAATACGC TGGATTTGAC TCTAGAAAAG AAACGCCGCG CGCTAAATCA
TGCGAAAGCA GCAAGCGAGT CGGAGTATTT AGCATAAGCG AATTTTTTGA AAACATAACA
GGATTTTCCG CCGCTCCAAG CCAAGACGAG CCGCATTTAT GGCTTTCGCT AAGCGAGCCA
ACACTTGCTG CAGCTACGAA CGGCCAAATT TTTGCAGACC CACTTGGAGA ATTTAGCAAA
ACGCGTCAAA GTTTTAAGCT TATGCCAGAC GATGTGAGAA TCTCGCTAAT CTCTAGAAGG
CTTGGCATGA TGGCTCAAGC AGGTCAATAC AATGTTCCAC GAATGCTAGC GCGAAAAGAC
GGAGCTGCAG CGTGGCTTTC TATAAACGAG TTTGTGCGCG CAACCGCTTC AATCGTGTTC
TTGCTAAATA ACCCAATAAG CGCAGGATAT TTGCCATATT ATAAGTGGCA ATTTGCAGCA
CTTCGCAAGC TAAGCGCGCG AATGGCGTCT AGGCTTTCTG GCGTAGCAAA TCAACTTGAA
TCGCTTATGC GACTAAGTAG TGCGGCATGC GGCGGAATAG GATTTGGCGA AGGCACAAAA
GGAAGCAGCG AATCTGAGTC TAAAATAAAC GAGATTATTC AAAACGTGTG CAACGAAGTA
GTGCAAGAGC TTAAATATCA AGGTTTGAGC GATTGCAATG AAACATTTTT AGAATGGCAG
CGCCCGTATG TTGAAGCGCA TATTAATTCG CGCGCTGCGT GCTTAAGGAG CTTATGATTA
GAGCCTAGAA AAAGCGAGCA AGAGAATATT ATTTTAACGC AAGTTAAGTG GGCCGATGAT
TTTCGCAATC ACTACCCTCA TTTAGGTCTT GCAATGCGCG TTCTAAAAAC AAGCGAAGAT
ACAGAAGAAA ATACATCTTT TGAAACGTAT TTGAGAGGAG AATTAAGCAC GTATTCTGAT
GATACTTTTG CTAAATATAA ATCTTTTATA GAAGATTTGC TTGCAAAAAA TCTAAATCTT
ACTCAGATGA TTATTGAAAA TACTGTGCAC ATGTATGGCT ACGATTCACT CGAATCAGCC
GACAAATGTT GAATGGCAGA AAATCAAGCA GAAACTCTTA GCGCAAACAA TATTGGGCGC
GTAACTGAGG AAGATATTCA AGAGGCTTTG CACAATGTTG TGGACCCAGA GCTTGGTATT
GATGTTGTTG ACTTGGGATT AGTTTACGGG ATTGAGATTG ACGAGCTTGG TCGCGCGATT
CTTACGATGA CGCTTACAAC GCCTGCTTGC CCGCTTACGG ATTTGATTGA AGACGAGTGC
GCGAGTGCGC TGGTTGGACT TGTAGACGAA TTTAGGATTG ATTGGACTTG GAAGCCGCGT
TGGAGCGTTG AAAATATTAC GGAAGATGGG CGCGCGCAGC TTGAGGCGCT TGGCTATAAT
TTGAACAATT TGCCTGCTAG CTTTGGGGCT GGCGGAATTT CGCCAACCGA ATAAATGTTT
GATATGAACA GCTTAGAAAG CATGTATCAA GAAGTTATTC TAGATGCTGC TAGAAATCCG
CACGGAAAAA CACATTTTTT AAGCACAGAG AGTCTTTCTA AAGCAGAAGA TGAGCTAAAA
AACGATTCTA ATATAACAAT TACAAATCAT CACGAAAATT GTGCTAATAA AGATTATGCT
TTTGGCGAAT CTCATCAATT TAACCCAACT TGTGGAGATG AGGTTACAAT GCATGTGGAA
CTCGCTAAAA ACGTTAATTC AAGCAATGCG CTTATTAAAA GTATTAAGTG GGATGGACAC
GGTTGCTCAA TCTCGCAAGC GAGTCTTTCG ATTATGGTTG ATTTGGTTGA GGGGAAAACC
GTTGCGGATG CATTGCGATT GGCCGCTCTT TTCCACAAAC TTATGGAATC TAGGGGAGTT
GGATTAAAAA GCGAGCAAGA CGAAGATGAG TTGGAAGATG CTATGGTTTT TCAAGGCGTT
TCTAAATATC CAATGCGAAT CAAGTGTGCG TTGCTTGCGT GGGAAGGCTT AAAAGACGGT
ATTGCAAAGG CTATTGAGGC TTTAATGAAT CGAGTTGCAC AGCATGAGAG TCAGATTGCT
GCAGAATTGC TTAAATTGCA AGATGTTCCA GGAGTTCGCG TGCTTGGCCC ACTTGATTTA
AGCAAGCGCA TTGCAACGGT TTCTTTTGAA GTTGAAGGCG TGCATCCGCA TGACGTTGGC
CAGTTTTTGG ATGCGCAAGG GATTGCGATT CGCGTTGGGC ATCATTGCGC TCAGCCGATT
CATCGCCATT TTGGCGTGTA CGCTTCGAAT CGCGCGTCTG TTGGAGTTTA TAACACAATC
GAAGAAGTTC GCGAATTAAT CGAAGCTGTT TCCCAAGTTC GCGCATATTT TGGCGCAGTG
GCATTAACGG CTGAAGATAA GAAGAACATT ATCAACGAAT ACGCAACGCA CGAGGGTGAC
ACGGGTTCCC CAGAGGTTCA GGTTGCTTTG CTCAGCAAGC GCATCTCCGA CCTTACCGAT
CACTTGAAGG AACACAAGCA TGATCACCAC TCTCGTCGTG GTATGATGCT CATGATTGGT
GACCGTCGTC GTCTTCTTGA TTACTTGAAG CGCGTAGACA TTAATCGCTA TCGTTCTTTG
ATTGATCGAC TCGGATTGCG TCGAATGGAT CAGCGTAAAG CAGCTAACGC AGATGAAACC
CTTTTGCCTG GCGAATTGGA GTCGGAGCTT TCTATAGCAG ATATCTCCAA GCGCCACTCA
AATCCTAAGC GTTGGGTGCT TTATTTTGCG ATTCTTCTTG TAGCGGTTGT TGTTCCTTAT
TGGGCAGGTA GAACTTTGGC AGTTCAACAC ACTGCTTGGG TTGTTAAGAA TTTTTCTGGA
TTATCTGCGC AGGGAGTTGT GTTTATTGCT TGGGTTACAA CAGTTGCAAC CGCTACAGCT
TTGGCAATGG CGCTAATTGA GTCTAGTAGA TGGCTTTGGC GATTCTTGTT TGTTGTTTTT
CTAACGATTG AACAATTTAT TAGCGGATTA TGCTTGTTGC GCTTAAGTTT TTGGTATTCA
ACATACGTTG TTTATGGGTC AGCAAGTGGA CTTGCAAATG CTGCAAATCT TGGAATAATC
TCTGCTGGAT TTGGCGTTGC TGTTTATGCG ATTTTATTTG TTGGATTGCT TGTAATGGTT
CCTAAAAAGT CGCGATTAAA CGTTTTGACT TGCAGCTGGG CTTCGTTAAT AATGTTTTAC
GCTATTGAAG TTCTTGCGAT TCTTGTTGTG ATTTTTGGTG GATTTATTAC TGCTATGTTG
CTTTTTGCAG CTGGATTCTT TGCAGCTCCA GATGCACAAA CTGGTAAAAG CTCGCTTCCA
CTTGCGATTT TGCTCGTAGC TGTTTGGCTT GCACCAATTA TTGGCGACCA ATGCAACTAC
TTTATTGGCC ACTTTTTCGG CAGGCGAATC GTTGAATCAG GCAAAGTTAA GGCCTTAACA
CCAGAACGCA TTGCTAAAAC AGAGCAAATG ATTGATAAGT GGGGACCAAT TGCCGTGTTC
TTAGGCAGAT TCTTCCCATT TATACGCACA TTTATGCCAT TTATTTCTGG CATTTCTGGC
ATGCGCTGGA CTCGTTTTAC TCCTTTTTCT GTTCTTGGCG GAATAGTGTG GTCATCGCTT
TTTACTCTTC TCGGCTACTT CTTTGGCAAT ATTCCTTTTG TTCAAAAGAA TTTTGAGCTT
GTTATAGTGG CGATTTTGCT TATTTCTCTT GTTCCAACTT TTATTGGGCT TTACAAAGCT
CACGCTGCCA ACAAAGCCAA AGCTCCTAGT CAGGTATGCG CTTTAGGAAT CCAGCTATGC
GAATTATTGC AATATCTTCA CTCGTTAAAT CCAGCTGTTG TTTATTGTGA CTTAAAGCCT
TCTAACGTTA TGATTTCTAA TGATTCTAGC GTGCATCTAA TTGATTTTGG CTCTGCATTA
GAGCTTAAAG GCGAAGATGG TGTTTTGCCA AGTCGATTTA AGCAAGATGC ACGTTTTGCA
ACATATGGGT TTGCTGCTCC TGAGCTTTTT GAGGGCGCAA AAATTGGCAT TTTTACAGAT
GTTTATGCGC TTGGAGCAAC GTTGTTTTAC GCGCTTACTG GTACGTGCTA TTGCGAGGAT
TCCGATGATA GTGGTGTGCG CTATGTGTTA ATGCGCGCAT TGGCGCATAA TCCAAAGGAA
CGATACGAAG ATTGTGCGGA GTTTTCTCAA GCGCTAAAAG ATTGTTTAGA AAAAGTTGAG
ACTCGCAAAA AATATGATGC AAAAAATGGT GTTAAAAATT TAATGGCATT TATTGGATGT
ATTGTTTTTG CATTTGCTTG TAAATCCGTA ATAACAAACG CAAGTAGAGC AAAAGTAAGC
AATATCCCTA CAAAAAACAA GAACGCTAGC AACATAACAA GCAGTGTACA AGAATATAAA
AAGTACATGT CTAAGGCTGC AAAATCAACA GATTCTAAGC AAATTGTTGA ATATGTTAAC
AAAGCTATGT CTTTACAAGT AAAGCTTTTT AATGCAAATG TTCAGCCTAT ATCCATTCAG
CCAGCGTTGC GACTTTTAGT AAACCAGATT GAAGATTTTC GATGGAGTGC AAGCGAAAGA
GAAGATTTTA CGTCGTTTGT TAATAAGTAC AAGTCGGATC TTAAAAAATC CGAAGATTGG
TATGAATTAT GCTTATCTGT TGGAAAAGCG TATTGGTATT ACGGTGTTAA AGATAAAGAA
GAATCAAGTA GTGCGAATAG AAAGGAACGT ATTGAACAGT CTGCAAAGTG GTTTGAAGAG
GCGCTAAAGG GTGTTAAGGC AAAGGATTAT GAGTATTCCA CGCTTGGCAA AGGCTACTTA
GATCTTACAA ACTATTCGCA AGCTAAGCCA AAGCCTAAAG AGTATGCTGG AAAGTTGCGC
GCTTTTGTTG AAAATGCAAA GAAAAACGAA AATGAGATTG TAAAAATAGA TGCAAGTGAG
ATTGTGTTTG AGTCCCTGAA CTCTTGGAGT GCGCAATTTA AGGCAGATGG CGTAAATCAA
GATATTGTTG AAAAGATTTT TGACGATGCG TTGGATTTAG CGCGGTCTTT GAAGTCGCAA
AATAAAAACG TTGATAACAG AGTTAAGAGC ATAATGAGCC AGGCAGATCC GCTAATCGAT
TCGATTGAAA ACGCATTCGA TGTGTCTGCA CAAAACACGG CTGAACATAA CGAAAGTGGC
ATCGACGCTG CAGACGTTTT ACACGTAGAA GGTGGCAAGC CGCTTAACGG AACGATTAAA
GTTCGTGGCG CAAAAAACTT TGTTAGCAAG GCGATGGTTG CAGCGCTACT TTCTCCTGGA
AAATCCGTGT TAAAGAATGT TCCAGAGATT AGAGATGTTC ACGTTGTTTC GGATTTGCTT
CGATTGCACG GTGTAAATGT AAGCGTTGAT GGTGCTGCAG GCGTTGTTAG CATCGACGCA
AGCAACGTTC AACTTGCAGA CGTTGCCGAC GTGGACACGT TATCGGGGTC TTCTCGTATT
CCGATTCTTT TTTCTGGCCC GCTTCTTCAC AGGCTTGGCG AGGCTTTTAT TCCAGCGCTT
GGCGGCTGCA ATATTGGTGG GCGTCCTATA GACTTCCATC TTGAAACTTT GCGCAAGCTT
GGTGCAAATG TAAATAAAGA CCACGAAGAC GGTATTCACA TTACTGCTCC AAACGGTTTG
CACGGAACTA AAATCCACCT TCCTTACCCT TCGGTTGGTG CCACTGAGCA AACTCTTCTT
GCTGCTGTTC TTGCAGAAGG CAAAACGGAG CTTTCTGGAG CTGCAATCGA GCCAGAGATT
ATGGATTTGG TGGCCGTTTT GCAAAAAATG GGCGCAATCA TTTCTGTAGA CGTTGATCGC
ACATTTAGAA TTGAGGGCGT AGATAAGCTT CAAGGTTACA ATCACACTGC TTTAACAGAT
AGGATTGAGG CGGCATCTTG GGCTTCGGCG GCGCTCGCAA CTCACGGAGA TGTGTTTATT
AAAGGCGCAA CTCAGCCAGA AATGATGACA TTCTTAAACG TTTTCCGCAA AGTTGGCGGC
CAGTTTGACG TTGCAGATAA CGGTATTCGA TTCTGGCATC CAGGCGGAGA CTTGCATCCA
GTTGCTATTG AAACAGACGT TCATCCTGGT TTTATGACAG ATTGGCAGCA GCCGCTTGTT
GTTGCTTTAA CGCAAGCTAA AGGCTTGAGT ATTGTGCACG AAACAGTGTA TGAGAATCGT
TTTGGCTTTA CAAAACCGCT TGTGCAAATG GGCGCAATGA TTCAGCTATA TCGCGAGTGC
TTAGGCTCTC TTCCATGCAG ATTCCAGCAG CGCAATTACA AGCATTCTGC TGTTATTTTT
GGGCCAACGC CTCTTACTGG TCAAGATATT GATGTTCCAG ATTTGCGTGG CGGCTTTAGT
CATCTTATTG CAGCTCTTAC AGCAAAAGGA CCGTCTAATG TTAAGGGCAT TTCGCTTATT
GACCGCGGTT ATGCAGATTT TAGAGGGAAG CTCACTGCTC TTGGTGCAGA CATTGATTGA
ATGTCGTCAA AGCTACCAAC ATCCGTCTCT GCAAGATTAG GTAAGTTGCA ATTTCATCTT
TCGGGAAAAT TCCGTGTTTT ACAGTTTGCA GATGTTCAAG ATGCGCCAAA AATCAGCAAA
GACACGATTA ATCTAATAGA GTCTGCTTGC GATGCAGTTA AGCCAGATAT TGTGATTTTT
AGTGGCAATC AAATTGCAGG GTATGCTAAA GATTTTGCGA ACACTTTTGT GCGAAGACGC
TGGGATGAGG ATACGCGTAA AAAAGTCTTA GAGCATATTA AGCGAATGGT AAAGCCTTTA
GAAGATCGCT CAATTCCTTG GGCGCTAACG TACGGGAATC ACGATTTTCA GTGCGGATTA
AGTAACGCGG AACTGGATTC TTTGTATCAA GAGTTTTCGG GATGCTTGAA TTCTAGCGGA
TCCGCAATGT CTCTTCCAAA AAGCATTTTG CCAAAGCAAA TCATATTTCC TTGCAAAGCA
GGAACTTTTG CTTTGCCTGT TATGGACGTA AATCAAGAAA AAGTCGTATT TTCTATTGTG
CTCGTAGATT CTGGCGATTA CGAAAAGCGT GGTGGTTACG GAAGTCCTTC TAGTAATGCA
CTTGACTTTT TAGCGGATTT GCCAAACTTT TTGCCGCCAA AATTCTGCGT TTTTCAGCAT
TTTCCGCTTC CGCAATACTA CGATTTACTA CGCGAAGTTC CTAAAGATTG TGCTGCTAAA
GAAAACGCAA TCGAAGGCTA CAGGCGTTTT GCTGGAAAAT ACTACTCTTT AGACGATAAT
CGCGTTTTGC CAGATGGGTA TCTTGGAGAA GGCGTGAGCT GCCCAGATAA AGACAGTGGG
GAATACAATA TTTTGCAAAA GATTGGTGCT TTTGCTTTTT GCGCAGGGCA CGATCACAGA
AACGCGTTTG CTGGGCGCTG CAAGGATTCT GGCATGCTTC TAATGGCCAC TGCAACGTGC
GGTTTTGCGT CTTATGGGCC AGTGGCTTCT AAATGCGGAG CAAGGCTTCT TGAGTTCGAC
ATTCGTCACC CTTATGAGCC TAGAACGCAA ATGCTGGAAT TTGGCGATTT AGTTGGCAAA
GCATCGTCTA AAAAAGCGTA CACATATGGA TTAAATGCGG ATTGTAGTCA CGATTTGCCA
GAAGTGGACT TATTGCAAAA GCCTTCACTT TTTGCAAGGA TTTTAAGAAG ATGGCGGTCT
ATAGTTGCAT AGATGGCAGA GAATGTAGAA AATAGGCAGG AAAATACTGA TTCCAAGCCA
GAAATGCTGT TGACTTTGAA CCATGTTTCC AAGATTTACG GCTCTCTTCG CGCTGTTGAC
GATTTGTCTC TTACTGTTCC TCAAGGCGAG TGGCTTTCGA TTGTTGGCTC GAGCGGTTCT
GGCAAAACTA CGCTGATGAA TATTATTGGG TGCATGGATT CGCCGTCTAA AGGCTCTGTT
GCTTTGCAAG GTCGAAAGCT CGAGGATTTG AACGCGGGCC AACTTGCAGA TGTTCGCAAA
AACGTAATCG GTCTTGTGTT TCAAAAGTTT TATCTTGTGT CGCATTTAAC AGCAGTTGAA
AACGTGATGG TTGCGCAATA TTATCATTCT GTTGTAGACG AAGCTCAAGC CATGGAAGCT
TTGGAACGCG TGGGTTTGAA GGATCGCGCT CATCATTTGC CGAGCCAGCT TTCTGGCGGC
GAACAGCAGC GTGTTTGCGT TGCGCGTGCG CTTATTAACT GCCCGAAGTT GCTTCTTGCA
GATGAGCCGA CTGGTAATTT GGATGAAAAA AATGAGCAGA TTGTGCTCGA CTTGTTTAAG
CAGCTGCACA AGCAAGGAAC TACGATTATT GTTGTAACGC ATGATTCTTT GGTTGCTCAA
TGCGCGGATC GCGAAATCAT GCTTAACCAC GGTGTGCTTG TTGGGGAGCG TTGGAATAAT
GATAGTGCGC GCAAAGAGTA CGAGGCGATT GGTGGAAAAC CTGCGTTTAC GAGCGCTCAC
GTTGATGAAA GTGTTGCAGA AGCTTTGCAA AATCATGAGC CTACTAAATC GCCTAAATTA
GCGAATTTAG ATGATTAGAT GACAAAACGA TTAGTAGTAT TACACTCCGC AGAAGTAGCT
GCGATGGCGC TTGCCTCAAC AGCTGCTTTT ATGCGTAGCT TTGACTTTTT CGTTTTGTGG
CTTGTTCTAG GACTTCTTTC TGTTGCATTG TATTCTTATG CATATTTTTT CTTGCGTAAA
AGCGTTATTA AAGAAAAAAA TGCGTATATA GAAAATAATA TATCTAAGAT TGATGGCGAT
GGCGCTAACA GCATAAGTAG TGATGTTGAG AATACAGAGA ACAACAAAGA TTACATAATT
ACGCTTGAAC GCAAAAAAGT CGAATCACAA AATAAGCAAA TACTCAACAA TTACTCAAAT
AATTTAATAA ATATTATTTC ATGCTTTATT TGTGGGCTTA TTCACGTTCC TTGGATTTAT
TACTACGGAA TTGCAAACGG CGTTTTAACA TTGGTGATTT TGTGGCGAGT AATAAAGCGC
CCACAAGGTC ACCCTATTGA TGAAAGCGAT TTTTAAATGC CAAAAACGTA TGCAATAGTA
GATAACGACC CATTAGTTTT AGCGGTTATG CGAAACGTGC TCAGCAAGCT TTTGCCAAGC
GAGTACGTGT GCAAATGGTG CGTAAAATCA GGCGTGCAAG CTTTGAAATA TTGCCAAGTA
ACAAAAACCA CTCCGGATTA TATTTTGATA GATATGTCAA TGAAAGACAT GTCTGGAGTA
GAGGTAATAC GCGCAATTCG TGAACAAAAC AACAGCATTG TTTTAATTGG CATGACTTCG
TACGATTGTA GATCCTACGC TTCGATGGTT TCGCAAGTTG GTGGGCAAGC TATGGTTGCT
AAAGACAATT TCAAAGGACT AGCAGAAGCT TTGCAATATT GCGATAATCA GCACGTGTAT
GGCTGCCGTT GCGTTAAGAA TGTTGCTTAC GATTTTGCTA CTCCGCAAGA ATCTTTTATT
AGACTTTCTA AATCAAGGTC GCGCAGCGTT TTGCCGCCTC AAGAACTAAA AATCATGGAT
TTGCTTGCTA AAGGCTACAC AACAAATCAG ATTGCGGCTC AACTTGGTCT TATGCCAAAC
ACTATTAACA CGCATATTCA TAGGATTTAC AAAAAATTGC ATGTTTCTAA CCGCGTGCAA
GCAATATCCG CATTTGCTGC AATGCAAAAT CGTGAGCAAG CTAGCAATCT GCAATATGCT
TATGATTCGA CGCAAAATCA TCCGAATCCT TTGCAAGAAA CGGATAGCGC ATGTTAAATG
TTAATGAAAA CATTTTCGCG CGTTATTGAG TTGGTTAAAA GCTGGAAAAT TCAGCGAACT
TTATTCATAA TATTGGCGAT TCTTGTAGTG TCAATGGATG TGCAATCTTG CAATACAGCT
GGTTTGTGGC ATAACCCGCA GCAATCTGTG TGCCAATACG TTTGGATGTT CGCAATATTT
CTTTTGATTG CTTTTTCACG TCAAATATCC CTCGTAACTC CGATTTTGTA TTGCGTAACG
TTAGCAGTAC CAGGCGTAAA TGCAACTTGC TTTCTTTTTT CATTGATCGC TAGCATGTTT
GTTGCAGGTT TTTACGATTC GTGGAAGTAT TTGCTTTGTG CGTACATAGT TTCGCTGAAT
ATTATGTATT TTGCAAAAAT GGCGTACATT CCGCTTACTT TTCCTTGTTT TATTCTTATT
TCCATGATTT GTGGCTACGC TTTGCGCAAG TATTTGAACA TGTTGGAGGA AAATAATCGT
GTAAAAATGG ATATTGTGCG CAGTGAGTTC CAGTCTTATA TTGCGTCTGT TGCATTGCAA
TTGCATGACG ATGTGAACAA TGAGATTACG GATATTACGT TGCTTGCGAC GGATGCTTTG
TATGCAGAGA GCGGTGAGCA TACAAAAGAG TCGTTAGAGC AGATTGTTGA GCATTCTCGT
AATGCGCTTT CTAAAACGCG ACTTGTTATT AATCTGCTTG AGCAAGCTGA GCATAAGTAT
GATGATTCTT TAGATTCGAA TACGCAGTTT GTTTATGGTT CTAATGGTAA TAATTGCATG
ACTTTGGCTG ATTTTCTATG CAATATTCGC GCACGACTGC AATCTGAGCG TAAGATTTGC
GAGCAGCTTG GGTATTATGG CTCTATAACA GTGAATGATG AGAGTTCATT AAGTAACGAT
TTTGCTGTAT CTGCAATAGT TGATGCCGAT AAAGCTCAAT GCGCTATTCG CATGTGCAGC
GAGCTGCTTA CTAATATTCG TAAGCATTGC AATACTAGCG TTGATTTTTC TATGAACGTT
ACGGTTGATA AGCGCGAATG CAGAATAATG TGTATGAATT CGATTTCGAA TAAGTTTGGC
GAAAGACTTG TTTTTGGCAA AGGGCTACTA TTCCACAAAA AATCTGTGGA ACGTTTAGGT
GGATTTTTAA GCGCGCAAAA AGATGACGAC ACTTGGCTGG TCAATGTTGT TATTCCGCTA
AACTAGATGA AATTATTAAC GCGTATGATC AATTTTTTGC CGCATGATGC CTGGCAGAAA
ATTGGAATTG GTGTAATCAT AAGTTGTACT TTGATTCTTG AAATTTGTTC CTATAATAAT
CTTCATTACT ACTCTAATTG GCATGCAATT ACAGTTGAAA TAGTATGGAT TGTAATATGC
TTATGTATTG CAATATGGCC GCGTAAAGCA TCTTTTATTG TGCTCATTTG GATGCCGTTG
GTAATTATTG CGCCAAATAT CAACTACTCA TCTATGATGC TTACCATATT GATCTGTTTG
GCAATTGCTG TAATCACTCA GCCTTGGTAC ACTGTGCTTT CTTCTTGCGG AGTATCTTCA
TGGTTCTTTA TTATCTGCGA TTTTCAAAAC GCTCATGTGT TAGCGTGGTG GCTTCTTATC
GTTCTTATTT CTAGCGCAAT CGTAAAATAC TATATTTCTA CTATTCACCA ACAGCAGGAA
CAGTTATTTG CACAGCGTTA CAACGTTTTT CAAAAATATG CCACTATTGC CGCAATTCGC
ATGCACGATG AAGTAACTAA TGAACTTTCC AGCATTATGA TGATGGCTCA ACAATCTATT
GAACCTCAAA CGACTCATGA CCAAGAGCAT GAAAATTCGC GAGAGATTCT TCAACGTGCT
ACTACAACTG TTCATAGAGC ACGTAATATC ATTTCTCTTC TTGACAATGC TACAACTGCA
AGCACTGGCG ATGTTATGCA ATCGACTACA TGTTATGAAG ATTTTTGTAC AGGATTACGC
GTTTTATTTG ATGGTGAGCA AAAGTCATTT GAGAAGCTTG GCTATATTGG TTCCATTGAC
TTGAATAGTG ATTTAGCTGC TGAAGATTCG AAATCAACGC ATTTGCCTTT TGAAGAATGT
GCTCAAATTG AGTATATTTG CCGAGAACTG CTTGCGAACG TAAAAAAGCA TGCTGCAAAG
CCTAAAGAAT ACGCCATGAA TGTAATGCTT AATGACCATG AATGTCATAT TACGTGTATA
AATAGTGCGC AACGCGGTAT TCTTGCTAAC TTGCAATTAG GATATGGACT GCGTTTTCAT
AAGATGCTTG CGGAACGCGT TGGTGGAACT TTTAAAGTTA TTGAAGATGG CGATTCGTGG
ATTATTAATG TACACGTTCC GCTTCATGTA GAGAAATAGA TGAACACTAC TTACGCAATT
GTTGATAACG ACACGCTTGT ATTGCGATAT ATGCAACTTC TTCTGAAAAG TCGTTTGCCT
GAAAACTTTG TTTGTGCATG GATGTGTTCT TCTGCAAAAC AAGCTATTCA TCGTTGCGTT
ACAGAAAATA CTCCTGACGT ACTTTTAGTA GATATGTCAA TGAGAGAAAT GAGTGGTGTT
GATGTAATTA AAGCAATTCG CGAGCGCAAT AGCAATATTG TTTTAATTGG CATTACTTCC
TACATGCTAG ATGAATACGT ATTGCAAGTT GCTAAGTCGG GTGGTCAAGC GCTAGTGCAT
AAAGATAATT TAGCAGACGT AGTTGCAGCC ATCCAATCGC GCGCAACAAG CTACGGTTGT
CCAGAATTGC CACAATATAT TGACTATTTT CACACTCCGC AAGAATCATT CAATATGATT
TCTCAACTTC CGAAGACTTC AGTTTTGTCT CCTCAAGAAT CGGAAATTAT GCGCTTGTGC
AAACAGGGGT ATTCTACGAA AGAGATTGCA GATCAGCTTA ATGTGAAAGT TTCAACAGTA
AACACGCATT TACGGCGTAT TTATGGAAAA CTTCAAGTCC GAAGTCGAAT GCAGGCGCTT
GCTGCGCTCG CAAAGTATTC GCATGACATA TAAATGACTA ATCCTTTGCG CGGTATACGA
GAAGAAGATA TCGTCAAGTA TTTTAAAGAT CACAATCTTT CAGTTGATAA GACGTATGTA
TTTACAATGA AATACGACCC TTGGTGGAAA GATTTAATCA AACTATTTTT GTTACCTAAA
TTATTCTATG TAGAGCAAGG CGTTGCTGCG CGTATTATTG CTGCCACTAA TAATGAGTTT
ATTGTTGTTA ATCCGAATGT AATTTTAGGC TCGGGTAATC TAGCTAAATT AGACGATAAG
TATCTTCGTC GTATTGCGTG GAATCAACTC ACTAATTTTG AAGTTATAAA TAAGCCAACA
ACTCAAATAA TTCGTTTTAC TGCGAATGGT AAAACCGAAG AATGGAGTGT GCCAACGGAA
AGTGCTAGCG TATGGCACTT TAATGTGTAC AATCTTGATA ATTTGAGAAA AACAATACAA
TCGCACATCT CTTGAACCGA GCTCGACCCA ACTGCGCTTA GAAGTAGCCT CGATAAGCCT
TTCGGCACAA ACCGCGTAAT CGCAAGCGAC CAAATGATGG CAGATTCCAT CACTCCAGCT
CAGTATCGTT ACCATCACGG TTCGCGCGTG CGCCCAGTTA ATTGGAATAA TATTGTTGAC
GACAAAGATT TGGATGTTTG GAATCGTCTT ATTGCTAACT TCTGGCTTCC AGAAAAAGTG
CCACTGAGCA ACGATATTCC TTCTTGGCGC TCCCTCACCG ATCTTGAACG TAAGACCACT
ACTCGCGTTT TTACAGGCTT GACTTTGCTT GATACCAGCC AGGCAACTAT TGGTGAGCTT
TGCCAGATTG AGCACGCGCG CACGGAGCAC GAGCAGGCTA TTTACACGAA TATTGCTTTT
ATGCAGTCGA TTCACGCGCG CTCCTACTCC TCTATTTTCT CCACTCTTTG CTCTAGCGAG
GAGATTGATG AGGCTTACCG TTGGGCTGTT GGAAACGACG TTTTGCAGCA GCGCGTTACC
ACCGTGCTTT GCGAGTACGA GAGCGAAGAT CCGCTTAAGC GCAAGATTGC TGCAACTATG
CTTTCTTCGC TTCTTCTTTA CGCGGGATTC TATCTTCCAC TTTACTTTGC TTCTCGCGGA
AAGATGATGA ACACTGCCGA TATGATTCGC TTGATTTTGC GCGATAAAGC AATTCACGGC
TACTATTCTG GCTACAAGTT CCAGCGCGGT TTGGAACTTA GAAGCGAGAA CGATAAGAAG
AATCTTGAAA AGTTCACTAT GAACTTGCTT GATACTTTGT ACGATTTGGA AGTTGAGTAT
TCTGGTCAGA TTTATGAAGG ATTTGACTTC CACGATGACG TTTTTGACTT CGTGCGTTAT
AACGCTAACA AGGCTTTGAT GAACCTTGGC TATCCTGCTA AGTACAGCGA AGAAGAAACC
CACGTAAGCC CAGAAATTCT CGCAGCTCTT TCTCCTGCAG CCGACGAAAA TCATGACTTC
TTCTCTGGCT CTGGTTCCAG CTACATTATG GGCAAGTCTG TTGAAACCGA TGACGACGAT
TGGGACTTCG TGCCTGTTAT GAAGCTTTTG GAAGATTCAT TCTCTTATGC TAATCAGCTT
GGCGCTCGTC AGGGCGCTGG TGCCGTGTAT ATTAACGCTC ACCACCCAGA TATTATGCGT
TTCCTCGACA CTAAGCGCGA GAATGCGGAC GAGAAGATTC GTATTAAGTC GCTTTCTTTG
GGTGTTGTGA TTCCAGATAT TACTTTTGAG CTTGCTAAAC GTAAGGAAAA GATGGCTTTG
TTTAGCCCTT ACGACGTTGA GCGTGAGTAC GGAAAGCCTT TTGCAGACAT CTCCGTTACC
GAGCATTACG ATGAGATGGT TGCAAATCCT CGTATTCACA AGAAGTACAT TGATGCTCGC
GAATTCTTTA TGACGCTTGC GGAGATTCAG TTTGAGTCTG GCTACCCTTA CATTTTGTTT
GAGGATACTG TTAATCGCAC AAATCCTATT GAGGGCCGCA TTACTATGAG CAACTTGTGC
TCCGAGATTT TGCAAACTCA AGAAGCAAGC ACTTATAACG CTGACTTGTC TTATAGCCAC
GTTGGTCGCG ATATTTCTTG CAATCTTGGC TCGCTTAATA TTGCTAAGGC AATGGATGGA
AACTTGGGTG CAAGCGTTGA TTTGGCCGTG CGCGCGCTCA CTTCTGTTTC GGAACACACT
TCGATTGATT CCGTGCCTTC GATTCGTCGC GGTAACGCAG AAGGCCATGC TATTGGCTTG
GGTCAAATGA ATTTGCACGG TTTCCTTGCG CGCGAGCATA TGCAGTACGG AAGCGAGGAA
GCTCTTGACT TTACAGACAT GTACTTTATG ACGGTTGCCT ACCACGCTTA TAAAGCTTCT
CACGCTTTGG CTGTAGAGCG CGGGACTGCT TTTGCAAGCT TTAAGACTAG CGCTTACGCT
AAGCCTGCAG GAAAAGGCAA CTACTTCGAT AAGTACACTG ATGGCAGCCG TTCTCTTGAG
CCTAAAACTC AAAAGGTTCG CGATTTGTTT GCGCGTTTCA ATGTTGCGAT TCCAACTGTT
TCAGACTGGG AGCAACTGCG CGACGAGATT TTGCGCGACG GCATTTACAA CGAGTATTTG
CAAGCTGTTC CTCCAACTGG CTCAATCTCT TACATCAACC ATTCCACGAG TTCGATTCAC
CCGATTGCTT CTCGCATTGA GATTCGCAAA GAGGGTAAAG TTGGTCGCGT CTACTACCCT
GCCGCATACA TGACGAATGA CAATATGCAG TACTTTAAGG ATGCTTACGA GATTGGATGG
AAGGCAATTA TTGACACTTA CGCGGAGGCA ACTCAGCATG TGGATCAGGG ATTGTCTCTT
ACTTTGTTCT TCCCAGACAC TACGACTACT CGCGATTTGA ACAAAGCTCA GATTTACGCG
TGGCGTAAAG GCATTAAAAC TCTTTACTAC ATTCGTATTC GCCAGAAGGC TTTGGAAGGT
ACAGAAATCG AGGGTTGCGT AAGCTGCACG CTGTAAGTGA CTATTACAGT TTTCACAAAG
CCACATTGCC CACAGTGCGA TGCCACAAAG CGTCAATTCA CTAAGCTAGG CGTGAATTTT
GAAACAGTAG ATTTAACTCA AAGCCCTTCT ACTTTAGACC AATTGCGCGC TGCAGGATAT
CGCCAAGCGC CAGTGGTGAT TACTCCAAAC TCGTCGTGGA GTGGGTATCG CCCAGATTTG
ATTGCACAAA TCGCAAGCCA ACTAGAAGAC GAAAATAAAA ACGATTAAAA TATTCAGCGC
AACAAAATGT ATGGTCACAT TACGATTGCT GTAACTCAAT TTGTTGCTAT AGTTCTTTTA
GCATCTACTG CAATGCTTCC GTTTGCAACA ACAAAAGCAG TTTTAACGGT TTGCATTCTT
ATTCTTCTTG CTTTAATAAC TTTTTGGCCA CTCAAAGGCT CCACAGCCGA TAAAGCTATT
CCTTTTCTTG CATCATTAGC GTCTATGTGG TGCGCAACGC TGGCCTTAAA AGGATGGCTG
CCAAGCAGTG TGATTGATGA ATCAGAAGTT AGTATTCACA AATTTGTTGC TGCTATTAGA
CCATACGAAC GATGGGCGGT AAACTTTGCG CTAATTCTTG TTGCAGCAAC ATTTGTTAGT
TTTGCTAGAC AAATGTTTAG AGAAGATAGG TCTAATCTTG TACGAAACCT ATCTCATTGC
CTTACTGCAA GTATTGCATG CGCAGCCTTG CCTGGATGGC TTTTCTTGCC GTCAATTATT
AAATTCACTT TTTCTGTGCG CGTATTAGAA CTTGGCGTGT TAGTGGCAAT TCTTGGATTG
TTTGTTGTTC TTGTTTTGGC TGGTCTTTCT CACCTTTGGA TTAAAGACGC ACAATACAAT
GCTGGATTCC CGCAAATTGG AACAGCTTTG ATTCCAATTA TGATGTGCGG AATGGTTGTT
TACGGAGCTG GATTGGCAAT GTTGCTTGTA GCGTAAATGA CGGATATTAC ATTGATGACC
TCTTGTGCCG CGCCTGCAAA AGTTTTGCCA TCGCTAACGC TTCTTTCGCA TCGCGTGCGC
GTAGTGCCAA TGGAACCTTC TAGCATGCTT AAAATGCCCG AAGATACTAT TCTTCTTGTT
GATGCTAGAG AAGACTTATC TTTAGCAAAA TCGCTGTGTT CTCTTGTGCG CGCGTCTAAT
TTAACAATGT CTATTATTCT AATTCTTACC GAGGGCGGTT TTACAGTTGT AAACCCATCT
TGGGGCGTTA ACGATGTTAT GCTAACAACT GCTTCTCCTG CAGAAGTAGA AGGAAGATTG
CGCTTAGCTG CTAAAAAAGT TGTATCTGCA GATTCTGCTG CTGGCTCTAC TGTTGCCGAT
TCTACTAGCG TTGAGGTTAG CAATGGTCAA ATGTGCTCTG GAGATTTAGT TGTGGATACG
CAAAGTTACA CAGTTAGTTT GCACGGAAAG CCTATCGATT TAGCGTATAA AGAATTTGAG
CTGCTTAAAT ATTTTGTTCA GCATCCTCGT AGAGTTTTTA CGCGTGCACA TTTACTTCAA
GAGGTTTGGG GCTACGATTA CTATGGCGGA ACGCGAACGG TAGACGTTCA TATTCGTAGG
CTTCGTGCAA AGTTGGGCGT TGAATATGAG CATGTTATTG GAACAGTTAG AAATGTTGGA
TATCGTTTCG ACCCATTAGA AGCTGATTCG CGTGCCGAGA TGCGCGAAGA ATACAGGATT
TTATGCGAAG AAATCCCAAA TCCAAAATGT GCGCTAAATT TTACGAACCC ATTTGAGCTT
TTAATCGCAA CTGTTCTTAG CGCGCAAACA ACTGATAAGC GCGTAAATCT TGTTACAAGT
AAGCTTTTTA AGGAATACCC AACGCCAGTC GATTTAGCAA AAGCGCAAAT ATACAACGTG
CAAGAAATAA TTCATTCGCT TGGATTTTAT AGAGTAAAAT CGCAACATAT TATTGAGCTT
TCGCAAAAAC TTGTTAAAGA TTTTAATGGC GTTGTGCCAA ATAATATGGC AGATCTTACA
AAGCTACCAG GCGTAGGAAG AAAAACAGCA AACGTTGTTT TAGGGAACGC TTTTAAGATT
CCAGGATTTC CAGTAGATAC GCATGTTATG CGCGTTACGT CAAGACTTGG CTGGGTGAGT
GAGGCTGCTG CAAAAATCGA GCGAGAAGTC ACAGCTTGTT TTGCTCCAGA AGAATGGACT
AATCTTTCAC ATCGTCTTAT TTTGCACGGA AGAATGATTT GCATTGCTAG AAATCCGCGC
TGCGGCGATT GCCCGCTTAG GTTTTTATGC CCCTCGGTTA GATTGAGTGC AAGATATAGA
CGAAGCACTA AACCATGGGT TGTATTTATT GTTTTAATCG GCATTCTATC TGCAATAATT
TGGGGCGGAT GGCGGTTTAT AGATGGAAGA TCTTTAATAC CTACAAACAT TTTTCCAGCG
TCAAATTCAA CTTTAACAAT AGGATTACGA ACGGCTCCAG CCTCGCTAGA TATTAGAACA
GACGATAGTG ATTCCTTACA ACAGGCACTT TTAGAGAACG TTTACGAAAC ACTTGTAAAA
CGAGACGAAA ACAATGCTTT ACGCCCAGGA CTTGCGCAAT CTTGGAGCGT TTCGAACGAT
GGATTGAATT ATAAATTTAG GCTCCGCAGC GGAATTAAGT TTGCTAACGG AGACCCAATG
GACTCAAGCT CCGTTCTTAA ATCGCTTCAG CAAGGCATTA CAAAGAATTA TCCTGGCTAC
GAAAAGCTAA CAAACATAAC AAGCGTTTCT AATTCTGGGC CTAACGTTCT AGATATAACT
CTTAAAACTC CAGACCCACT TTTGCCAAGG CGATTAGCTG GAAGAGCTGG AATTGTTTAC
AACACAAACA TCAATTACGC TTCCGATGCT ATTGGAACAG GTCCGTTTAC AGTAAAGGGA
TATAACAAGG GTGGGGATCT CGTTCTTGCT AGAAACAACA ATTATTGGGC GGGGCAAGCT
GGATGCCAAA GCATAACTCT TAAGTATTTT AACGATGACA CGTCTTTAGC AAACGCTGTT
AAAGATGGCA GCGTGCAAAT GGCAATTCCA CTAGACGGAA ATGAAAACAA GCGAATGGCT
GCAATGCCAA ACACTAAGTT GGTAAAGGGA AAAAGCACAA GATTAAGAAT GTTTGCTTTT
AACACGGGAA TGTCATCTAT GTTCTGCGAT CAGCAAATTC GTAGAGCTGC AAGACACGTG
ATTGAGCCCA ATGTTATTCT TGCTTCCGAT CCTTTTGGAG GCCAGCTTGT TGGCGGTCCA
ATCGACCCTA TGTCTCCAGG GTATGAAGAT TTTAGTAATA CGTATCCTCA CGACGTTCAA
AAAGCTTACG GTATGTACCA CTACTTTGTT GCAGGATATT TGCGCGGAAT CACAATGCTT
GTTCCAACTG GAATGGCTAG CGTTTGCGAT CAAATGGCAA AAAACTTAAG CTATGCAGGT
GGATTCCCAG TAAAACTAGA AGAATTAGAC CAAAGTGTAA TCGATCAACG AATACGCGAA
GGTAAATACG ACTTAGCTCT TACTTGGACT AATCACACTC TTGACTCTGG AATGTATGCA
GACACTAAGT CTAACTATTT GTTCCAAGAT CACGCTTCGC AAAAGTATTT TGCAGACGCA
ATGAAGTCTA CAAGTCCGCA AGAGTACGAA GAAAACATTA AAAAGTACGC TAAAGAATTG
TGCGATTACG CGGTTTCGGG ATGGTTGTAC GCAAGGAATA GCGTTGTTGT TGCAAAGTCA
AATGTGAGTG GATACCCTAC TAACATGACC GATCAGCTGC TTCCTTTGCA TGATGTGACT
GTTAAATTGC GCGCTCCCCA CCGCGTTGCG CATTATCTTG AGGATTTGGC TGCAAGTTAC
CACAAGTGGT ACAACCTTGA GCGCGTAGTG CCAATGGAGT TGAGCGACCC AGAAAATCGC
TTGCCAGAAG CGGAGCGCGA AGCGGTTCGC ATTGCAAAGT GCCCAGAGCC AGCACGTGCT
GCAGCTCGAT TTAAGCTTAA CGCTGCTGTG CGCACAGTAA TCGCCTCTGG CCTTGATTTG
CTTGGTGTTT CTGCTCCAGA CAAGATGTGA ATGCCAGTTA TTCACACTCA CGTTTCTGTA
AGCACTACAC CTGCTCAGCG CGATGCCTTA AAAGCAGCGT ACGGCAAGGC GATTAGCGCA
GTTCCAGGCA AAAGCGAACA TTGGCTTATG TGCCCATTTG AAGACAACAT GCCAATTTAT
TTTGCAGGAG ATAATACTAA ACCTGCAGCT TACGTTGAAG TGAACGTGTT TGGTTCTAGC
GTTCCAGGCT CGACTTGGGA AAAGTTGACA GAGCAGATTA TGGCAGCTTT GAATCGCGAG
CTTGGAATTC CACAGGATCG CACTTATATT CGCTACACTG CAACAACTGA CTGGGGTTGG
AACGGCGGCA ACTTCTAGAT GAAAAAACTT ATTGAACAGG TTGTTAAATT TGGAATCGTA
GGCATCATTG CGCTGATTAT TGACGTAGCG TTGCTAAATC TGCTTCTTCT TGTGCATCTT
AATAACGTTG TTGCTGGAAC AATATCTTTT ATAATCTCAC TTATTTTTAA CTACATTGCC
AGCATGAAGT ACGTGTTTAA GCACCGCGAA GACATGGCTC GTTGGATGGA ATTGCTAATT
TTTGTTATTT CTGCAGTTAT TGGTTTGCTT ATTAACGATG CGATTATTTG GCTTAGCACG
CTTGGAATGG TTGAAGCTTT GCGCGGTACT GCGATTTACA TGCTTCGCAC AAACATTGGC
AAGCTTATTG CAACAGTTGT TGTAGCTGTG TGGAATTTTG TTATTAGAAA ATGGCTTTTA
GATGATACAA AGTCGCAAAA ACCTGGTTAT GATGCCGCTA AAGACAATAC TTTTGCTCAC
AAGTTGGGCG AGTGGTCGTT AAGCAACACT AAAGGCTGGA AGGATTTGCT TGAGTCTGCT
GCAAAGAAGG CCGCGGATTT AACTAAATTG TGGCCTTTAA GCGAAGCACG CCATTTAGAT
AATGACGCAA AATATGCGGA AAATCTTGAG GTAAGGGCGA TTCGCGCTAT TGCACGAATT
ATTACGGATT TAGACGTTAC TGTTCCAGAT GCAGAGTTTG TGTATGAAGG TGCGGATGTG
ATTCCAGGGC GCCCACAAGA GATAGTTGAC GCGCTTTTGG CAGCAGCAAA CGCTTACGAC
GATATGGATT TATGCTACGA CCCAGACTAT AGCGAAGCGC AAGAAGAGAC GAATGATGTT
AGCGCTATTT TTAACAAGCT TGAGTCCAAT CTTTCTAACG ATGTTAACGC AATCAACGGT
GCTGCAGATT CTCTAAGCGT TGCAGGGAAT TGGAGCGTTG AGAGCTTGCA AGATGCGTTT
AGATGCGCAA AACAAGAGAA TCCTGTAGAA TCGCAAAAAA TTACGGCAAT ACTTTCTATT
CTTAAAAGTC TTATTGAAAA AACCAGTAAC ATTTACGAAA CTTTGCCTAT ATTCCTATAT
ATTAACGAAG TTTGTGAGTG TGCTGGAGTT CCGCGAATGA TGTTTAAGGA CGATCAGTGG
CGTGCGCTTG TTGATTGCGC AAAAAGTAGT ATGAGCGCGC TGGTTGAATT TGCGGCTCCA
TTGCTTGAGC GTGAATGGTC AAAGCATAAG GAAGACGTTC TTTGGGACCC AGAAGAAGCT
AAGAAGCTTG CAAAAGAAGA AGACGATAGA AAGTCTCGCG AAGCTCTTGC TGCTAAGTTT
GCGCATGTGG AAGGTAATAA GGAATCAACT CAAGCTCTTG ACTAGGTGCG CTCCGCAGGT
CAAGACGTGT ACTTTGACGT TCAATTAACA GACGCTTGGG TGTGGGATGT TTACCGCCCT
TCGCGGTTTG TGAAAAACGT TCGTATTGTT ACGTTTAAAG ACGTAAATGT GGAAGAAGTA
CAAAAAACAG ATATTGATAT TCCAGAATCT ATCGCGTGAA TGACGGGAAA CTCTCATAGG
ATTGAAAATA ATCCGATAGA TTCTACGGAT GCAATTATTG TAGATATTCT TGAGCACGAT
GGCCGTGCAA CATTAACCAA GCTAGCTAAA GCTTCTGGAC TGTCTGTTTC CGCTGTGCAA
TCCAGAGTTC AAAAGCTCGA GCGCAAAGGA ATCATAACTG GATATCGCGC TTTGATTGAC
TACGAGCGCA GAGGCTTGCC AGTAAGCGCA TTCGTTGCGG TTACGCCTCT TGATTTTGAG
CAAGAAGCTT CCGTTCCAAC CAAATTGAAA GACATTGACG GCATTGAAGC ATGCTATTCG
ATTACTGGAA GCCCAAGCTT TATGCTTGTT GTTCGCGTTG CAACTCCTAG CAAGCTAGAA
GAACTAATCA ACACAATTCA TCGTGTTGTT CCAGTTAGCA CAGAAACAAC AATGGTTTTG
CAAACTTATT TTGACTAAAT GTTCAACTTT TCTAAAGAGT CGATTGACGC GCGCAAAGAT
AGTGATTGCA ACGATTCAAT GAATGAGATT TTTGCGCTGC GTCAGTCGAT TGACAATATT
GACAATGCAA TTGTTTCGCT TCTAGCAGAG CGCTTTAAAG TTACGGAAAA AGTCGGAGAA
ATAAAAGCTC GCGCAAATCT TGCTACAGAA GATAAGTCTA GGGAAAATCG CCAGGCGAAT
CGACTTAAAA AAATTGCTGA GGAATCTGGA TTAAAAGAAG AAATCGCACT AGAGTATCTA
CATTTTGTAG TAACGGCCGC AAAAAAGCGT CATCAAGAAA TCAAAAATGT TATTACGCCT
TATCATCGCG TAATCGATAA AGTTACAGAG CGATTCCTTG GAAAGCACAA GATTGGCACA
ACGGGTCGCG GAATTGGACC GACTTATGCC GATAAGATTA ATCGCGTTGG AATTCGCGTA
CACGATTTGT TTAACGCGGA TCATTTGCGA GATAAAGTAG AAGCCAGCTT GCATCAAAAG
AATCAAATGC TTGTTAAGCT CTACAACCAG CACCCAATTG ATATTGATGC CGTTACAAGC
CAGCTCGTAG AACTTGGAAA GCGCTTAAAG CCATACGTTG CCGACACTTC GCTTGTGCTA
AACCAGGCAA TGGAAAATGG TAAAACCGTG CTTTTTGAAG GCGGCCAGGC AACTATGCTA
GACGTTGACC ACGGAACATA CCCATTTGTA ACGTCTTCTA ATCCTACAGC TGGAGGCGCT
TGCACGGGTA CGGGCGTTGG TCCTACTCGC ATTAATCGCG TAATCGGTGT TGCTAAGGCT
TATATTACGC GCGTTGGCGA AGGCCCATTC CCTACAGAGC TTTTGGACGA AAGCGGCGAT
TGGCTGCGCG AGCAGGGTCA CGAATATGGC GTAACTACTG GTCGCCCTCG CCGATGCGGA
TGGTTTGACT CTGTTGTTAG CCGCTATGCA ACTCGCGTAA ATGGCCTAAC TGATATTGTT
CTTACAAAGC TAGATGTTTT GACTGGCTTA AAAGAGATTC CAGTTTGCGT AGCTTACGAT
GTAACTTTAA CTGACGGAAG CGTTGAGCGC GTAGACGAGA TGCCAGTAGA TCAGTCTTTG
TTTGCTAGCG CTAAGCCAAT TTACGAGATG CTTCCAGGCT GGAGCGAAGA TATCTCTAAA
GTGCACAAGT TTGAAGACTT GCCTGCAAAC ACTCAAAGCT ACGTAAAGCG CTTGGAAGAG
CTTTCCAGAT GCCGCATTTC TGCAATTGGC ACTGGCCCTC AGCGCGATCA CATTATTAGC
GTTCATTCGC TGATTGATGT GCGTAGTGAA ATAGGCGTTT TTACGTACGG CATGCATTGG
GATTCGGGAT ATTCTATGCT TTTTAGCCGC TTTACTTTTG CAACTCTTTT ATCTAACGTT
TTAGCATGTT TTATTCTTGC TTTAGTAAGT TCGCTTGTAG CAAATAGATT GCGCAGCAAA
AATAAAGACT TAATAAAATA CGGCTTTTGC ACAGGATTTT GCGGCGGACT TTCAACAATG
TCTACTTTTG CCTTTGAGGG CGCGCATTCC TTTACTGCAA TGAACATTGT AGAAGTAATT
GCCATTATGG CGTTGTATAT GGTTCTTGGC GTTTTAGCAG TGCTTGTTGG GAGTCTAATT
GGAGATAAAA TTTTTGCTTT TAAAGGCAAT GGCAGCGTAA AAAATGTTCT TGCAGGCGTA
GTTGTTGGCC TTGTTTCGGG AGCGCTTGTA GCAACTTATA GACTTGGGAT TGAGTACGGA
ACCGATTTTG CGCGATGGAT GTATGCGCGA ATGCTGCAAA ACATGCTTTG GATTGCGCCT
TGCGTGATTT TTGCGATTGT TGCTGGATTC TTTATTGGCT GGATGAGTCG CAAAGAAAGC
ATGGCGTCTG GAAGCGGCAT TCCACAAGTT GTTGGATACG TTCAGCGCGG TCTAAAAATG
TGTTGGAACA CTATTTTGCC TGTTCGATTT GTAGGCGGAT TGTTGGGTTC GCTATTTGGC
TTATCTCTTG GGCGCGAAGG CCCTTCGATT CAAATCGGAG CTTGCGGCGC GCAAATGATG
TCTCGCATTT TTAGAAAAGG CAATAAAAAC GATACGCAAG AACACTATGT TGTAACCGCT
GGAGCTGCAG CTGGCTTATC TGCAGCATTT AGCGCTCCAC TTTCTGGGCT TATGTTTGCT
ATGGAAGAAG TTCAACACGG ATTGTCTTCT ACAGTTCTTA TGGGAGCTGC TGCTGCATCT
ATTTGCGCGG ACTTTGTGTC TCAAACATGC TTTGGACTTC GACCTGTTTT AGACTTTGGA
AGGATTCCAG ACTTACCAAT GACACTTCAT TTTTGGCTGA TTCCGCTTGG CATTTTTGCG
GGACTTATTG GCTCTTTAAT GAATAGATCC TTACTTGGAT TGCAAACGAT GTATAAATAT
TTGCCAAAGT GGGCTCCTGT ATCTATAGCA TGCTTAATCG CGATTCCTGT TGGCTTATAT
TTGCCAGATG TTCTTGGCGG AGGATCGAAT CTTGTTAAGC TCTCTGAATA TGGAAAAGCA
AGCATAGCGC TTTTGTGTAT TCTGTTTGTT GCAAAAATGC TATTTACTTC TACAAGCTTT
GGGTGCGGAG CGCCTGGCGG AATTTTTATG CCAATTCTTG CTGTTGGAGC GCTAGCAGGC
GGCGTTGCTG CGCGCGCAAT AATAAGCATT CCGATTCTTG GCATTGACGC AAAGCTAATG
CCAATTTTTA CAGTGTGTGT TATGGCTGGC ACGCTTTCGG CTTCTGTAAA AGCTCCGCTC
ACTTCGATTT TGCTAACTGT AGAAATGTCG GGAACAATGA TTCACACTCT TCCAGTTGCT
GCATCTGCTT TTATTGCGCT TCTTGTATCC GATATTTTGC ACACTAAGCC AATCTATGGC
GAACTTCTGG AAAGGTACAT GGCTTCCAAT CCAAAACTCA TTAATCAGTC TAACAATGTT
AACGACTCAA CTGTTATTGC ATCTTTTAAT CGCAGTTGTA ATCGTGTTCT TAGTGTTGCT
CAATCGCTAA AGCCTTTTCC AAAAAATGTT GTAATTGGTT CTGCAGCAAA TAGCGGAATT
GGCTTAAGCA CTACTCTTGC ACTTCTTGCA AGCAATATTG CTAGTAAAAA ATACGTTGTA
GCTTTAATCG ATGCAGATAT TTCTAATGGC GGTTTAGATG TTCTACTTGG ATTGGAGCAA
GACGAAGGCA GAAGATTGCA AGAGGTTCAA GCTCCTTTAG GAAGACTAGA CGGTTACGTT
TTGCGTTGCG AGCTTTTGCA TTGGAACAAT GTGGATATTC TGGCCTACTC ACCTTGGAAA
AATCAGGAGC CTAAGCCATG GGTTATTGAG GCCGCAATTA GAGGTCTTGC TAAAGCTTGC
GACGTTGTGA TTGTAGATAT TGGATCTGGA TTTTCGGCAA GAAGGCTTTT ACAAAGTCTT
CCAACTCTAG CGAATGTTCC AACAATTTTT GCATCGGAGC TTAGCGTTTT AGGTTTAGCT
CGATTGCGAG CGCATTTGCA AAACCTAGAG TTGCATAAAA ATTACGCGGA AAATCTAACT
TATATTGTTG CAGGCTTAAA TCCACGCGGA CTTTCTAACA GATTTTGCCC AGTAGAGATT
ACAGAAGCTT GTGATTATTT ACTTTGCAAT GTAGAAGGCC CAATTGGTCA CGATTCTAAG
ATGTACGAAG ACATAATTGG TGGGTATGGG ATTAGAAGCA TACCAAAATG CGCGCAAAGT
GCGGTAGAAA AAATCACCAT ATGGCTGCTT GGCGACTCGC GTAAATCGGG TTTAATGGCA
TCTAACAGAT TTTCAAAAAT AGTGGGTGGT AGGCATGGCA GATATTGAAT GGCTTTAGAT
ATTGATTTTG GAATTTTGCA AGATATTGCA GATAATCCCA ATGTAACAGA TATTGTTGTT
ACAGGTGAGG GAAGAGTTTG GGCAGACTTT GGGCTTGGGC TTAATGAATA CAATCCAAGA
ATCCCGTTTG ATAATCCCAG TGTTTTGCGC GAATATGCCG TCTGGCTTTG TGCTCAATTG
GGTAAACGAT TAGACGACGC ATGCCCAATT GCAGACGCTT CTAGTCCACT TGGTGTGCGA
ATTCACGCGC TTATTGCACC AATAGTTTTG AGCGGAGCTG CCATTTCGAT TCGCTTCCCT
GCGCTAAAGC ACTACTGTTT AACGGAACTT AGCAGCAAAG GCATGTTTCC AATTGAGCTA
TCTAGGATTC TTTATTTGCT TGTTGAGAGT CGCGCAAATA TTTTGATTAC AGGTAGCACG
GGTTCGGGAA AAACAACACT TATGAAGGCT CTATTAGCTT CTTGTAATCC AAAAGACAGA
ATAGTTACTG TTGAAGAAAC TAGGGAATTG GGCTGTGTTT CTAACGATTA CGTTTCTTTA
GCAACAAGAG AAGCAAACGT TGAAGGCGCA GGATGCATTG ATTTACAAGA GCTTGTAAAA
GCCACTTTGC GAATGCGACC AGACAGAATC ATTTTAGGAG AATGCAGAGG CAAAGAAATC
GCTGATTTAT TGCGCGTTTT TACATGCGGA CACAAAGGCG GAATGACGAC TTTGCACGCA
GATAAAGTAC AAAAAGTTCC AGCGCGATTA ATGGCACTTG GTCTGCTCGC AGGGCTGGAG
CCAATGGCAC TTTGCGCTCT TGCTGCAGAC GCATTCGACG TTGTTATTCA CGTTGAGCGC
GTAAACGGGA TACGCGTTGT AAAGGAGCTT GGAGTTTTAA GATCTAATGA TTCTGGCGCA
CTAGAAGGCG TTCCTGTTTT AAGAGTTAAA CAAATAGAGG CCACTTTAGC ATGGAAAGAG
TTTTCGTCTA AATGGCATTT GCCACTAAAT TCGCAAATAG TTATGAGTAT TGAAGAGTCG
CTAGCATCTC TTGTTGCATC ATTAAAATCG GGAGCTTCGT TTGAGTCAAT TATTGGCGTA
TGCTCAGATT GCTACAACAA GCAAATAAAT GCAGAATCCA TATTACAGTG GTTTGATTCT
AAGAATACAA AGAATACAAA AAATTATAAA AATGCCAAAA AACAAAAAGA CATTCGTAAA
ATAGCGCAAT CTCTTATGAG TGTATACAAA TTAAGTAATT CGATTGGCTG CCCAATGGCA
GATTGCGTTC AATCTGTTGC GGATTCTTAT TATGCAAACA AAAGGGTTGA TGATTTAAGC
GCGGAAGTTT TTGCAATGCC AAAAGCCACT ATTAAGTTGC TTATTGCACT GCCATTTTTG
TCTCTTTTAA CTGGTCAGCT TTTAGGAGCA AACCCAATAC TAATGATTTT TACTAGCTAC
AAAGGATATA CGCTTTTAAG CGTTGGAATG GCATTTTACG CGGTTGGAGT TATTTGGGTT
GCGCGCATTC TTAAAAATTC TAGAAACGCA ATGCAATCCG CTTCTTTTAA TGGCAATATT
ATTTGGCTTA TTTTAGTTGC ATACATAATT ATTTTGTGCA AACTTTTTTC TAAGCAAATG
GCATCTAGCT CACTCTATGA GCGCGCTGTT AAGCCGAGCG TTTTTATGCA AAACACTTAC
GACTTTAGAC AAAACATACT AAGCGATATA GATCCGATTC TTGGTTTGCA AATGATAATA
GTTGCACTAA AAAGTGGTGT TGCAATAACT AGAGCACTAG ACGTAGTCGG TTGTTCTTTG
CCTGAATCAA AAGGAATTTG GCTAAGTCGC GTTTCTAAAG CGCTTATCTC TGGCAGCACT
TGGAGAGAAG CTTGGAGCGA GCCACATAAA AAAGATAAGA ACGCTTGCGC ATCTTTGATT
TTAAGCACAT GGCTAAAAAA TTCTTTGCGT GAATCTTGGA TTTACGGAAG CTCCCCCGTA
CCAGTACTTA ACGCCGTTTT GCAAAACTAC GAGCAATCAA TGAAGAATGT TGCAAAAAAA
GAAAGTTCGA AACTTTCTGT GCGACTTCTT TTGCCAGTTG GATTGTGCTT TTTGCCAGCG
TTTATTTTTG TTGGCATTTT GCCAACAGTT GCATCATTTA TGATGAAAAC AATTGCTAAA
GCATTTTCAA AACTTTGTTG CGAGTTTACA ACAAACGCAA ACAAAGGATT GATTAAAGCA
GAACAGGCGT GCAATAGTAT GCAAAACCGC TTGAATAACA GTCTAAAGAA ACTAGACGAA
GGAGCAGTTA CTGCAGAATA TGCGGTTGTT CTTATAGCTG CTACAGCTTT TGCAACAGTT
CTTATTGCTA TTGCTAAGTC GGATGCTGTG CACAAAGCTA TTGGCGAACT TGTTAAAAGA
GCTTTGCACG TTAGCATGAA TTGCAACGAT GCAGCAGGCC AAGTTGCCTA CTACATTGCA
TCTACACACG ATTCTAAAGA AGCTCAAAAT ATAGTGCATA AAGTATCTGG AAAAAATAGT
TCTGTAAAAG TCGAATATGT TGGAAATATG GCAGATATTG TTGTTAGTTG CCCGGTTGTG
CCAGACCCGC TGAAGATTTT GCCAATGCAA GTAGAAGCGC GCATTAGTCA GGTTTTAATA
TGAAATGGCG CTCAAGAAGA CGAATGCTCA ATGCAAGACG AGTCTTTAGA ATCCGCTACA
AATTTGAGCA TAGATGACTT GGAAAAAATG TTTGAAGTTA AATCTGTAAA AGAATTCGGC
GCAAGCGACC CAAATAATTA AATGCATAAT GTGTCATCGT ACGAAGGCGC AATCGGCAGA
GTTATAGACG CATTTTCTAG CCTTCCTGGA ATCGGCCCAA AAGGCGCACA ACGAATTGCA
TTTTACATAC TTTCGTCTTC TAACGCGCAA GCGCAAGAAC TAATCAACTC GATTAACGAC
TTAAAAGAAA ACGTGCGATT TTGCGAAATT TGCGGTAACG TGTGCGAACA AAGCCCTTGC
GTTGTTTGCT TAGACCCTAG AAGAGATCAC ACAAAAATAT GCGTTGTAGA AGAGCCAAAA
GACATTATGA GCATTGAGCG CACGCACGAG TACGCAGGCG TTTACCACGT TTTAGGCGGA
GCGATTAATC CAATGGCAAA CGTGGGACCT GCAGACTTAA AAATAACGCA ACTACTTGAG
CGCTTAAAAG ACGCGCAAAT AAAAGAGGTT ATTTTAGCGC TAGATCCAAA TATAGAAGGC
GAAGCAACAG TTACGTATTT AGCACGACTG CTTGAGCCGC TTGATATAAA GGTGACTAGG
CTTGCAAGCG GATTGCCAGT TGGTGGAGAC CTTGAGTATG CAGACGAAGT GACTCTTGGG
CGCGCTTTTG CAGGAAGGCA AGATGTTGTG GCACTGGCTG TAGCTTTGGG CGCGGATATT
TGCGAGATTT ACACAGACGT TGATGGCGTT TTTACAGCAG ACCCTAGAAT TGTTCCAACA
GCAAAGCGAA TCCCAGTTAT TGACTACGAT TCAATGCTAG AAATGTCGTC TTGCGGATCG
CGCGTTTTGG CTTTGCGATG CGTTGAATAT GCACAACGAT TTAGTATGCC ATTGCATGTT
CGCAGCTCGT TTTCTCACAG AAATGGCACT TTGGTTGTTC CTAATGGCGT AGATCCAAAA
AGTCTGCCAA ATCTAAGCTA AATGGATGTG GACCCTTCTG TTGGAAAAGT CGCAGTTGTT
GGCGTTGGAA TGAAAACTTA TTCTGGTCTT GCAGCCACCT TCTTTACAGC GCTAAGCAAT
CACGGAATTA ATATTCTTAT GATTTCTACA TCCGAGATTC GCATTGCGGC GATTGTTCCA
GTAAAGCAGC TCGACGAGGC GGTTCGCGCA CTTCACACGG CTTACGGATT GGACGCAAGC
AAAGTCGAAG CTGTTGTTTA TGGAGGAAGC GGGCGCTGAT TTATTACAAA CGACAATCTT
CGCAAGGGCG CTGCGCTTAA CGCTGTACAA TTGGCGGAAA TCGTAGCTAA AAAACGCGGA
TTTGCGTATA TGTCTATTGC TTCGCAAGAA ATACAAAAAC AGCTTGACCG CATTGTTGCC
CTTGGCTACC CAGATGTTGC AGATATGAGT GCAGCGGCGT TCCGCGCTTT AGCATTGCCA
CTTATTCGCG CGCTTGAGCA AAGCGATTTG GGAACAAACA TTCTTCTTGT GCCTACTCGC
GAGCTGGTTT CGCCAGAATC CTTGATTTCT AGAACTAGCA TTGAGAGAAT GGCCGGTTTT
ACAACAATGC CACCTCGAGA TATAGCTAGT TTCTTGCCTC AAGATGGTTT TGAGCCTCCA
GAAGGACCAT TTTACCTTGC GATTGACCCG CATACGGGCA CATCGTATTT GAATCGTGAG
CCAGATGTTG CCAGAAAGCT TATAGACTCC GACGAGCGCC TTCCTTTAAC TTTAGAAGAA
GGATTAGCGA TTGCAACGCA GCATCCTGAT TGGCTTGAAA GCAAAAATGG CTTTAATCTT
TTAGGCTCAA AAAGCTCCGA TGGAAGGGTT CCAAGTATTT GGATAAGTCA AGGAGCCGCA
CGTCTTGGCG CTGTTTGGCC AAATTCAAGG CACACTTGGC TTGGAAACGC ATATTGCACA
GCAAGGCGTG GCGTATCACT ATTCCAAAGT GGCAATATGC CAACGAATAA TCGTCAAGCT
GTAGTAACTG AGCGATTTTT GCACGATAGT GGGTTGCGCG TTGGTAGCAC ACTGTTTTTG
AGTATGCAAA ATCAAAATAA TTCGTCTAAT AATCAAAAAT ATAAGCTTCT AATCACAGGA
AGCGTGCTAG ACATAAACGA TTTAGACAAT CCAAAAGGGT ATCAATCAAA AGCTTTCCGC
AATTCTGTAG TATCGCGCTA CCCTATTTTT ACCTCTGCGA TTAGTGAAAA CACAAATAAT
CTTCCATACA CGTCTATTTC TGTGCGCCTA GATGAGACTC AACGAGTTAA CGATTTTTCA
CAAAAGTATC GCGCAATTGT GGCAAATGCT TCAAACCAAA TTAAAAATAG CGTGCAAAAT
GATTGCGAAG AAGCGCGCAC AAATCAAGTT ATAGAAGATC AAACTAATCA AAAAGTAGAT
CAAACTATAG TCAACATGCC AATGCTTAAA AACGCTCCCA ACTCGGTTTT AGCTAAGGCT
CGCGCACAAA TTTACGCAAA AATTAAGCCA GAAGTGCAAA AGCATGTTCC TCAAGCAAGA
TGGCATATTT TTGCTCGCAT ATCAAACGGG AGCTATACTC GCTTGCGTTC TGATGTTGCC
TCGATTCAAT CTCTTGGATA TGCCTTCCCA GTGCTTTTTC TTGTAGTAGC AATGATGATG
AGCCTTACAT CCATGGCAAG AATGGTAGAA GAAGAGCGAG GGCTAATTGG AACGTACTTA
AGCTTAGGGT ATGGTCGTTG CGCAGCAATA ACAAGGCACG CTTTCTTTGC GATTTTTGCA
TGCTTTATAG GCGGTGGAAT AGGAGATATT CTAGGATTCT TAGCGATTCC ATCTTTACTA
CTTAAGATTT TGCGCGGATT GTACACAGTT CCTGGAGTCG TTTTGCGATA CGACTGGCTT
TATGGCTCGC TTTGTGTGCT CGCGTTTGTA ATACCAGTTG CAATATGTAC AATAATCGTA
AGCTGGAGGG AGACAAGGCA AGTTCCAGCG GCATTATTGC GTCCAAAATC TCCAAAAGCT
GGAGCCCGCG TGCTTCTTGA ACGATTACCT TTTATTTGGA ATCGTCTAAG CTTCCTAAAC
AAAGTATCTA TAAGAAATCT AGCTCGTTTT AAAAGCAGAT TATTTATGAC GATTGGTGGC
GTAGCTGGCT GCACGGCATT AATCGTGTGT GCTTTAGCGT TAAACGATAC TGTAGCAACT
CTTGGAATAC GCCAATATGA CGGCATTTAC CACTACGATA TGATTTCTAT TTCTACTCCA
GATGCATTCC ATAATATGAA GAAAAGCGTG CAAAAAGATA AATCCAACAA TCTTGTTGAT
GCCATTTTGC CTGCCTACAT TAGCTCTGGA GAAATCGCAA AAAGCAATAG CAAATCACAT
AATAGCAGCG TTGAAGATTC CGAAAGCGTG CAAATCGTAG TTGTTAAAGA TTCGGCAACG
TTGTCTAAAA TGATTCGCCT TCAAGATGTT AACAATAATT TGCAAAATAT TTCGCTTGAT
GACTCGGGTC CGCTTCTTTC ACAAAGCGCA TCATCATCAC TGGGCATTTC GAGTGGAAAC
TACATTACAA TAACAAACTC AAGTTTTAAG CGTGCAAAAG TGAAGTTGCG CGCAATCGTG
CGTAATCTTA TTGGTTCAAA CATTTATATG GCAGCGAAGA GATATGTTGA AGCAGCTGGC
GGAATCATCT ACCGCTTGCG CAAAACTACT AGCAAAAAGA GCGAGCCAAG CAAGCCGAAC
AGCACACAAG TGTTAAACGA AAACAACATA GAGCTTTGCC TTGTTTACCG CCCAAAATAC
AACGATTGGA GCTGGCCAAA AGGTAAGAAC GAAGCCCATG AATCGCATCG TCACACTGCT
GTGCGCGAAG TTGGCGAAGA AACAGGATAC GCGGTTACAC TGGGGCCGCA CATTGCGCAA
ATCGAGTATC CACTCGAAAA CGAAGGCAAA AAAAATAACG GTCAGCCAGA AGTAATCAAG
CGAATCCACT ACTGGATGAT GCGCGAAATA AGCGAAAGCG ATGCAATAAA ACGACTTCCA
GCATTTGGCC CAATAAAACC AGCAAAGCCT ACGGAAATCG GCAATGTTAT TTGGCTTACG
CCCAAAGACG CACGCAAAAA ACTTACGCAC GATAGTGATC AACTTGTTTT AGACGCATTC
CTTGAGCGAA TCAAGTCTGG GCAAGCAAAT TATAAAACGC TTATTCTTGT GCGTCACGGA
AAAGCGGAAT CGCGAAAAGC TTGGCAAGGA AGCGAAGCAA CTCGCCCAAT CACGCCTCTT
GGCTCCGCCG CCTCCTACGC GCTTGGTCGC GAGCTTGCTT GCTATGCTCC AAACAAAATT
GTTTCGTCTC CTTGGAAGCG ATGCTTGGAA ACTGTAGACG CTTTTGCAAA AAACTCTTCA
ATCAATATAG AAAAAGTGGC GGAGCTTACA GAAGATTTTC ACGAGAAAAA TCCAAAGTCA
ACTCTAAACG TGCTAGTAAG TGAAATCAAA AATCTTACAG CAACAACAGT TATGTGCTTG
CATCGCCCAA TTATTGGAAC GTTTTTTGCG CATTTACGGG ATATTTCTAA GCCAAAAGCA
AATAAACGCA TACTTAGTCA AAAATCCCCA TACATGCCTA CAGGAAGTGC TGTAGTTTTG
CATATTATAA GCACCGAAAA AGGCCCTAAA ATCGTAAACA TAGAAAAGGT TTTGCCAATT
GTCTACTAAG TGGCAAACAT TAAGTCGCAG AAAAAGCGCG TGCTCACCAA TGAAAAGGCA
CACAAGCGTA ACGTGGCAGT AAAGTCTGCT TTGAAGACTG CTATCCGCGC TACTCGCGAA
GCCATTTCCG CTGGTGACAA GGCTGCTGCA CAGGCTGCTT TTGCAGTAGC TTCTCAGAAG
CTCGATAAGG CTGCAGGCCG TGGCGTGATT CACAAGAATC AGGCTGCAAA CCGCAAGTCT
GGTCTTGCTG TAGCAATCAA CGCTCTTTAA GTGCTTGCTA AGTGCTACGG CGGTGATATT
ACGCGTAAGC GCAAGCTTCT AGAAAAACAG AAGGCTGGTA AGAAGCGCAT GAAGATGCTT
GGGCACGTTG AAGTTCCGCA AGAAGCGTTT GTTGCAGCTT TAGCTACAGA CGATAGCGCA
AACGATAGAG ACACTAAAGA TAAGATTCGC GCTGCGCAAA AATCCGAAGG CTGAATGGCA
TACAACAAGT CTGATCTCGT TTCGAAGATC GCTCAGAAGT CCAACCTTAC CAAGGCACAG
GCCGAGGCCG CTGTCAACGC ATTCCAGGAT GTGTTCGTTG AGGCTTTGCA GTCTGGCGAA
GGATTGAAGC TCACTGGTCT GTTCTCTGCA GAGCGCGTAA AGCGCGCAGA GCGCACTGGC
CGCAACCCAC GTACTGGCGA AACCATTAAG ATTCCTGCAT CTTACGGTGT TAGAATCTCT
GCTGGTTCTT TGCTTAAGAA GGCTGTTACT GAGATGATCG ATTCGAAAAA ATGGATTAAT
ACAGCAATAT CAACAATAAC TTTGCTTTTA ACGTATCCGC TTGTATGGTA TATTTCCTAC
ATTCTTACAA CGCTAAACAA TCCTTCGATA TTCGCATCTC TTAATTCAAT ATCTAATAGT
CATGGCACAG AATTATTGCC AGACATGTAC GCGGTTTTGG TTGCTTTTCT AACTGTTAGC
GGACCTAGAA GAGATAACAA AATCGTAAAA CTCTCTTGGC AAGCGCTGCT AATTGCGTCT
CCAATATTAA TCGTAACTTC TTGGCATTCG CTAGCAGGCG CATTAACATC TTGGTGCATT
GGACGTTCTT TTGGAACACT AATTCGGTTT ATTAAGGGAA CACAAAGCAA AGGAGCATGG
GGCAAAGATA TTGTTGAAGC ACTAGAAAGC ATTGGCATTA CTCATCTTGT TCAGCTTAAT
AGAAGAACAT TAACAACCGA CCATAGTGGA GTTCTTAAGT CTAGTCTTGA CGACGATTTG
ATTGAAAATT CAAGGCTATA CGATGCGATT GATATTCACG GAACAAGATA CGTTATATCT
GTATTAGACA ATCAAGTGCA CTTGCCTGGG TATCTAAATC AGCTATGGCA ATGGGTTAAG
CTAATTGACA TTCCAGTTAG ACGAGACCGT TCTGCAAGAC ACTCAATACA TCACCATCTT
TCTATGCTAC TTGCTCTTAG AAACTTGCAT CTTGCTACAG CAAACGTGTA TGGAGTAACA
GACCTAGAAA AATCATCAAT AATGGTATTT CATACTAGTA ATGTTCTTGT TCCTTGCAAT
CTAAACACAC TTACATCTAA AGACGCTCAA AGACTTATGC AATATCTCGA TATTGCAAAC
TCTAGAGGTA TTACACACAG AAGAATAGGA CCCGAATCGC TTGCGCGACT AGAAGATGGG
ACTCCCCTAA TTGCAGGTTG GCAAAATGGC GATGTTGCTA GTGATTCAAC TAATATTGCT
TTAGATAAAG TTCAACTTTT AACAATAATC GCGTCTTGCA TTGATGCAAA AACTGCTGTT
GAGTCAGCAA TAAACGTTTG GGGCGAATAT AAGGTTGCGC AAATACTTCC ATTTATTCAA
AAAGCGGCCG TTCCAGCGTC TACAAGGTCA CTTTCTTCTT GCAACAAAAA GCTTTTTGAA
GATCTTAAAA ATGAGATTAG CAAAAAAGTT TGCACGCTTA ACAACGAAGA AGACTACGAC
ACTGTACGCT TAGCGCGCTT TAATATTAGA TTCTTTGTTA GCTTAATCCT TATTATTGCA
GCAATTTCGG CTATTGTTAC GCAATGGCAT CCGCAAGAAT TTATTTTTGC GCTTAAAAAA
GCAAATAGCA TAATGGTCTT TGCTTGCTTT GTGTGCAGCA TGCTTGCTTG GGTTGGGTCT
TCTATTACAC TCGGGTCTTT TATGGATGAT TCAAAGCCAA ATGCTGGTGT TTTATTTACA
TCTCAAGCAG CTTCGGGCTT TACTGCCGTG TCTATGCCAG CTGGAGTAGG GCCTGCTTTT
GTAAACATGC AACTTATAAA GAAAAATGGT AGTTCAACAT CTCAAGCAAC AGCGATTACA
AGCGCAGTAT GGCTTTTGCA ATCGCTAGTA ACCGCTCTTG TTATATTTAG CGTTGGAATT
TTTACTGGTA AAAACCTTCT ATCTGGAATG ATTCCTACGC ATATGCTTAT TACCGTAATA
GGAATTGTTA CTATAATCCT ATGCGCGTTT ATGGCGATTA CTCCTATTCG CAAATTTATA
CGCAAAAAAT ATCTTCCTAT TCTTTCCGAT TATGGCAAAC AGATAAAAGA ACTTGTAACT
AAACCAAAAC AGCTTTTTAA CGGCACTTTG GGCGGTCTGA TTCTTGTTTT TGCAACAGGA
CTAGGATATT GGATTGCTCT TTTGGCATTT GGATACTACG CAAACCCTTG GGAAACAGTT
CTTCTGTTCT TAGTAGCAAA CACTGCTGGA TCTGCTGTTC CAACGCCTGG CGGATTGGGA
GCTGTTGAAG CATCTTTGAC TTTTGCATTC ACTTCAGTTG GTGTTCCTCC AACAATCGCA
TTATCTGCAA CTCTTCTTTA CCGTCTTATG TTCTATTGGT TACGAATACC AATCGGCGCT
TTTGCAATGA AAAGTCTTAG CAATAAGGGA TTAATCTAAA TGAAGCTTAC TGATATTTGC
CCTGCTATTG CTTTGACTCC TCTAGATGGA AGATACCACA ACCAAACTGC AAGCCTTGTA
GAATATTTAA GCGAACCAGC ATTAAACCGC GAGCGCATAC GTGTAGAAGT TGAATGGATG
ATTCTTCTAG CAAACGGTTA TAAGGTAAAC GATTTTAAGA CGATTGTAGA TGGCGTAAAG
CCTTTAACAG ATGAGGAATG CGATTATTTG CGCGCAATAC CAGAAAACTT TGGAGCAGAA
GGCATAAAAC GCCATGCATC TCACGAAGCT GTTACGCATC ACGACGTTAA AGCTGTTGAA
TACTATATTG ACGATGAGTT AGACAAAGCA GAACAAGTAT TAGGGCATAA AACCCAGCTT
AGCAATCTTA AAACATTGGT TCATTTTGCT TGCACAAGCG AAGATATAAA CAATCTTTCT
ATAGCGCGTT GCATAAAAAA CGCTGTTGAA AACGTGTATA GGCCAAATTT GCAAGCTATT
GTTTATTACT TGACTCAAAA AGCTCAAGAG TATAGAGATA TGCCAATGCT ATCGCTAACT
CACGGCCAGC CTGCCACTCC TACAACTTTA GGTAAAGAGC TTGCTGTGTT TGTTTATAGG
CTAAATCGCC AGCTAAAACA CCTTGACTGC CAAGAGTATC TTGGAAAAAT AAATGGCGCT
ACTGGAACTT TTGGCGCTCA TCTTGCTGCT TTCCCTAATG TTGATTGGCT TAACGTTTCT
AAAGAATTTG TAGAAAACAG AATGGGTCTT TGCTTTAATC CTCTTACAAC GCAAATCGAA
AGCCACGATT GGCAAGCGGA ACTTTATAGC ACTGTAAGTC ACATTAATCA CATTCTTCAC
AATCTTGCTG TAGACGTGTG GATGTACATT TCTCGCGGCG TTTTTGTGCA AGTTCCTGTT
AAAGGCGCTA CTGGGTCTTC CACAATGCCT CACAAAGTGA ACCCTATTCG ATTCGAAAAC
GCGGAAGCAA ATCTAGAGAT TTCTTGCGCA CTTTTCGACA CTCTTTGTGC AACGCTTACC
GAAAGCCGCT GGCAGCGCGA TTTAACAGAT TCCACTACTC AAAGAAACGT TGGATCCGCA
TTCGGCTACG CTCTTCTTGC TTTGAACAAT CTTCTTGGCG GCTTAAAGTC AATTCATCCA
AACACGCAAA TGATGAGCGA AGAGCTTAAT AGCAATTGGG AAGTTCTTGG AGAGCCAATC
CAAACTGCTA TGCGCGCTCA AGAAATTGCT GGTGTAGAAG GAATGGAAAA GCCGTACGAG
CAAGTTAAAG AGCTTATGCG CGGTCATAGT ATTTCTAGAC AAGATGTTGA AGATTTTATA
TCTTCTAGAA ACTTCGATGC TCAAACTGCA AGTAGGCTAA AAAATCTTAC TCCAGAATCT
TATACTGGAA TTGCATCACA GTTGGTGGAT TTTATTCAAT AAATGCCTTG GAGAGTAAAA
TCCACAATAA CTGGCGGCGA ACCTCTTAGC GTTGCTGATT CTAACGCGTA TAGAACAAAA
GCTGCACGAC TTAGCGAACT ATCAAACGAT TTTCATTCGC TAAGTGCTTG TTGGATGCAA
ACTGCAATGC AAATCGAAAG CCAAAAAGCA GCTCTTTTTT ACCAATCTAC TTTGCAAAAC
TTGCCTGATT CTAACGAATG CAGAATAAAG TCAAGCCAAT GCGAATCAAT GTCTAACAAT
CTTAGTGAAT TAGCAACTCT AATAGTCAGA GCAAATAACT TATATTCTCA AGCAGAATAC
AAAAATAGAG AAACCTTAGA TAACCTTGTT TCGATTGGAA CTACCATCTT CCCTATTACT
GCAGTACCAT TCTTTGCAAG CGTAGGATTC AGCGCGATTT TAGACATGAC TCAGAAAAGT
GGCATGAAAA ACTTTTCTAA GTGGAGCCAC GCAACATCTC CTATTCAGCA AGGATTTATT
AGAGGCTTTT CTAAACATTT TCTAATAAAC CCCGTAACTG GAATCCCTAT CCGTCTTTTT
TCTAGCATTC AAGAAAAGAA ACATTCAGTT TCTACTTTTG CAAGCGCATT AAGCATGTTT
AGCTCAAAAA TCAACGATGC GAACCAAGGG AACAATCTTA AAGTAACAAA ATTAGTTTTG
CCTAAAAACG CTCAATCTAA AATATTTCTC TATAAAGGAA ATAATATTGG TCAAGCGCTT
GAAAATCTTA ACAACCTTTC TAGTGGCAAT CTTTCTGTGC ACCCGCCAAA AACGAATCCA
GATGCTGCAA CAATCGCAAT TCAACGTTTT AGGCAAAAAG ACGATAGCAC GTCTTGGCTT
GTTACAATAC CTGGAACAGA CGGTAAGCCA AAGTCTCCTT TTGGATGGCC TCAAAATGCA
GAGGTTATGA GTAGTTCTAG AAGCGTAAGA ATGAACGCAG ACAGCACAAG AATGGTTGTA
GAAGCAATGA AGAAAAGCGG CATTAAACCA AACGATAGCG TTGTTCTTCT TGGACATTCT
CAAGGCGGAA TTGTAGCTGC AGGAATTGCT AGCGACTATT CAAAACAATA CAACATAAAA
CACGTTGTAA CTGCTGGGTC TCCAATAGCA AATCACGCAA TTCCAAGCAA AACTTGGGTT
ACGAGCATAG AAATGGAAGA TGAACTTGTT CCAACATTAG ACGGAGCAAG TAATCCGAGC
AGAAATAATT GGGTTACGAT TGCTAATCGA AGCAAAATCA CACCTAAGTC GTTCCTATCT
TCTATTGTTA TATTTCTATG CATGGTCTCA ATCTATTTAA TTGCAACTAA TCTTAAAGCA
GAATCAACGT ATAATGCTGC TACAAAAAGT CTTATAAACA ACATAAACGC ATCTAAAAAA
GTTGATGCAG ATAAAGAAAC GTTGGTTGTT TCTCAAAAGC AAGTTGATGA CCAATTTAAC
GAAGCAAAAT CGCCTTACAC AATTTTAATG CCACACTTAT TAAAGAGCAT TAATCATAAC
GCAATAATAT CTAAAGAGCT TACTAAAAGC TTGCAAAACC AGCTTAACCA AGATAAAAAA
GATACGGATT CTAATGCGAA CCAAAATAAT AATATGCTTA ACAAAGCGCA AGAAAAATCC
AACAAATCCA GCTTAAGCAA TTCTCAAAAA AGTAAGATTC AAGACTTGCT AAAGCAAAAT
AATCAAAGCG ATCAAAATTC GCAAAATCAA TCAGATAAAA CTAAGTCTTC TAAAAAAGAA
GATTCCAGTA ATAAGCCTTG GTAGATGTAT TTTAGTTGGA TTTCGTTAAT CTTAATTGCA
ATTCTTGCTG TTTTAGCACT ATTTGAGATT TTCCCTCTAA AACGCAACTC TTATAGCACA
GATGAAACTG TTTATATGCG TGTTCGCAGA GTTTTAATAT GCGTTTTGCT TGCGATTTGC
GCATTATGCC CATGCATTAT GAGAAGCACT TTTCAACGCT CTCTTAACGC TACAAACGTA
ATATTTGTTT TAGATGTTAC TGGTTCTATG AACGTTAATG ATTCTAAAGA CTTAAACAAC
AATCTCACTA CTAGGTTTAA CAGCGCAAAG CAAATAATAA AGCAAGTAAC GAATAATTAC
GCAAACGCAA GCTTTAGCGC AATCAGATTT GGAGCATCTT CTAGTGTTGA CGTTCCTCTA
ACTCCAGACG CAAATGCCAT TGAAAATTGG GTTAACACTA TTAACACAGA GCCTATTGGA
GTTTCAAATG GAACGAGCTT AGACGCGCCT TTAGATAAAA CTCTTCTTGC CACTAAAGCG
ATTCACGACG CTCATCCGCA AGATGTTACT GTTTTGTATT TGATTAGCGA TGGCGAAGAA
ACCACTAGCA GAAAGCGCAG AACATTCTCA TCTTTGCGCG GCTACATAAA TCATGCTTAC
GTAATTGGTG TTGGCTCTAA AAATGGCGGA AAAATACCAA ATAAAAGCAC TAAGTTATTA
GACGATATTA ATGTAAAACA GTCTGAAAAA TGGGTTATTG ACCCTTCTAC AAAAAAGCCT
GGAATATCTA AAATGGATTC AAGAAATCTT AAGAATATTG CAGACGAGCT TAGCGGAAAA
TATATTGATT CTAGTAAAGA CCATTCTATT GGCGTAGAAG CAAAAAAGAT TCTTTCTAAG
CAATGGAGAC AAAACAACAC TGTTAAACCA AGGCTTAGGC CTGAGCCAAT CGTTTGGCCG
TTTGCTATTC TTGCAAGTGT ATTAATTCTT TGGGAATTGG CATGCTGGAT TACAAAGTCG
AGGAAGCTTA TATGAATATT TGCTTCAACA CTATTTTCAA TGCGATTAAA ATGGCCGCTA
ATCTTTGTTT TTGGCGTTTT AATAAGCGTA ATCGTTGCAA TATTAGCGTT TGCAATAAGT
GAGATTAAAA AACGTAATTC TAAAAACTAC AAAATTAAAT CTTCCAAAAT ATTAGAAACA
AGCTTTTCTT TTTCTTTAGA CGAAGACCTT AAAGGAAGCA TATGCTCAAG AAGATGGCGA
TTATGGAATA TTTTGCGAAG AATATGCGCG TTAATGCTTT CTCTTGCTCT TTTATGCACG
CTAATTCTAA GCTCTAGGCC TTCTAGAGTT TTAGACGCAA ACGAGCAATC GAGTTCTAGA
GATATTGTGC TTTGTTTAGA CGTTTCTGGC TCCACTCTTC CCTACGATTT AGAAGTTATT
AACGCTTACT TAAAATTTGT TGAGCATTTT CAAGGCGAGC GCATTGGCTT GAGTATTTTT
AACTCAACGT CTAGAACTGT TTTTCCACTA ACAGACGATT ATTCGCTTGT TAAAAAGCAA
TTGCAATACG CTTCTAAACT CTTGGATGGA GTTCAAACTC AAGACAAAAT CGACAATATG
CAACAAAAGC AGTATCAGCA AATTTCTACA TGGCTTGATG GAACTCAAAA TCGAAAAGAA
GCAACGTCTT TAATCGGAGA TGGTCTTGTT AGTTGTGCTG CAATGATTCC AGGAGTTGTG
TACGGTTCTT CTAACAATTC TAAAAAGCCT CATAATCGCC TTAATCGCAG TGCTTCTATT
GTTTTAGCAA CAGACAATGT TGTTTCTGGA AAGCCGTCTT ATTCGCTTAA AGCAGCTTTA
GACTTAACAA AACAAGCAAA TATTCAAGTT GATGGATTGT ATTCTGGGTC TGCTCAAAGC
GAAAACGAGG CAACCACTAG GCAAATGCGT GATCTAATTA CTCAAAACGG AGGCATTTTC
TTAACGCAAC ATAACGCTGA TTCTGTAATG GCTTTGGTTC GTAAAATCGA GCAACAGCAT
ACAAGTATTC CAAATGATTC ATCTCAATCA GCTTTAAGCG ATGACCCTAG TATTGCAACA
ATTTTGGCGG TTATTTTTGT GTCTCTTTGG CTTATTTTTG CAAGAAGGAT AAAACGATGA
AGTATTCTTA ATGTTCAAAA GGTTCTAAAC GACGAAACAA TGCTACTTGC TTTTATTGGC
TTAAGCATAA TAGTGGCACT TTGTGCAAGC GCAACGCTCT ACTTTGCTAT ATGCAAAATC
AATCCTAAAG TTAATACTAA AAAAATAAAG AATGCTGCGC ATACTCTAAA TGCAAATAAG
CAAGAATGGC GTAAAAAAAT CGAGCAAGTT GTAGCTGAAT ACAACCAAAA CAAAATTAAA
AAAGATCAAG CTTTTGCAAA ATTAGCTCAA ATTGCAAGAC AATACGTTTC AATAATCAGT
GGCGAAAACA TTAAATCACA TACTCTTTCA GACATAAGTT CACTTAGAAA CTCTTGGAAG
AACACGCATG GAGCAGACTT ATTGCGCCAA ACTATTGCAG CACTATACCC TACTGAATTT
GCAGATACTA AGTATAATAA TCAAGCTAAA AATACGGATG TTGATCAAGG CGCAAGGTGG
GTTCTTGTTC TTCTTGAAAG TTGGAAAACA AAGGAAAGAA GTTTGCTATG CTCCGATTCG
TCTAAAAAAG TTAGAAGAAA AATCGAAGTG TTGGACAATC GCCTAAATTT GCCACTTGCA
AAAAAATCTT TAAGCATTTT CGAAGGAGAA CATCCTTCTA GTCAAAAATT TGGCAATGGC
GACTTAGTAG ACGTTCACGC GTGGCAGCCT GGAGACGAAG CCAGAATGAT TAATTGGAAA
GCCAGCGCAA GAGTTGGCGA GCCAATGGTT TCTTCTAGAC AGCGCGAATC TTCTTCTAAA
ACTTGGATTC TTATGGATTC TAGCTTAAAC ATGAATGCCT CTTGCGCATC TGAGTACTTA
TATGAGACTG CTTCTAACAC AGCATGCTTT TTTGCGTCTT TAAGCTTAAA ACGCAATGAC
TCGCTTGATT GCACTTTATT TGATGGAGAT AGTATTTTAA GAATCCCATC TTGCAGGAAT
CTTCCTGATT TTGAACGTAG CTTAGATATT TCGTTATGCA ACGCACGTAA AAATCCTAGA
AACACAAATG CAATTATTGA TTTTGCTAAT TCGATTACTC AAAAACACAG TTTAATCGTA
ATAATTACGG ACGAATACGC TATTTTGCAA AAACATTTTA ATGATTTACA AAAAATCGCA
AGTTTACATT CTTTAATAGT TGTAACAATA AATCCCGTGA ATCCATTTAG TGCGTCTAAA
AATATTCCAA TAGTTGATGG AACAACTATG CGCAAAATAC CAGCGTTTTT AATAGATGAT
TCATGCGCTA AAGAAGTAAA AGCACATAGA ACATTTGTAA ACAACGCTTT GCACGAGTGC
TTAAATACTT CTAAAGCTTG CCTTATACGA GGGTCTTCCA GCACCCAAAT ATTTCATTCT
TTAGCTAAAT TTATTTGCAA CGCAACTTTG CAAAATAGCG TTTTTAATGT TAAGAGCGAA
AATACTACAA TAGACGAAGT AAATCAGCCA ATATCTGCAG GCGTGTCTAA CGAAAGCATT
AAAAAAGCAC AGCAAATAGC TGCCATTCTT CGCTCCAGAT TCACGCAAAC GCTTGTAGGC
CAAGATTCAC TTAGAGAATC ACTTATTTTG ACGCTTATTG CTGGGGGCCA CATTCTTATT
GAATCAGTTC CAGGACTTGC AAAAACAACT GCTGCGCAGA CTCTTGCAAC AGCTATGTCT
GGAAGTTTTA AGCGAATTCA ATGCACTCCT GATTTAATGC CAGCAGACTT AGTTGGAACA
CAAGTTTTTG ACTTTGCTTC TCAAAGATTT ACCACACAAA TCGGCCCTAT TCACGCAAAC
GTGATTCTTC TAGACGAAAT CAATCGTTCT AACGCAAAAA CACAATCCGC TATGCTAGAA
GCAATGGCCG AAGGCGCAAC AACAATCGGC GGAGAACGCA TTAATCTGCC TCAGCCTTTT
ATGGTTATTG CTACGCAAAA TCCTATTGAA GAAGAAGGCA CTTTTAATCT TCCAGAAGCT
CAAATGGATC GTTTTATGCT TAAGGCAGTT ATGACTTATC CTTCACCTAG CGAAGAAGTA
AGCATGTTGG AGCTTCTAAC AAACAGAGGA AGCGACGTTT TTAATCCTCA AACGCTTAAT
AGTCAAAAAA TAAGTTTGCA AGACGTTACT TTTTTGCGCG CAGCTGCTAA GCGAGTGCAT
GTTTCGGAAG CTGTTATGAA ATATGCTGTA GATATTGTTG CAACTTCTAG AGGCCAAGGA
AGTCATCCTC TTAAAACTAT TTCTTCGCTA GTTAGAATGG GAGCAAGCCC TAGAGCTTCT
ATTGCTTTGA TTCGCATTGG TCAAGCTCAA GCTTTGCTTT CTGGAAGAGA TTACGTTATT
CCAGAAGATG TTAAAAAGTT TGCTCACGAA GTTCTTAGAC ACAGAATTCT TTTGACTTTT
GAAGCTTTAG CAGATTCGAT TACTAGCGAT CAAGTTATTG ATGCAATAGT GAAGACGGTT
CCTGCACCAT GATTAAATAA TCGTAAAGAT GCTAATGGCA AAACACTTCC ACTTGTGGCT
ATTCTTTGGG GCAGAAACGC TCAAAGCCTA GCACCTCTTC TTACAAATGC AATAATTATT
CAATCCCCTC ATCCAAGCCC ACTTTCTGCT TCAAGAGGAT TTTTTGGGTC AAAGCCATTT
TCTAGAGCAA ATCAAGCATT AATATCTCTA GGCACAACAC CAATTGACTG GAGTCATAAG
CAGAACGTGT CGTTTACGCC AGATGCTTTT GATAATCCAC CAGAAGGCCC TGTTGGTGTT
CATCGCGGAA ATCGCGCTTG GTATGCTGTA TTGCTCCCAT ATGTAGTAGT CGTAGTTATA
GCTGTTATTT TAGGCGTTTT TGCGTGGGCT ATTATGTCTG GAGAAATCAA CAATATTCGT
TTGCCTTGGA GTGCAAATCA GTCAACAACT GCTAAGTCTT CTAACGTTAA GAGCGGTAAG
ATTGATGAGC ACAAGAGCAA GTCTGATAAT GCTAATGATT CAGACGATCC AGTAAAAGAA
GATAAGTCAA ACAAAGATAA AAATGATTCT AAGGATTCTA AAGACTCTGA ACAACCTATT
AACAAGACTG TTCCAGTAAG AGTTGTTAAC GCAACAAAGA TTCAGGGTCA TGCGGCTCAA
GAAGCAGCAA AGCTTAAGCA AGCAGGCTAT GCAAGCGTAG AAGCTGCAAA TCCTTCTGGA
AACGTTCCTG CTGATTCCGT TGTTTGGTAT AAGGGAGACG AGAATCGATC TGCTGCTGAA
GATATTGCTA AGACGCTTGG AATTAGCAAT GTTGAGCCTG CAAATCAAAT AGCAACCACT
ATTGTTGTTG TTTTGTGCAA GTTGCTCCCA GGTGGTGGCG TTGCTCTTGT TCAAGCTGCT
GCAAAGGTTG AGAAGTCTGC CGAAGTCGCA AATCTTAAGG GCGAAGAAGC TACTGGCGCT
GCAATCGTGT TCCGCGCTGT AGAAGCTCCA ATCAAGCAGA TTGCTCAAAA TAGCGGTGTT
TCTGGAGATG TTGTTCTTAA CAAGGTTCGC GAGCTTCCAG AAGGCCAAGG CTTTAACGCT
GCAACCAACG CTTACGAAGA TTTGATGGCT GCTGGCGTTA CCGACCCAGT TAAGGTAACT
CGTTCTGCTC TACAGAATGC TGCTTCTATT GCTGGTTTGT TCTTAACAAC CGAAGCTGTT
GTTGCAAATA AGCCAGAAAA GCCAGCTGCA GCTCCTGCAG GCGGCGCAGA GATGGGCTAC
TAAATGTCAC AATTTAGAGT AGACTCAGAG CAAATTCAGC AATCTGCCGC AGCAGTCGGA
TCTTCGATTA ATGCGATTCG AGATGCAACA AATGGAATGT ACGCAAATCT ACAGCAATTA
CAAAGCGTGT GGACTGGCCC TGCTGCAACT CAGTTTGCAA CAACCGCTGG GCAATGGCGT
GCAGCACACC AACAAATGGA GCAATCTCTA GAGGCAATTC AATTAGCAAT GCAAAATGTT
TCTAACATTT ACATGGATAC AGAAGCACAA GCAACTTCCT TGTTTGCAAT GAACTAAATG
GGTAAGAATG TAGAAGCATC TATTGTTGTG GTCGATGACG AACCTTCAAT TCGTGAACTT
TTGGTTGCAT CGTTGCACTT TGCTGGATTT GACGTAGAAA CCGCTGCCTC TGGATCGGAA
GCAATCGAGG TTATAGAGCG CGTTCATCCA GATCTTATTG TTATGGACGT TATGTTGCCA
GATATAGACG GTTTTACCGT TACAAGGCGA ATCCGCCAAA ATGGTGTAGT AGTGCCAGTA
CTGTTTCTTA CAGCTAGAGA TGATACTCAA GATAAGATTA TGGGTTTAAC AGTTGGTGGA
GATGACTACG TTACAAAACC TTTTAGCCTA GAAGAAGTAG TTGCTAGAAT TCGTGCGATT
TTGCGCAGAA CTCAAGAGCC AGAAGAAGAC ACCCCTGTTG TGCGCGTTGC AGATTTAGAG
ATTAATGAGG ACTCGCACGA TGTTTCTAGA GCTGGAGTTC CAATCGAGCT AAGTCCTACG
GAATACAAGC TTTTGCATTA CTTAATGGAT AACGAAGGCA GAGTGTTGTC TAAAAGTCAG
ATTCTTAATC ACGTTTGGCA ATACGATTGG GGTGGAGACG CAGCAATCGT TGAATCCTAT
ATTTCTTATC TTAGAAAGAA AATCGACGGT ATTGAGATTA AGCATGACGA CGGCTCTATA
GAGAAAGTCG TTCCACTTAT TGAAACTAAG CGCGGAATTG GTTACATGAT TCGCGTACCA
AAGGCAAGTG GCAAGTCTGC GGAAGTCCAT AATCCAGAAG TTGCTAATGC AAATGCGGAT
AAAAACAATA ATCCTAATAA AAAGCATAAA GCAGCAAAAT GGATACGTAA ACATCTAGAT
GCAATACCGT TAAGCACTCG ATTAGTGGCA TGTACGCTTG TAGTTTTAAC TATTGCAGCA
TTTTGCATAT CTTTGTCGAT TAGGCAGCTA GTTGGAAGCT ATTTGCTAGA TAAAACAGAT
GCTCAGTTGG CAGATCAAGC TCAGCTTATT TACGACAATA TTGATTTGCT TAGAAAAAAG
GATTCAAAAG ATCCAACTGT TGGTCCAAAC GACTATTTCT TGCAAATTCG AGACACTAAT
AACAAAATTA TTACAACGCC TTTGGTTCCT CTTAAAGGAG ACGTTGTTTC TATGCCAACG
CTGCCAGAAG ATGGCGAAAT CAACAGCGTT GTTATAAAAA GAAAGCCGTT TACATCTCCT
GCTGTTGTTC ATGGCGACCT TAAAAGTGTT GATGAAGCAA CTGCAAAGGT TGCTCAGTCG
CCGTGGCGCG TACTAGTTCT TACATGGGGT AATCGCAGTG GTTACAACTC CGAAATGCGC
GTTAGAGGTT ACGTTTATAT AGCGCTTTCT CTAAGCGACC AAATGGATAC TCTAAACACT
CTTACGCGCT ATTGTTTAAT GGTTAGTATA ACTGTTATTT TGCTTGGTGC AGTTTTGTCT
GCTTTGATTA TTCAATCAAC TCTTGTTCCG CTAAAAAGAA TAGAAAAAAC AGCTTCTAAA
ATTGCTTCTG GAGATTTAAG CAGACGAGTT CCTTCTGCTC CAGAAAACAC GGAAGTTGGG
TCTTTGGCAG CAAGCTTAAA TTCAATGCTT TCTAGAATTG AGCAAGGCTT TAACGATCAA
GAAGCAATGA CAGAAAAAAT GAAACGTTTT GTTTCGGACG CAAGTCACGA GCTTAGAACG
CCTTTAGCTG CGATTCACGG TTATGCAGAA TTGTATTACA TGTGGAGAGG TGTTGCTGGC
CAGCAAGATA AGGCTGATGA TTCCATTGCT CACATTAAGG CTTCTAGCGA AAGAATGACG
GAGCTTGTTG AAGATTTGCT TTCGCTAGCG CGATTCGACG AGGGGCGAGG AATCAATGTT
TCTCAAACTG TTAATGTAAC TCCAATTCTT AAAGATGCTG CTAATGATTT GCGCGCGCTT
GATCAAGTTA GAGTTGTGCA GCAAGGAACA TTGTATTTAG CAGACGACTT AAAGCTAATG
GATTGCACAA ATTGTAATCT TGATAGAAAG TTTATTTTTA CTTCAGGCTC GCTTCCTAAC
GTTACTATAA AGGGCGATGG AGCAAGGTTG CGTCAAGTTC TTACTAATAT TGTTGGCAAC
ATTCATCGTT ATACTCCAAG TGATTCTCCT GTAGAAATCG GAATGGGAAT TTTTAAAGCT
TCGATTACTC CAGAAGCTTT GCAAAAAATG AGCGCTGTTT CTAAGTCTCT TAAGGATTTT
TTGGAGGCTG TAGAAGTTAG CCAATCAACA GGTGCTGGCA GCTCTTACGT TGTTATAAGG
GTTGTTGATC ACGGTCCTGG AGTTCCAGAA GAATCGTTGC CTCATATTTT TGAGCGTTTC
TATATTGCTG ATCCTTCTAG AGCCAGGGAA AAGGGCGGTA CAGGCTTGGG CATGTCTATT
GCGCAATCTG TTGTTAAAGC TCATCGCGGT TTGATTTGCG CAACAACGTC TTGTGCGTAT
AGAACTAGCC AAGATACATT GAATGGAGAT GAATCTTCGG ATTCTAAGCC TCATGGTTTA
ACTCTTACAG TTGTATTACC AAATGTTATT ATTGACGATA TGTTGGAATC TTTAAGAAGT
GGATTCAAAC GTGTTATTTT GCCAATCGCA AAGCTTCTTG TTAAATTTGG ATGTAGCGCT
AACAGTGTTA CGATTTTTGG CACTATTGCG CTTGTTGCAA CTTCTGTTTT TATTTCTATA
AGCGGCCAGC TTTTTATTGG CACTATTTTG CTTACGATTT TTGTTCTTGC AGACGCTTTG
GATGGCTCTG TTGCTGCTTT AACAAATGGT GGCACTAAAT TTGGCGCATT TTTAGATTCA
ACTCTAGATA GAATTGCAGA TTGGTCGCTT TTTGCGTGTG TTTGCATTTG TTTATATCGA
GCAAATAATC TAAACATTTG CTTATATTTG CCATTTTACG TGAATAATTT TTTGAGATAT
TGCGGATTAG TGTGCTCGCT AGTATCTATG ATGTTTGCTT TTGTAACATC ATATGCGAGA
GCAAGAGGCG AGTCCGTTGG AGTAGACGCT AAAAAAGGAT TGATTACTCG CGCCGATAGA
GTTGCCATAA TTCTAGTTTC AATGGGATTA AGCGGATTAA CGGGTTGGTT ATTGTGGCTT
TGCTTGGCAA TGATTATTCT TTGCATTGGT GGAGCTATAA CTGTTTTTCA GCGCATTTTT
GAAGTTAAAA ATTTGCTGAA AATGTCAGGT CATTCCAAGT GGGCGACCAC AAAGCACAAG
AAGGCCGCTA TCGACGCAAA GCGCGGCAAG CTTTTCGCCA AGCTTATTAA GAATATTGAA
ATCGCAGCTC GTCTTGGTGG TGGAGACCCA GATGGTAACC CAACTTTGTA CGATGCAATC
GTTAAAGCTA AGAAAGCTTC TATGCCAGCA GACAACATTA AGCGTGCTGT TAAGCGTGGC
TCTGGAGAAG AAGCAGGCGG CGCAAACTAC GAAGAGATTG TTTACGAAGG CTATGCTCCT
GCAGGCGTTG GCTTGATTAT TGAGTGCCTT ACAGATAATC GTAATCGCGC TGCAGCAGAT
GTTCGTTCCA CTCTTACAAA GGGCAATGGC TCTTTGGCTA CAAGTGGTTC TGTGAGCTTT
AACTTTGAGC GCAAGGGCTT GATTGAAGTT CCTAGCGAAG GCGTTGACTA TAGCAAGCTC
TTTGATATTG CTGCAGAAGC AGGCGCTGAA GACGTTGCAG ACGATGGAGA CGTGTATTCC
GTATACACGG ATTCTAGCGA TTTGGTAACT GTTCGTAAGG CTTTGCAAGA TGCTGGTTTT
GACTACGATT CTGCAGAAAT CGTTATGCAT CCAAACAACG AGGTTGAGTT GAGCTTTGAA
GATGCTCAAA AGGTGTCTCG CTTGATTGAC AATCTTGATG ATTTGGACGA TGTCCAAAAT
ATTTATAGCA ACTGGACTGC TTCGGATGAA GTTATGGCTC AGCTTGAGGA AGCAGAATAG
ATGATTTTGG GCGTTGACCC CGGGCTTACT CGCTGCGGGG TCGGCGTGAT TGAAGCCGGC
GTTTCTCGTC GGCTTTCTTT TATTCACGTC GATGTTTTAA GAAGCAATCC AAAAACTTCT
CAAGATTTAA GATTGCTAGA AATTTACAAT GGTCTTGTGG AGAAAATCGA GAGGTTTTCG
CCAGATGTTG TTTCGATTGA GCGCGTGTTT GCTCAAGAAA ATCGAAATAC GGTGCTTGGA
ACTGCTCAAG TTGCAGGAAT CGCTATGCTT GTTGCAGCTC AAAGGGGTAT TCCTGTTGCT
TTGCACACTC CTACGGAGGT TAAACTTGCT GTTGCAGGCA GTGGTAGTGC TGGCAAAGAG
CAAGTAGAGC GCATGGTTGC GCGTCTTTTG AATCTTAATA TATTGCCAAC TCCTGCAGAT
GCTGCCGATG CTTTAGCTCA AGCTATTTGC CATGCTCTTA GGCCTGCAGG CGCGTTGCAA
GGCGGAGAGC GAGAGCAGCA TTTAACGGAT GCTCAAAGAA AGTGGGCCGA GTCTTTGCGT
GCGGCGCGCG GATCAAGTTC TGTCGGGCGA GGTATGTAGA TGATCGGTAT GCTTAATGGC
GTAGTGGAAT CTATCGATTC GCGTTGTGCG CTTGTCTGTG TTTGTGGCGT TGGCTACGAG
GTATATATGC CTTCGTCAGA TTTGTCATCT TTGCGAGAAG GCCAAGAAGT TAGAGTTTAT
ACGTCTTTGC AAGTTAGTCA AGATGCTATT ACGCTTTATG GTTTTACAAG TATAGCTGCA
AAGCGTATTT TTCTTCAAAT TCAAAAAGTT AGTGGAGTGG GTCCTAAAGT AGCTCTTTCT
TTGCTTTCAA CATTAAGCGT AGATCGTTTG ATTAAGGCTA TTGCGGATTC AGATGTTTCT
GCACTTTCTT CTGCTCCAGG ATTAGGCAAA AAGGGTGCAC AAAAAATTAT TCTCGAGCTT
AAAGGTTCTA TTGACGTGTC TTTATTAGAA CAAGATAGCG CGGATAAAAA TAGCGATTTT
ATCGATTCTT CTATGCAAAA AGTTGTTGTT GGATTGATGT CTTTAGGCTG GAAGCAGTTT
GATGCTCAAA AAGCAGTGGA AAGCGTTTGT AAACAAGAGC ATATTTCTTT GCCAATTAGA
GATGAAGATA TGCCAACAGT TTTGCGCATG GCTTTGTCTT CGCTAGATAG AGGCAGGTGA
ATGCTTATTG TTCTTGTAAT TGCCATGGTT GGTATCATGT GGTTCCAATC TCGTAACATG
AAAAAGCGCC AAACTGAATT GCGTTCTTTC CATGATTCCT TAAAGCCTGG TGTTGAGGTT
ATAACCATTG GCGGAATTAT TGGTAAAGTT GTTAGCGTTG ATGCAGATCA CGAAGAAATT
GTTTTAGATT CAGAAGGTAG TCTGCTTCGC GTATCTTTCC GTGCTGTTAA CAGGGTTTAC
GTTCGCGTAG ATTTTAATAG CTACGATAAA GATAGTGCAG AAGGCAATAA TGCGGATAGC
GCAGAAGATG AATCGCAAGA ATCCAATGAA TCTAACGAGG TTCAAAAAAA ACTAAAATCT
TCTCTTATTA GCGTTTTGAA GGGTTTAGCT ATTCCAGCAA TAGCTATTTT TGTTTTTGCT
CTTATTGTTG GATTGTTTAT GTCTTTAACG CTTTTAGTAA TTTCGATTGA AGAAGGAACT
GGTAATCTTT CTGATTCATC AATGTCTTTA ACATGGGCCG TACTTCTTTT TGCACAAGGT
GTTGGTCTTG GTTTTGACGA TTTTGTTCTT ACGATTATTC CTCTTGGATT AACAATTCTT
TTAGTTTCAT CTCTTGCAAT TGCAATGAGA AAGCTAAAAG GCGGTCAATT AGCCAATTCA
ATAGGATTAT TTGTTTGGGT TTTTGCAAAT TATGTAATAT CCCAAAATAC TAATATTGAG
TTGTTGGATT CTTCGCCAAT AATATTGCTA AAAAGTGTTT GTGTGTATAT TTTGGCTATG
ATGATTGCCG TTTTTCCATA TTCTTCTACG TTTGCACAAA TAAAACAAAA GTTGGCAAAG
CATTTTTCTG AGCGAACAAT TGAATGCGCA AAAATCTGTT TTTATTGCTC TATAAGTGTT
TTGGCAATTT ACGCAATTGT TGCACTTTTA ACAATCATCT TTTGGTGTGT AGTTGGTTCA
AGCAACGTTG AGATTGCATT TTCTAAGCTA GGGATGCAAA TCGGTTCTAG GATTTTAACA
TCTATTGCCT GTTTAGTGTG GTTGCCGAAT ATTGCACTAT GGGCATTATC TTGGATTTCT
GGAGCAGGAT TCAACATTGG AGATATTGCA AGCTTTAGTA TTTTTTCTGT TAGCAAAAAA
TCGTTACCAC CTATTCCACT TTTTGCAATA TTCCCAGATG CTATAAAAGA TTCATTCTAT
AGAACAGCTT CGGTTAGTAT ATTGTTTGTT TTGTGCGCTA TTTTGGCATT GTTTATAATT
TTGTACTCAA AGTTGTGCAA CCTTAGAATC ATATTTGATA ACAATAAAGT AGACTGGAAG
AAAACAGCTT TTGCATTTGT TCAATCTGCA ATAGTTCTAG TAGCGTCTTG CATGGCAATA
ATACTTGTTA TGAGCGTATT GCTTCTATTT GCAAATGGTA GTTTGGGAAG ATTTAGATTA
GCACATGTTG GAGTTAATGT AAGTAGAAGT CTTCGTTCCT TAGGGCATTT AACAATATAT
GGTTTTGGCT TTTCTTGGCT TATTATTCTT TTTGTTTGCG CAATAATAAT TGGTATTCGA
CTTTTAAGCA ATAAAATTTT ATCCGAAAAT AGAACAGTCA GCTCAAAAGT TAATAAAAAA
TAAGTGCAAC AGATACATGA GCAAGAACAA AATGCAGATG TGCTGATAAC CACAGGTAAA
AGGTCAATAA AGCGAGTACT GGTTTCAGTA TTTTGCAAAG AAGGACTAGA AACGCTGGCA
GATGCTTTTA GAAAGTGTGG AACTCAAGTT GTTTCAACTG GTTCAACTGC TTCAAAGCTT
CAAGAATTGG GTGTAAGCGT TACGCAAGTG TCGGATGTAA CAGGATTCCC AGAAAGTTTA
GATGGTAGAG TTAAAACACT CGATCCACAT ATTCACGCTG GAATCCTAGC AGATATGACC
AATTCGGATC ACGTAAAGCA GCTTAAAGAT TTGAATATTG AGCCATTTGA TGCTGTAGTT
GTAAATTTGT ATCCTTTTGT GAACACAGTT ATGAGCGGTG CTAAAAACGA CGCCATTATT
GAAAAAATCG ATATTGGTGG ACCTTCAATG ATTCGAGCAG CTGCTAAGAA TCATAAGTCT
GTAGCTGTTA TTACAGATCC TGCAGATTAC AAATTGCTTG CTAATCGAAT TGCTTCTGGC
AAAGGTTTTA GCTTGCAAGA GCGTGAATAC TTAGCGCATA AAGCATTCGA GCATACAGCC
GCTTACGATG CTGCAATATG CCAATGGACT AATAACGCTT GGCCAATGCC GCAAAGCATG
ATGGAAAACA CGACAAGCAA AGATTCGTTA CTTCCACGCG ACTACACAAG AACATGGACT
CTTGAACGTA ATCTTAGGTA TGGAGAAAAC CCACATCAAT ATGCTGGGCT TTATCTTGAT
CCGTTGCATA ATGGCGGTTT AGCTCAAGCT GAGCTTCTTG GCGGAAAGCC AATGAGTTAT
AACAATTATG TTGATGCGGA CGCAGCGTGG CGTGCGGTTT GGGATTTTGC TCCACAAATT
ACCGTTGCTG TTTGCAAACA CAATAATCCG TGCGGCTTAG CAATAGGCGC AACAGCAGCC
GAAGCTCACG CGAAGGCTCA CGCTTGCGAT CCTGTAAGCG CATACGGCGG AGTGATTGCT
TGCAATTCAA CTGTTACGCT AGAAATGGCA CAAAGTGTGC GTCCAATTTT TACAGAAGTG
ATTATTGCTA CAGACTACGA GCCTGAGGCT TTGGAATTAT TGCGCACTAA GAAGAAGAAT
TTGCGAATAC TAAAGGTTGC AAATCCTCCT GTTTTAGGTT TGCAAGTGCA TCCTATTGAC
GGAGGCGCGT TGGTGCAAAG CGCAGATAAG ATTGATGATT TTGGAGATAA TCCACAAAAT
TGGACTCTTG TTTCTGGAAA TCCAGCAGAC GAAAAAACCT TAAAAGACTT AGAGTTTGCG
TGGCGTTCTC TTAGATGCGT AAAATCTAAT GCCATTTTGC TTGCGCATGA TTTAGCAACT
GTTGGAATAG GAATGGGTCA AGTTAATCGC GTGGATTCTT GCCATCTTGC AGTTGAAAGA
GCTAATACTT TGGCAGATGG CGTTGAACGT GCTAAAGGCT CTGTTGCAGC ATCCGACGCA
TTCTTCCCGT TTGCTGATGG TCCGCAAATC TTAATAGAAG CAGGTGTAAG CGCAATTGTT
CAACCTGGAG GATCTATTAG AGATGAGGAA GTGTTTGAAG CTGCGCGCGC GGCTGGCGTA
ACAATGTACA CTACTGGAAC AAGGCACTTC TTCCACTAAA TGCGAACAGC TTTAGAAAGC
TGGGATAAGC GCATTCCTAC AGGCAAGCTT AACGCTTTCT TAGGCCGTAT TCAGTCTGCT
CATCCACATC CTTTGCGAGG TGGAAAGCAA GCGCGAATCT TATTCGCAAC GCAAGCTTCT
ACGCGCCCTC CGCGTTTTGT AATATTTGCA ACTGGATTCT TAGAGCACGG CTACCGTCGC
TTTATTGAGC GTTCTCTTCG AGAAGAGTTT GGATTTGAGG GAACTCCTAT TCAAATCTCT
GTAAAAGTAC GAGATAAAAA GAAGCGCAAG TAAATGGCTG GATTAGGCGA GTTAGCTCTT
GATTTGCATC ATGCTAGCGA AGACGAAATT TTTCAAGCAT TTGTTGATTG GGTTAAGACT
AACAAGCATG TAGATTTGTG GCCGCATCAA GAAGAGTCGG TTATGGATTT GCTTGCAGGA
GACCACGTAG TCTTAAACAC TCCAACAGGT TCTGGAAAAT CGCTAGTAGC GCTCGGCATG
CATTTTGCAG CACTTGCCAC TGGCAGACGC TCCTACTACA CTGCGCCAAT CAAAGCACTT
GTATCCGAAA AATTCTTCGA TTTAGTTGCG ATTTTTGGGC GAGACAACGT AGGCATGATT
ACTGGCGACT CGCATATTAA CGCGGATGCT CCAATAATCT GCTGCACTGC AGAAATCTTA
GCAAATCAAG CTCTGCGCGA AGGTGCAAAC GCAAAAGTTG ATTGCGTTGC AATGGACGAA
TTCCACTACT ATGGAGACCC AGAGCGCGGT TGGGCTTGGC AAGTGCCGCT ACTTACTCTT
GCAAACACGC AATTTTTGCT TATGAGCGCA ACTCTTGGAG ACGTAACGGA TATTGCGGAA
CGCTTAGAAA AATCAACAAA TCGTAGTGTT GATATTATTG CTAACGCTCC AAGACCAATT
CCGCTAGAAT ACGAGTACAT AGATAAGCCA CTTGCTGCAA CTGTAGAACT CTTATTTAAC
AAGGGTTTAA CGCCAATCTA CGTAGTTCAT TTTTCCCAAG ACGCAGCTCT TGAAACAGCG
CAAGCGCTTG CAAGCACGGG GGTTTCTAGC AAAGATCAGC GAGATAAAAT TGCTCAAGCT
ATTAAAGGCA CTAAATTTAC TACAGGATTT GGCAAAATTT TGCAAAGGCT GCTGCGCACA
GGAGTTGGCG TACATCATGC TGGTATGCTT CCGCGCTACC GCAGGCTCGT CGAACAGCTC
GCACAACAGG GGTTGCTGCC AGTTATTTGC GGAACAGACA CTCTTGGCGT TGGTATTAAC
GTGCCGATTC ACTCTGTTGT GCTTACAGCT CTTACAAAAT TTGACGGGAA CCGTAGTCGA
AAGCTTCGCG CTCGCGAGTT TCACCAAATT GCAGGTCGCG CAGGCAGAAT GGGGTTTGAT
ACCGAAGGCT TAGTGGTTAG CGAGGCTCCA GAGTTCGAGA TTGAGAATGC GCGCGCTGTT
GCAAAAGCTG GAAACGATCC TAAAAAGCTT AAAAAAGTTA AGCGTAAGAA GGCTCCAGAA
GGATTTGTTG TTTGGAGTGA GCAAACGTTT ACTAAGCTTA TTGAAAGCGC TCCCGAAACT
TTGAATCCGC ACATGGTTGT AACTCACTCA ATGATTTTGA ACGAAGTTAC GCAAGGCGGA
GACGCTAGAG CACGCGTTGA AAAACTTATT GAAGATAGTG CGCAAAAGCC GCAAGATAAA
GAGAAATTGC TTGAGCGTTG CAACGATATT TTCCAAACTT TGCTTGACAC TCAAGTTATT
GAATGTAGAG AGCTTTCGGA CGGTTCTTGC GATTATGATC TTGATGTTGC TATGCCAGAG
GGTTTTGCGC TAGATCAGCC ACTTTCGCCG TTCTTGCTTG CTGCTTTGGA ACTTCTAGAC
CCAGAATCTG AAAGTTACGC GCTTGACGTA ATTTCTATGG TTGAGTCAAC TTTAGATGAC
CCGAAGCCTG TTCTTCGTGC TCAAGAGCGT AAAGCTCGCG ACGCTGCAAT GGCTGGCATG
AAAGATGATG GCATTGATTA CGAGGAGCGC ATGGAACGTT TGGCGGAAGT TAGCTACCCT
AAGCCTCTTG AAGATTTGCT TGAGCCTGCT TTTGCGCAAT ATCGCAAAGA TGTTCCGTGG
GCAAACGACT ACTGGATTAA GCCTAAATCT GTGCTTCGAG ACATGGTTGA AACCGCCTCT
GATTTTACTG GCTATATTTC GCGCTATGGC ATTGCTAGAA GTGAAGGAAC GCTTCTTCGT
TACCTTTCGG ACGCTTATCG TTCGCTTGCT CGCACTGTGC CAGAAGACAT GCTTAACGAA
GAATTGCGCG ATATTATTTC GTGGCTTCGA CTTGTTGTGC GCTCTATTGA TTCGAGTTTG
GTTGACGAGT GGGAGAGTGC TGGAGGGTCG GACGCTGAAG CTAGTGCAGT AACTACGGCT
GCGCCTTCAA CTGCTGAGTC TGTTGTTGCG GATCGAAGAG GACTTATTGT GTTGATTAGA
AACGCAATGT TCCGCCGCGT GCAACTTATG GATTTGGAAG ATGCGGATGC TTTGGGAGAG
CTTGACAAAG CTTGGGGTTA CGGCGTTCAC GAGTGGAATG ATGTGCTCGA CGACTATTAC
GACGAACATG AGTATGTTGG GATAGATGCC AAAGCTCGTG GCGGAGACTT GTTTATTTTG
GATGATTCTC TAGAAAAAAG TGAGCATTCG TGGAAAGTTC GGCAGATTAT TGACGATTCG
GACGGAGACC ATAATTGGGC TATTACTGGA ATTGTTGATT TGGATTCCAC ACAAGATACA
GGCGAAGTTG TGTTCTTTGA CTACAGCGTG TCGCACGTTT TGCAACATGG CAAAAAGAAG
CCTGTTATTA CTGCAGATGT TGTTTCTAAC GTAATGGATA CTACTACAGT TCGCTACGAC
AAAGATGGCG ACGACCACTA CGATGTGATT TCTGCTTTTA TTAAGTCAAT GCGTGGAAGT
GATGTTGATG CTTCTTTGCA TTATTTAGCG CGAATGCTTC GAGCTGGGGA AGACCCGCGT
TTTATTGCAA GGCGAATTAT GATTGCTGCT GCGGAAGAAG TTGGAATGGC GGCTCCGCAA
ATTTTGCAAG TAACTGTTGC TGCAGCTCAA GCTGTTGCTC TAATTGGCAT GCCAGAAGCA
CGGATTATTC TTTCGGAAGC TGTAATTGCT GTAGCAACTG CTCCTAAATC AAACGCAAGC
TATAATGCGA TTAATAAGGC TTTGCAAGAT GTTGATGCTG GAAATATTGG TCAAGTTCCT
CTTCATTTGC GTAACGCTCC GACTGCTTTG ATGAAAAGTT GGGGAAATCA CGAAGGCTAC
AAGTACGCTC ACGACTACCC AGGAGCTGTT GCATCTCAAC AATATATGCC AGATGAGCTA
GTTGGCCGCG AATATTATCA CCCAAATAAT CGCGGATACG AGCACGAGAT TTCACAACGT
TTATCTCAAA TCCGCAATAT TCTCCACAAT CCCGATGACA TGGCATTAAC TAAAAAGCAA
ATTAAGCAAT TGCGCGCGCT CGCTAACACT TTAAGCCCAT TGCTTTACGT TGGAAAAAAC
GATATTAGCG ATGCTGCTGT TAAGCAAGCA GACGAAACAA TGCAATCTCA CGAGCTTATG
AAGTGCGCTG TGCAAGATGG CTCTGGCTTA AGTGCTAAAG AAGCTGCGCA GGAACTCGCA
GAACATCTTG GTGCAGAAGT CGTTCAAGTA ATTGGCAACC GCTTTGTGCT GTTCCGCGTT
TCAAATCGCG AAGATATTGA CCACATTATG CTTGTTCGTG AATAATTGCA AAAAGTTCGC
TTTAGCTATG ATGGCGGAAA AACTTGGATT CTAGACGGAA TAGATCTTGA AATTGCATAT
GGTCAAAGAA TCGCAATAAT CGGCAAAAAT GGTAGTGGAA AGTCCACGCT AGCTAAAATT
ATTGCAGGAC TTTCTTCCCC AGATTCTGGA ATTGTTACGC TATGCGGAAT AAAAGTTTTT
GAAGCAAACA ATGTTGATTC AAAAGCGTAC CAAAAAGCAC GAGAATCTAT TGGAGCATTG
TTTCAAAGCC CAGAAGACCA AATCGTTACA ACAGTTGTAG AAGACGATGT TGCTTTTGGG
CTTGAAAACT TGTGCGCTTC TAAAGAATTT ATGAAGCAAA ATATAAGCAA AGCTTTATGC
GCTGTAAACA TGGAAAATCA CCGTTTTAGC GACCCAAGCA ATATGAGTGG AGGTCAGCAG
CAGCGCGTTG CTATTGCGTC GTCGATTGCT ACAAAATCAA AACTTCTTGT ATTAGACGAG
CCTACAAGCA TGCTTGATTC TTGCGCAAAA ACAGACGTAA ATAAGCTTTT TGACAAATTA
CAAACGCGCG GCACAACAAT CATTCAAGTA ACACATAAGA TTAGCGAATG CAAAAATGCG
GATCGAATAT TAATGCTAGA AAATGGAAAA TTGCGTGATG TAAGTTTATT GGAATTAGAA
GAATTCTACG CGGAAAAATC GCCAGCTGTT TCAAAAAGCA TGACGGAAAA TAATGCAGCA
ATTGAAATAT CTAATTTAAG TGTGAGCTAT GCAAATAGTC AAAATCCAAT AATAAGAGAC
TATTCTCTAA GCGTAAAAGC AGGCGAAATC GTTGCAATAA TGGGAAAAAA CGGGTGTGGA
AAATCCACGC TCGCAAAAGC AATATGCGCA CTTATTAAAT ACGATTCTGG ATCTATTTGC
GTAAACGGAA TAAAAATTAG CGAGAAAACA AGCAAATCAC AAATGCGAGG AATTCGCAAA
AACATTGGTT ACGTTATGCA ATTGCCAGAA CAGCAACTTT TTGCGCAAAC TGTTTTTGAA
GACGTAGCAT ACGGTCCAAA AAACTTTGGA TTAGAGGGAT GCGAATTGCG TTCCATAGTA
TTGAACGCAC TAAAATCATT GCATATTGAA CATTTAGCGC AAAAATCCCC ATTCGAGCTT
TCTGGAGGCC AGCAACGATT AGCAGCAATC GCGGGAATTT TGGCTTGCAA TCCAAAAATC
TTGGTTTTAG ACGAGCCTAC AGCAGGATTA GATTTTGAGT ATGCAAAAAT CGTGCTAAAA
ATTTTAAGCG ATTTACACAA TAAAGGCGTA ACAATTATTG TTATTACGCA CGATTTTAGT
GAAGCAAAAG CACTTGGAGC GCGCATAGTT ACGTTAGATT CGCGCAAAAA GGAAAATGCT
AGCAAAAATA AGTCATTGCT AAGCTTATTC AATACGCGAA TAATACTAAT ATCATGCTTA
ATTCTTATGT TTAGCGCGTT TAGCATTACA AACTTCTATC AACTAGGAAT TCTTGCACTG
TCAACGCTTG CTCTAATATT TCTCGCTAGA ATATCGCCTA TAAAATTATT CTTGTCATTG
CACATGTTTA TTGCAATATT CGTATTTTCT ACTGAAGCAT GCGCGCGGCA CGCAAACACA
CTGATGAGCA TTTCACGCGA AAATAATCAC GCAACTTACT CTGGCACAAA CTATTGGTCA
AGCGAAAAAA TTGCTAAATA CGCGCTATTC GTTGCGCTGT CTATTGCTGT AAGCTTTATA
GAATTTCCAC TTATTCCAGA CGTAAACTAC CTTAAATACG ATCCTTCGGG AATTGTGTGT
TTAATTGCAG GATTTGCATA CGGACCATTC GCCGCTGCAA TCGTAAGCGT ACTAGGATTT
GCTCCACACT TCTTCACTAA CCCGTTTGGC GCAATAATGG CAATATTGGT TTCAATGGGC
GCTTCTGTTA GCGCTGCAAT CGTCTACAAA AAAATTAGAA CCAAAGAAGG CGCTATTATT
TCGCTTGTGC TTGGCTCTGT AGTTGCGATT GCTCTTGCAA TAGTCGGAAA TCTTATTATT
ACGCCGCTTT ATGCTCATAT TAGCGTTGAG CAAGTTGCTG CTCTTATAGT TCCAGCTCTG
CTACCGTTTA ATGTGATTAA GCTTGCGATT CATTGCGTAG TAACTATGCT TGTTTATAAG
CCTGTTTCAA AACTTCTTAA CTACAACAAA ATGAGTGAAA TTACGAATAC TAATTCTATA
GATAAGCTTG CGATTATTGT TGTTACTTAT AAGCGCCAGG AGCTTCTTGC AAATTTGTTC
AAATCATTTG AGTGTTTAAA TCAATGTCCG TGGCGAATTG TTGTTGTAGA CAACGAAAGT
AGCGAAAAAA CGCACAAAAT GGTGGATGAT CTAGGCGATA TTCTTTCGCG CAGATGGGGC
GCTTCTAGCG CGGACGATTC TGGCGATTCA AACCGCGTTG TTTACGCGCC ACAAAGTAGC
AATCTTGGGG GAGCTGGCGG TTTTAGTGCT GGCGTTAAAA AAGCGTATGA GCTTGGCGCA
CAATGGTTTT GGGTTATGGA CGATGATGTT GAAACTGTTC CAGAATCTAT TGAGCGTCTT
TGCAAGTGGA CTAAAAGCCA CGATGTTATT CAAGGAAGCC GTTTAGACTA CGACGGTGGC
GATTTTTATT GGCAATATAA CTTTATTGTT TCTCTTGGAA TTCCTAATCC AATCGCTCCA
GCAGCATTTG GGCCATCTGG CTACCGCGTT ATGAACACAA TGTGCTTTGA AGGTGGATTG
TTTAAGCGCA ATATTGTAGA GAAAATTGGA CTTCCAGATT CGCGTTACTT TATTTATTGG
GATGACACTA CTTATGGCTA TCTTGCTAGC AAAGTTACGA ATCCGATTGT TGTAAATGAC
ATTATTCTTC GCAGAACTCG TAATATTCCT AATTGGGATA TTGCTGGTGT TCGCCAACTA
AATTCCACTT CCGATATGAA TCGTTACCAT ATTATGAGAA ATCGTGGCTT TATGGCGCGC
TACTTTATGA TACATGGCGA TTTTAGGCCA TTTATGTTTG CTCTTGGAAC TGCATTAACT
GCTGCAAAAG AGCTTATTAG ACTTGTTGCT GTAGATCGTG AGCATATTTT AAGTGGCGTT
AAAAAGCTTT TTACTGGTTG GATTGCAAGC AGAAAAATCT TGCATGATCC TAATTGGAAG
CCAATGCCTC CGTTGAAATA GATGAATTTT TCTAACACTC TGTTATACGC AAACGACGAT
GATAATGAGA CATTTTGGGA GGTTATTAAT AGTAACTTCC CAGATCAAGT AGATTCGTCG
CGGTTCACTA AAGATAGAAG ACCTTTTCCA GTTTATGAAG GTTTAATACC AGTTGGGTCT
TCTCGCTCAA TGGCAAGTTA TCACGTATCA TCGTGTTTCA ATAATACGCA TGGTAAAAAG
ATGTACCTAT ATCTTGCAAT GCAAATATGC AAAGTAGCGT GCATAGTAGG TGATATTTCT
CACGGCAGGC CAATATCGCC AGAGATGAAA AGAGCATTAA CAAAAGAGTG CATATATAAA
CTTGAGAATA TGTGGTATTT GATTAACGAA TGCTACAAAG ATAAGCATAA TGAGGCAGAA
GTTTCTAAGC TAAGAAGTAA TCCAACAATA CCGAAGATGA TAAATGGAAT ACTGGTTTCT
CCATCACAAT TAGAAGCAGT TGTTTTGCTT CATATTGGAG ATACAGAATA TTGGACATCT
TTAACACTTA GATTCATAAT GGGAAAATGG GTTTGCACGT TAGCAGATAT AGGTATGCTG
CGAGAATTTT CTGTAGAAGA CATTCACCCA ACTAACGATG GTGACACAAT TTATTCATTG
CTTGCCAATA GGGCAATGCG AGACCCGCAA GGTGTGATTG CACAATGGCA AGATGACAAT
ACTCGTCAAT GGCACGATGT TAGCGCATCA CAGATGCTAT CCAAAGTTCG TTCTACTGCA
AGAGGCTTAA TCGCTCTTGG CGTTAAGCAA GGAGACAAAA TCGTTATTTA CTCTCCAACT
TGTTATGAAT GGGGTGTTGT GGACTTTGCG TGCGCTTGTA TTGGTGCTGT TAGCATACCT
ATTTACGAAA CTGACTCCGC TCTTCAAGCT GCAGATATTA TTTCGGAAGT AAAGCCTGTT
ATCGCTTTTG CAGGAGACGA CGAGCATGCG CAATGCTTGG AAAGAGTTCG TCAAGACAAT
AAGCGAATTT CATTAAAAAC GGTTTTTAAC TTTAAGGCCA ATGGTATTGA TGCTGTTATT
GATTTTGGAA AATCAATAAG CGACGATGAG CTAAATAATG CTATTAATCA AATAAAAGCA
GATGATTTAG CAACTATTGT TTACACTTCT GGCTCTACTG GCAAGCCAAA GGGAGCAATG
CTTACTAATA GAAACTTTAC GCACATTGTT TACGCAGCAT ACGATGTTCT AAACGACATG
TTGTATAAGC CAAGTAGAAT ACTTCTATTC CTTCCTCTTG CACATTGCTT TGCAAGGTAT
ATTCAATATG TTGCAGTTGG AGCGAATGGC GTTATTGGAT ATGTTCCAAA CGCTAAACAT
TTGTTGGCAG ATTTGCGTAG TTTTAAGCCT ACGTATTTGC TTGGCGTTCC TCGAGTGTTT
GAAAAAGTTT ATAACGCAGC ATCTCAAAAA GCTGGAGCTG GAATCCGCGG TAGAATCTTT
GCTAAGGCTG TTCAGCATTT TGTTGAGTGG TCTAAAGACG AAGTCGAAGG AAAATTGCAT
TCTATTTATG CAAAATTGCA GCACGATTTT TATATGAAGA CTGTTGGTTC TTCTATAAGA
TCTGCACTTG GTCCTAATTT AGCGTGGCTA GCTTGTGGTG GTGCTCCAAT AAATGCAGAG
CTTGCTCACT TCTTTAATGG ATTAGATGGA ATAACTTTTA TTCAAGGTTA TGGAATGACG
GAAACATCTG CTCCATGTGT TGTTAACTTT GAGCATGCTA ATCAAGTTGG TTCTGTTGGA
AAGCCTGGTC CTGGAATCAC AATTCGCATT GCAAATGATG GCGAAGTTCT TGTAAAAGGT
CCTAATGTTT TTGTTGGATA TTACGGAAAG CCAGAGCTTA CTGCAGGAGT TATTGACCAA
GATGGATGGC TTCATTCTGG CGATTTAGGC GAGATTGATG ATGAGGGCTT CTTAACAATT
ACTGGCAGAA AAAAAGACAT TATTATCACT GCTGGTGGAA AGAACATAAG TCCTGCTCCT
CTTGAAACCA TTATTGCAAA GTGTCCTATT GTTTCGCATG CAGTGGTTGT TGGAGATGGA
AAGCCATTTG TTTCTGCTCT TATTGAGCTT GAGCCAGATA TGGTTCGTTC TTGGCTTAAT
AATCAAGGAA TGGATGAGAC TATTCCAATG AAAGATATTG CACAAAATGA TGCAATCCGA
TCTGTTGTTC AGCAATTTAT TGATCAAGCT AATAGCACAG TTTCTAGAGC GGAGTCTATT
CGTAAATTTG TTATTTTAGA CGAAGAATTC TCTCAAGATG CTGGTACGTT AACGCCAAGC
ATGAAGGTTG TGCGTCCAAA GGTTTTGAAG AAATATAGCG ATATTATTGA AACGCAGCTG
TATGCTCCAA AACCTAATAG TAGGCCACTT CCTGCAACGG TTAAGATTTT AGATAAAACA
ACCGAAACTG TTAAGCAGGC TCAAGAAACT GTTAAGCAAG CTCAAGAGGT TGTTACTCCT
AAAGTTAAGC AAGCTATTGA TCAAGCTGCA ACGCATTTGA AGCGTTTTGG AGAAGATTTG
CCTGTGCAAT CCGATTCTAA GGAATCTTAT TCAAATAATG AAGATGGAGT AAATGGTGAA
CAATACGGAG ATGAGGGCTG CTTATCGGTT CCAGGATTGT GGTACAAGAC CCGCAGAGCT
GATTATGCTA GAGCAAGAGG AATAGATCTA GACGGTAAAA CTGTTGTTTT AGAAGGTAAA
GGCTTAATGG CCCGCATGAT TCAACATGAA TGTGACCATC TTGATGGTCA TGTGTATATT
GACCGTTTAG AAAAAGATGT TAGAAAGCAA GCTTTACGCC AATTGCGCAA TAGCTCTTCT
AAGATGATCG ACAAGGCTTA TGACTTTATT AAGCAGACTG TTGCTCACAA TGGCACTGTT
TTGTTTGTGG GTACTAAGAA GCAGGCTCAA GAAGCTGTGC AAAATCAGGC TACTCGCGTA
AACATGCCTT ACGTAAGTGA GCGCTGGCTC GGCGGTATGT TGACTAACTT CCAAACTGTT
TCTACTCGCG TAAAGCGTTT GAAGGAACTC GAGGAAATGG ACTTTACCGA CGTTCGTGGA
TCTGGTTTAA CCAAGAAGGA ACTTTTGCTT CTTGAGCGCG AAAAGGATAA GCTTTCCAAG
CAGCTCGGCG GTATTCGCAA TATGAACCGT ACTCCTTCTG CAATGTTTGT TGTAGACATT
AACAAGGAAG CTTTGGCTGT TGAAGAAGCA CACAAGCTCG GTATTCCAGT TGTGGCAATC
GTTGACACCA ACACCGATCC AGAATCCGTT GAGTATCCAA TTCCAGCAAA CGACGATGCA
ATTCGTGGCG TAGAGCTTCT TACAAGCTTG ATGGCCGATG CTGTTGCAGA AGGTTTGCTT
GATCACGCTG GCAAGGGTGC AAAGGCTGAA GATGCCAATG CTCAGCCAAT GGCAGCATGG
GAAAAGGAAC TGCTCACTAA GGAATCTGAA CAGTCCGACA ATGAAGCCAA GGCTGAATAA
ATGGCAGCAA TTACTGCAGC GTTGATTAAG CAGGTGCGCG AAGAAACTGG CGCAGGCATG
ATGGACGTTA AGAAGGCTCT TACTGAAGCC GAAGGCGATG TAGCTCGCGC TAAGGAAATC
ATCCGCGCTA AGGGCATTCA GGCCGCTGGC AAGCGTGAAG GTCGCAAGGC TCAAGAAGGA
ACTGTTGCTT CTAAGGTTGT TAAGACTGCA GAAGGCGAAA CTGGTTATGC AGTTGAGTTG
AATTCCGAAA CTGACTTTGT TGCTAAGACA CCAAAGTTTG TTGAATTCTC CGAAACTGTG
TTGAACAATG CTATTGAAGC CAATGCTTCT AATGCAGAAG AGCTTCTTGC CGCTAAGGCT
GGAGATGCTA CTGTTAAGGA AGAAGTTGAA GAAGCAGCAG CATTGTTTGG CGAGCACGTT
AAGGTTGGTC AGATTGCCAA GGTTAACGGT CCTCATGTTG AGGTTTATGC TCACAAGAAG
TCCGTTGAAT TGCCTCCAAG CATTGTTTCT ATGATTGCTA CCGACGAAGC AGGCGCTAAG
GTTGCTCACG AAGCTGCTTT GCAAATTTCC GCTATGGGTG CTCAGTGGCT CCGCCGCGAA
GACGTTCCAG CAGATGTGTT GGAGTCCGAG CGTCGCGTTG CTACCGAAAA GTCCTTGGCA
GAAGGCAAGC CAGAAAAGAT CGTTCCAAAG ATTGTTGAAG GCCGTTTGAA CGCATTCTTC
AAGGAAACTG TTCTTCTTGA GCAAGCTTAT GTTAAGGATC CTTCCAAGAC TATTGGCGAC
TTGTTCAAGG AAGTTGGCGG CTCTGCTTTA GCTTTCGCTC GTGTTGAGGT TGGCAAAGGC
TCTGCTGAAT AGATGGGTAA ACACGAGCTT GATGTGCTAG CTGTGTTGTC TTCCGCATTT
CCACAATGGC TGACTTCGCG TCAGATTGCG CAACGAGTTA AGGCTTATGC CGATTCTTAT
GGAGAGCTTG CCGACCAAGC TGCAAAGGCT GCGTTTGCAA AGCAATTCCA AAGAGATCGT
GCAAAGCTTG CAGCTATGGG TATTGCGATT GAATCTCGTC AGCCTGAATA TTCTTCAAAG
TCAGAAGGCC AAGATTTTGC ATCTTACAGG TTGCAACTTG GTGACGAACC ACGCGTGCGT
ATTCGTTTTG AACAAGAAGA GCTTCCTGTT CTTGCGGCTG CTAATTATTT AGCTCGTTCT
ATGTCGATTT CTTCTTCTGA ATCGCGCAAA GTAGATCAGC AACATTCTTC TCGTACTGCT
CCTAGAGTTC CTCAAACACC TATTCCTGGT TTGGGCTTAG ATTCGATTGC CCCTGGTCTT
GGAACTCAAA CAATTCCAGA CGCATTGGTT AAGGTTATTG ATTCTAGAAG ATTTGCAGCA
ACTGTTGACG TTGATGGTGA ACATTTGAAC GTTGCATACA CTGATTCCGA CGATTTAGCA
ATGTTTGTTC TTGAGCACCC AGGTTCTTGC GTTGTAAGTC CTCAAGAAGC TGTGGACGCT
TTCCATAGAA GACTTAATGC TGCTACGCAA TTCGTTGAAT GCGACGAGAA TTACGCTGAT
TCTGCACGTT CTAATGCGGA AGATAATCAA GCCCTTTCGG AAAACGAGCC AGACAAGTCT
CGTCAAAAAA AGTCTTTCCA AACTGGAAGC GAAGTAGATC GCAGACTTCG ACTAATGCTC
TTCCTTTCTG CTCATCTTGG AGAAGAATTC CCACTAAATG AGCTTGCTGT AAGATTTATT
GGCAAACCTA AGAATGATGA TGAGCTTCGT AGATTTGTTG CGATTTTGCA TAAAGACATT
AATACGCTTA CTACTGTTTC CGACGATGGC GAGATGGCAG GTAGCCAATT CTTCGATATT
GATTGGTCTC TTTTAGAAGC CGAAGGTATT GTTTCCGCAA CTAATTCGCT TGGTCTTGAG
CGTTTAGCTG GAGTTTCTCA ACAATATATG AGTATGCTTA CGGCCTCTAT CAACTACCTT
GCGCATTCTC CTCTTTTGCC TGCTGAACAA AGAGATCAAG CCAAAGCGCT TTACATGCGT
TTGCGTAGGC ATGTTAGCCC AGGGGAGACT CCTTGGCTTA GCCTTACTGG TTACGAGGTA
GAGCCTAGAA ATTGTTCTGT TGTTCGCAGC GCTATTAGTG CTAATGCATT AATCGACATG
GAGTACACAG ATGGCGCTGG TAGAACACGC AGAAAGATTG TTGCTCCTTC TAAGATTTTT
GTTGATGAAG GCGTTTACTA CGTTGCTGTT TGGACAGATG TTGAGGCTCA AACTCCACAA
GATAAGCGTA CTTTTGTTGC AAAAGACACT TCGATTAATA AAGCAAACGG TTTGCCGAGA
ATTTGGCAGG TTTTGCGCGT TGCAAGAATT GAGCGTGCAG AAGTTATTAA GCCTATTTGC
CCTGTAGAAA TTCCAGATGT TCCAGTTAGC GAACTTAGAA AATGGAGTTT TGACAATGGT
ACTCAAACAT GCTTTATTAC AGATGAGCCA GATTTGAACT TCTTAAAGAG TCTTTCTGGA
GCTACAATCG AGCCTTGTGG AACTGGCGTT AAGGTTCATT TAACGGTTTC TTCCGACTCT
TGGTTTGTTG CATTTTGCAT TGCTCACGCT CGTCATATTA AAGCTGTTTC TCCAGAAACT
TTGCGCACTA TGATTATTGC TCGAGCACAG CGAGAATTAA GCGTTAATAA TAGCGATTGC
CAAAACTTGG AGAATTAAAT GCCATGGTGG ATTTGGCTTT TATTAACTCT TTTTATGCTA
TGCATGATTG GCGCAGGGCT TGCGTACGCG CTTAAATGCG CGTATAAGAT TTTAACGAAT
TGCACGAGTT TTTATACTAA GGCTTATTCT TGTTTTGAAA AGTTGCAAAA CAGTGAAGAT
TCGTTGAAAG ATTCATATCC ATTTTTTACG CGTCCGATTT TCGATGCTGC GCAACGTGTA
GAAGAGGCTA GAATTAGAGT TTTAAAGCGC AGAGAAAAAG TAGGAGATTC TCATAGAATT
GTTTGGCAAC ATTGGAATAA CTTGTCTTTG CGCAAAGAAG ATATTATGGC AGAACGCAGT
TTACGTGGTA TGAGCATTGG TGCAAAGTCG CTAGAATCCG ACGATAATGT TGATTTTGCA
GCTCGTAATG ATGTTACATA TGTTTGTCCT AAAGGGCATA GGACTATTCT CCCGCTTGCT
CAAGGTGCAG AAGTTCCAGA AGAATGGGAA TGCCGTTGTG GCGCTTTAGC GCATAAAGAA
GGCGACGCAG ATAGGCCAGA TGATGATTTT AATAAGCCAA CTCGAACTCA TTGGGATATG
CTTTTAGAGC GTAGAAGCGA AGAAGAGCTA AAAGCTTTGC TTGATAAACG CTTGAAAATG
CATCACGAAG GTTGGATTCC TGATTACGAG TAGATGAAAG TTGTTTTGCT TGATTTAGAT
GGCACTTTGA CTCAATCTCA TATGGGAATT ATTGCGTGTG CTAAAAGAGC TATGAGCGAT
TTAGGCATGC AAATTCCAGA CGATGAAGAG ATGATGCGCT TTGTAGGACC GTCTATTCTT
GAATCTTTTC AACGAAATGG CATGCCAGAA GATTTGCAAT TAGAAGGCGT AAAGTTGTAT
CGAAAGTATT ATTCCGAAGT TGCAACTTTT ACAGATCCGA AAAATCCTGG TAGTAAAATC
ACTGGAAGTC TTTTGAATAA GGTTTACGAA GGTATTCCAG AACAATTAAA GAAACTACGT
GAATCTGGAT ATTATCTTGC TACAGCATCT TGCAAGCCAG AATATCAAGT TAAGCCTATT
TGTGATTATT TTGGATTAAC AAATTTAATT GATGGAATTT ACGGCGCGAG TGCCGATATG
TCTAGAATTA AAAAAGACCA AGTTATACGT TATGTTCTAA AAAATATTGG TTTTGACTAT
TCGCTAGACA AAGCATTAAT GGTTGGTGAT CGATGGACGG ACGCAGATGG CGCATTAGCT
TGCTACATTG ATTGTCTTGG TTGCGCTTGG GGTTACGCAG AGCCTGGTGA GCTTAAAAAG
CACGGTGCTT ATAGAATTAT TGACAATGTT TGCGATTTAA GCATTGCTAT TGATGAATAT
TTTGATATGG TATTGAAATC TAATAATCAG CCAGTGCAAG GGGAGTTGTT TTCTTTTTCT
AGCGATGGAG AAGAGTCCGG GTATCGCGGA AGCGTTGCAA TGAAGATTGC TGGAATAACC
TATAGGCAAA TTATTGTGCC TTCGATTAAT CCTATGACTG AACCTATTCC TACAGCTGGC
GAAACAACCA TTATTGGCAT GCCAGCAATA ACTATTCCTG TAAATTCTAG TGCAGACCGC
CCTCTAAAGC AGGATGATTT AGACACAATA GCAAAACTAC TGCCAGGCAC CGCTTTGCTT
ATTTCTACAC GTGGGGCAGT TTCTGGGTCT CGTTATTTGC TAGACGAAGA TGTTGTATCG
GTTGGGCGTG ATTCCAGAGC AGATATTATG CTTGACGATT CTACTGTTTC TAGAGCGCAT
GCTGTTTTTA GAAGGAATGG GAACGTTTTT AGCATTGCAG ATGCGGGCAG CTTAAACGGA
ACATATGTTA ATCGTAATCG AGTTGATGAA GCAGTTCTTA ATAATGGCGA TGAGATTATG
ATTGGCAAAT ATCGCTTAAT GTTCTTTACG CAAAGTGCTG TTAGTAAACG AATGGTGCTT
GCTGCACTAG ATGCTCTTCT TGGCGCTGCT AGAGCTTATT TTGAGCGCAG CTTTTCCGAC
AAAGTGTTTG TTATTTCGTT CTTCTCAAAT GTTATTGCTG CAACGCTTTT AGTTTTGCTT
GGCAACCAGC TTGGAGTTGG TGCACAATTG CAAACGGCTG TTATTGTTGT TTTAGGAATA
CGAATCTTCT CTAACGTTTC TGCAATTCGT CGTTTTATAT TTAGGGGATA GATGGTCAAA
TTCGTTTATA GTCAGGAATA TAGTCCTGAA GCGCTTAATC GAGTTCTTAC TGTGCCTAAT
GTTATTAGCT TTTTAAGAAT ATGCTCAATA CCTTATCTTG CTGTTTTAAT TGCGCAACAC
AAAATGTGGC CTGCTTTAAT TGTTCTTGCA ATAGCTGCAC TTTCTGATTG TATTGACGGT
TATATTGCAA GAACTTTTAA TCAAGTTAGC AAATTAGGAC AGATTCTAGA CCCCATTGCA
GATAGGCTTC TTATAGTTTG CAGCACATTA GCTTTAGTAT TTGCAAAGAT TATACCTTGG
TGGGCATTAG CTTTAGTTGT TTTGCGAGAC GCAATAATGG CAATTTTAAT TGTGATTCTT
GCACAATACG ACTATGGCCC TTTGCCTGTT AATTTTATGG GCAAAACTGG AACAGCATTG
CTAATGGTAA CTATTGTTCT ATTTATGATT GTTTTCGCTA TTGCAGCAGA GCCAATGCTT
ATTCTATATG CTGCTGCAAT AGCGTGCGCA ATTTGGGGAA TCACACTTTA TTGGTTTGCA
GGAATACTAT ATTGTATACA AGCTTATAAG CTACTAATAA AAAAGGCTAA AAATGCTACG
AACGATGCTT ATGAAGCTTT AACAGATATA AACAAGCGAA CTGGCAGGAA CATGCCACAA
GCTATTGCAA CTGCAGTGCT GCTGATTGCT GTAATTGTGG CATGTCTTCT TGTAAGCATA
GATGCTTTTG TTGTTCTTCT AACTGTTTTT ATGCTTCTTG CATTGTGGGA ATTGCACGTT
GACTTTGCTA CAGCAGGATT TAGGATTCCT TTTGCAATTC TGTCTATTTG CTCGGTTATT
ACGATTTTTT CAACCTTCTA CGCAAAGTGG CATGCAGTTG CAATGGCAAG TGGAATAACA
GCCTCGCTTA TTTTAACTGT TATTTTTGCA ACTCTAAATA GCACTGTATC TAAAAGAACT
ATGCGTGCTG TAGAAAAGAA ACTACAGCAT GCATCTAAAA GCCCAAAAGC TAGTACTTTT
ACTAATACAG CTGTTTCGTT GTTTGTAGTG TTGTATATTC CTCTTCTTGC TTCTTGCATT
ATTTTATCTA TAGCTGATTC TAAACAAGCT GTAGCGCACG CAATGCTACT TATATTTTTA
CCTGCTTTAA GCGATACGGG CGGACTTTTT GCTGGAGCAT GGTTAGGTAA ACATAAGCTT
TCTCCACGAA TATCTCCAAA AAAGTCTGTT GAAGGACTTA TAGGATCTAT GCTTCTTGCA
CTAATCGGAG CTTACGCGAT TGTTGCTGGA TTCTATGGAA CATCTTGGAT TAAATTCTGG
TGGATGCCTG CTGTTATGGG CATTTTGTCT GGAATTGTTG GAACTTTTGG TGATTTGTGC
GCATCTATGC TTAAACGAGA TATTGGCATT AAAGACATGG GTCATTTGCT TAAAGGTCAT
GGCGGAGTTT TAGATAGAGT GGACTCAATC TTGCTGTGCG CGCCAGTTTT AATGGCCTTA
ATCAAAGCAG TTGGATTCTA AATGCCTTAT TTTTCAACCG ATACCGTTTC TATTCAGCGT
TCTTTAGAGA TTCATTGCGA TGAAGTTTTA ATGGGCAAGA ATGGCGTTGA CGGAGTTTAT
AGTGCAGATC CCCGCAAAGA TCCTAATGCT AAGAAATTCC TCACTCTTAA TTACCATCGC
GCGCTTGTTG ATGGTCTTGC AGTTATGGAC GCTTCTGCGC TTTCTATGGC TAGAGACAAC
AGCCAAAAGA TTCGCGTATT TGGTCTAGAA GGAGAAGGAA ACGTTACTCG CGCATTAGTC
GGAGATCAAA TCGGAACTTT GGTTTCTAAC GATGAGCCTA CATTTGCTTA AATGCAAGAC
TTTGTGCAAT TATTTACCTC GTACAATATT CCAGGAGCAT TCTTGGTAAA TATTGAAATC
ACATTATGGA GCGTGCTTTT TTCCACGATT CTTGGTGTGA TTTTAGTTAT GATGAGGATT
TGTCCAATTC ATTCGCTTCG CATTATTGCA AGCGCATATG TTGAGTTCTT TAAGAATATG
CCTCTAACTA TAATCATGGT TTTTATGGTT CTTGGCGTGT ACGCACAGCT AAAGCTCGGT
TTTTCCACTG TTTTTAGCGT AAACTTCTTC TGGCTTGCAA TTGCTGGCTT GAGTTTCTAC
ACTGCAGCAT TTGTTTGCGA ATCTTTAAGA TCTGGCTTAA ATACAGTACC TTTGGGTCAG
GCAGAAGCAT GTAGAGCGCT TGGGCTTAAC TTCTTCCAAT CGGCTTTTAA TGTGATTTTG
CCTCAAACAT TTTGCGGATC TGTAGCACCT CTTGGAAACA CTTTTATTGC GTTGCTTAAA
AATTCCACTG TTGCTGCTGC TGCATCTGTT GCAACTGAAA CATCTACTCT TATGAGCGAG
ATGATTGAGA GGCATGCAGA TTTGATTGTT CCAATCTTTT TGATTTTTGC GTGCGGATAC
ATTGTGTTGA TTATTCCAAT TGGTATTCTT ACAACTTATT TGTCTAATAA GCTTGCGGTT
AGAAGGTGAA AACTGGGATT AAGGCATACA TATCGCGCAA TTTTATCTAT GATTTGCGTA
TTGTGCTGCG TTTTCCCGCT TAGCGCTTGC AGTAGCGATA ATCGCAGTAA CGTAATACGC
ATTGGTATTA AGTTTGATCA GCCTGGTCTT GGTTTCAAAA AGTCTGGAAC CTACGTTGGC
TTTGATGTAG ACGTTGCAAA GTATGTTGCC AAAAAGTTGG GTTACTCCGA AGATAGGATT
GTTTGGAAGG AATCGCCTTC AAAACAGCGC GAAGCAATGC TTCAAAATGG TGATGTGGAT
ATGATTGTTG CAACATATTC CATAACAGAT GCCAGAAAAA ACACTGTTTC TTTTGCAGGA
CCATATTTTA TTGCTGGTCA AGATTTATTG GTTCGCAAAG ACGAGCATAA AGTAAGTGGC
CCAGACGATT TAGATGGAAA GCGTTTATGC TCGGTAACTG GTTCTACGTC TGCAATAGTT
ATTAAAGAGA AGTACTCTTC AAAAGTTCAA CTTATGCAAC AGCCTGGTTA TGCGGAGTGT
GCAACAGCAT TATTCTCTGG AATCGTAGAC GCTGTTACAA CAGACGATAT TATTCTTGCT
GGCCTTGCTA CAGCATCGCG CGGCAGACTA AAGCTTGTTA GTAAGCCATT TACTGAAGAA
CACTACGGAA TTGGCATTAA AAAAGGAAAC ACTAAGCTAG CTAAGCGCAT TAATGCTGCT
CTTAAAGACA TGATTAAAAA TGGTTCATGG AAAAGAGCTT TAGACGATAA CATGCGCGGA
ACTGGTTTTA AGCCAAACGC AAAGTATAAT CCGCCAGTAC CAAATGAGGG GGAGGAGTAA
GTGACCGAAC AGACTAAACC TATAGAAACT ACTAAACAAG CTACCCCAAA GCCGCATGCT
CCTTCGCCTG CAAGCTTAGC AAATAAAGCT CGCGTTGTTG CTGCCGTTCC TGCTATTTCT
TATAGCGAAG AAGACGTTAA AACCGCAAAA ACCTTTGGGC GCGTTGATGA AAATGGAAAT
GTGTATGTTC GAGAAGCTGG TGGAGAACGC GAAGTAGGGC AATACTCTAC TGGCACTCCA
GAAGACGCTT TGACTTTCTA CGTACACCGT TATCTTGACT TAAAAATCAA GCTTAATCTT
TTTGAAAAAA GACTTGAATC TTCTAACGTA AGGCCAAAGG AAATTGACGA GACCTTAGCT
ACTTTAGATG CGGAGCTTAA GGAGCCATCT GTTGTTGGAG ATCTTGCCGC TTTAAGCGCG
CGACACGCCG AGCTAAAAAC TAAAGCTGCA TCTAAAAAAG ATGAACTCGC TAAAGCTCGC
AAAGAGGAGC TAGAGAAGGC TCTTAAAGAT CGCACAGCCA TTGTTGAACA GGCAGAAGCG
CTTATTGCAC AAATGGGCGA GTCTACAAAT TGGCGCTCGC TTTCCGATAA GCTTCGTTCG
CTGTTCGATA AGTGGCAGCA GCATCAGCGC ACTACGATTC ACTTAAACAA GGCGGATGCG
GATGCTCTTT GGCAGCGTTT TTCCAAGGCT CGCTCTGCGT TCTCTCAAGC TCGCTCTGCT
TGGGTTAAAG AGCGAGACAA TGAGCGCAAT AGTGCTAAAG AGATTAAAGA AGCAATCATA
AAAGAAGCAG AAAGCCTAAA GGATTCTACT CAATGGCGTG AAACTTCAAT GAAGTTTAAT
GCTTTGATGG ATCGCTGGAA GAAGGCTGGA AATGCTGGTC GTCAACACGA CGACGAATTG
TGGACTAAGT TCCGCGAAGC TGCAGATGCT TTCTACCATG CTCGTCAAGA AGATAGAGAA
AAGATGAGTG CTGGCGAAAA AGAAAATCTT AGCAAGAAGG AAGCATTACT AGTTAAAGCA
GAAGCTCTTG TTCCTGTTAA AGACGAAGAA GCCGCTAAAG ATGCTCGCAA AGCATTGTCT
GAGATTCAAG AAGAATGGGA CAAGATTGGC TTTGTTCCAC GCGAAGATAT GCGCAGAATT
GAATCTCGCT TGAACGATGT AGACAAGAAG ATTAAGGCTG TTGAAGACGC TGCTTGGAAG
GATGCAGACC CAGAAGCAGA TGCTCGCAAA TCTAGTTTTG CTGCTCAATT AAAGGCTCAA
CTCGAAGAGC TTGAGTCTAA GATTGCAAGC GAAAAAGATG CAAAGCGTAA AGCTAAGCTA
CAAGCAGAAA AAGCAACTAA AGAACAGTGG CTTAACGCTA TTAAGTAGGA TAATCTTGTT
GAATTAGAAA CGCGTATTTA CGACTTATTA GGTAGTGTGA TTGATCCAGA ATTAGGGCGT
TCTGTTACCG AATTAAACAT GGTTACGGGC GTTCGCGTAT CAAATAATCA TAATCCAACT
TATAGCGTTT CTATAGACAT TGAGCTTACT GTTCCAGACT GCCCATTAGC TCAAGTTATT
ACGCAAAGAG TTCAATCAGT TGTAGCAAAG TACCCAAATG CAACGCTTAT TCCAACAGTA
AACGTAAGCG CTATGAGCAA AGATAAGCTT GCAAAGCTTG TTTCGGATTT AAAAGAGGAG
CGTAAAGAAA ATCCCTTCAA TAAAAATGGT GTTAGAACAA GGATTTTTGC TATTGCATCT
GGAAAAGGCG GAGTTGGTAA GTCTTCTATA ACAGCTAATT TGGCTGCCAC TTTTGCATCT
CTTGGCTACA AAACAGCAGC AATAGATGCA GATGTTTATG GTTTTTCATT GCCACGCATG
TTTGGAGTTA CAACTCAACC GACTAATCTG AACGGCATGC TTATGCCAGT TGAAGCTTGG
GGAGTTAAGC TGATTTCTAT TGGAATGTTT GCTGGAACAG ATCGCGCGAT TTTGTGGAGG
GGACCCCGTT TGCAACGTTC TCTTGAGCAA TTTCTATGCG ATGTTTGGTG GGCAGATCCA
GACGTGCTTC TTTTAGATTT GGCTCCTGGA ACAGGAGATA TGGCTTTAGC TGTTGCACAA
TCATTGCCGA ATGTGGAGCT TGTTGTTGTT ACAACACCTC AACCTAGCGC TTCGGATGTT
GCTGTTAGAG CGGGGCTTAT GGCTTTGCAA ATTCCAGTTA ATGTGCGCGG TGTTGTAGAA
AATATGAGTT GGTTCGATAA TAATGGAGCA CGCTTAGAAA TCTTTGGTTC GGGAGGCGGA
AAGCGCGTGA GCGATCAGCT TTGCAAAGCT CTTGGTAAGA GTGTTCCTCT TCTTGCTCAA
ATTCCGTTAG ACACAAGTAT TAGAGAAATT GGAGAATCGG GCAGACCTGC TGTTCTTACA
AAAGATGGCA AACTAGCAAA CACTCAATTA GCGAATACAT TTGTTAGTCT TGCAAAATCA
TTAATCATGC GATTTTTAAG CGCGCTTGAG TCTACTTTTC CGATTCTAGA CACGCCTCAA
TCGCCAACGC ATAGAGTTGG CGGAACTTTT TCTAACGATT TTGCGCCAGT TCGTCATCCT
TCAAGAATGA TGAGCTTGGA TGATGTTTTT TCGATTGATG AATTAAAATC CTGGTATAAC
AGCATTATTC GAGACTTGCA ATGGCCCGAA AATAAGCCGC TGCCAATGAC ATGCGAAGTA
AAAATCGATG GACTTGCGCT AAATCTTATT TATCGAAATG GAACTTTGGA ACAAGGGCTA
ACCCGAGGAG ACGGTGTTAC TGGAGAAGAC ATATCGCTAA ACGTAAGAAC AATCGAAGAA
ATTCCTACGC AATTGCATGG TGAAAATCCA GACGATATTC CAGAATTTGT GGAAATCCGC
GGCGAAGTAT TTATGAAGTG GGCGGATTTT AGAAAGCTAA ACATTGAGCA AGAAGATTTA
GGAAAGCCTG CTTTTGCAAA TCCAAGAAAT GCGGCTGCAG GATCTTTAAG ACAAAAGGAT
CCTAGAATTA CATCTACAAG ACGCTTGAGT TTTATAGCAC ACGGATTAGG AAATCTAAAG
TGGAAGAATG CTCATGCTCA AACATCCTTC AACCAATCGG ACGCTTACGA ATTGTACAAA
AAATGGGGTA TTCCTGTTTC TCCATATACG CGCAAGGTTA CGTCTTTTGA ACAAATAGAA
GACATGATTG ACTACTATGG CGAGCATAGA AACACTATTA TTCACGCATT AGATGGAATT
GTAGTAAAAG TAGACGATCG CGCATTGCAA AAAAAGCTTG GTGCAACTTC TAGAGCGCCG
CGTTGGGCAA TTGCGTACAA GTATCCGCCA GAAGAAGTTA ATACGCGCTT AAAAGATATT
GTTGTTCAAG TTGGAAGAAC AGGAAGAGTA ACTCCAGTAG CTGTTTTAGA GCCAGTAACT
GTTGCAGGCT CCACTATATC TCGTACGACT TTGCACAATC CATACGAAGT TGAACATAAA
GGTGTACTTA TTGGAGATAC TGTTGTTGTG CGTAAAGCTG GAGATGTTAT TCCAGAATTA
GTTGGACCTG TGCTCAAATA TAGAAATGGC AGAGAAAATG AATTGAAAAA ATTCGTTATG
CCAGAGTATT GTCCATCTTG CGGAACAAAA CTTGCTCCTA CAAAAGAAGG CGACAAAGAT
ATTCGCTGCC CTAATGTAGA AAATTGCCCA GCTCAGCTTA CTGAGCGCAT AATCAACTTG
GCTTCAAGAC AAGCTTTTGA TATTGAAAAT CTTGGCGAAG CATCCGCTCT TGCTCTAACT
AACCCAGAAG ATTCTAGGCC AATAACGTCA AAAGTTTATA TTGAAGATAT AAGCAAAATA
GTTGTTGAGC GTGGATCTTC TAATCCGCCG ATTCTACCAG AGTCGAATTG CGATCTTCCT
GCTCCTCAAG CTCCTGTTCT TACTAGCGAA GCCGATATTT TTAACCTTAG TGCTAACGAT
TTAAGAAATG TTAAAGTTTG GAAGGAAATT CCGCTTGTTG AAGAATGGGA AGAAGTAGGA
AAAGACGGAA AACTCAAAAA ACGATCTAAA AAGATTGGCG GAAGTGGATT ATGGAGGCAA
GTCTCAGCTT TTTGGACTAG GCCTCTAGAA GCTACTAGAA GAAAGTCGAG TAGTGATGAG
TCTAACGAAT CTTTTAACCC AAACTACCCA ATGTTTGAAG TTCCTGTAGA TGCTTACGTA
ACAAAGCTAG TTGAAAAGAA AATTCGCAAT GTTCTTAAAA CAGTTGAAGC GCCAGAATAT
ACTCGTCCTA GCGAAACAAC AAGAGCAATG CTAGAAGAAA TAGCTCAAAA AGGTAAGTCT
GCGCCTCTTT GGCGTGTGCT AGTGGCACTT TCTATTCGCA GGCTTGGTCC GCCAACAGCT
CGCCTTATAG CTGCAAGATT TGGCTCAATT GAAAATATTG CAAATGCGAC TATTGAGGAT
TTAACTCAAA TTGATGGCGT TGGCCCAGAA ATTGCTCTAG CTGTTTACGA TTGGTTTGAA
AAATCAAAAG ATTCTAACGA TTGGCGGAGC GAAGTTTTAA GAAAATGGAA AGAAGCTGGA
GTTGTTTCCA ATAATCTTGA GCAAACGCTT AGTGGCAAAA CTGTTGTTGT TACAGGGTCT
TTAGAAGATT TCACACGAGA TTCTGCTAAG GAGGCTATTG TATCTAGAGG CGGAAAAGCT
GCATCTTCTG TTAGTAAAAA AACGTATTGT GTGATTGTTG GAGCAAATGC TGGATCTAAA
GAAGCTAAAG CAGAAGAACT TGGCATACCA ATGTTGAACG AGAATCAATT TAAGATTTTA
CTTAAAACAG GTAGTGTTGA ATCTGCACTA AAAAGCGATA TTACACTTGA TTCGCAAAGT
GAATTGTAAA TGCAAAACCA AGTGCAATCT AGCAATAACG CTGATGATAG AAGCATGCAG
ATTGCGCTAC GTACAATCGA TACGCTTTGG GAAAGCAAAA ACTCAATTCC TGTTAAGCTA
TTTTCAAAAA AACATATTTT TAACGATTTT CCTTTTATGC CTAGCTCAAC AAAACTGGGC
TGGATTAAGA TTTATGGCAA AAAACAAGGT ATTTCAATTG GATTGTTTAG CAAAGATTGC
AAACGTTTTT ACCAAGTTGC TGTTGCTGAT TTAGAAGGCA GAGTTTACGA AGGGCACACT
GTAACAATTG AAGATACAAC GGAAAATATA CCCGAATTGT CTTTTGTTGA GCAAAACTCT
ATGACTCTTT CTAACTCACA TAGATTCTAC GGTTGCATTG ATAAAAAAAC TACTGCAAGC
CATATCAAAA GTTGTTTTAA GAATAATGAT TTAGTTGTTA TTAAGGGAGA TGTTGTTGTT
CAGACTTCTA AAGATGACGG AATTCAATGG GTGTCGTCTT GGATTCGCAA AGCAAATACT
AAAAAAGAAA CTTATACGCT AGAAGAAACG CGTGTAGATT TGCCTAATAA TTTGCGTTGC
AATCTTAGTT ATTTTGACGC AATCGCTATA TCCTATTTTG CATCATTCTT TGTGCCAGAT
ATGTTGTTAG CTTTTAGTGG ATTTGGGTCA GGAAACATAT TTAGGCATCT TACAAAAGAA
GCACCTTTGA GCGCTATTAG GAGAAGCGTT TGCGATGCAA ACACAGCGGA AAGAGCTGGT
TTACGCGTTT CTGCAATGGA GAAATATTTT ACGTACTTAA TGGCAGACGC TGGAGCATTA
GAGGATGCTG GGGCATTAGA GGCTGAACAT GCCGCTGAAA TATTGCATTT GCAAAAATCT
AAATGTTCAG ACGCAAACTT TTTAGTTTGG GATGATTCTT TGGAAGCAAA ATCCGCGTTA
AAAGCTTTGC GTATAGAAGG AGCAATAAAT AGATTCCAGT CTATTAGCAA TTGCTTAGAA
GAAAACTGCT CTAATGGCGG CGATTTAACA GAAAATAACG CAACTTATAA TCAAGTTTGT
GCAATGGATA TGGCTTTTAT AAACGATCCA GCTTTTTGCG CAAGTGGCGA AATTGACATG
AATTCTTTTG GCAATCCGTT GCAAGACAAC AATATTAGGC CATTATTGCA TTTGCTTAAT
CGTGCAAGAA AATCTAATGA TTTGTATATT TATAAAGCTA ACGGATCTTC TGAATGGTCG
TACAGGCAAA GACTTTCTGA ACTAATCAGA AGTCTTTATT TGCCTTTTAG GTTCGATGCT
GATTTTAGAT CTAATTTAGA TAGTGGAAAT GTTGCATTAG CATTTATGGC AACAGGCAAT
TCAATGATGC CTACTTTAAC ATACGATTCT GCTAAAAAAG ATTTTGTTCC AATAAGCGAA
CAAAATAGAT CCAAAATGAC AACTAACTAC AATCTTCGTA TTGGATTAAT ATTGGCTACT
ATTGCTTTTG GAGCTAGCGA AGAAGTGCAA AACGTTTCAA TACGATTGGA TTCAATCGGC
TTAGAGGAAA TGGTTGCAGC ACAAGACGTT GCAATGAATA AAATTTTAAG CCAAACGATT
AATGCGATTA ATCACATGAA TAAAAATGCT AAAGGCGATC CAAAAGATGG AGATATTCAT
GGAAATTTAG GATCGAACGC AGATAGTAGC TCGGATAGTG CTTCAGATAA TTTTGTTGAA
AGCGTTGTAG AAAACCTTGA AGACCCAATA GCAGCTTTTA GCAAATCGCC TTCGATTATA
CCTTTGCTAA CTGTTACTTT TACTAGAAAG TCGTTCTTAA AACACATACG CGCATACGGA
TTAAATAATC CTCTTGAAAC CTATAAAAAG TTTAATGCAA CTTTGCAAGT CGACGAAAAC
GGCGCATTAA GCCAAATTGA GCCAACGTTT GACTTAAGAG ACAGCTGCTT TGCGCCGCAT
GGTGCTCAAG AAGAACCAGA GTTTTCCGAC ATAATTTTTG ACGCAAAGTC GCAAGAATTG
TTAGCGACTC AAGATGCAAA AGGCCTTTCA ATCCAGCGCG AAGACGTTTT ACAACAAGCG
GTTGCTGATT TTAATCACAT AGCGTCTAAA GCAATTATGA CGAATGCAGA AAAAGCTCGT
ATGGCAATGG GTATTGTTGA AAGCATTAAC GATCCAGAGC TAAATAATCA AGCAAACCAT
GTAATAAGCG CGTTAATAGA CGAAAAAGAA ATACCAGAAA TATCGTTTAG CGCTTCAAAA
GATATTTACA ATATGCGAGT GCGTGCTCAC GAACAATTTA TGAGTGGAGA CTTAGACAGT
GCAATCGAAG AGTATGAAAA CAATATAAAG CATTTTGACG ATATGTTTGC TTCTGGAGAC
GTTGTTCCAA GATACTTTAA CTCGTATGCT GAGCGCGTTG TTTATAATCG CATGTTTGCA
ACGCAAAACG AGCAAATGAG GCTTATACCA GATGGACTTT TCTACGCGCA TATGGAGATT
GCGGATTTAC TCGGCCAGCT TGGAAGAAGT AAAGAGGCGC TAAAACATCT AAATACAATG
GTTTCTTACG CTCCAACATA TGTTATATCT CACTTAAAGC TAGCTTCGCA ATTATCTCGT
CAAGAAGATT GGCCTTCTGT AGAAGCAGTA TGCTTAAACG CTTTACAAGT CTGTTTTGAT
AGAGAAGACG CTGCGTTTAT TTACTACAGG CTAGCATATG CAGAGTGGAT GCAAGATAAC
TTCCCTCTAG CTGTTGCTGC ATATATGGTT GCAGATGACT TGTTTAGCGA AAAAAATGAA
TCTCTAGAAG TAGAGCTTGC AGAACTCTTA AGTAGAGTTG AATCTCAATG CATTTCTGTT
CCTAGAAGAT TGCATCAAGC AAAAGAAATG CTAGAAATCA ATAATATTGT GAATTGGCCA
GATGTTAATG CATATGAGAT TATTGACGAA GCTGCAAAAG TCACTGTTAA TGAGGGTATG
TTTGTTATTG CGCGAACTCT TTCTGTTGCT AGATCTAGAA TGCTGAGAAA CGATTCTTCT
GAAAGTATTG TTCAAATGCA ATTTTTGCGA TCTCTTAACG CTTAAATGAC TTTATTAGAT
TCAAATTTAA CTACTCAACT TGCTGGATTG TTAGAAAAAA TGGTTAATCC GATTAATCTT
GTTGCGTACG TTGATAGTAG TGAAAATTCT CAAAAAGTTA TTGAGCTTTT GCAAGAAGTA
GCAAATCAAA GCAACAAAAT TACTGTTATA AAAGATGATA GTAGCACGAA GCGAATCCCA
AGTTTTTCAA ATCCTCAAAA TAACATTTCT GTAAGCTTTG CAGGTTTGCC ACTTGGTCAC
GAGTTTAGCT CTTTAGTTTT GGCGATTTTG CAAGTAAGTG GTTATGCTCC AAAAATAAGT
GACGAGCAGC GCAAAGCAAT TTTGCGACTT GGAAGTCATG ATGTTACTAC GTACATGTCT
GTTACTTGCA TTAATTGCCC AGAGGTTGTT CAGTCACTTA ATACAATTTC GATTATCAAT
CCAAAAGTAA AGCATATTAC TGTAGAAGGA AGCGCTTTCA AAGACGAGGT AGATGCTCTT
GGTGTAATGA GTGTTCCTGC TGTTTTTGAA AACGGAAAGA TGATTTCGTC TGGAAGGTCA
TCTATAGACG AATTAGTTGC GATGCTTTTA AGACAAGAAG AAAATAGCGA TTCTTCACTA
GCGCAAAAAA TGAACGCTAA AAACCCATAC GACGTTCTTA TTGTAGGCGG AGGTCCTGCT
GCGAGCGCTG CTGCGATTTA CACAGCTAGA AAAGGTCTTA AAACAGCAAT GATTATGGAC
CACAGAGGCG GTCAAGTTGT TGAAACAGAA AGCATTGAAA ACCACATTTC TCAAACGCAC
ACAACAGGCG CAAAACTTGC TAACGATTTA ACAAACCACA TTGCTCAATA TAATATTGAC
GTATTTACTC CCGATTGGGC TACGTCTTTA GACGTTGCAG AAGAGCCTTA CGGATTACAC
ACGATTAACA CTAAATCTGG CGGAAGTCTA AAAGCTAAAG CGGTGATTAT TGCAACAGGC
GCTACGTGGA GAACACTTGG CGTTCCTGGA GAAGATGAAT ACAGAAACAG GGGAGTGTCG
TTCTGCCCGC ATTGCGATGG CCCTTTGTTT AAGAACAAGA ATGTTGTAGT TGTTGGTGGA
GGAAATTCTG GAGTCGAAGC TGCAATAGAC TTAGCAGGAA TTGCAAATCA CGTTACTGTT
ATAGAGTTTA TGGATTCTCT TAAAGCGGAT CAAATATTGC TAAACACTTT GCATTCTCTT
TCTAATACGA ATGTAATAAC AAGTGCATCT CTTAGCAAAA TAGAAGGAGA TAACAAAAAA
GTTAGCGCAG TGCATTATAT GGATCGCAAT GAGAATGCGG AAAATCGTGA GAAAATTTTG
CACACAGACG GAGTGTTTGT TCAAATTGGT TTAATGCCAA ATACAAAGTG GGTGGCAAAT
AAACTAAGCT TAAACAATCG GGCAGAAATA GTAACAGATA GAAAAGGATG CACGAGTATT
CCTGGCATTT TTGCTGCTGG CGATTGCTCG GATGAGCCTT ATAAGCAGAT TGTTACAGCA
TACGGGTCTG GCGCAAATGC AGCTCTTAGC GCTTTCGACT ATTTAATTAG AGACCCAATG
AGCCTTATTG GTACGCATAT TCTTCCATTT AAGGTAAATG GATACAAGAA TGGCAATTTT
GTAGAAGTAA GCGACAATGA CGTTCTTGGA AAATGGGCTA TTTTCTTCTT CTATCCAGCA
GACTTTTCAT TCGTGTGCCC AACAGAGCTT GAAGATCTTG CAAACCACTA TGAAGAGCTT
CAAAAGTTAG GTGTAGAAGT TTATTCTGTT TCAACAGACA CACACTTTGT TCACAAAGCT
TGGCACGATG ATTCTAAAGC TATTGCAAAA GTTCAATACA CAATGCTTGG AGACCCAAAT
GGCGCGCTTT CTAGAAACTT TAATGCGCTA AATGAGGAAT CTGGTTTAGC TCATCGCGCA
ACTTTTTTGG TGGATCCTCA AGGCAATATT CAATTCTATG AGATGACAGC AGATGGAATC
GGCAGAAACG CCGACGAGAT GCTTCGCAAA GTTAAAGCTG CTCAATTTAT TGCAGCCCAT
CCAGGAGAAG TATGCCCAGC AAAGTGGGAG CAGGGAGAAG AAACACTTGC TCCATCTATT
GACTTAGTTG GGAAAATCTG AAGAGGTTCA AAAGTAACTA TTAAAGTTGC AGAACGTGGA
GATAAGCGCT CGCTTATGGA TCAAGCAAAC TTGAACGCTG AGCAGTCTCT AAAACAGATG
AAAACAAGTA GGATTTCTAC TTTAGAATCT AGAACTAATG CTATGAATCA AGTTGCTGCA
GCTCTTTCAA TGAGTGAAGC TCCTTTGCGA ATTGAATGCT ATGATATTTC AAACTCGGCT
GATGGAAGAT ATCAAGTTGC ATCAATGGTT GTTTTTGAAG ATGGAATTGC TAAGCCTAGT
GAATATAGAA GATTTTCTAT AAAAGGCCCT AATGGCATTG GCCAACTAGA CGATTTAAGC
GCATTATATG AAACTATTTC TAGACGTTTT AAGCATAAAG ATTACTCTAA AAAATTTGCG
TACAAGCCTA ATCTTGTAAT CGTCGATGGC GGTATTGAGC AAGCAAAAGC AGCTCAAAAA
GCAATGATTG ATTGCAATGT TAAAGACATA ACAGTATGTG GATTGTCTAA AAAATTAGAA
GAAGTTTGGT TACCTAATAG TCAATACCCA ATTATTCTAA AAAGAAGCTC CGAAGGATTG
TATTTGCTTC AAAGAGCTAG AGATGAATCT CATCGCTTTG CGATTGCTTA TCATAGGAAA
AAACGTGCAA AGGCAATGTT GTATTCATCT ATTGACTCAA TTCCTGGAAT TGGCGAATCT
TATAAAAAAC GTTTGCTTTG CGCATTTGGT AGTGTTAAAA ATCTAAAAGA AGCAAGCATA
GAAGAGTTGC AAAAAGTTCC TGGAATAGGT TTGTTAAAAG CTAAAACTAT TTATGAGTTT
TTGCACTCTC AAGGAAATAA TAATCAAAAA AACAATGTAC TTCAATCGTT TATTGATTCG
GCGCCAATTA TAAAAAATAA TGGTAATTTA ATATACGACT TAAGTAAGGT TCCTTCCGAC
TTAAAAATAA CTGTTCAAGG TGCAAGAGAG CATAATCTAA AGAACGTTAA TTTGCAATTG
CCTAGAAATA GGATGATTGT TTTTACTGGA TTATCTGGTT CTGGTAAATC TTCTCTTGCT
TTCGACACTC TTTTTGCAGA AGGTCAAAGG CGTTATGTGG AATCCTTAAG CGCGTATGCA
AGGCAATTCC TTGGAAGAAT GGATAAGCCA GACGTAGACT TTATTGAAGG CTTAAGCCCA
GCAGTGTCTA TTGACCAAAA AACCACTAAT CGCAATCCTC GTTCTACTGT TGGTACGATT
ACGGAGATTT ATGACTATTT AAGGCTTCTT TTTGCTCGCG TAGGTGTTCC ACATTGCCCT
AAATGTGGCG AAATCGTTAG TGCGCAAACC CCTCAACAAA TAGCTAACGT ATTGCTTTCT
TTGCCGCAAA AAACAAGGTT GCAATTACTG GCTCCTATTG TTAACGGCAG AAAAGGTGAG
TTTAAAGATA CTATTACTCT TCTTAGGTCA GACGGCTATT CTAGAGCGCT TATAGATGGG
CAAATGCGAG AGCTTTCCGA AGATATTATT TTAGAAAAGC AAAAGAAACA CACAATCGAA
GTTATTGTAG ATAGATTAGT TATAAAAGAT GGTATACGTA CACGTCTTAC AGATTCTATA
GAAACAGCGC TAAAGCTTTC TAAAGGTATT GTTGTTGCGG ATTTTGTAGA CGAAGATGCT
TCTTCTAAAA ACAGGCGTCA AAGTTTTTCC GAGAACATGG CGTGCCCTAA TAGTCATCAA
TTTAATCTAT TAGAGATAGA GCCAAGAACG TTCTCATTCA ATGCTCCGTA TGGAGCATGC
CATGATTGCT CTGGAATTGG TTACAATCTA GAGATTGACC CTGCTCTTGT TGTTCCAAAT
ACAGAAAAAT CACTTAACGA AGGCGCTATA GAACCTTGGG CTTTGAATAA AGCAGCTGGA
GAATACTACA GGCACGTGTT AAAAGGCTTA AGTGTAGAGC TTGGCTTTAG TATGGATACG
CCGTGGGAAA ATCTTCCAAA AGATGTGCAA GATTCAATAC TTTATGGCCA TGATTTTGAA
GTAAAAGTAT CGTATAAAAA TCGATGGGGT AGGCAGAGAG AGTATTCAAC AGGATTTGAG
GGCGTAGTGC GTACTCTTAT GCGCAAGCAT GACGAAACAG ACTCAGATCA AATGCGTCAA
TACTACGAGT CATACATGCG AGAAGTGCCA TGTTTAACAT GCAAAGGAAA AAGACTTAAT
CCAGAAGTCT TGTCTATTAA AGTTGGCTCG TGCTCAATCG CAGATGTATG CGATATGCCT
ATTGAAAAAA GTCTTGAGTG GATTAATTCG TTAAATCTAG AAGGCGCAAA AAAGATAATT
GCTAAAGAGA TTGTAAAAGA AATCAAAGCA AGATTAGGAT TCTTAAATGA CGTTGGCTTA
AACTACTTAA CTCTTTCTAG AGCAGCAAAA ACTCTTTCTG GCGGAGAAGC TCAAAGAATA
AGGCTTGCAA CGCAAATAGG GTCTGGACTA GTTGGAGTTA TGTACGTTCT TGACGAACCG
TCTATTGGTC TTCATCAAAG AGACAACGAA AAGCTTATAT CTACGTTGCA CAATCTTAGA
GATCTTGGAA ATACGCTTAT AGTTGTAGAA CACGACGAAG ATACAATACG AAAGTCAGAC
TGGCTTGTAG ACATTGGTCC AGAAGCTGGA GAAAACGGCG GAGAAGTTGT ATATTGCGGC
CCTGCAAAAC ACATAACAGA GGCAAAGCGA TCAATCACAG GAGACTATAT TGCAAAAAGA
CGCACAATAG ATGTTCCTAA AAAGCGCCGT AAAATCAACA AAAGTCGTAT GTTAACTATT
GTTGGTGCAA AAGAGCACAA TCTTAAAAAC ATAGATGTAG AAATACCTTT AGGCGTATTT
ACTTGCATAA CAGGAGTTTC TGGATCTGGA AAGTCAAGCT TAATAAACTC AATACTTTAC
CCAGTTTTGG CAGATAAGCT AAACGGCGCT CGCATTGTTC CAGGATTGCA TAAGCGCGTT
GATGGAGTAG ACAATTGCGA TAAGGTTGTT CACGTAGATC AAAATCCTAT TGGTAGAACA
CCAAGATCAA ATCCTGCTAC ATATACTGGA GTTTGGGATA AGATCCGTTC GCTTTTTGCT
CAAACTCCAG AAGCAAAAGT TAGAGGGTAC GGCCCTGGAA GATTCTCGTT TAACGTAAAA
GGCGGAAGGT GCGAGGCTTG TAGCGGAGAC GGAACGCTTA AAATCGAGAT GAATTTTTTG
CCAGACGTAT ACGTGCAATG CGAAGAATGC CACGGAAAAA GGTATAATCG AGACACTCTA
GAAGTAAAGT ACAATGGTAA AACTATTTCA GACGTGCTAG ATATGCCAAT ATCGCAAGCT
GCTGTGTTCT TTAAAGCATA TCCGTCTATT TCTAGATACT TAGAGACTTT AGTTAAAGTT
GGCTTAGGCT ATATTCGGCT TGGTCAAAGT GCGCCAACTC TTTCTGGCGG AGAGTCGCAA
AGAGTAAAGC TTGCTACGGA ACTACAAAAG CGTTCTACTG GAAAAACCGT TTATATTCTA
GATGAACCTA CTACGGGCTT GCATTTTGAA GATGTTCGTA AGCTTTTAAG TGTTCTTCAA
TCTTTAGTAG ATAAAGGCAA TAGTGTAATA GTTATTGAGC ACAATCTTGA TGTTGTAAAA
TGCGCAGATT GGATTATAGA TTTAGGCCCA GAAGGAGGAG ATAAAGGCGG CGAAATCGTA
GCAACTGGAA CTCCAGAAGA TGTTGCAAAA GTGCAATACA GCTGGACGGG TAAATTCTTA
AAGTCAATGC TCATGAAGCA AGGAATCCGA CTTCACGCAA AAGCGACTAA AGCAGTAGCA
GCTCAAAACA TGATGCGTAG AGCCGAACGC TTATTGAACG AAACAAGCGA AGCTCAAAGC
CGCGAAAAAG TAGCAGATAT TAGATTCCCA GAGCCTGCTC CTTGCGGACG CACTCCTATT
ATGGCTAAAG ATATTTCAAA AGCTTATGGT TCAAACATCG TATTTGCTGG AATAAATTTG
GCTATAGACA AGGGCTCGAG AGTTGTTATT TTGGGATACA ATGGCGCTGG AAAAACTACC
ACTTTGCGCA TTCTTGCTGG CGAAGAAAGC GCAGATACTG GCGTTGTTGA ATATGGACAC
GGATGCAAAA TAGGATATTT TGCGCAAGAG CACGATACTT TAGACTTAGA TGCAACTGTT
TTAGAAAATC TTCAACACGT TGCTCCAGAA TTAAACGACA CTCAAGCAAG ATCAATGCTT
GGAAGCTTCC TGTTTTCGGG AGACGACGCC ATGAAACCTG CTAAAGTGCT TTCTGGCGGC
GAAAAAACTC GCCTAGCATT GGCAACTCTT GTAACTTCTA AAGCAAACGT TCTTTTACTT
GATGAGCCTA CTAATAACTT AGACCCAGCT TCTCGCGAAG AAATTCTTAA AGCTATTTCT
AAGTACGAAG GCGCAATTGT GTTAGTTACT CACGACGAAG GAGCAGTTCT TGCGCTAAAC
CCAGAAAGAG TTCTTCTTAT GCCAGACGGC GACGAAGACT TGTGGAGCGA CGACTATCTT
GATTTGGTAG CGGAAGAATA GCATGTACGC ATTGATGTTA ATAAAATCGC TGGAAAGCCT
TTAAGCACCA ACCCTAGAGC TATTAGTTTT GCTATGCTTC CTGTTCCAGA TCAAGCAGTT
GGAGTTAAAA GCACGCTTAG ATTATGGATA CAACACCCTA AAGGAGACGT TGTAGACGTT
GAGGACGCAA AAGCAAATGT TAGAGCACCT TTCAGCTGGA ATTGGGGTCG CGTTCTTCTT
CTTATAGTCG TTTCAATTTT GATTTCTTTG TGGAATCCTT GGTCTAAATT GTGGAAAATA
AAACTTAATA CAAAAAGTTT TAATCAAAGA CTTTTACTCG TTTTATCTTG GACTCCATTT
ATTGCTATAG CTGTTGTTGC AATCGTTTGG AATGTTTTTA ACGGTATTCC AATGCATTTT
GACGTTGCTG GAAACTACAC GTACGATTTT GATCAATATG CGCGCACAGC AGACGCTCTT
ATTAAAGGCA AAACATATCT TGACTTGCCT GTTCCTAAGC AAATGCAAAA TCTTACTAAT
CCGTACGATC CAATTGCAAG AAACAAGCTT CTTTCTGATT TAGTGCACAA TATTTATTGG
GATCACGCAT ACTACAACGG TCATTGGTAC TCGTATTTTG GTGTAATTCC AGCTGTTTTA
TTCTTTATGC CTTATAGACT TATATCGAGT TTGTGGATTA ATGGCGGAGC AATGCTTCCA
ACAACAATCG CAACTCTTAT ATGCCTAGTG GGATTCTTAA TTTCGGGCTC TCTTCTAGTG
ATTAGACTTA TTGAACGAAT AAACAAACGA GCGTCTCTTG CTTGCGTGTC TATTTGCTTA
GCATTGTTCT TTATTACATC TAACACGGTT TACTTGTGGT TTAGAACATC ATTCTATAGT
GTTCCAATGG CAGCTTCGCT ATTCTTTACA TCTTTAGGAT TATGGTTTTA TCTTGGCGCT
AATCAAGCAT CTGCTAAGCA CATTGCATTA GGATCTTTGT TTATATCTCT AAATCTAGGA
TGCAGACCAA CATTTATAAT CGCGTTTTTG CTTGCAATAC CGCTTTTTTA CAACAATATT
TACTTCTATT TTAAGCATTT AATTATGATG CTTCTGTGCG ATTGTGGCGA TTCAGTTTTA
GCTCCAACTC CTGGGTATCC TCTTATTGAA TCTATTGCAA GACTGCAAGG CGTAAAATCT
ATACCATATC CGCTTGTTTA CGATGGTTCT TGGACTATTG ATGTTCCAAG AGTTAAAGAA
CTTTTGCAAA ACGCAAATAA TCGTATTCGT GCTCTTGTTT TAATAAACCC AAATAATCCA
ACAGGCTCTT ATGTTAAGCC AGAAGAAAGA GAGCAATTGT TGAGTTTATG CAATAAAAAT
AATGTTGCGA TTATTGCAGA TGAAGTTTTC TACGATTACT CTTTAGAACC ATTTGCCAAA
AATTCAAGAC TTGCAGGAGA ACAATCAACA CTTGTTTTTG CTTTAGATGG ATTTTCAAAA
ATGCTTGCAG CTCCGCACGC AAAAGTTGGG TGGATTGAGG TTTCGGGACC AAGTCAAGAT
GTGCAAGAAG CAATGAAACG ACTTGACGTT ATTGCGGATG ATTTTCTTCC AATTGGCGCA
ACTGTATCAG AAAGAATTCC AGAATTATTG CAATGCGCTA AAGAGCAAAC TGCGATTGTT
CAAAGTCGAG TACGCTCTAA TCTTAAAACG CTTAGAAAAA TGCTTGCAAA CTACCCAAAT
TGTTGCGTTA GTGCATTGCG TGCAGAAGGC GGATGGAATA TTTTGTTGCG CGTTCCTTCT
TGTATAGATG ATGATTTATT AGCTTTGCGC TTAATTAAAG ACTACAAGCT GGTTTCTCAG
CCTGGATATT ATTTTGACAT GCCAACTAAT GGATACTTAG CATTGTCTTT ACTTCCTAAA
GAAGATCAAT TTGAAAATGG CGTTACTTTA TTGCTGAATA CTGTTCATAA AATACTAGAA
ATGAACGAAG CTTCGCACGA ACTTTATGTT TCACAACCAG CGTTAAGCTC TTCCGTAAAA
GAGCTAGAGC GAGAGCTTGG AATCGAGATT TTTACAAGGT CTTCTCAAGG AATTGCATTA
ACGGTTGACG GAGCTGAGTT TTTAACATAC GCGCGCCAAG TTTTAGACCA GGCAGATTTG
CTAGAAGAGC GCTACAACAG CACTAAGCCT AGAAAGCAAC TTTGCAGCGT TGCAACTCAG
CATTACATGT TTGCTGTTGA AGCTTTTGTA GACATGATTC GCAGCATAGA TTCTAACGAG
TACGAGTTTT CTTTAAGGGA GACTCGCACA AAGAACATTA TTAATCAAGT GACTTCAATG
CGCGCAGACC TTGGTTTGCT TTATCTTTCT GACTACAACA AAGACGTTAT TGGAAAAATG
CTTCGAGAAA AGCATCTTGA GTTCCATCCT CTTTTCCGCG CTAATTTGCA CGTTTTTATT
TCTAGGAACA ATCCGCTCGC AAATCGCAAG AAGCTTACTT TGGAGGATTT GCGGCCATAT
CCGTTTATTC AGTACGAGCA GGGAGAAGAC GGGAGTTTCT TCTTTACAGA GGAAGCGGTT
TGGCCTCAAC ATCCGCCTAA AAAGATTAAT GTTACAGACC GCGCAACCAT TTTGAACTTT
ATTATTGGCC TTAATGGTTT TACGATTTGC ACTGGAATCG ACAATGGCGA TTTGAACAAC
GAGAAAATCG TGACCATTCC GCTGGATTGC GAAGAAACCA TGCTTGTTGG GTGGATTAAG
AACGAGCGCA CGAATCTTTC TCCTGCAGCG CTTGCATATC TTTCTCAACT CGAATCTGTG
CTAATTAAAC ACGGGTATCA AGTAATAAGT AGAGCTAAGT AGATGAACAC AGAATCTGTT
GAAATTCACG ACGTAATGTT CGATTATTGC AAAGTTTTGC TTGAGTGGAA TTGCAGGAAT
TGCTTGCAAA AACAGTTCCC AGATTTAGTA GACACGATTT GCCCTAATGG CACTTTTGGA
AAAGACGATT TGGCTGGATT CTATGAGTTT GAAGACCGCA TGGACGGCGG CGAACTGTTA
AAAGACCTTT TGCCAGAATA CGAGAGGCGA TTTGGCAAGG ATCTTAGCAA CGCTTTTCAA
TGGTATTGCG CACACTACGA TCAAGTTCTT ACGCGAATGA TGCCTGGAAT AGTCGATTTG
TTGCACGATT TGCGCAAAGC TGGGTACGGC GTTTGGGGAT TGACTAACTG GTCTAGAGAG
ACTTTCCCAC TCGCATTGCG TAAATTCCCA GAACTAAACA CGCTTTTGCA GGGAACGGTT
ATTTCTGGCG TTGAGCATTT GCATAAGCCA CAGCCCGAGA TTTTTGAGCT TGCTATGAGC
AGATTTGGAT TGAAACCGCA AACAACTGTT TTCTTCGACG ATAAACCAGC AAATATTGAT
GGCGCGCATA ACGTTGGAAT GCATGGGTTT GTTTTTACTA CAGCGCAAAA AGCTAGAGAA
GATTTGGAAT CGCTAGGCGT TAGATTAATG ACTCCACTTC TAAGTATAGA TGTAAAAGAT
GCTAGCAAAT GCTTAAAAAA ACCAAACGAA TCAAGCAATA AGTACTCTAG AGGCGTTCTT
GGATTAGTAA CAGGATCAAA CGCATACCCA GGAGCGGCTG TTTTAAGCAC AAAATCAGCA
GCATACAGCA ATATTGGCAT GATTCGCTAC GCGGGGCCAT TTAGAGCGCA AAATCTTGTT
TTACAAGCAG TTCCAGAAGC CGTTGTTTCA GACTGCTTGC AAGGAAAAGT CAATGCTATA
ACTGTTGGAT CTGGAATCCC AGATTATGAG CATTGCAATG ATGATTCAAC AAAATCGCAA
CGAGACTATA TTTTAGACTT GCTTAAACCA TATAGCGCGA ACCTACCACC CGTATGCGTA
GACGCTGGAG CGCTTGATTT ATTGCCTAAA AAAGTTTGTG AAAAAGTTGT TTTAACTCCT
CATGCTTTAG AATTAAGCAA GCTATTAAAA CGTTATAACC TTGATTTTAG CGCGGAAAAT
ATTGCAAAAA ATCCTATAGA ATTCGCTCAA AAAGCGGCAA ATCTTACTGG AGCAACTGTT
CTTCTTAAAG GATCCACCAC TGTTGTTGCA TCTGCAGAAA GTTTGAACTT GCCAATATTT
ACTTGCACAT ATGGCCCATC TTGGCTTGCG ACCGCTGGGT CTGGAGATGT TCTTGCGGGT
ATTTTAGGCG CATTATTAGC GCAGAATAGT GCAAACTACG CATTAATCGC TGCTAGCGCG
GCTGCAATAC ACGGCTTGGC TGCAAATTTG AAGTCGTATG CAAAAAGTGT TTACAATTGC
GAAAATATTG AGCGCCCAAT AGTCGCAAGT AATATTATTG ATGCATTGCC CTATGTTCTT
GGATCTTTAA TTAATCTTGA TATGAAAGAT TGCGACTTAG CGTACGGTTA TAAAACTGTT
GTTACTGGTC TTAACGGAAG TGTAGAAGCT GGAGAGGCTT TAGCTTTGAT TGGGCCTAAT
GGTTCTGGAA AAACAACGTT TTTGCAGGCG ATTATTGGTA TTGTGCGAGT GAGTAATGGA
AGCTTAACAA TGCCAAAAAC GGTTTCTATA GGCTACGTTC CTCAACAAGT TGATTTGGAT
TTGACTTTTC CAATCACCGC TCGTCAAGTT GTAGCAATGG GCTTAAGTAG GCAAACTGGA
TTTTTTGGTT TGCTTAAAAA AAGTCAGAAA GAAGCTGTTG AGAGCGCTCT TAATCATGTT
GGTTTGCTAG ACAGAGCAGA TGTTAGATTT GGTGATCTTT CTGGCGGCCA GCGTCAGCGA
ATATTGCTTG CACGCGCTAT TGTTGCGCGA CCTACGTTGA TTCTTTTAGA CGAGCCTTTT
AACGGATTAG ACGAGCCGAA TCGAAAAGAA TTGCTAAACA TTATGAAGTC CGCTAAAGAA
GAGGGAATTT CGTTTATTGT GTCTACTCAC GACTTGGTAA TCGCGGATGC GATTTGCGAA
AAAGCCTTGC TTTTGGCTGG TCGTCAAGTA GCTTTTGGGC CTCTTAGAAA AGTCATGACT
AAAGAAAACA TATCTTTGGC TTATGGTGGA AGTATGCCAG CTGCAAGTGC GGGCCTTACT
TTGAATCAAT TAGCATTGGT TGAGTCTTTG CGAAAAATCC TCGAGCCAAT ACCAGGATTT
GACTTTATTG CGTCCGCTCC CTACATTTTT AGGCCTTTCT GCCTTCTTAT TGTTCTTGCA
GTTGCTAGCG GAATAGTTGG CGTGTTTGTT AACTTAAGAT GCGCCGAGTT TAATGCGGAG
GCTTTGGTTC ACGGGATTTT TCCTGGAATC GTAGTTGGAG CGTTATATGG AGGAATTGGG
CAAATCATTC CAGGAGCTTC GATTTGCGCA ATTTTTCTGG TTGCTGCTCT TGTGTGGGCA
TCTAGGTCTC AAAAAATCAA CGAGTCAATA ATTGCAACAG TTTTAACAAC ATTTTTTGCG
CTTGGAATCG TAATATCTCT TAAAAAGGGA GATATGTCTG GTCAGCTTGA ATCACTTATG
TTTGGACGTT TACTAGATGT TACAGACGAT AGAATGACTC AAGCAATGTT TATTTGTTTA
TTTGCAATCG CATTGCTTGC GCTAACTTGG AAGAAGCAAA TTGTTGTTGC GTTTGACCGT
GCTAGTGCTC CTTTAATGGG TGTTAATACT TTAGTTGTAG ATATTGTTCT AAACGTTGCA
ATTGCAGCTG TTGTAGTTTC TGCATCTTCG GCTGTTGGCG TGCTTCTTGT TATTGGATAT
CTTGTGATTC CTGGAGCTAG CGCAAGATTG GTTGCGCGTA CCGTTGGGCG AATGGCAACG
GTTGGTGTTT CTGTTGGTAT TGCTGGAGTT TTATTAGGCA TGTACGCTAT GAACTTGGAG
CTTGATCACC CAGTTTCTCC TCAAGCTGCA GTTGCGCTAA GTATTTGCGC AATGTTCGTA
GTCGTTTTGA TTTTAAGATT CTTATACAGA GTTACATACG CGCTAGCTGG TGGAAAGTAA
CTTAATCAGC GTATTTTCTT CACCGAGTCT ATAACTCACG CTGCTTTCCC AGGAGCTGTT
ATCGGAGTTG TAGTTACATC TGTTTATACG ATTGACCAAA ACGTTTTATC TATTGGTCTT
TTTATTGGCG CTGCTTTAGC TTGCATTGTT TTGTCTTTTA TGATGCATGT GCTTTCTAAA
TTAAAGGGCA TATCTTCTCA AGCTTCTGCT GGAATAACTC TTACTGTTGG TTTTGCTAGC
GGCTACTTTT TGAACAAGTG GTTTGCTCCT CTTCCATTGC GAATTGAAGG ATTTTTAACA
GGGTCATTGC TTAATTGCAC TCCTGCAGAC GTTATTTTTG CGATTATTGC ATTCGCTCTT
GCACTAGGAT TGTGGAGTTT TAATAGCGCC AATTTGATTC ATTGCTCTTT TGACTCCACT
AATTACAAGG CATTAGGTGG CAGAAGTGGA TTAATGCAAG GAATTGTTCT TGCGCTAATA
ATCATTACGG TTTCGGTGAT TATTCCAGCT GTTGGAACTG TTGTTTCGGT ATCTTTAATC
GCAGCTCCTG CAGCAGCACT TAAAAGCAGA ATGCGTTCCA TTAACAAATT TGTGTTTGCG
TGCGTATTGT CTTCTATTTT TATAGCGCTT TTAGGACTTG CCTTAGCGGT GATTTTAAGA
CTTTCTGCTG GTGGAACTAT CGCGATTTGC GCTGGCTGCT TCTTTTTAGT TGTAAAGCTT
AGCGAAAGCA TCTTTTTGAA GATTCATGAG ATTTATCCTG TTCTAGAGAT GGCTGAAAAT
ACCATCTCCA TCACAGTAAA CGAGGAACGC AAGGAGGTGG ATGCAAGCTT CACTGGCGTT
GAACTTTTCG CGGAAGATAA AAATATTATT GCCGTGCGTT TAAATGGCGA GTTGCGTGAT
TTGTACACGC CTCTTCATGA CGGCGATACC GTGGAATCAG TAGCACTTGA TAGTGAAGAT
GGCATCGCAA TCATGCGTCA TTCCGCTACT CACGTGATGG CTCAAGCTGT TCAAGAAATT
CGACCAGACG CAAAGTTGGG CGTAGGTCCT GTAATTAAAG ACGGCTTCTA CTACGATTTC
GATGTTGATA CTCCATTTAC GCCGGACGAT TTGAAGCAAA TCGAAAAGCA TATGCAGCGC
ATTATTAAAG AGTCTCAAAG CTTCCGTCGC CGCGTTGTAA CAGAGGACGA AGCGCGAGCT
GAAGAAGCAA ATCAACCTTA TAAGTTGGAG TTGATTGGGG ATAAAGAAGC TGCTCTTGAT
CCTGCGTCTG CTGGCGAAAT CAGCAAGCAT GAGCTTAGCA TGTACGACAA TTTGGATCGC
GAAGGAAACA AGGTTTGGAG CGATTTGTGC CGCGGACCTC ACCTTCCAAA CACGCGCTAT
ATTAAGGCTT TTAAGCTTGA GCGTGTAGCT GCAGCTTACT GGCGTGGCTC TGAGCAGAAT
CCTATGCTGC AGCGCATTTA CGGAACTGCA TGGCCAAGCA AGGAAGAACT TAAGGCTTAC
ACGACTCGTA TGGAAGAGGC TGCTAAGCGC GATCACCGCA AGCTTGGCCA AGAGATGGAT
TTGTTCTCCT TCCCAGATGA GATTGGCCCA GGCTTGGCAG TGTTCCATCC AAAGGGTGCT
GCAATTATTA ACGCAATGGA AGATTATTCG CGCGAGCAGC ATCGCAAGCA TCACTACAGC
TTCGTGCAAA CTCCTCACAT TACTAAGGGC GGATTGTACG AGACTTCTGG CCACTTGCAA
TGGTACAAGG ATGGCATGTA TCCTCCAATG AAGCTTGACG AAGAGCGCGA CGAAAACGGT
AACGTAACTC GCCAAGGTGC TGACTACTAC TTGAAGCCAA TGAATTGCCC AATGCATAAC
TTGATCTTTA AGTCTCGCCA GCGTTCGTAC CGCGAACTTC CTTTGCGCTT GTTTGAGTTT
GGTACCGTGT ATCGTTACGA AAAGTCTGGC GTTGTGCATG GCTTAACTCG CGTGCGTGGA
TTGACTCAAG ATGATTCGCA CATTTACTGC ACTCGCGAGC AGATGCGCGA TGAGTTGAAG
AGCTTGCTTA ACTTTGTGCT TGGTCTTCTT AAAGACTTTG GTTTGAACGA CTTCTACTTG
GAGCTTTCCA CTAAGGATGA GCACAAGTTT GTTGGTTCCG ACGAGATTTG GGAAGAAGCA
ACTAACACTT TGGCAGAAGT TGCTAAAGAG TCTGGTTTGG AACTCGTGGA CGATCCAGGT
GGAGCTGCAT TCTACGGACC TAAGATTTCT GTGCAAGCTC GCGATGCAAT CGGCCGCACT
TGGCAGGTTT CTACTATTCA GCTTGACTTC AACTTGCCTG AGCGCTTTAA GTTGGAGTAC
ATTGCGGCTG ACGGTAGCCA CCAGCGCCCT GTGATGATTC ACCGCGCACT CTTCGGCTCT
ATTGAGCGCT TCTTTGCTAT TTTGCTTGAG CATTATGCAG GCGCGTTCCC AGCATGGTTG
GCTCCAGTCC AGGTGACTGG CGTTCCTGTT GCAGACGAGT TCGCTCCACA CTTGCAAAAG
TTTATTAGCG ATTTGGAAGA GAATATGGTT CGCTGCGAGA TGGACAGCTC CGATGATCGT
TTTGGCAAGA AGATTCGTAA CGCTTCTAAG TCTAAGGTGC CTTTCACTTT GATTGCTGGC
GAAGAGGATG TGAACAACAA TGCTGTGAGC TTCCGATTCC GCGATGGCAG CCAATTGAAC
GGCGTTCCAG TTGAACAAGC TAAAGAGTGG ATTTTGTCCA TTATTAAGCA GCGCGTTCAG
GTGAATACTG CAGAAGATTT TGAGCGTTAC ACAAAGTAGA TGGCTTACGA TGATACCTAT
ACGGGCCCAG AGCAGGTGGA AGTTCTTATT AAATATTTGA ACGCAATGGA GCATCTTTCT
TACGCCCATG CTGGAGATGC TGGAGCGGAT TTGCGAACTA CGCAAGACGT TACATTGCGT
CCATTTGAGC GTGCTCTAGT GCCGACTGGC GTTGCAATCG CCTTGCCTGC TGGATACGTG
GCTTTGGTTC ATCCGCGTTC TGGTTTAGCT GTAAAACAGG GTGTTACTGT TCTTAATGCT
CCAGGAACGA TTGATGCTGG GTATCGTGGA GAGATTAAGG TTCCATTAAT CAATATGGAT
CCAAATAATA CTGTGCAATT TAATCGTGGA GATCGCATAG CTCAGCTTGT TATTCAACGT
TATGTTGAAG CTAGGTTTGT TGAAGCAAGT CAGCTTCCAG GCTCCGATAG ATCCACTAAA
GGATTTGGCT CTACTGGCGT GCAATGAATG GCACAGGATT ATGATTCTCC TCGTAGTAAA
GACGAAGACG AGGAGTCGTT GGAAGCATTG AGCAAAGGCT CTCAAAGTTC TGCAAACGAT
ATAGACGATG ACGAAAACGC TATTGCAGAA GATTACGAGT TGCCAGGCGC AGATCTTAGC
AACGAAGATG CATCTGTCAC AGTAATACCA ATGCAAGGTG ATGAGTTCAT TTGCTCCGAA
TGCTTCCTTG TAAAGCACAG AAGCCAGCTC GCTCAAATGT CTCAAGACGG TCAACCAATT
TGCAAGGAGT GCGCAGCTTA AATGCTTGAA AATCCGCCAA AAGAGGCGAG TTTCGATCAT
GTGGATAATA ATGGCGATTT AATTTTTATT TTTGAAAACA CGCCGTTAAA AATTCATGTT
GACGACACGC TGGAGCGCGC AATCGCCGAG TCGAAAAAAC TAACAAATGT TGATGGACGT
AATAATACAG TTAACTCGAC TGGCAAAACT ACAGCAACTC TGCCTATATC TCAAATTCAA
GCTTTAATAC GCGCTGGATT AGAACCAGAA CATGTTGCAA AGCGCTACAA CGTAAGCGAA
TCTCAAGTTA GACGATTCTC AAGCGGAGTA GAAACCGAAA AGCAATATGC TATTGAACAA
TTCTTGACTG TTCCAGCGCC TAAACAAAGC AATATGCGAA CTCTTTCGGA TTTAATTGAG
CGCACTCTTG CAAAAGCGCA TATTGGAATG GAAACAGTAA AGTGGCGTGC CACAAGACGC
GGACTTGAAC CATGGCTTAT AACAGCAGAA TTCAACACTG CTACTCGCAC AATAAAAGCC
GAGTGGACTT GGAACATGCA CGATAACTCC GTTGCTTGCG CTAATCCTTC TGCAAGATTG
TTACTTGGCG AAGAAGTTAT GAATAATGAT TCTTCCAAGG TTTCTCAATG GGAATCAAGG
AATATGACAG GATACACTCA AAAAAATCCT AAAACTGGCG CATTATCTCA ATTAATACAA
TTTAGGGATG CTCCAAATCC ATTAGATTTG CAGCGCCAGC CTACAATATT CGAGTCGCTT
TCTAGATTGG GTGTTAGAGC GAATCATGTA AGTCTTTCAA AATTTGAGGA TTCTCCTTTA
ACTCAAGCAG CTTTTAGAGG AGCTAAATTT ATAAGCGGAA CAACTGCTAG AGCGAGAATT
ATGAACGCTG CAAACAGCAC TAAAACGCCT GGTCTAACGT ATTTGTATCT TAGGGATATA
GACAAAATCG GTCACAATTA TGGTTGGGAA TCCGAGAATT GGGTTTCTAT TTTTGAGCAG
ATTGATTCGC AGCTAAATCT TTTAAGAAAA AATTGCCAAA AAGGCACTTT GATTGTTATT
ACTGCAGACC ATGGAATGAT TGAGTCAAAT CCAGATTTGA AAATAGATAT TGCAAAAGAT
AGTCGTCTTA CTAAAGGAGT TAAGCTTGTT GGCGGAGAGC CGCGTTCTGT TATGCTATAC
GCGGAAGATG GCGAAAATCC AGAAGACATT GCGTTAAGGT GGACTAATGC TTTGCAAGAT
AAAGCGCTTG TTAGAACTAA AGAGCAAGCT GTTAAAGATG GCGTTTTTGG GGAAGTTAGT
TCGCTTGCGC TAAGTGTTAT TGGAGATGTT CTTGTTCAAG CAAAATCATC TGTAACAATC
GTTGATTCTA GAATCGAAAC AGAAAAAGCC ATGAACTTGC CGAGTGTTCA TGGCTCTATG
AGCGCAATGG AAATGGATAT TCCGTGCTTA GTTGATATAG CTTAAGAAAA TAAAGCAAGT
GTCGATTCCA AGACGAGCAA AGAAGAACAA GACTTTGACG TTAATGTTGA TGCGCCAATG
GATGACGAAG ATCACATGGA TTTAGAAGAT TTTGATGAAA TTCACGATGA TGATGTAGAC
GACGTAGACA ACTTGTTAGA CGATATTTCT GAAGACGAAG ATAGCGAAGA CAGCGAAGAA
AATAAGCCAG AAGCTCCGCA AGTTCCTCAA GCAAAAGGCG CTTTTATTGT TCGCGATGAC
GACGATGACG ATAATCTTAC GCCTTCTGGA AACCCAAAGC GTCGCGTAAT TGCTACTGGT
GCTACGGCAG ACCCTGTTAA AGACTACTTA AAGCAGATTG GTCGCGTTAG CCTTCTTAAC
GCAGAGCAGG AAGTTGATTT GTCGGAGCGA ATCGAAGCTG GCTTATATGC TCAGCATTTG
CTCGATACGC AAATCGATCA AATGGAGTTT AAGCGCAAGC GCGAGCTTAA GTGGGCTGCT
GCAGATGGTA AGAAAGCTAA AGATCATCTT CTAGAAGCAA ACTTGCGACT TGTTGTTTCT
CTTGCTAAAA GGTATACGGG CAGGGGCATG CTTTTCCTTG ATTTAATTCA GGAAGGTAAC
CTTGGTTTAA TTCGTGCAGT AGAAAAGTTT GATTGGAAGA AGGGCTTTAA GTTCTCAACA
TATGCAACTT GGTGGATTCG CCAGGCTATT ACGCGTGCTA TGGCAGATCA GGCTCGTACA
ATTCGAGTTC CAGTACATAT GGTGGAAGTT ATTAATAAGC TTTCTAGAGT TCAGCGCCAA
ATGCTTCAAG ACTTGGGTCG CGAGCCTACG CCAGATGAGC TTGCGCGCGA GCTTGATATG
CCTGTAGAAA AGGTGCAAGA AGTGCAAAAG TATGGTCGTG AGCCTATTTC TTTGCACACT
CCTTTGGGTG AAGACGGCGA TTCTGAGTTT GGTGATTTGA TTGAAGATAC CGATGCAATC
GCACCTTCGG ATGCAGTAGC ATTCTCGCTT CTTCAAGAGC AGTTTAGGCA AGTTTTGGAA
ACTCTGGCTC CTAGAGAAGC TGGTGTTATT AAAATGCGCT ACGGTTTGGA AGATGGACAG
CCTAAGACTT TGGACGATAT TGGTCGCGTG TATGGCGTTA CTCGCGAACG CATTCGTCAA
ATCGAGTCTA AGACTATGTC TAAGTTGCGT CATCCTTCTA GGTCGCAAAC CTTGCGTGAC
TTCTTAGATC AGTGAACAAA TCTTTATGCT GCAAGTATGA TTTGTAACAA CTCCGAAGAG
TATTTTGCTA TGAGCTGTGT TGCTGGAAAA ACAATAGAAA AGGTGGATCT TAATCATCTT
CCAAAAGAGT GTATAGCAGT TTTAGACATT CCTAAAGATT ATGTTAACAA TCATCATGAT
TACAGCGATA ATTGGATTGA AAATCTTAGA TCTTTAGCTC CAGAATTTTT TGAAAAGTAT
TTAGATGTTA AATGTAAGCA GGAAGCATTC TCGGCTTTTG CAAATCAATC AATACGCAAC
TGGAATAATA TGATTTGCAA AGAAGGAAAC ATTGTAGGCT ACGACCTTAT AATGCTTCCG
ATTGCAATGT TTGACAATAT TAACGTTCGA GACACTTTGC TTGTAGATTT ATTGGATTCT
AAAGGGGAGT ACTACAATAT TGATTCGTTG CTGACTCTAG CTTTTGAGCC TAGAACAAAA
GAAATATCTA AGGATTTAAG ATGTTTTCTA GAAGAAAAAT TTAACGAAGA GCACGAGCTT
CCAGATATTT GCAAAGCGTT AGACGTTGTA AATCTACTAA AAGCTATGGC TTGTGTTGTA
GATGGAATCC CAGAGTTAAA AGTGCAAGTT TACGCTTTAA TGTGCTATAT AAGTTGGTGG
TTTAGGCTGG GTGATGTTGA AAAATATGTT GAAATGGCGT TAGATATAGA TCCTGATTGC
TCAATGGTTA GAATAGTAGA TAACGCATAT AGGAATCATG TAGAGCCAGC GTGGTGTAAA
AAAATGAGTT TAGATTCGCA AAAGTCAATC GATACGCGTA TAAGCGAATT AATTTATAGT
CAATTTGATT CTTTAGCTTG CAAAAATCTT ATTTCTAATT GCAATAAAAC ACTTAAAAAC
GTTGTTTCCC AAGCAATTTT GTCTAGCGAA GGCGGAAAAC GACTTAGAGC TTTATTAGCA
TTATATGCTT TTGATGCAGC AAAAGAGAGC AACGCAATGC TAGACGTTGC TTGTGCTCTA
GAAGTATTTC AAACAGCAGC TCTTGTTCAC GACGACATAA TCGACGAATC CGCTTTAAGA
CGAGGAAAAC CAAGCGCATA TTGTGCGCTA TCTAAAGCCA CAAACAATAG TCATATTGGA
ACTGGTCTTG GATTAATGCT CGGAGATATT CTAGCGTCTC AAAGCTTCGA CATAACTAGA
AAAGCGTGCG AAAATTTGCA AAATCCTAAT GAGGTTTTAT GCGAATTTAC AAACATGCAA
AAAAACGTTG GAATTGGCCA AATTCTAGAC CTTTCAATCG AAATGATGAG CCTGGATAAT
CCACAAAAAC TTGCAGAATC TTCTATAAAC GTTTTTAGGT GGAAAACTGC AAGTTACACA
ACTATTGCAC CTCTTGCTCT AGGATTTTTG GCTGCTGGAA TGCAAAAAGA CTACGCAATC
AATTTAGCGA ATCAAATTGG AGATCCTTTA GGAATCGCAT TCCAACTTGC AGACGATCTT
TTAGATATTG TTTCGGATTC TGCTCACACA GGTAAGCCAA TCGGAGGAGA TATTCGGGAA
GGAAAACGCG CTGTTCTTCT AGCAGACGCA TTAGAACTTT GCACTCCCGA AGATAAGCTC
TTCCTTATAG ACGCATACAC TTCTAAAAGT CGAAGCGAAG ACGATGTTAA AAAAAACATT
GATATTTACA ATCAAAGCGG CGCTATAAGT AAGTCTAAAA AGCGCATTCA CAATCTTTGG
GTTGAATCGC AAGAAAAAAT AGACACTAGT TCGCTAAGCA ATCATAGTAA AGTCATTTTG
CACAATATTT CTAGCATGTT TATTCCTAAA GAATGGAGTG AAGTTCAAGC GCAACTGGGA
ATGTGTATTG AAAATCGCTA TCGCATAGTT AAAAAGATAG CGGAAGGTGG CATGGCTACT
GTTTATAAAG CGCAAGATGA GCGTCTTAAT CGCCCTGTTG CGCTTAAAAT CATGCATACT
CAGCTTGCTC AAGGTCTTCA CCGAGAACAA TTTATTGCAA GGTTCCGCCG AGAAGCAACT
TCTGCAGCAT CAATCGCAAA TCCGCATATT GTTCAAGTTT ACGATACTGG CGAATTTGAA
GGACTTGACT ACTTAGTTAT GGAATATGTT CATGGCGTAA ATCTTAGATA CGAGATGAAC
AAATACGGCA CTTTTAGTGT AAAAGATACT TTGCGCGTGC TGGCTCAGAC TTTAGATGGT
CTTGCATCCG CACACCTTGC TGGCGTTGTA CACAGAGATA TTAAGCCAGA AAATATTTTG
ATTAACGACC GCGGAAACGT GCAAATCACC GATTTTGGAC TTGCGCGTGC AATTTCTCAA
GCAACTCTTT CTTCTACGGG TCTTCTTCTT GGAACGGCTG CATACCTTGC TCCAGAAATG
ATTGAGAAGA ATCTTGCAAC TCCTCAAGGA GATTTATATT CCGCAGGAAT GATGGCTTGG
GAGATGTTAG CTGGCAGAGT TCCTTTTAAC GCGGATAATT CAGTAACTCT TGTTTTTAAG
CATGTTCACG AAGACACCCC TTCTATAAAA ACTGTTTGCA AAGATATCAA TTCTTCGGTT
GCTGATTTTC TTAGTTCGAT TACTGCTCGA GAAATGGAAA AAAGACCAAG TGATGCTTCT
AAAGCGCTTA ATATTTTAAG AAGAGTGTGC TCTGGCTTAA GCGAAGAAGA GTGGCAATAT
AAGTTTGAAG TAGATTTAGA CGCAGAAAAT CAATCTTTTG AAGGCTCGAT AATAACAAAC
AAACTTGAAG ATAATTCTAA TTCGTCGAAT GATGATATTG ACGCAACTCA AGCATTATCT
TCAACAAGTA GCAATCCTCT AGAAGACTTT AACGATAATA ATATGCTCAC TGTTACAATG
CGCGCACCGC AATTTATTAG TTCTAATAAT GCAAACGACA ATGGCAAAAA AACGCGCAAA
AACATTATTA TTATATCTGC AAGTTGCGCA GCAATCGCAG CAGCCGCAGT AGCATTTGGC
GCGTACTGGT ACTATTTAGG CCCTGGAAGC TATTGGTCTT TACCAAAACC AAACACGCAA
GAATGCGCAT CACAAAGTGC ATGTAAAATA ACAAACGTTC CGTGGGCAGA CTACGAGCGC
ACTCTTAAAA TATCTAATAT TCCTTATTCG GTTTCTAAAG ACTTTAGCGA CAACATACCC
GAAGGAAACA TTATTTTCAC TAATCCAGAT TTTAGTGGCA GCAAAATCTC TAAGCGAAAT
AATGGCCGCG TTAAAATTGT TGTTTCAAAA GGCGTACGCA AGTCAACTAT TCCAGAAGAC
ATTATAGATC CAACTTCCAA TGCTGGAAAA GATCCTATAA AAGCATTAAA AAAGGCAGGA
TTTACTTCTA TTACGCATAA ATCAAGCGAA GATATTTATT CTTTGGAAAT TCCTAAAGGA
TGCGTTGTTG AGATTTCGCC AACTCCTGGA ATGCAAATGA ATCACAATAA AAATATTACT
GTGATTCTTT CTAAAGGGCC AATGCCTGTT TCTATGCCAG ACGTTGTTAA TCTTACAAAA
GAAGAAGCAG ATAAGGCATT TAACGAAGCA AAATTAGTTC CAAACTACAG CGAAGAGTTT
AATGACAAAG TAGGAAAAGG CAAGATTATT AGCGCGTCTG TGCAAAAGGG AACGCAAATG
CATTGGGGAG ATAAACTCGA TGTTGTTGTT TCTAAGGGAC CGAAGACTAT AACAATGCCA
GATGTGCGCA ATAAGAACGC TAATGAAGCT AGAAGAATAC TTGAATCGCT TAGATTAAAA
GTTAATATTT CTGCACCTTT GGGCGATCTT ATGCACACTG TTAGATTCCA ATCCGCGGCT
CCAGGGTCTC AAGTTAGAGT TCTAGACGAA AGCGGAAATC CAACAACAGT AACGTTAACG
ATTATTTAAA TGTTGTATTG GTTCTTTGTA AAGGGGTTTG GATTCATTGC TCGCTTAAGG
ATTCACCCTA CTGCTCAAGG AGTCAATAAT ATTCCTAAAA CAGGTGGAGC GATTATTGCA
GCAAATCATC TTGCTGTTAT TGACGACGCG CTTTTACCTC TTACATGCCC TCGAATGATT
CATTTTATGG GAAAAGCTGA GTATTTTGAA GGCAAAGGAT TAAAGGGGCG ATTCAAAAAG
TGGTGGTTTA CGTCTGTTGG CGTGTTTCCA GTGGATCGTT CTGGCGGATC AAAATCGCTT
GGCGCGTTGA ATCACGCTAA AGAAATCCTA GAAAAAGGTC AGCTTTTTGG TATTCACATT
GAAGGAACAA GAAGCCCAGA TGGAAAGCTA TATAAGGGTC ATTCAGGCGC TGCAAGATTA
GCTCTAGAAA CAGGATGTCC GATTGTTCCA GTTGCGATTG TTGGCACTCG CGAACTTCAA
AAACATGGCC AGATTATGCC TGCAAAGGGC AATACTAAGG CGATTTACGG AAAGCCAATC
GAAGTTAGTA AGATGAGTCC AGAAGAAATT ACGCACGATA TTCTTCGAGA TCTTACTAAT
AAAGTAACAA AAGCAATCCA ACAAATGAGC GGTCAAGAGT ACGTTGACGA ATATGCGCAA
ACTGTTAAAA AGCGCATGCT AGAAGAGTCG CAAGCATTAA AGTTCATTAA AGATACTGCA
GATAGCTACG TTCGCGGAGC AATGAACGGT TCCGACAAGC CTAAGGATTG GGATTGGGAA
GGCCTTAAAG ATGCTGTGAA CGCAGTTATG CCAATTATTG TTGATTGGGA TCAGCTTCGC
TTACAAATTG AGCCTCTTAA GGGTCAAAAA GCTGTTGATA CTTTAAGAGA CACGATTGTA
GATAGTGTAA CAACTATTTA TGCAGTGTTT GAAGAGCGAA TGGGCTCCGA TAGTTTGCGT
CAGTTTGAGC GCAGAGTTGT TTTGGCTGTT CTTGATAGAA AGTGGCGTGA ACATCTTTAC
GAGATGGACT ACTTAAAGGA TGGCATTGGC TTGCGCGGTA TGGGTCAGCG AGATCCTTTG
GTTGAGTACC AACGCGAAGG CTTCCAAATG TACAACTCTA TGATTGAGGC CATTAAGGAA
GAGTCTATTC AGCTTCTGTT CCGCATGAAT CTTGAGCAGA TTGTTGCAGA AACAGAAGAT
GATTCTTATA TGGACGAAAG CATTGAGCAA GAGGAAGACG AGCATTCTGG AATCGTCGGC
CCTGCTCCTA TGAGCCATGC AGAAGGCGAA GTTCCATTAA GCAAGCGTCC AAAGGCGGAG
GAGTGGAAGA CTCCTTGGGC AGATGGTCGT ACGTTCCCTG GAACAAATAA GAACGACGAA
TGCCCATGCG GATCTGGCAG AAAGTACAAG CTTTGCCACG GTCAAAATGA GGATTAAATG
GAGATCGTCA TCACTGGACG TCATACGCAA ATTAAGCAAA GATTCCGTGA CGTTGTAGAA
AGCAAGATGA ATCGTGTGAC CGCCATTGCT CCAGATGCTC AGCGCATTCA GATTGTGCTT
AACACTGAGG GCAATCCAAG GCAGGCAGAT ACTGCAAAAA GAGTTGAAAT TACTGTAGTT
GCAGGAAGTA CGGTTATTCG CGCAGAGGCG TCTAGCACAG ATCAATACAG TGCATTAGAT
ATGGCGTTAG ATAAGTTGAC GCTTCGCTTG CGCAGAACTC GAGATCGCCG CAAGGATCAT
CGTCGTGGCT ACGAGCAGAT GGTTCCAGTT GACTTGGGTG TTGTAGAGCC AGAAGTCGAA
ACAACTGTTG AAGAAGTTCA AGAAGATGGA ACAAATAGTG CAGATGCTGC GGTTGCTTCC
GACTTAGGTC CTGGCGAATC AGTGGAAGTG AGTGTTGGAG ATACTCCTAT TGTGATTCGT
CGTAAGCTCC ACATTGCCGA GCCAATGAGC ATTGATGAAG CATTGTACGA GATGGAACTT
ATTGGTCACG ATTTCTTCCT GTTTGTAAAT AAAGAAACCA TGCGTCCATC GGTTGTATAT
CGTAGGCATG GATGGAGTTA TGGTGTGTTT GAGATTGATA CTCCAGAAAA TGTTGCTAAA
AAGAAGTAAA TTTTTGGAGA AGATTTAGAA AGTAACGCAA AAAATAGCTA TAAAACTTAT
GTTGACTTAG CAAAGCGAAT TGGCGTAAAA CCAGGTGATT GCACTGTTTT TGAGGATTCT
GATTCAGCAC TAAAGTCAGC TTGTTTAGCT GGAATGAAAA CTTGTGGGGT AGCGGATTTA
ATAGATTTTG ACTTTGCGCC AAAACGCATA GCAACAGCCT CAAAACAGCG CGAATTCTTG
GATTCAATCT CTTGCAATTC TAAAGAACTA CAAGACTATG AATCAGCGTT TAATAAGTGG
CAAAGTGCCG TTGAAGCATA TAATCGCCTT ATAAATCAGC AATCGTCTTC TAGGCAGCGC
GCAGACTATT TGCGCGAATC GTTAGAAAAA ATTCGCCAAA TCGATCCAAA GCCAAATGAG
GATGAAAATC TTAAAGCTAA AAGAGATCGC ATAGAAAACG CTGCTCAAAT CGTTGGAGCT
ATTAGCGAAG CAGTTTCTTC GTTAGACGCA AGTCAAATTG ATTATGGCGC AATAGATTCA
GTTGACGCAT TACATTTGGT TGACAATGCG TCTAAGGCGA TTCGCTCAAT TCGAGTTGAC
GGAGATTATA GCGCGATTGC AAATCAACTT GACGATATTT CTTCCCAGAT TTCCGATATT
GTTATGCAAC TTGCTCAACA ATTAGATGTT GATGAGAGTC AGGAAGATTT AGACGCTATT
AACAATCGTA TTCACGATTT AAGCGATTTA ACACGCAGGT GGGGTCCGCA AATTGACGAT
GTTTTAGAGT GGGCTAAAAA AGCGCAATTT GAGCTTGAAG ATTTGGATGA TTCGCCAGAA
GCTGTTGCGC GCGCTAAAGA TTTGTGCGAG AAGACTTATA AAGACGCTGA AAAACTTGCC
GAAGCTCTTT ATAACACGCG CAAAGTTGTT GCAAAAAAGT TTAGCGACGA AGTTAGCAAA
GAGCTTGAAT CCTTATCTAT GCCAGATGCG CAACTTTTGA TTAATGTTTC TAAGCGCGCT
AAAAACAAGG ACGGAAAATT TGATTTGAAC GTGCACGGCT TAGATAGTGT TGAGTTTCTT
TTTAAGCCTT TCCCTGCGTC TAACTATTTG CCAATGGGCA GTAGTGCTTC TGGCGGCGAA
CTCAGTAGGC TTATGCTTGC GATGGAGCTT GTTAGCGCAA AACAAAATCG CAGTAATAAT
CAATCAATGA CGTTTATTTT CGACGAAGTT GATGCAGGCG TTGGAGGTGT TGCAGCAGTA
GAGTTAGGCA AGCGCCTGGC TTTGCTTGCT AAAAGTGCGC AAGTGATTGT TGTAACTCAT
TTAGCTCAAG TAGCAGCTTT TGCAAACGTT CAATTTGTTG TTAGAAAAAA GATTGCAGAT
ACAACTGTTA CCAAATTAGA TGAGATTAGT CGCCAAAGCG AAATCGCAAG AATGCTTTCG
GGAAGCCAAT CGCAAGCATC TTTGGATCAT GCAAAAGAAT TGCTTGAAAA TAGTAAAGTC
TAAATGCTAG ACGAAGATGA TTTAGCTCAG CGCTTAGACT GTGCGCTTGT AAATCGCAGT
TTAGTAAAAA GTAGAACTAC ATCTCAACGC TTAATCAAGT CTGGAGTAGT GAAAGTAGAT
AATCGCATTG TTAAAAAATC GTCATTTTTA GTGAAAAAAT CGCAAAAAAT AAGCCTTGAC
GAATCAAAAG AAGAAAATTC TTGCGTTAAA TACGTTTCTA GAGGAGCGCT AAAACTCGAA
GGCGCATTTC GCTTATTTGA GAATTTAGGA TTAAAAGTTG ATTCAAATAC TAAAGCATTA
GATATTGGCG CTTCCACTGG CGGTTTTTGC GATTATTTGT TGCAAAATGG CGTGAATCGC
GTTATAGCTT TAGATGTTGG ACACGGTCAA TTGCACACAA AAATCGCAAG CAATCCGCGC
GTTATTGAAA TGAGTGGCGT AAATATTAGA AATGTTTACG CGGAAGATCT GCCCTACAAG
CCGAATCTTA TAGTCTCCGA CGTCTCTTTT ATATCTCTTA GCTTTGTGAT TCCAGTAATT
GCACGTATTG CGCAAAATAA CGCGAATATT GTTCTTCTTG TAAAGCCACA ATTTGAAGTT
GGTAAGGGAA ATCTTGGCAA GCGCGGAATT GTAACAGATA AAAACCTAAG ACTTAAAGCC
TTAGAAAATA TTAAAGAATG CGCTAAAAAT AACTGTTTAA GCGTTATTGC AACTCGCGAA
TCACCTATAG AGGGAACTCA CGGGAACGTT GAGTATCTTC TTTATGCGCG ATTTAATAGT
CAAATGGCTC AGGTGAGGAA TTACAAAGAA GCTGGATTTG CTTCTTTGTT TGAAGAGCTA
AAGTGGCGTG GATTGATTTC TCAATCTACT GACGAAAATC AACTTGCTCA AGCACTTGAC
GGAGAACCAT TAACTTATTA TTGCGGCTAC GATCCTACTG CTGCATCGCT TCATATTGGC
AATCTTGTTC AGCTTATTAA CATGCGTCAT TTGCAAGCTG CAGGCCATCA TCCTATTGCT
TTGGTTGGCG GTGCTACGGG CTTGATTGGA GACCCTCGCC AAAGCGGAGA GCGCACGCTT
AATTCTAAAG ATATTGTTGC TGGATGGGCG GAGCGTTTGC GCAAGCAAAT CGGCCGTATT
TTGCCTCTTG ATGGAGAAAA TCCTGTTCGT TTTGTAAGCA ACTACGACTG GGTTTCTAAA
ATGTCTGCCA TCGACTTTTT GCGCGATGTT GGCAAGAACT TTAGAGTCGG CACAATGCTT
TCTAAAGATA TTGTTGCTCG ACGCTTAAAC TCCGACGAAG GCATTTCTTT CGCTGAGTTT
AGCTACCAAG TTTTGCAAGG AAACGACTTT TTGTACTTGT TTGATAATTA CAACGTTACT
TTGCAACTTG GTGGATCTGA TCAGTGGGGT AATTTGACTT CTGGCATGGA TTTGATTCGT
AAGGTTCGCG GAGCTTCTGT AAACGTGTTT ACAAGCCCAA TTATTACGGA TAATCAAGGT
CGTAAGTTTG GAAAATCTGA GGGTAACGCA ATGTGGCTTG ATCCTACAAT GCTTAGCCCT
TATCGCTTCT ATCAATTCTG GTTTAATCAG CCAGATGATG AAGTTGTTAA GCTTCTTAAG
GCTTTTACGT TCTTGCCTAA GAGCGAGATT GAGCGTTTGG AAAAGCAAAT TCAAGAAGAC
CCAGGAAGTC GTGAAGCTCA GCGTGTGCTC GCTTGGGAAG TTACAAGTTT TGTGCATGGC
GAAGATGTTA CAAATCAGGC GATTGCTGCT TCTGGAGCGC TTTTTGGCAA GGGTGATTTA
GCTGGAATTG ACGAGCAAAC TCTTGAAGCT GCTTTAGATG GCGTTAAAGT TAAAGCACAA
GATGGCACTT TGGAATTTGC TAAAGCGCAT GTTGAAAATC GCGTTGTTGA GGCCGCTGTT
GCTGCAGGAT TGTTCCGTAC TATTTCCGAG GCTCGTAGAG CTATTGAAGC TGGAGGATTG
TACGTTAACA ATAATCGCGT AGAAAGCGTT GATGACGTTT TGAGCGATAG CTCATTCTTG
CACGGTCGTT TTGCTTTGAT TCGTAGAGGC AAGAAGGCTA TTGGTGCTGT TGAGCGTGCG
ATGAGAATAG ATTTTGATGT AAATAAGTTT GTTGGAAAAT CAAGAAAATG GCGTTGGGCT
ATTGTTGCAA TCGTAGTAGC AATAGCTTTT ATATGCTCAA TTATTTTTGG TTTTTCTACT
TTTATTACAG ATTGCATGTG GTATGCGCAA CTTGGATTTG AGAGCGTAAT CTGGATTCAA
CTAGCCGCAA AAATCGGCGT TTGGGCTCTG TATGCTCTGC TTATGGCTGC GTTTGGGTAT
TTGTCTGCAT ATATTGCGAT TAAAAAACGC CCTGGAAGCG AAGATGGCGT ATATGTTAAA
GAAAAAGGCA ATATTTTAGA CACTAAAAAG GGAATAAGCT CTAAGCTTGC AATGCATGTT
GCAGGAGTTG TGTCTTTGAT TGTAGGCGCT GTGTTTGGAA TGCAATTCTA CAATCATTGG
GTGCAAATTT TGCTTATGTT TAACTACCAA TCATTTGGTA TTAAAGATCC GCAATTTGGA
TTTGATAACG GCTTCTACGT GTTTGCTTTG CCAGGCTTGC GTCTTTTTAC AAGAGCGTTT
ATTGTTCTTC TTGCTGTTTC TTTGCTATTT AGCGTTATAA CAAACGCTTT GATGGGAGCT
GTAAGAATTA CACTTCCTGT AGATGGAAAG GGCATTTTTA GCATAACTAA AAGCGCAAGG
CGTCAAATTT CTGCATGGTT TATGCTAGTT GTTATTTTCT GGTCCGTTTT GCAAATATTA
GATGTGTTTG CGATTGTAAA TTTGGATGGT TCTAAGATTA CTGGCGGATC TTACACAGAT
ATGAATGCTG GTGTTCCTTC CAGCATTGCA ATGGCTGTAA TAACACTAAT TGTTGGAATT
GTTATAACAG CGTGGCTGCT AAAATCTCAT GCTCTTAATG GGAATGTAAA AATTGGCACG
CGTTTTGTTG TAGCTGTTAA AGCTTGGCGC ACACCTGCTA TAGCTGTTGC ATCTTTAGTT
GTATGCGCTA TGGTGTTATA TTTTGCTTGG CCTGCTCTTT TGCAACGTTT TAAGGTAGCG
CCGAATGCTC AAGAATTAGA AGCCACTTAT ATTCAGCGAA ATATTGATGC AACTAAGTTT
GCGTATGGCT TAAATAATGT TAAAAAAGAA TCGTATAACG CTACTTCGGA AGGAAAGTCG
GGAGCGCTTG CAAAAGAAGC AGAGTCTACT GCACAAATCA GGCTTTTAGA CCCTCAAGTT
ACTTCTCCAA CATTCCGTCA ATTGCAGCAA TCTAAGCAAT ACTATACTTT TGCAGATACT
CTTTCTGTAG ATAAGTACGA CATTGATGGA GTGAGTCAAG ACACGGTTAT TGCTGCGCGC
GAGCTTGATC TAGCTGGAAA CGATAATCGA AATTGGGTTA ATGACCACAC TGTTTATACG
CACGGGTATG GCGTTGTTGC AGCTTATGGA AACAAGGTTA CTGCAGATGG TCAGCCGCAA
TTTATGGAGT ATGGAATTCC AACTCAAGGA AAGCTTACAA AGTTAAAGAA GTATGAGCCG
CGTATCTACT TCTCGCCAAA TGCTCCAAAG TATTCGATTG TTGGTTCTCC AAAAGGCTCT
GCTCCTTGGG AATTTGATTA TCCAACTGGC TCAAATGGCG CTTTAACAAC GTTTAAGGGA
AATGGTGGAC CAAGTGTAGG TAACTTCTTC TCTAAGCTGC TACACGCTAT TCGTTTTGAA
TCAGATCAAA TCTTATTCTC GGATAGAGTT ACTGCAAATT CTCAGATTTT GTATGATCGC
GATCCTAAGA CTCGTGTTTC TAAAGTAGCT CCATACTTGA CATTAGATGG GCGCGTTTAC
CCAGCAGTTG TTGACGGACG AGTTAAGTGG ATTGTTGACG GATATACAAC GTCCGACTCT
TACCCATATT CGCAAATGAC TGATTTTGGG CAGGTGACTC AAGATTCTAC AACAACAACA
TCTCGTTCGA TTAAAGGCTT GACTAATCAG CGAGCAAACT ATATTCGCAA TTCAGTTAAA
GCTACTGTTG ATGCGTACGA CGGTTCTGTT GACTTGTATG TGTGGGATAA AAAAGACCCT
GTGATTAAAG CTTGGAGATC AATATTCCCA GGGCATTATC ACGATATTTC TAAGATTTCT
GGCGATTTGA TGAGTCATAT TAGATACCCA GAAAGCTTGT TCAAAGTACA AAGGCATTTG
CTTGCAAAGT ATCATGTTGA CAGCGCAAGC CAGTTCTTCT CGGGAGAAGA CTTCTGGCAG
ACTCCAGTAG ATCCTACAGA ATCTCAAAGT CTTCAGAGAG AAGATATTTT GCAACCTCCA
TACTATTTGA CCTTGCAAAC TAGAGGAGCA AACAAGCCAG TATTTTCGCT TGTTTCTACA
TACATTCCTG CTGGAAGATC TACTCGAGAG ATCCTAACTG GATTCTTGTC TGTAAATTCA
GATGCTGGAA ATGTTGCTGG AAAAGTAAGC GAAAATTATG GAAAACTAAT GCTTCAAGAG
TTACCTAAAG TTTCCAATGT TCCAGGACCT GGTCAAGCTC AAAACAACTT TAATGCTAAT
GCAAATGTTT CTAAAGAGTT GAATTTGCTT GAATCTGGAT CAACTAAAGT TAAGCGTGGA
AATTTGCTTA CATTGCCACT TGGCGGTGGA TTGGTTTACG TAGAGCCTGT TTACGTACAA
TCTAGCGGAT CTACTAGCTA CCCATTGCTT AAGAAAGTAT TGGTTGCTTT TGGAGATCAA
GTTGGATTTG CAGACACTTT GGATGAAGCA TTAAACCAAG TATTTGGAGG AAACTCTGGC
GCAAATGCTG GCGATGCTTC CAATAATTCT GGCGTAAACA ATATTAATGG CAATAATGCT
AATGCTAAGG CAGGCGCTTT TAGTGCAAAA GCAAAAATGG CTCTTAAGCG AGCAGCTCAA
GCGCTAAAGG ATTCGGATGC TGCAATGAAA TCTGGAGATT GGCAAGCGTA TGGCAAAGCT
CAAAAAGAGC TAAGCGATGC GATTAACGAT GCTATTAAAG AAGACTCTGG AAAGTAAATG
ACGCGCGCGC GCTGGAAAAC ACTACTGCAC AATTATCTGC CAACAATAAT TTCTACTATT
ACATTACTAA TTTTTTGGCA GCTTTCTTGC GAATTCTATA AAATTCCAGA AAATTCTATT
CCAACTCCTA CAGATATTGC TAAAGCAACT TTCGATGTAT GGCCACAATT ATGGCCTGCA
ACCCTTGCAA CTATTGAAGA AACAATTGTT GGTTTTAGTC TTGCCATTGT GTGCGGCATT
TTACTGGGCG TACTTTTTCA CGTATGCAAG CTGGTTCACG CAGCTTTATT CCCCCTTCTT
TGTGCTGCAC AAACGTTACC ACTTATTTCG ATTGCCCCGC TATTTCTTAT ATGGTTCGGT
TTCGAAATGT CTGGAAAAAT TGTTATCGCA GCTATTTTTA GCATGTTCCC TATTGCTGTT
CAAACAATTA GAGGTCTTGA TGCAGTTCCA AGTTTTTATA GCGATGTAGC TCTCACATGC
GGAGCGGGAC GAGTTTGGAC GCTTTGGCAC GTAAAATTAA GGATTGCAGC TCGACAAATT
TTTGGTGGAA TTCGCATTAG TACAGCCTAC GTTTTTGGCG CAGCTACCAC TGCAGAATAT
CTTGGCGCTC GTCAAGGATT AGGTATTTGG CTGCAAGCTG CATATAATTC TTTCCGCACT
CCGCTTATTT TTTCTGCAAC ATTCGTAATT ATTGCGTTTA CAGCAATATT GATGGGCGTA
GTTAATATAA GCGAGCGATT ATTGCTCGGT CCTGTAGAAG ACGACGAAGA CCCAGATAAT
CAAATGTAAA TGAATGTGCG AGCTATGCGT GTAATAGCAG TTTTTAACGT TTCGTTTATG
CTTTCGTGGA TACCTGATAC TAATCATATT GGCATATACG TGGCAAAGCA TATGGGGTGG
TTTAAGCAAG CTGGTTTACA CGTGAATATT TTGGCTGTGT CTCAAACTGG TGCCGAGCAT
GCTGTTGACT CGGGTGCTGC GGATTTTGCT TTAAGTAATA CTACTAGTCT TGCAGATTTC
AGTACAAAAG GCACTAAATT GAAGGAAGTT TTGCAAGTTC AGCAAAAGCC TAGCGCAATT
TGGTGCTCTC TTTATAAAAA TACTAAAATT CATTCTCCTA AAGACTTTGA TGGTAAAACT
TTTGCAACCT TTGGATCTGC AGAAGGTGAT GCTGTGATTC GTAGAATGAT TCAGCATGAT
GGTGGCAAAG GTAAGTTCGA TAAGGTTACT GTTGGTACTT CTACGTTCCG TACGCTTGAA
TCCGGAAAAG CTGATTTTGG TGGTTTTTAT GGTACTTGGG AAGGTGTGCA GGCGCAAATG
TATGGTCCAA AGTTGCGTTG CTTTAAGACA GCAGATTATG GAGTTCCTGG TCAGCCAGAT
ACGATTGGTG TTATTACTAA CGCAAACACA GTTAAGCGCA ATCCGAAGCT TGTTCGCGCT
TTTGTTAAAG CCGTTAAGCG CGGTTATGAA TACGCTTACA ATCATCCAGA TGAAGCTGCG
AACATTTTAG TAAAAGAAGC TCCTGAATCT AATCTTGATG TGAAATTCGT TAAGCGAAGC
ATGAAGATGA TTGTTGACGG GCAATATTGG GGTAATCGTG CAGACATAAA AAGCGGCAAG
TTTGTGTTCG GCACAAATGA TATTAAGGGT GCTCAAGAAT ACTTTGACTT CCTAAGCAAG
GAAGGTGCGT ATACGGATTC TAAAGGCAAA GTAACATATA AAACTCCTCA AGCAAAAGAA
TTAACTACGG ACGAATTTTT GAAGTAGATG GCTTCGGATT TTTGGCTTAT TGCTGGCCTT
GGCAATCCTG GATCTAAGTA CGAAGGTACT CGTCATAATA TGGGATTTAT GGTTGCGGAT
TTGCTTGCTG AGCGATGGTC AATATCTTTT TCTGACCATA AAGGCTTGTC TAAACTTGGC
AAGGGAGTTA TGAATTTAGA CGGTAAGCTT GCAAAGTTCT TCCTTGCTAA ACCGCTTACT
TTTATGAATG ATTCTGGAGC TGCAATATCT TCTATAAGCT CTTATTATCA AATTGAGACG
GATCATATTG TGATTGTTCA CGACGATATG GATTTGGATT TTGGGCGCAT TAAAGTAAAA
GCTGGAGGCT CTGCTGGAGG CCATAACGGT ATTCGTTCTA TTGATCGCAG TCTTGGAACT
CCGCAATATG CGCGCGTAAG AATGGGTGTT GGGCATGCTC AGCGTGGTGC TCATGCTCAC
GATAATACTG TTAATTGGGT TTTGGGCGGA TTTGCTGGTG CGCAAAAATC TGAACTTCCT
AATTTTTTGG CAGATGGCGC AGATGCTGTA GAAAGTGTGA TTTTCCGCGG GCTTGCAGCC
ACTCAGGAGC ATTTTAATGG CAGATAATCA AATATTAACG ATATCGATTA CTGCGTTAGT
ATAGAGAATC TGGGCATTTC TTTCGCAAGT GCAAAAGTAT TGAAAAACAT TACGATGAGA
ATTAAAAAGG GCGAATTTGT TTCGCTTATT GGTAGATCGG GATGCGGAAA AACTACGCTT
TTGAAAATAA TTTCAGGACT TCTAACTCCT AGCGAAGGCA GCATTCATGC AACAAGCCGT
CAGGCTATTG GTTTTCAAGA TGCACGACTA ATACCGTGGC TTTCTGTAAA CAAAAATGTT
GTTTTCGGCA TGGAAGGAAG CAAGCAAGAT CTTAAGAATA TTGCGCATTT AGCGCTTTGC
CAAATGCGCC TTGAAGGCTA CGATAACAAG TGGCCTTCTG AGCTTTCTGG AGGCCAGCAG
CAGCGCGTAT CTTTAGCTAG AGCTTTAGTT AGAAGTCCTG AATTATTGTT GCTTGACGAG
CCTTTTGGAG CTTTGGATGC TCTTACGCGC TTCGATATGC AAGATTTGCT TAATAATCTT
CAAGCTAAAT ATGGCTGGAC TACACTTATG GTTACGCATG ATATTGCGGA AGCTGTAAGA
CTTTCTAACC GCATTCTTAT GATAAAAGAT GGCAAGATTT ATAAGCAATG GAACATTGAT
CGCGAGCATC TTGACGCTCA AAATCGCCCT GTAAATCATA GTGAAATAGA AGATGAGCTT
AGAGAAGCTT TGCAATAAAG AGTAGCATAT TTGACTTCTG CAAATTATTT AACAACTCTT
TCAAATAACA AGATGGCAGA TAAGATCTTT GGTAAGGCAA AGGTTACATT TAGCGGGCCA
TATGTTCCTC CAGAAGCAAA CACTGCAGTA ACTTCTGGAA ACGCAGACGT AACAACCACA
GGATCTGGCC ATTTTATTCA TTTTATCTCC AAAGGCCAGC CATGGGTTGC TTATGCTATT
AACTATTACA ATGGAAACGC TCAAGGAATC GTAGCAGCAC CAAATAGCGG AATCAAATCG
CTTAAAGACT TATACGGAAA GAAGATTGGA ATTATTGCTA AAGGTGGAAG TGGAGATTAT
ATAATTCACA AAGCTTTTGA AAAAGCAGGA CTTGACCCAT CTAAAGTTCA AGAAGTAGAG
ATGAGTCCAA AGAACTTCCA TGCAGCATTC ACAACTGGTC AAGTTGACGC ATTAGCAACC
TTCGATCAGA ACTTTGCTGC AGCTCTTGCA ACTCCAGGAT CAAAACTTCT AGTCACTGCA
AAAGATTATG GAAATATTAA CTTCGGAATC CAAGTTGCAT CTGCTGAATT TGCTAAAAAG
CACCCACAGT TATTAAAGAA AAGCCATTGT ATGCTAAAAA ATGCATCTTC TTCACTACGT
TTATGCGTGC CATGGCTTTC CACACTTGTC ATACTTATTG GATGGTTTTT AGCTACACTT
AGGCCTAAAG AGACTAGGCA CATTCCATCA CCTGCAGAAG TAATTAACGC TTTTCAAGAA
TTAAACTCAG AAGGTTTGAT TTGGCCTTCG TTGGGAATTA GTTTTGCAAG AGTTATTGCA
GGATTATGTT TAGGAATGAT AATTGCAGTT CCAGCAGGAG TTATTTCGGG TAGCACAAAG
CTGGGAGACA TTATTATTAA CAAGCCTGGT CACATGCTGC GGTCGGTTCC TTTTACTGCA
CTAGCACCTT TACTTATTAT TTTATTAGGC ATTGGTGAGA CTATGAAAAT AGCTCTTATT
GCTATAGGCG TATTTGGAAC GTTCTACGTA AATATGAGGG ATGGAGTTCG TAATATCGAT
CCCAAACTTT TGGAATTAGC TCGCGCATAT AAAGTAAATA GCAAAACAGT ATTTTTCACA
ATTCTTCTTA GAGGAGCGCT ACCTAACTTT ATGACTGCTT TACGCTTTGC AATATCAGTG
TCTTGGGTGG CATTGGTAAC TTGTGAAACA GTCAACGCTT CAAAAGGAAT TGGATATGTT
CTTGCAAGAT CACAAGAATT TTACAGACCA GATCAAATGC TGCTATGCAT AGTTTTATAC
GCAATGGCAG GCCTACTTTC TGAAGGAATT GCAACACTTT TAGAAAAAAT TTGCATGCCT
GAGCGACGTT CATCCATGAC TGCAAATACA GTTGACTCAA ATCAGCCTCA AAAAAAGAAG
CTGTTTTCTG GTTCAATCGT ATTTGTTTCC ATGATAGTTG TTGTATTTCT TTGCTGTATT
GGTCTTATAT CAACAATTCG TAACTATGCT TTAAGTTTGG CAGAATTGCA CGCTTTGCAA
AGGGATGAGT CTGCTTTGAA AGATAAAAAG CAAGCTCTTA ATAACGATGT AGAGCGTTGG
AAAGACAAGG CGTATGTTGC AGCTCAAGCA AGGGAAAGAT TGGGGTTTAT ATTTCCAGGG
GAGCAAGCTG TTAGAGTAGA GCATCCAGAG GCGATTACGG GTTCTGTTCC AGAATCGTTT
AATAAGGATG ATTCTTTGTA CGAAGATAGA AAAGCGTTGC CGTGGTATAG TGACTTGTTT
TACGCGCTTC ACAAGGCAGA CAAGCCAGAC GATATGAGCT TTGATGTTGT TGGCGGAGGT
GCAGTTGTGT TAAGTCGCGT TCTTGAGCGT CTTGCTAAAG AGGCTTATCA AGATCATGGC
GGCGTTTTGG AAACTTTTGT TGCAAGTGAG CACGGTTTGT TGGACGGAAT CACTCTAGAT
TTGGGCCGTA GAACACTCGC CACACGCTGA ATGGCCGATT TAGAAGTCGC TCCAGAGTTT
AAGGATGCCT ACGATTCTTA TGATCATAGC GATCCTGCTC TGTTAAACAA ATTAGCTGGC
AACTTTACCG TTTTGCCTAA CGACAACCCA GTTTCTAGCG CTAAGCGTAA CGAACTTATT
GATAAGCCAG CATTTGGTCA GATTTTCTCC GACAATATGG TTCATATGTC TTGGACCAAG
GGAGAAGGCT GGTCTGATAG GCGCGTTGAG CCTTACGGTC CGTTAAAAAT GGATCCAGGC
GCATCTGTTC TTCATTACGC GCAAGAATGC TTTGAAGGCT TGAAGGCTTA TAAGCGTTCC
GATGGTTCTG TTTGGCTTTT CCGCCCAGAT ATTAATGCTG CGCGATTCCA AAATTCTGCT
AAGCGTTTGT ATTTGCCGGA TCTTTCTATT GACGATTTTA TTGGATCGGT TGCAGCTTTA
GTTAAGCGAG ATAAAGAGTG GGTTCCAAGC AGGCGTGAAT ACACGCTTTA TATGCGACCA
TTTATGTTTG CTTCCGAGCC TTTCCTTGGT GTTCGCGAAG CTCACGAGGT TGAGTATTGC
GTAATTGCTT CTCCATCTGG CCCATACTTT AAGGGCGGCT TAAAGCCTGT TAGCATTTGG
GTAGAAGATC AATGGTTCCG TACTGGTCCT GGTGGAACTG GTTTTGCTAA GTGCGGCGGA
AATTATGCTG CTTCTTTGCT TGGCGAATAT AAGGGTATTG AGCACGGATG CGAGCAGGTT
TGCTTTGTGG ATGCTGCAAC TAAGACTTAT TTGGAAGAGC TTGGCGGCAT GAACATGTTT
GCGCTCCACA AGGATGGTCA TTTGGAAACT CCATCTTTGA CTGGTAGCAT TCTTCCAGGC
GTTACTCGCC GTTCTATTAT TCAACTTGCA AAAGAGAAGG GTCATGATGT TGTTGAAACC
ATGATTCCTC TTAAAGGCTT GCTTGACGAC ATTCGTTCTG GCGAAGTTAC GGAAGTTCTT
GCTTGCGGAA CTGCTGCAAT CATTACACCA ATCGGCAGAT TTAAGTCGGA TGAATTCGAT
CTTAAGGTTG CAGACGGCGG TGTTGGTGCT CTTACGCAAG AGCTTCGCGA TGAGCTTCTT
GGCATTCAGC TTGGAGATGT TGAAGACACT CACAACTGGA TGTGGAAGGT GTGCGACGGT
TGTTGTGGAA TGGTTGGCGG AATGTGGGCT ATTCGCAAGA ACTACGATAT TTTTGCAATA
ATCACAACGT CTTGGCTTAC AGCATTGGGT GGTGGAATTG TTAGAGACGT TTTACTTGGC
GCTTTGCCTC CTGTAGGAAT TTCGGATAGG GGATTTGTTT TTACTGGACT GGCTTCTGGT
GTTATTGTTG CTTTTGCTCA TCTAGAAATT GATGAGTGGA AGTGGCTTAT GTTAACTTTA
GATGCTTTAG CATTGGGCCT TTTTGCTGTA AATGGCACTG CTAAGGGTCT TGATTTTCAC
ATGTCTGGAA TGGCGTCTGT GTTTTTGGGC ATGGCCACGG CGCTTGGTGG TGGATTAATT
CGAGATATGG TTTTGAATCA AGTTCCTGTA ATTGTTCGAG ATAAGCATTG GTATGCGCTT
CCTGCTGCAG TTGGGTGTGT TTTAACGGTA TTTGTTGTAA AAGCACAACG TGCAGGATGT
TTTGATGTTA TTACAGAGAT GATTTTAGAT ACTCTTATTG TTGTGCTAGT AGTCGCTATG
CGATTAATGT CTGTAAAGTT TGATTTAACG CTTTTTGGTG CAATGAATCG CAAATCGCCA
ATAAAAATAA ATAAATATCG CAGACATAAT GCATATAGTC GTAAAATTTC CGAAAATAGT
CAAGATACGC AAGAAGGTTT GATTGGCGAG ACTGCGGTTG CAGCTTTGCA TGTTGTAAAA
GATTTTGGCA AGGGCGCAGG CATTGTTCAC GCTTTACGAG ATGTAAGCGT TAGCTTTGAG
CGCGGCAAGT TTACGGCGAT TATGGGTCCT TCTGGTTCTG GAAAGTCAAC TTTAATGCAT
TCTTTGGCTG GTCTTGACAG CGTTAATTCT GGCAAGGTTT TGGTTGATGG CCTAGATATT
ACAGGCATGA GCGATAAGCA GCTTACGCTT ATGCGTCGCG AAATGGTCGG ATTTATTTTC
CAAAGTTTTA ATCTTCTTCC AATGTTTAGC GCTGAGCAAA ATATTCTTAT GCCTCTTACT
TTGGCAGGTA AAAAGCCAGA TAAGCAATGG TTTAATACTT TGGTTAATAC TCTTGGCTTG
CAAGATCGCT TAAAGCACAG GCCTGCTGAG CTTTCCGGTG GTCAGCGCCA ACGCGTTGCA
ATTGCTCGAG CTTTAATCTC TAAGCCTTCC GTAGTTTTTG CAGACGAGCC TACTGGCAAT
CTCGATTCTG CTTCCAGCTT GGAAGTTTTG CATTTCTTGA AGAAGTCTGT AACGGAGCTT
GGTCAAACTG TGATTATGGT TACTCACGAC GCTGTTGCAG CCTCTTACGC GGATCGAGCA
ATCGTGTTTG CAGATGGTCA AATCGTTGAA GACGTTCAAA ATCCTACTGC AGAAGGCATG
AGCAAGATGC TTATGGAACG CAGCGAGGCT GGCGTTAATA ATCAGCCTGC TCAATTGCAA
TAAATGCGTA AAAGCGTGCG CATGCTAATC GCCTCTGGAA TTGCAATTCT TATAGGCAGC
ATGTTTATGA GCGCTACTTT GCTTTTTGCA AACAGCGTTG ATGACTTGAT GGTTCGTAAC
GCAACAAATG AATTCGGTAG CGCAAATTAT GCAATCTCAT TTAGGAATCC TAACAGTTCT
CCGAGTAGTG AAATTCATTA TAAAGACCTT CATTTAGACG AAATATCGAA GATGCCTGGT
GTTAACGGTA TTCGTAGTGA CGATGCGACT GCGCTTGTAA GAGTAGAAAA AGGTGATAAA
TCAGTTACGA GTATCGCTTG GTCTAATGGT TTGTATGGAA ATCTTCCTGT GTATAAATCA
ACAGAAGGTA GAGATCCGCA AAAAATAGGC GAAATCACTC TTATTAAAAG TATTGCTAAA
TCAATACATG CAAACATTGG CGATACTATA ACTTTGGTTA AAGTAGATGA CACTGGCGGA
GATAAAGAAA AATCGTACGA TGTTCGTGTG GTTGGTCTTG TAGACGATGG AGAGCATTCT
CAAATACCAT TTTCAAATCG CGGCACGTAT CTTGGTGGCG TAACGAATGA TTTTTGTGCA
AAACTCAACA ATCTTAAGAA TTTTGACAAT GAAGTTGTGC AAAGCAAAGT GTACATGAGT
ATTGATGAAT CTAAAATAAA CGATTTATCT CCTAAGATTA ACTCTTTGCT TCCTTCGAGA
TTCTCTCTTA TGTCTAGGCA CGAAGTTGGC GTAAGAGCTG TTCGAAATGT GTCTAACGGC
ACTAATTTTG TAACCATGTT CTTGCTATCT TTTGGTATTC TAGCGTTGCT TATTTCTTCG
CTTGTTATAG CAAACACATT CCAAGTTTTG GTTGCTCAAC GCAGACGCAC TCTTGCACTT
TTGCGCGTAA TTGGTGCACA ATCTCATCAG CTTTATGCTG CAGTTTTGCT TGAAGCGGCA
ATACTTGGAG TTATTTCTGC GGCTGTTGGC GTGCTTTGCG CAATAGGATT TATGGGCGCA
ATTAGTAACG TGAATATTAA TTCTGGACCG TTATCTAAGA TTCCTTTGAT TGTCTCGCTT
CCAGCGGTTG TGTGGCCAAT AGCAATTGGC ACGATTGTAA CAGTTCTTGC GTCTATGAGT
GCTGCGCGAT CTGCTACAAA AGTAACGCCT ATGGAAGCGC TACGACCAAT GGATTTGATT
AAAGATAAGC GTGCAAGCAT TCTTCGCTCT GTTTTTGGCG TTGTGTTTAT TGTTGTAGGT
ATTTTATTTA CGGCTTTAAG TGCTACTTCT TTAGCAAGCA TGATTGCGGG GAAGTCTCCC
ACTGCTGGTT CTGACTCTTG GATGACTTTG CTTGGAGCAA TGTTTGGCTG TGCGCTTGTT
TTTATTGGCA TTATTATTAC AGCAACATTC TGGATGCCGT TTGCTATGAA GGCCACTGGA
GCAATTATGG CACTTTGTGG TCCTGCATCT AAAGTTGCTA ACGCAAACGT GCAAAGAAAC
CCTAGAAGAG TTGCGGCAAC TGGAACGGCT TTGCTTATTG GCGTAACGCT TGTTTCAACG
GTAGTAACTG GCGCAATATG TGGTAAAGCA ACTCTTAAAG GTGTTGTTGA TGACCATTAC
AGTGTTGACA TTATTATTCA AGGCAAGAAT GTTGATGAAT CTTTAGCTGC CGATATTTCA
AAGATTAGTG GAATAAAGCA TACTGAGTTG CTTCCTGCAG TTCCTATGAC TTTTAAGAAC
GCTAAGGGCG AAACTGAGTA TGCTATGGCA GCTGGAGTTG ATAATACAGA TCAACTTAAA
AATGTAATGC ACACTGACCT TGATGGCGTT AATATAAACA AAGATTCTGT GCTTTTGCCT
AAGTTTAATG GAGAAGGCGG AGAGCCTTTT GAGCTTAAAA AAGGAAACCT TAATCTGCAA
GCTTACGTAG AAAAGTACAG TTCTGATGAA ACAGACAGTA ATAATATTAC GCCATTTACT
GGCATGAATA CAGACTCGAG TAATAACGAT AAGAGCATTA CTGTAAAGCA AGTTCAGTTT
AAGAAGTATA GAAATGTTAA TATATATTCA AGGAATACTG CTTTTGTTAG CAAATCTTAC
TTCAATAACT ACCTTAAGCC TACAACGCAT ATTCTGCTTA TTTCGGTAGA CTCTAGCAAA
GCTAATCTTG TAGATATTGT TAAAAATATT AGAAATATTA CATCTAGCTA TGCGGAGGTT
ATGGCTGGTG GAAGCGTGTT CCAACGAGCG CAGTGGGAGA GTGCTATCGA CATAATGATG
ATGTTGCTTG TTGGCTTAAT AGCAGTAGCT GTTGTGATTG CTTTAATAGG CGTTGCAAAC
ACGTTAAGCT TGTCTGTTAT TGAGCGAACC AAAGAATCTG CAACTTTGCG CGCAATAGGC
ATGACAAGAG GACAGGTTAG AAGATCTCTT GCGTTGGAAG CAACGTTGAT TTCCCTAACA
AGCACTGTTT CTGGCTTGAT TGTTGGAACA GCGTTTGGGT GGATTGGATC CTACATGGTA
TTTAGCGCAA TTGGCAAAGT TCCGTTTGTA ATTGATTGGA CTATTTACGC TGTTCTTGCT
CTAATCGCTT TACTTGCAGC TCTTCTTTCT AGCGTGCTTC CAGCTCGTAG AGCAGTAAAG
TCTTCGCCAG TAGTTGCGCT TGCGGAGGAC TAAATGGTAA TCAACTCGCA AAAAGATATG
CAAGTTGTTG CGCAAGCAGC GAATGGAAAT GAAATTGTAG AAGTTGCGTC AAAGGAAAAT
CCAGACGTTA TTTTGATGGA CGTGCGCATG CCTAACATGG ACGGTTTGGA AGCTACGCGC
AAAATCTTAA AAGAAGACAC TAACGCCAAT ACGCGCATTA TTATTTTAAC TACTTTTGAT
TTAGACGAAT ATGTTATGGC TGCGATTCAT ACGGGCGCAT CGGGATTTTT GCTTAAAGAC
ACAGAGCCAG AAACTTTGCT TAATTCAATA CGAACTGTGT ATCAAGGAAA CGCAATTATT
GCTCCAACTG CTACAAAGCG CTTAATTGAG TCAATGATCT CTAAGCCTAA CGATGAAATT
ACGACTAAAA ACGAGCAAAG CGCAAACACT TACGATTCTT GCTTAAATGA CTTAACAGAT
CGCGAGCGCG AAGTTCTTGT AGAGATTGCT CACGGACTAT CTAACCAAGA GATTGCTAAT
AAACTGTTTA TTAGCTTGCC AACAGTTAAA ACGCATGTTG CGCATATTTT GGGAAAAATC
AATGCAAGAG ACAGAGTTCA AGCTGTTGTG TTTGCTTACG AGAACAGTCT TGTTGTGCTG
CTTGTTAATG CTATTGCTCG CGGAAATCCA GAACATTCAA AAGCTTTTGT TATTGCAGCT
TACGTAACAA CAGTATTATC TTGCGCAGCA ATATCGTGGA ATATTGTAAT GGGGCCAATA
TATGGCATCA ATCATTTAAA AGCTAGTTAT TCTTGCAGCG TAAAAAATAT AAATAGTAGT
AACATAAAAA ACTGCGTTTC AATTATACTT GATTTTGCAA TTCCTAATAT AATTTTTGCA
ATTATTATTA CTACAATTAC GGTTATTATT GGCTACTGGC AGCGCACTCA CGTACACACT
ATTCAACTTT TACAAGAGAA CAATAACGCT ATTCGCGCGT ACCGAAAGAA AGCTCAGCAT
ATTGCTGTTA CTGCAGAGCG CGCTAGAATC GCTAGGGATA TGCACGATAT TGTTGCTCAC
ACGCTTTCTA TTATTATTGT TCAAGCAGAC GGTGGTCGCT ATGCAGCAAC CAAAGATATT
TCGCTTGCTA AAAAAACAAT GCATATTATT AAAAACGAAG CCGAGCGCGC CACTCACGAC
ATGCGCCGAC TGCTAGAAGC TTTAACAGAC GCTCCATCCG CTCAATTGGA TTTTAATCAC
ATACCTTCGC TTATTGAGCA AGCAAAAATT GCATCTCCTA AAAATATTTT TTGGCACACT
GTTGATGGCA TAAATTCTTC TAATAAACTA AACAAAGATG CACAAACCGT TGCATACCGC
GTTGTTCAAG AATCTCTTAC TAATATTCGA AAGCACGCAG GAAACGGCAT CAAAATAAAC
ATTCACGAAC AGTGGAACGA ACAAGGCTTA ACACTAAAAA TCACAAACGA AGTACACAAT
CTTGAAGCTA ATCAAGAGCA AAATAGCGGT GTGCCACATA AAAATGGTTA TGGTTTGATT
GGCATGAAAG AGCGCATTGA AAATCTTCAT GGAACACTTG ATTATGGAAT ACAAAACGAT
GGAACATTTA GTATTGCTGC TTTTATTCCA TACTCTTACA GCACAGACCA ATCAAACACT
ACTGCTTCTG CATTAAATAG TATTCCTAAT GTTACTTATA ATACAAAAGT TAATAATCAA
TCATCAGCGC AAGAAAAACC AGAAAATACA AGCAATAAAG TTTTGCCAGC AGCAAATAAT
TCACAAAATA GGATTGAAAA AGTATCACAA TGGTTTGAAC AACATTGGCT TATTGGCGAT
GTTATTTATG CATCACCTTG GACTGTTCTA ATGCTTTTTA TACCAACTTA CGATTTTACT
GTTGGAACTG GAATGACTTC TGGGTATTCA AGCTCGCTTT CATTTCAAAT ACTTTATAGA
ATACTTACGC TTACTACTAT GATTCCATTT ATGTTTCGTA GAAAAGCTCC AACAACATGC
GCAATTGTTG CAGCAGCATT TTCTGCAATA CAACTTATAT GCTTACCTAA TATTTTATTT
GCTAATTTCT TTATACCAGC CATTGTTTAT GCGGCTGTGC TCTATGGCAA AAGGCACGCA
TGGCAATGGG TTAGCGCAGT AGTGCTCGCC GAATCTGCTA TTTTTGCTGT AAAAATTGGT
GTTGCATCAA AAAATATTCC ACAAAATGAA ACTCCAATAC GATTTTTTGC ATCTAATGCG
TACACAACCA ATTTTTATGA CATTATGCAA ATGGCGTCCG TAGGATTAGT TTTTGGTTTT
ATAGTTGCGT TAATTTGTTT TACTGCTATT ACATTTGCTT ATTACCGCAG AAACGATGAT
AATAATTTGC TGATTCTAAA AGCGCGCAGA ACAGAATTAG AACAAGAACA AAAACAGCTA
GAAGTACTTG CTGCAAATGC CGAAAGGCAG CGTATTAGCG CAAATATTCA GCAAAAAGTT
GCTGTTACAT TGCATAAAGT AATTTATGCT GCAAATAGTG GAATCGATAT GCTAAATGAA
TACGAAAAAT CAAATAGCAA TGCAGAAAAG CCAAAGTCAA CAAAACTAGA GCAACAAGAG
CAAATTGAAG CAATTAGTAA AGCTTTTAAA AACATTGGAG ATGAAGGTCG CTCAGCACTT
AGGTACATGC GAAAACTACT TGGAATTTTG CGAGAAACAG GTTCAAGTGT TAATTCATCA
AATAATGGTG CAAATGTAAC TGAGATTGCG GTTCGCCCCG CTCCTTCGCT TGATGAACAA
ATTCAACACA GACTTGCCAA CAAGCACTAA ATGGCACTGC TAGCAAAGTA TTACGTACCA
GGATTGTATG TAGAAGAGCG CGCAATCGAT GTTCCTTTAG ATTGGGAGCA AAACACTCCA
GGCGATTCTA TTAAAGGGGA GACGATTCGC CTATTTTGCA GAGTTATTTG CGCTCCAGAA
CATGCGCATG ATGATTTGCC TTTGCTAGTG TTTTTGCAAG GAGGCCCAGG CGGTCAGTGC
CCTCGTCCGC TTTCTCCGTC TAGTGATGGT TGGATTCAAG AAGCCATTAA GCATTTTCGC
GTAGTCTTGC CAGACCAGCG TGGTGTTGGG CGCTCTTCTA GGGTGGATGC TTCTACGATT
AAGCGCATGG CAGACGACGG CGTGAGCGTA GAGCGGCAAG CATGGTACTT AAAGCGATTC
TTAGCAGATT CTATTATTCG CGATTTTGAG CATTTGCGCT TAACTGAGTT TAATGCAAAG
CCGTGGGTTT CTTTGGGTCA AAGCTATGGT GGATTCTTAA CGCTTACGTA TTTGTCGCTT
TTCCCGCAAG GATTGATTGC AAGCTTCACA ACTGGCGGCA TTCCGCATGT TCCTGCAAAT
GCGCGTGAAG TCTATGAACA TACTTTTCCT CGCATGGCGC GTAAAACTGA GCAATTCTAC
GAGCGCTATC CGCAGGATGT TGCGCGCGCT GCTGCTATTG CAGATAGGAT TTCTCAAGGA
GATGTTTTCT TACCTAATGG CGAAAAGCTA ACCGTTGAGC GATTCCAAAC TCTTGGATCA
TCTTTTGGCA TGAAGCCAAG TTTTGAAAGA GTTCATTGGC TTATTGACTC CGCATTTTCG
GATGGAGATG GATCTCTTAA GGCATTTAAG CATGGCGGTG GAACAGCAGA TGGCTATTTA
AGCGATGAGT TTCTTTACGG TGTTATGGAT GCAACATCTT CTAGTCCGCT ATATTGGCCG
CTACAAGAGT TCATTTATGC AGATGGTCAG TTAGATCATC CAATTCGTTG GGCAGCTCAG
CAAGTTCGAG AAACAATGCC AGAGTTTGCT GGCAGCGCGC GCCCGCTTTT GTTTACTGGA
GAAGCTGTGT TTCCGTGGAT GTTTGATCAA GAAAAAGCTT TGCAGCCGTT CTTGCCAGCA
GTTGATTGCA TGATGAACGA TATGCAATTT GGCAAGATTT ACGATTTAGA TCAGCTTGCA
AATAACGAAG TTCCTTTGCA AGCAGCGGTT TACTTCGACG ACTTGTATGT TGATTCTGGT
CTTCAGCTAG ACACTTTGTC TCATATTTCT AACTCTCATT ATTGGACAAC AAACGAGTTT
GAGCACGATG GTGTTCATGG TGACTTTGTG TTCCGTCATT TGCTGGAAGA AGCAAGGAAT
CGTGGAGATT TGGAGTCTAT TTATAAGTGA ATGAGTTCTA ACTCAATTGG AACCGTTGGA
TTTATTGGTT TTGGAAACAT GGCTCAAGCA ATTGCTCAAG GTTTGATTCG CGCTAATGTT
TTGCAAGGAA AAGATATGGT TGCATGCGCG GCGCACTTTG AAAAACTTGT TAATAATGCA
AGCAAATTTG GCGTAAAAGC GTTAAAAAGT GCGTGTGAAG TTTGCGATTC TAGCAATGTT
TTAATTTTGG CTGTAAAACC AAATCAAATA GAAGAAGTTT TGCAACCTAT TGCAAAAACT
ATTGTAGAAA GAAAAATCGC AGTTATATCC GTTGCAGCAG GCTGGACTCT TAAGCGTTAC
CAGAATCTAC TTGGCAAAGA TGCTAACGTG CAATGCATTA TTCCAAATAC GCCAATCGCA
GTTTGCCAAG GAGTCACTCT AGCAGAAAGC GAAAATACGC TAACAGATAG TCAACTAGAA
GCTTTTAACG CTATTTTTAA TCCGATTTCT TTAGTCGAGC GAGTAGATAG CGAGCACATG
AATATTGCAA TGTGTGTTTC TAGTTGCGCT CCAGCTTTTA CTGCTATGTA CATGGAAGCT
TTAGCAGATG CTGGCGTAAA GTATGGTCTA AAGCGAGATT GCGCATATCG TTTGGCTGCA
AAGATGATTG AGGGAGTAGG CGCGTTGTAT ATGGATACGC GTGTTCACCC AGGCGCTATG
AAAGACGCAG TATGTTCTCC TGGTGGCACT ACAATTCGAG GCGTTGCAAA GCTAGAATCG
TGTGGTTTTA GGGGAGATGT TATTAGCGCG GTTGACGCAA TTCAACAAAA ATAAATGTCT
TTAACAATTG GAATCGTAGG TTTGCCTAAC GTTGGTAAAT CAACTATGTT TAATGCGCTA
ACACGAAACA ACGTTTTAGC GGAAAATTAT CCGTTTGCAA CAATCGAGCC AAATACTGGT
ATTGTTCCTT TGCCAGACAA ACGTTTGCCT GTTTTAGCAA AGCTTGTTAA AACCGAGAAA
ATCGTTCCAG CAACCGTTAC ATTTGTTGAT ATTGCAGGAA TCGTTAAGGG TGCAAGCGAA
GGCGAAGGCT TGGGAAACAA GTTCCTTGCT AATATTCGTG AGGCGGATGC CATTTGCGAA
GTTGTTCGCG CATTTAACGA TGATGACATT GTGCACGTTA ATGGCAAGGT AGATCCTGCA
GACGATATTG ACACAATCAA CACGGAGCTT ATTCTTGCAG ATTTGCAAAC AATCGAGAAT
GCTTTGCCAA AGTTAGAAAA AGATTTACGT GGCAAAAAAG TTACTCAAGA ATACGTAAAT
GCTGTAAATA AAGCTAAGGA GATTCTTGAA TCTGGTAAGA CGATTGATCA GGCTCATAAT
GAGAAGTTGA TTAATAAAGA CGACGTTTAC GATTTGCACT TGCTTACTGC TAAGCCTTTT
ATTTATGTGT TTAATGTTGA CGATTCGGAG CTTTCGGATG ATTCTTTGAA GTCTAAGCTA
GCAGAGTCTG TAGCTCCTGC AAAGGCGATT TTCCTTAATG CGCAATTTGA GTCGGAGCTT
ACTGAGCTTG ATGAAGAAGA TGCTCGAGAA ATGCTTGCAG ATGCTGGTTT ACAAGAATCT
GGATTGGATC AGCTTGCGCG CGTTGGCTTT GATATTTTAG GGCTTCAAAC CTATTTGACT
GCTGGCGTTA AAGAAGTTCA CGCATGGCAA ATTCATAAAG GCTGGACTGC TCCGCAAGCT
GCAGGCGTTA TTCACACAGA TTTTGAGCGT GGATTTATTA AAGCAGAAGT TGTTTCTTAC
AATGATTTTG TTGAGGCTCA AGGTTCCATG GCAAAAATCA AGGAAGAAGG AAAGCTTCGT
CTGGAAGGCC GCGATTACGT TATGCAAGAC GGAGATATTG TTGAATTTAA GTTTAATGTG
TGAATGATTG TTAGCTCTGG AATGAATAAC TCCACACCTA AAGGCGATTT TAGAATAGGC
CGTAGGGGAT ACCACTTTTA CAATAGAATC GAAGGAATGG GTGGAGACTA TTGGGTTGGT
TTTATAGGAA CAACGTATTT GTTCCACTCT GTTCCAACTC GCGCTAATTT TGGCGATTAT
ATTGTAGAGG AAGCGCAAAA ACTTGGGGCT CCTGCATCGC ACGGATGTGT GCGACTAAGT
GTTCCAGATG CTAATTGGTT TTATACGAAT ATTCCAGACG GAACAGCAGT ACATATTGAA
TAAATGGCTC TTATAGCTGT GCTTACACTT CTAGCTTCCT TAATCGGCAG CTGGCTCAAG
CAGTTCCCAG GCCTAAGCCT TTTGGGAGCT CTTATTATTG CGTTGCTTAT TGGTATGGCT
CTGCAGCTGC CTTTGCACGT ATACAAGTTG AACAATGATT CTAGACGAGC AGGCGTTAAA
GCATCTGCTG GCCTAATCGC AAATAAGCTA CTTCGACTTG GCATTATTTT GCTTGGCTTT
AAGCTAAATT TGCACGTTCT ATTTACTCAA GGATTAAAGT GCTTGCCAAT CGCAGCTGTA
CTCGTTGCTG TTATGGTTTG CGTTACATAT AATATTGCAA AACTTCTTAA AGTAAGCCCT
CAACTTGCAA TGCTAACCGC AGGAGGCACA AGCATTTGCG GAGCTGCAGC TGTTATGGGT
CTTTCGGGAT CTATGCCCGT TCCTCCACAA GAAGAGGACG AAAAAGAACA AAACGAAGTT
ATGGCTGTTG CAACAGTTGC AATAATGGGC ACAATCTACG CTTTGGCAGA AATCTTTATT
CTTCCTCACT TTGGAATGAC TAAACAGCAA CTTGGAATTG CTGCCGGCGC ATCGCTTCAC
GAAATCGCAC ACGCTGTTGC AGCAGGCGGA GCTTTTAGCA TCGATATTGC AACAATCATG
AAGCTTACAC GAGTTCTTAT GCTTGTTCCT ACATCAATCT TTATTGCAAT TTGGTGGAAT
GCTCGCCACA GCCAAGTAGA AGATAACGGA AAGCGCAAAA TCAACTTCCC ATGGTTTATG
CTTGGATTTA TTGCAGCATC CGTTATTGGT ACGTATGTGC CTTTTGTTTC GTCTTACGCA
TCCCTCCTTG TTGACGCAGG ATACGTCTTC CTTGGAATGG CTATGGCTGC TCTTGGAATC
AACGTAAACT TTAGAGTTAT ATTCAAGCAA GGAAAAGCAG CATTCTTAGC AAGCTTCCTG
GCATCTATAG TTCTAACTGC ATTGGCCTGT GCAGCTAGCG TTTTGTTCTT CTAAGATTTG
CCTGCTGCAT CTAGAAGAGT TAGTAGCACT CCGATTCAGG TTCGTGTTAC AGAAACGCTG
TTTGATGCTC CTTCTAGCGA AGAGCGCTTA GATAAAAAGC CTCCGATTGT TCAATTTGCT
AGAAAGTTTG CAACGTCTAG CTTTGGACTT TGGGTGCGCA TAAGTGGCAA AATCGCTCGG
CATTTTGGTT GGTTCCCTAG CGTTGAGCCA TATATTGGTT ACGGTACCGA CCGCTACGCA
CGCTTGATTT GCCGAACCGT TTTAGCGCCT AAAAATGGAC ATCATTCTGC GTTAAAGCGC
GGTATTTACG CAATGCTTGT TGTTCCTGCA ATTCGCGTTA AGGTTGCTCT AAGTATTGAT
AATGTTGCTG TTGAATGGGC GCAGGTTGGC GATTCTTCCG TGTACGATAA GCCAGATTCT
GCATATAACA GCAGCGCAGA ATATTGCGTT TCGGATTGTT CGGGTTACTT GGATTTGGTT
ACCGAAAGGT CGCTTTTGCC AGGTGAACAC AAGGTTTCGT ACAAGGTTGA TAATCGCAAT
CCTGTTGAAG CAAGCATGTT TGTTATATCG GAGCAAACGC CTTTAGGTAT TATTTCCGAC
GTTGACGATA CTATTATGGT CACTCAAGCG CCTTCTCCTC TTAGAGCTGC TTACAATTTG
CTTATTATGA ATCCTGAACA TAGGCATGCT GTTGATGGAA TGAGTCACTT TTTTAGGCGT
ATTAAGGATT CAATTCCTAG CACCCCTTTC TTCTACCTTT CCAATTCTCC TTGGAATGTG
GAAGCTTCAA TTCGACACTT TATTTTGCGC GAAGGTTTTC CTGCAGGACC TCTTCTTCTT
AGGGATTTAG ACCCGCGTCC TAAGACTTTT GTTCCAACTG GACCACAGCA CAAGCTCGAG
TTTGCTCAAC AGCTTATGGA TGATTTTCCA GACATGCGAT TTGTTCTTAT TGGAGATGAC
GGTCAAAAAG ACCCTTCGAC TTATGCAAAA ATCATTGAAA AATTCCCAAA TCGCGTTCTT
GCTGTTGGCA TACGTCAGCT TAAAAAAGAT GCAACTTTGG TTGATTTTAG GCGAAGCATG
TCTAAGAATT TTGGTGTGAC TCTTGCATCT TCTAGAGTTG CTAAGACTTG CAATGATATT
TTTGTTGAAG CTAAGGGTGC AGCTGGTACT TTTGAAGGTG TTCCATTCTT TGCTGCTCAA
AATGGCAATT TGCTAGAAGA TATTATGATT CCGTTTATTA TGGATTCTGT TATGTCTGAA
TCGCAAGAAA ATAATATGAG CGTTTTTACT GAACAATTTG AAGTATCGAA AGGCAATAAG
TCTGCGCTTG TATTGCTTTA CTCGTTTATT ATTTTCTTAA TACTTGTAGT TGCGGCTTTT
GTAGGGTCGC AAGCATACTT CCATAACCGT GTTGCTCCTG GAGTGCATTT TGCTGGCAGC
AGTGTTTCGG GCGCGCAGAT TGAAAAAGTC ACAGATGCTG TAAATAGGGC GATTGAAAAC
ACAAAGATTG AGATTAAAGA CGATTCTGGA AAAAGCTCTG TTGAAACACT TAAAGACTTA
TCGGTAAGTG TAGATAAAAG CGCAACTGTG CAAAACGTTA TGCGCGCAAA GCACAATAAC
GTGTTTACAA TGCTTATGCC TTGGTTGCAA GAAAACGTTG GGCTTAAAGC CAAGTTAGAC
AACGAAAGTA TGGACGCGTA CATTGTTAAA AAGTTTGTTA GCGAAAAAGA TAGGGCAATG
CCTTATACTG CTAAGTTCGA TTCTTCTTCT AACTCTTATG TTGTAGAAGA TGGTGTTCCA
GGGCGTACAA TCATAACTTT GCCAGTTCGC GAGGCCATTA AGCGTGTTCT AGAAAATCCT
GGTAAAACAG TAAAAGTTAC GGTTGGCTCT CGTAAGGTAG AAGCTCCAAT TAAACGTGAT
GTAGCGCAGA AAACTGTTGA TCAACTCAAT AATTTGCTAT CTAAAAAAAT TACGTTAGAC
AATGGTGATT CAAAAGATTT TACGCTTTCA AAGGCTGTTT TAGCATCTTG GATTAAGATT
GATGCAGATT GTGCAAAAAA GAAGATTTTG TACAAGGTTG ATGCCTCTGC TGCCGACGCA
TGGCTTTCTA AAGAGCTTGC TAAGAATCTT AATCAACAAA AAGTAGACCA AGAAGATACC
TATAACAAGC AAGGAAAGTT TATATTAACA ACGCTTAAGG GTGAAAATGG TATAGAAGTT
AAGTATTCTA AAGACTTTGC AAATAAAGTT GTTCAAGCTG TAGAAAAGTC GGCAGATGCA
AAGCTTAGTG TTCCAACAAA CGTTGTTAAG TTTGGAATCG AAAAAAAGAC TGTTGACATG
CGCGTTGTTG TTAACAAGTC AAACCAAACA ATAAGCGTTT ACAAGGATGA TCAGCTTCTT
AAAACATTCC CAGTTTGCAG TGGCTCAAAC GGTTATTACG AAACGCCAAA CGGAACGTAC
TTTATTTACT TGCGCTACCG AGTGCAAGAT ATGCGCGGAT TTAACCGAAA CGGCTCTAGG
TATTTCTTGC CTGGAATTAC TTGGGTTAGC TACTTTAACG GCGGAATCTC ATTCCACACA
GCTCTTTGGA ACAATGTTGG TATATCTCAA GGATATCCTG CAAAGTACGG TTCTCATGGA
TGCATAAACA TGTATGAGCA GGACGCAAAG TGGGTGTTTG AAAACTGCCC TCGCGGAACC
GTTGTGGAAG TTGTTGGAGA ACAACCAGAT GGACCAGTAC GCTAAATGCC AATTCAAGCA
ACAATTGCGT TAATGGTGAT TGTTTTTGCG CTAGTTTTTG CGCCATTCGT CATCATGATA
GTTACGCGTA CCCTGAAGAA GCATCATTTA GCAGAAAAAC TGGCAGAAAG GCATGGAGAC
AGCGTTCACT ATGCTTTTAT ACTAAATCCT TCTAAACCGC AAGCCGAAGA ATACCGAAAA
[truncated: 17,677,088 more chars]
