# Supplementary material for: A molecular portrait of maternal sepsis from Byzantine Troy
Source: eLife. 2017 Jan 10;6:e20983. doi: 10.7554/eLife.20983 (PMC5224923; doi:10.7554/eLife.20983)
Supplement: Figure 3—source data 3. — DOI: http://dx.doi.org/10.7554/eLife.20983.019 [file elife-20983-fig3-data3.newick]

(((03C2:0.01158872556342181899,703B:0.00965538179017490575):0.00367711006883082725[69],(((8070:0.00963033437783380672,(8522:0.00923014231409593697,(8066:0.01122771145169559719,(151A:0.00837224350170102591,151B:0.00964181211047342689):0.00524100839812194526[100]):0.00351930278289967194[100]):0.00465169092061186885[100]):0.01025887306915548337[100],(((7275:0.01040041330168051115,((400E:0.00978889438092358198,5152:0.01255584632832690457):0.00919052615201602745[100],41V:0.01327822003826898377):0.01038674118183171083[100]):0.00755538140844039079[100],(troy:0.00693997378436818791,(((((4019:0.00051482209790596530,4018:0.00014434728708234468):0.00605266029194933500[100],(5712:0.00575743529505892953,9231:0.00620126124353138908):0.00262373663941465858[96]):0.00065462933986377178[86],(284V:0.00806646315339189235,(288E:0.00517743454944521748,7672:0.00706185898053681912):0.00149923573265505925[85]):0.00084661621597681435[70]):0.00093926287414303363[65],7276:0.00566651642051878377):0.00183440183421380051[80],315A:0.00697795536932569425):0.00276935688362354819[98]):0.00680755287741228142[100]):0.07708228708206160684[100],(((0905:0.00588133548154965661,51:0.00797646891774634811):0.01388437856898458271[100],(420B:0.00372482358226392104,AMD:0.00395912084704462281):0.01811575713259495901[100]):0.09712600657151473915[100],(((703D:0.00977552801322455721,101:0.00979934333480405803):0.01256419374204864430[100],(19V5:0.01936951161187200343,500E:0.02147162614039118886):0.00939290132351366935[100]):0.10206570675362112988[100],(481B:0.00000861971603604126,481A:0.00000132627496782178):0.14532625349988162466[100]):0.04222650491800004902[100]):0.41954673533254033257[100]):0.09709959777824279936[100]):0.00937563611666770817[100],7719:0.00983592144707645492):0.00452881803259161820[69]):0.00433171239853641452[100],(017A:0.00000132627496782178,017B:0.00000132627496782178):0.00649789882886811325[100],7659:0.00626215674998252276);
