# Supplementary material for: A molecular portrait of maternal sepsis from Byzantine Troy
Source: eLife. 2017 Jan 10;6:e20983. doi: 10.7554/eLife.20983 (PMC5224923; doi:10.7554/eLife.20983)
Supplement: Figure 3—source data 4. — DOI: http://dx.doi.org/10.7554/eLife.20983.020 [file elife-20983-fig3-data4.txt]

LIST OF FOREIGN GENOMIC SEGMENTS:
Start     End       Origin  HomeCluster  BAPSIndex  StrainName
13638     13739     20      1            1          017A 
22627     24259     19      1            1          017A 
68512     68937     32      1            1          017A 
85877     85963     11      1            1          017A 
110652    110862    17      1            1          017A 
110863    111605    13      1            1          017A 
156196    156219    31      1            1          017A 
156220    156466    11      1            1          017A 
243582    244125    15      1            1          017A 
261013    261207    6       1            1          017A 
309085    309222    23      1            1          017A 
371316    371708    30      1            1          017A 
371709    372285    11      1            1          017A 
372992    373442    11      1            1          017A 
374208    374284    4       1            1          017A 
374285    374655    11      1            1          017A 
374656    375744    4       1            1          017A 
410323    410427    27      1            1          017A 
410855    411822    3       1            1          017A 
412881    412999    29      1            1          017A 
419678    419804    33      1            1          017A 
422447    422527    24      1            1          017A 
13644     13752     20      2            2          017B 
22627     24259     19      2            2          017B 
68512     68934     32      2            2          017B 
85877     85963     11      2            2          017B 
110652    110862    17      2            2          017B 
110863    111605    13      2            2          017B 
156146    156219    31      2            2          017B 
156220    156466    11      2            2          017B 
243582    244125    15      2            2          017B 
261013    261207    6       2            2          017B 
309085    309222    23      2            2          017B 
371306    371708    30      2            2          017B 
371709    372285    11      2            2          017B 
372992    373442    11      2            2          017B 
374208    374284    4       2            2          017B 
374285    374655    11      2            2          017B 
374656    375748    4       2            2          017B 
410323    410427    27      2            2          017B 
410855    411822    3       2            2          017B 
412881    412999    29      2            2          017B 
419678    419807    33      2            2          017B 
422447    422527    24      2            2          017B 
22627     24259     19      3            3          03C2 
35203     35309     5       3            3          03C2 
68512     68934     32      3            3          03C2 
76033     76052     32      3            3          03C2 
110652    110865    17      3            3          03C2 
110866    111605    13      3            3          03C2 
113747    113780    7       3            3          03C2 
156230    156466    11      3            3          03C2 
243582    244125    15      3            3          03C2 
250282    250377    34      3            3          03C2 
261161    261200    6       3            3          03C2 
273087    273136    30      3            3          03C2 
283504    283612    2       3            3          03C2 
309092    309649    16      3            3          03C2 
371296    371704    30      3            3          03C2 
371705    372285    11      3            3          03C2 
372992    373446    11      3            3          03C2 
374040    374655    11      3            3          03C2 
374656    374805    4       3            3          03C2 
374806    375461    11      3            3          03C2 
375462    375748    4       3            3          03C2 
386762    386834    19      3            3          03C2 
396821    396828    27      3            3          03C2 
396829    396843    34      3            3          03C2 
396844    396846    33      3            3          03C2 
396847    396850    32      3            3          03C2 
410318    410427    27      3            3          03C2 
410851    411822    3       3            3          03C2 
412881    412999    29      3            3          03C2 
419678    419807    33      3            3          03C2 
16870     17265     7       4            4          0905 
24372     24724     10      4            4          0905 
24725     25000     28      4            4          0905 
30245     30594     26      4            4          0905 
49404     49793     9       4            4          0905 
50244     50253     9       4            4          0905 
67396     68355     16      4            4          0905 
69075     69364     6       4            4          0905 
111596    111850    27      4            4          0905 
128663    129446    4       4            4          0905 
129447    129616    20      4            4          0905 
137498    137779    15      4            4          0905 
151952    152522    11      4            4          0905 
194440    194979    32      4            4          0905 
195214    195411    20      4            4          0905 
195412    195434    26      4            4          0905 
198398    199125    6       4            4          0905 
213946    214096    2       4            4          0905 
258455    258806    27      4            4          0905 
259656    259715    27      4            4          0905 
260322    260686    26      4            4          0905 
260687    261468    20      4            4          0905 
263320    263344    4       4            4          0905 
263700    263982    11      4            4          0905 
266480    266557    10      4            4          0905 
271111    271229    33      4            4          0905 
307964    308329    31      4            4          0905 
308783    309108    11      4            4          0905 
309294    309325    26      4            4          0905 
310250    310308    4       4            4          0905 
311278    311703    19      4            4          0905 
328203    328388    15      4            4          0905 
378097    378997    13      4            4          0905 
380763    381360    21      4            4          0905 
383635    383800    31      4            4          0905 
384232    384278    33      4            4          0905 
384351    384533    33      4            4          0905 
384534    385174    27      4            4          0905 
385338    385468    33      4            4          0905 
385469    385529    27      4            4          0905 
385530    386054    19      4            4          0905 
386055    386149    31      4            4          0905 
413385    413500    9       4            4          0905 
416770    416933    14      4            4          0905 
416934    417051    21      4            4          0905 
420205    420808    18      4            4          0905 
420809    421149    29      4            4          0905 
421992    422591    34      4            4          0905 
422592    423022    30      4            4          0905 
437335    437546    33      4            4          0905 
437547    438157    32      4            4          0905 
465532    465866    22      4            4          0905 
465867    465983    12      4            4          0905 
497857    497877    15      4            4          0905 
14528     14698     30      5            5          101 
95928     95987     30      5            5          101 
173554    173557    33      5            5          101 
173558    173649    34      5            5          101 
174778    174844    23      5            5          101 
202915    202954    15      5            5          101 
202955    203211    32      5            5          101 
231126    231203    11      5            5          101 
236581    236617    21      5            5          101 
263368    263590    29      5            5          101 
265802    265827    7       5            5          101 
271025    271110    18      5            5          101 
383702    383812    31      5            5          101 
413522    413590    17      5            5          101 
13155     13518     7       6            6          151A 
22624     24259     19      6            6          151A 
25293     25302     12      6            6          151A 
58921     58999     29      6            6          151A 
59142     59184     29      6            6          151A 
68446     68839     32      6            6          151A 
69140     69380     16      6            6          151A 
76340     76507     34      6            6          151A 
76563     76652     34      6            6          151A 
76833     76960     34      6            6          151A 
77216     77227     32      6            6          151A 
77228     77289     33      6            6          151A 
77827     77863     34      6            6          151A 
77991     77997     34      6            6          151A 
77998     78007     33      6            6          151A 
78008     78021     34      6            6          151A 
78022     78027     33      6            6          151A 
78028     78034     34      6            6          151A 
78035     78040     33      6            6          151A 
78041     78044     34      6            6          151A 
78045     78052     33      6            6          151A 
78260     78267     34      6            6          151A 
78268     78350     33      6            6          151A 
78351     78351     34      6            6          151A 
78352     78413     33      6            6          151A 
78414     78414     34      6            6          151A 
78415     78423     33      6            6          151A 
110652    110869    17      6            6          151A 
110870    111605    13      6            6          151A 
136155    136244    16      6            6          151A 
136245    136347    4       6            6          151A 
136348    137458    20      6            6          151A 
150341    150525    4       6            6          151A 
150942    152194    29      6            6          151A 
156112    156453    11      6            6          151A 
243586    244092    15      6            6          151A 
261051    261102    6       6            6          151A 
263538    263685    29      6            6          151A 
266239    266352    3       6            6          151A 
271105    271155    13      6            6          151A 
283504    283631    2       6            6          151A 
309085    309278    23      6            6          151A 
371294    371704    30      6            6          151A 
371705    372285    11      6            6          151A 
372992    373449    11      6            6          151A 
374208    374271    4       6            6          151A 
374272    374639    11      6            6          151A 
374640    375780    4       6            6          151A 
386758    386975    19      6            6          151A 
387087    387115    19      6            6          151A 
394721    394759    32      6            6          151A 
410855    412066    3       6            6          151A 
412067    412469    28      6            6          151A 
412470    412689    9       6            6          151A 
412690    412852    28      6            6          151A 
412853    413185    9       6            6          151A 
413186    413410    17      6            6          151A 
418788    418827    14      6            6          151A 
13155     13534     7       7            7          151B 
22624     24259     19      7            7          151B 
25289     25332     12      7            7          151B 
58921     59257     29      7            7          151B 
68368     68839     32      7            7          151B 
69140     69345     16      7            7          151B 
79020     79112     5       7            7          151B 
110652    110865    17      7            7          151B 
110866    111605    13      7            7          151B 
136122    136268    16      7            7          151B 
136269    136347    4       7            7          151B 
136348    137458    20      7            7          151B 
150341    150523    4       7            7          151B 
150942    152194    29      7            7          151B 
156148    156453    31      7            7          151B 
243586    244119    15      7            7          151B 
263538    263685    29      7            7          151B 
271101    271155    13      7            7          151B 
273087    273136    30      7            7          151B 
283504    283631    2       7            7          151B 
309085    309222    23      7            7          151B 
322935    322961    25      7            7          151B 
357570    357716    25      7            7          151B 
371293    371704    30      7            7          151B 
371705    372285    11      7            7          151B 
372992    373458    11      7            7          151B 
374040    374657    11      7            7          151B 
374658    374805    4       7            7          151B 
374806    375461    11      7            7          151B 
375462    375809    4       7            7          151B 
386758    386975    19      7            7          151B 
387087    387115    19      7            7          151B 
394721    394762    32      7            7          151B 
410855    412066    3       7            7          151B 
412067    412460    28      7            7          151B 
412461    412689    9       7            7          151B 
412690    412855    28      7            7          151B 
412856    413185    9       7            7          151B 
413186    413410    17      7            7          151B 
418779    418835    14      7            7          151B 
5570      5652      34      8            8          19V5 
5653      5655      33      8            8          19V5 
5656      5656      34      8            8          19V5 
5657      5659      33      8            8          19V5 
5660      5666      34      8            8          19V5 
5667      5669      33      8            8          19V5 
5670      5674      34      8            8          19V5 
5675      5676      33      8            8          19V5 
5677      5684      34      8            8          19V5 
5685      5699      33      8            8          19V5 
5700      5709      34      8            8          19V5 
5710      5718      33      8            8          19V5 
35187     35320     31      8            8          19V5 
49051     49211     9       8            8          19V5 
59450     59468     22      8            8          19V5 
68834     68882     8       8            8          19V5 
69097     69204     15      8            8          19V5 
155845    155966    31      8            8          19V5 
174778    174853    23      8            8          19V5 
191285    191427    31      8            8          19V5 
191621    191757    31      8            8          19V5 
199668    199940    16      8            8          19V5 
200746    200962    32      8            8          19V5 
202955    203186    32      8            8          19V5 
221036    221037    33      8            8          19V5 
221038    221038    34      8            8          19V5 
221039    221043    33      8            8          19V5 
221044    221062    34      8            8          19V5 
221063    221063    33      8            8          19V5 
221064    221078    34      8            8          19V5 
221079    221081    33      8            8          19V5 
221082    221099    34      8            8          19V5 
221100    221109    33      8            8          19V5 
231126    231203    11      8            8          19V5 
263408    263590    29      8            8          19V5 
305105    305114    34      8            8          19V5 
305115    305132    32      8            8          19V5 
305133    305133    23      8            8          19V5 
305134    305134    6       8            8          19V5 
305135    305135    23      8            8          19V5 
305136    305136    32      8            8          19V5 
305137    305140    33      8            8          19V5 
305141    305141    32      8            8          19V5 
305142    305145    33      8            8          19V5 
305146    305146    32      8            8          19V5 
305147    305148    34      8            8          19V5 
305149    305149    33      8            8          19V5 
305150    305152    6       8            8          19V5 
305153    305154    10      8            8          19V5 
305155    305155    33      8            8          19V5 
337821    337976    32      8            8          19V5 
361973    362129    13      8            8          19V5 
369935    370017    24      8            8          19V5 
372192    372285    32      8            8          19V5 
372286    372327    19      8            8          19V5 
372811    372916    19      8            8          19V5 
374198    374330    4       8            8          19V5 
380897    380926    10      8            8          19V5 
385345    385458    33      8            8          19V5 
414601    414633    9       8            8          19V5 
418385    418472    3       8            8          19V5 
420768    420947    29      8            8          19V5 
463505    463656    23      8            8          19V5 
486914    487074    2       8            8          19V5 
22465     22606     7       9            9          284V 
24870     25000     28      9            9          284V 
67110     67379     16      9            9          284V 
67485     68329     16      9            9          284V 
91998     92285     24      9            9          284V 
111747    111850    27      9            9          284V 
136158    136209    16      9            9          284V 
136210    136381    4       9            9          284V 
136382    136461    20      9            9          284V 
136462    136500    24      9            9          284V 
136501    136782    20      9            9          284V 
136888    136941    20      9            9          284V 
136942    137032    21      9            9          284V 
137033    137119    3       9            9          284V 
137120    137411    30      9            9          284V 
137412    137458    20      9            9          284V 
195225    195323    26      9            9          284V 
229437    229605    17      9            9          284V 
284857    284908    30      9            9          284V 
411804    412012    3       9            9          284V 
412013    412130    28      9            9          284V 
412571    412677    28      9            9          284V 
412859    413224    9       9            9          284V 
466247    466392    9       9            9          284V 
470603    470619    18      9            9          284V 
16660     16674     29      10           10         288E 
22465     22606     7       10           10         288E 
30597     30623     13      10           10         288E 
67185     67419     16      10           10         288E 
67485     68165     16      10           10         288E 
92007     92285     24      10           10         288E 
111747    111850    27      10           10         288E 
136155    136209    16      10           10         288E 
136210    136381    4       10           10         288E 
136382    136456    20      10           10         288E 
136457    136500    24      10           10         288E 
136501    136782    20      10           10         288E 
136888    136941    20      10           10         288E 
136942    137032    21      10           10         288E 
137033    137119    3       10           10         288E 
137120    137411    30      10           10         288E 
137412    137458    20      10           10         288E 
194367    194406    7       10           10         288E 
248944    249036    19      10           10         288E 
261078    261145    6       10           10         288E 
409070    410039    30      10           10         288E 
411804    412012    3       10           10         288E 
412013    412677    28      10           10         288E 
412859    413226    9       10           10         288E 
22465     22606     7       11           11         315A 
67485     68329     16      11           11         315A 
92007     92285     24      11           11         315A 
111747    111850    27      11           11         315A 
136151    136209    16      11           11         315A 
136210    136381    4       11           11         315A 
136382    136461    20      11           11         315A 
136462    136500    24      11           11         315A 
136501    136782    20      11           11         315A 
136888    136941    20      11           11         315A 
136942    137044    21      11           11         315A 
137045    137119    3       11           11         315A 
137120    137411    30      11           11         315A 
137412    137458    20      11           11         315A 
249179    249225    15      11           11         315A 
307094    307246    22      11           11         315A 
307247    307328    11      11           11         315A 
384801    384835    27      11           11         315A 
385694    385891    19      11           11         315A 
410760    412091    3       11           11         315A 
412092    412806    28      11           11         315A 
412807    413154    9       11           11         315A 
413247    413325    17      11           11         315A 
422425    422539    3       11           11         315A 
422587    422600    3       11           11         315A 
422601    422765    7       11           11         315A 
6358      6542      21      12           12         400E 
16580     16729     29      12           12         400E 
22489     22541     12      12           12         400E 
24666     24692     9       12           12         400E 
24693     24757     8       12           12         400E 
24870     25000     28      12           12         400E 
28194     28213     17      12           12         400E 
32550     32751     25      12           12         400E 
34251     34834     21      12           12         400E 
35125     35309     5       12           12         400E 
36654     36705     14      12           12         400E 
56393     56558     20      12           12         400E 
57852     57936     10      12           12         400E 
67110     67379     16      12           12         400E 
67485     67959     16      12           12         400E 
67960     68329     2       12           12         400E 
71937     72026     30      12           12         400E 
110902    110940    28      12           12         400E 
111606    111850    27      12           12         400E 
120277    120455    28      12           12         400E 
135288    136095    28      12           12         400E 
136096    136214    16      12           12         400E 
136215    136381    4       12           12         400E 
136382    136456    20      12           12         400E 
136457    136496    24      12           12         400E 
136497    136790    20      12           12         400E 
136899    137032    21      12           12         400E 
137033    137119    3       12           12         400E 
137120    137411    30      12           12         400E 
137412    137458    20      12           12         400E 
145150    145180    33      12           12         400E 
145918    146106    28      12           12         400E 
147468    147496    14      12           12         400E 
173086    173119    22      12           12         400E 
191452    191571    12      12           12         400E 
196708    196772    14      12           12         400E 
213958    213991    2       12           12         400E 
229437    229912    17      12           12         400E 
230145    230349    32      12           12         400E 
248944    249018    19      12           12         400E 
250592    250644    15      12           12         400E 
250645    250750    16      12           12         400E 
251127    251159    26      12           12         400E 
266581    266696    27      12           12         400E 
271010    271090    32      12           12         400E 
307094    307246    22      12           12         400E 
307247    307328    11      12           12         400E 
311283    311384    27      12           12         400E 
311821    311953    8       12           12         400E 
320212    320566    13      12           12         400E 
341593    341644    13      12           12         400E 
364825    365015    8       12           12         400E 
366315    366340    12      12           12         400E 
367010    367290    13      12           12         400E 
382141    382181    21      12           12         400E 
383438    383971    21      12           12         400E 
386091    386169    19      12           12         400E 
395275    395294    26      12           12         400E 
395610    395969    23      12           12         400E 
410692    411724    3       12           12         400E 
411725    412029    12      12           12         400E 
412030    412516    28      12           12         400E 
412517    412620    9       12           12         400E 
412621    412699    28      12           12         400E 
412700    413325    9       12           12         400E 
417171    417307    4       12           12         400E 
418881    418924    14      12           12         400E 
419398    419479    14      12           12         400E 
420526    420842    20      12           12         400E 
422518    423005    7       12           12         400E 
440748    440770    13      12           12         400E 
454809    454877    5       12           12         400E 
465321    465565    16      12           12         400E 
465984    466443    9       12           12         400E 
466444    466768    12      12           12         400E 
466769    466988    5       12           12         400E 
474931    474997    5       12           12         400E 
482707    482724    34      12           12         400E 
483527    484236    19      12           12         400E 
484420    484752    27      12           12         400E 
484874    484964    31      12           12         400E 
22489     22576     12      13           13         4018 
22577     22595     7       13           13         4018 
49528     49551     27      13           13         4018 
67485     67891     16      13           13         4018 
94326     94915     28      13           13         4018 
111747    111850    27      13           13         4018 
120277    120455    28      13           13         4018 
136151    136209    16      13           13         4018 
136210    136381    4       13           13         4018 
136382    136461    20      13           13         4018 
136462    136500    24      13           13         4018 
136501    136782    20      13           13         4018 
136885    136940    20      13           13         4018 
136941    137032    21      13           13         4018 
137033    137119    3       13           13         4018 
137120    137411    30      13           13         4018 
137412    137458    20      13           13         4018 
213444    213446    32      13           13         4018 
213447    213450    34      13           13         4018 
284710    284713    33      13           13         4018 
284714    284715    34      13           13         4018 
284716    284730    32      13           13         4018 
411804    412012    3       13           13         4018 
412013    412620    28      13           13         4018 
412621    413226    9       13           13         4018 
438039    438202    24      13           13         4018 
22493     22571     12      14           14         4019 
22572     22595     7       14           14         4019 
30597     30623     13      14           14         4019 
67485     67891     16      14           14         4019 
90962     90962     33      14           14         4019 
90963     90979     34      14           14         4019 
90980     90987     33      14           14         4019 
94326     94915     28      14           14         4019 
104652    104658    34      14           14         4019 
104659    104668    32      14           14         4019 
104669    104670    34      14           14         4019 
104671    104673    32      14           14         4019 
104674    104694    34      14           14         4019 
104695    104695    32      14           14         4019 
104696    104741    34      14           14         4019 
111747    111850    27      14           14         4019 
120277    120455    28      14           14         4019 
136148    136209    16      14           14         4019 
136210    136381    4       14           14         4019 
136382    136456    20      14           14         4019 
136457    136500    24      14           14         4019 
136501    136782    20      14           14         4019 
136876    136940    20      14           14         4019 
136941    137032    21      14           14         4019 
137033    137119    3       14           14         4019 
137120    137411    30      14           14         4019 
137412    137497    20      14           14         4019 
213375    213389    3       14           14         4019 
213390    213391    7       14           14         4019 
213392    213395    3       14           14         4019 
213396    213397    4       14           14         4019 
213398    213404    6       14           14         4019 
213405    213411    3       14           14         4019 
213412    213415    7       14           14         4019 
213416    213417    32      14           14         4019 
213418    213419    11      14           14         4019 
213420    213426    32      14           14         4019 
213427    213433    34      14           14         4019 
213434    213436    32      14           14         4019 
213437    213437    34      14           14         4019 
355595    355621    34      14           14         4019 
372333    372351    33      14           14         4019 
372352    372383    34      14           14         4019 
372384    372387    33      14           14         4019 
411804    412012    3       14           14         4019 
412013    412620    28      14           14         4019 
412621    413226    9       14           14         4019 
424811    424811    17      14           14         4019 
424812    424817    34      14           14         4019 
424818    424819    31      14           14         4019 
424820    424826    34      14           14         4019 
440768    440771    33      14           14         4019 
440772    440772    32      14           14         4019 
440773    440773    33      14           14         4019 
440774    440774    32      14           14         4019 
440775    440776    33      14           14         4019 
440777    440779    32      14           14         4019 
440780    440782    33      14           14         4019 
454607    454612    22      14           14         4019 
454613    454615    34      14           14         4019 
454616    454625    33      14           14         4019 
6358      6551      21      15           15         41V 
16413     16685     29      15           15         41V 
22465     22571     7       15           15         41V 
24663     24698     9       15           15         41V 
24699     24751     8       15           15         41V 
24872     25000     28      15           15         41V 
28194     28215     17      15           15         41V 
28717     28721     33      15           15         41V 
28722     28723     34      15           15         41V 
28724     28732     33      15           15         41V 
28733     28736     34      15           15         41V 
28737     28738     27      15           15         41V 
32550     32751     25      15           15         41V 
34251     34843     21      15           15         41V 
35125     35320     5       15           15         41V 
36654     36704     14      15           15         41V 
67238     67379     16      15           15         41V 
67485     68329     16      15           15         41V 
70813     70900     2       15           15         41V 
96141     96235     31      15           15         41V 
111747    111850    27      15           15         41V 
124505    124795    5       15           15         41V 
125193    125326    3       15           15         41V 
136146    136197    16      15           15         41V 
136198    137475    28      15           15         41V 
145150    145199    33      15           15         41V 
145918    146106    28      15           15         41V 
173086    173119    22      15           15         41V 
174917    174991    6       15           15         41V 
175363    175469    6       15           15         41V 
175564    175609    6       15           15         41V 
191502    191571    12      15           15         41V 
195236    195323    26      15           15         41V 
198811    198889    33      15           15         41V 
198890    198898    34      15           15         41V 
198899    198901    33      15           15         41V 
198902    198927    34      15           15         41V 
198928    198982    33      15           15         41V 
198983    199020    34      15           15         41V 
199021    199056    33      15           15         41V 
199057    199064    34      15           15         41V 
199065    199071    33      15           15         41V 
199072    199146    34      15           15         41V 
199147    199504    33      15           15         41V 
199505    199524    34      15           15         41V 
199525    199564    33      15           15         41V 
199565    199577    34      15           15         41V 
213950    214001    15      15           15         41V 
216705    216772    34      15           15         41V 
236378    236467    21      15           15         41V 
238567    238569    34      15           15         41V 
238570    238575    14      15           15         41V 
238576    238579    32      15           15         41V 
238580    238580    34      15           15         41V 
239217    239299    7       15           15         41V 
241285    241631    4       15           15         41V 
248944    249007    19      15           15         41V 
249331    249357    15      15           15         41V 
250278    250455    34      15           15         41V 
250562    250647    15      15           15         41V 
250691    250749    16      15           15         41V 
265338    265437    7       15           15         41V 
271010    271090    32      15           15         41V 
307094    307246    22      15           15         41V 
307247    307327    11      15           15         41V 
311821    311953    8       15           15         41V 
320212    320566    13      15           15         41V 
382141    382181    21      15           15         41V 
383438    383979    21      15           15         41V 
386091    386169    19      15           15         41V 
394347    394376    27      15           15         41V 
401117    401172    34      15           15         41V 
403315    403669    15      15           15         41V 
410692    412012    3       15           15         41V 
412073    412516    28      15           15         41V 
412517    413180    9       15           15         41V 
413181    413325    17      15           15         41V 
418783    418867    14      15           15         41V 
420585    421005    20      15           15         41V 
422518    423011    7       15           15         41V 
436555    436735    3       15           15         41V 
436736    436759    32      15           15         41V 
440748    440771    13      15           15         41V 
445193    445346    34      15           15         41V 
454809    454877    5       15           15         41V 
465321    465579    16      15           15         41V 
465990    466443    9       15           15         41V 
466444    466768    12      15           15         41V 
466769    466988    5       15           15         41V 
474902    474997    5       15           15         41V 
476828    477034    19      15           15         41V 
482707    482724    34      15           15         41V 
483651    484236    19      15           15         41V 
484420    484752    27      15           15         41V 
484874    484964    31      15           15         41V 
22465     22490     32      16           16         420B 
22491     22492     27      16           16         420B 
22493     22497     32      16           16         420B 
22498     22501     27      16           16         420B 
22502     22505     32      16           16         420B 
22506     22508     22      16           16         420B 
22509     22509     32      16           16         420B 
22510     22599     7       16           16         420B 
24373     24751     10      16           16         420B 
24752     25000     28      16           16         420B 
28049     28196     21      16           16         420B 
49431     49797     9       16           16         420B 
50170     50253     9       16           16         420B 
57298     57724     25      16           16         420B 
67347     67972     16      16           16         420B 
67973     68339     2       16           16         420B 
68970     69562     6       16           16         420B 
111606    111850    27      16           16         420B 
119620    119890    26      16           16         420B 
137498    138028    15      16           16         420B 
138029    138922    33      16           16         420B 
138923    139372    34      16           16         420B 
145534    145934    11      16           16         420B 
151952    152522    11      16           16         420B 
191933    192263    5       16           16         420B 
194466    194873    32      16           16         420B 
198538    199149    6       16           16         420B 
199150    199367    16      16           16         420B 
213958    214096    2       16           16         420B 
232279    232535    33      16           16         420B 
262123    262621    4       16           16         420B 
263719    263844    11      16           16         420B 
265332    265822    2       16           16         420B 
266071    266292    30      16           16         420B 
271111    271229    33      16           16         420B 
298525    298839    23      16           16         420B 
307982    308329    31      16           16         420B 
308783    309064    11      16           16         420B 
309294    309517    26      16           16         420B 
310286    310639    4       16           16         420B 
311290    311830    19      16           16         420B 
328047    328388    15      16           16         420B 
335799    335863    17      16           16         420B 
336972    337300    17      16           16         420B 
368228    368279    19      16           16         420B 
374781    374852    14      16           16         420B 
380722    380916    34      16           16         420B 
385464    385725    27      16           16         420B 
385726    386082    19      16           16         420B 
389208    389491    9       16           16         420B 
413472    413681    9       16           16         420B 
413682    413999    29      16           16         420B 
414000    414006    12      16           16         420B 
416781    416931    14      16           16         420B 
416932    417051    21      16           16         420B 
418701    418770    2       16           16         420B 
418771    418844    7       16           16         420B 
420322    420732    18      16           16         420B 
420733    420891    29      16           16         420B 
421040    421172    29      16           16         420B 
421984    422139    34      16           16         420B 
422140    422633    3       16           16         420B 
422634    423035    30      16           16         420B 
427301    427386    18      16           16         420B 
437330    437540    33      16           16         420B 
437541    438154    32      16           16         420B 
465392    465866    22      16           16         420B 
465867    465989    12      16           16         420B 
465990    466308    19      16           16         420B 
470545    470562    18      16           16         420B 
497857    498602    15      16           16         420B 
146062    146134    24      17           17         481A 
191874    191955    31      17           17         481A 
372234    372285    32      17           17         481A 
376323    376404    34      17           17         481A 
378907    379036    13      17           17         481A 
381246    381313    26      17           17         481A 
406613    406667    29      17           17         481A 
146062    146134    24      18           18         481B 
191874    191955    31      18           18         481B 
369017    369028    23      18           18         481B 
371358    371476    19      18           18         481B 
372234    372285    32      18           18         481B 
376323    376402    34      18           18         481B 
378907    379036    13      18           18         481B 
381246    381313    26      18           18         481B 
406613    406667    29      18           18         481B 
13072     13192     28      19           19         500E 
54543     54551     33      19           19         500E 
54552     54557     34      19           19         500E 
54558     54560     33      19           19         500E 
54561     54566     34      19           19         500E 
54567     54569     33      19           19         500E 
54570     54582     34      19           19         500E 
54583     54584     32      19           19         500E 
54585     54595     34      19           19         500E 
54596     54598     32      19           19         500E 
59015     59097     27      19           19         500E 
68272     68309     8       19           19         500E 
68553     68619     8       19           19         500E 
68770     68862     8       19           19         500E 
91605     91629     4       19           19         500E 
93460     93483     33      19           19         500E 
93484     93484     34      19           19         500E 
122559    122560    33      19           19         500E 
122561    122593    34      19           19         500E 
122594    122659    33      19           19         500E 
124867    124993    33      19           19         500E 
145551    145689    11      19           19         500E 
151145    151185    33      19           19         500E 
174765    174853    23      19           19         500E 
191354    191426    31      19           19         500E 
202955    203186    32      19           19         500E 
206369    206526    33      19           19         500E 
230850    230960    11      19           19         500E 
231092    231221    11      19           19         500E 
243028    243174    3       19           19         500E 
259425    259550    32      19           19         500E 
263408    263590    29      19           19         500E 
270802    270931    17      19           19         500E 
308892    308940    11      19           19         500E 
312471    312526    4       19           19         500E 
337947    337976    32      19           19         500E 
361973    362129    13      19           19         500E 
372333    372370    7       19           19         500E 
379484    379603    13      19           19         500E 
383050    383173    33      19           19         500E 
383174    383281    31      19           19         500E 
383702    383812    31      19           19         500E 
385350    385463    33      19           19         500E 
402151    402213    19      19           19         500E 
402897    402953    34      19           19         500E 
406376    406389    27      19           19         500E 
416142    416269    14      19           19         500E 
470320    470328    18      19           19         500E 
477616    477822    19      19           19         500E 
478241    478256    34      19           19         500E 
486914    487069    2       19           19         500E 
6358      6527      21      20           20         5152 
14764     14805     19      20           20         5152 
16413     16897     29      20           20         5152 
22465     22597     7       20           20         5152 
24663     24751     9       20           20         5152 
24870     25000     28      20           20         5152 
28194     28215     17      20           20         5152 
32550     32751     25      20           20         5152 
34251     34843     21      20           20         5152 
35125     35357     5       20           20         5152 
36654     36702     14      20           20         5152 
39006     39014     33      20           20         5152 
39015     39083     34      20           20         5152 
39084     39085     33      20           20         5152 
39086     39087     34      20           20         5152 
56356     56558     20      20           20         5152 
57852     57936     10      20           20         5152 
67485     67722     16      20           20         5152 
71975     72026     30      20           20         5152 
94326     94915     28      20           20         5152 
96136     96233     31      20           20         5152 
110902    110945    28      20           20         5152 
111606    111850    27      20           20         5152 
120272    120455    28      20           20         5152 
124505    124800    5       20           20         5152 
135288    136084    28      20           20         5152 
136146    136209    16      20           20         5152 
136210    136381    4       20           20         5152 
136382    136782    20      20           20         5152 
136885    136941    20      20           20         5152 
136942    137032    21      20           20         5152 
137033    137119    3       20           20         5152 
137120    137411    30      20           20         5152 
137412    137458    20      20           20         5152 
173086    173119    22      20           20         5152 
191486    191571    12      20           20         5152 
194367    194406    7       20           20         5152 
213958    214022    2       20           20         5152 
214288    214498    12      20           20         5152 
216705    216772    34      20           20         5152 
229437    229912    17      20           20         5152 
230145    230377    32      20           20         5152 
239217    239303    7       20           20         5152 
241285    241631    4       20           20         5152 
248970    249011    19      20           20         5152 
250592    250644    15      20           20         5152 
250645    250755    16      20           20         5152 
251129    251159    26      20           20         5152 
261037    261134    6       20           20         5152 
263368    263685    29      20           20         5152 
264752    264781    27      20           20         5152 
264963    265016    27      20           20         5152 
266239    266425    3       20           20         5152 
266892    266925    11      20           20         5152 
307094    307248    22      20           20         5152 
307249    307328    11      20           20         5152 
309665    309710    26      20           20         5152 
311283    311380    27      20           20         5152 
311821    311947    8       20           20         5152 
313133    313163    27      20           20         5152 
313783    313790    33      20           20         5152 
313791    313805    32      20           20         5152 
313806    313810    33      20           20         5152 
313811    313811    34      20           20         5152 
313812    313814    33      20           20         5152 
313815    313829    34      20           20         5152 
320212    320566    13      20           20         5152 
341593    341644    13      20           20         5152 
364825    365015    8       20           20         5152 
366315    366340    12      20           20         5152 
367083    367207    13      20           20         5152 
379770    379912    10      20           20         5152 
383641    383883    21      20           20         5152 
384658    384718    2       20           20         5152 
386091    386169    19      20           20         5152 
394347    394376    27      20           20         5152 
395275    395294    26      20           20         5152 
395586    395942    23      20           20         5152 
403315    403580    15      20           20         5152 
409035    410171    30      20           20         5152 
410702    411727    3       20           20         5152 
411728    412060    12      20           20         5152 
412092    412469    28      20           20         5152 
412470    412625    9       20           20         5152 
412626    412699    28      20           20         5152 
412700    413325    9       20           20         5152 
417171    417304    4       20           20         5152 
419398    419479    14      20           20         5152 
420585    420808    20      20           20         5152 
422493    422929    7       20           20         5152 
436555    436626    3       20           20         5152 
436627    436769    32      20           20         5152 
436867    436909    3       20           20         5152 
436910    437072    32      20           20         5152 
440748    440771    13      20           20         5152 
454809    454877    5       20           20         5152 
465321    465579    16      20           20         5152 
465984    466443    9       20           20         5152 
466444    466768    12      20           20         5152 
466769    466988    5       20           20         5152 
471952    471971    32      20           20         5152 
471972    472004    33      20           20         5152 
472005    472006    32      20           20         5152 
474931    474997    5       20           20         5152 
476828    477034    19      20           20         5152 
498715    498721    34      20           20         5152 
498722    498722    32      20           20         5152 
498723    498728    34      20           20         5152 
502183    502189    20      20           20         5152 
24372     24711     10      21           21         51 
24712     25000     28      21           21         51 
28049     28189     21      21           21         51 
30245     30594     26      21           21         51 
49448     49788     9       21           21         51 
50193     50253     9       21           21         51 
57314     57624     25      21           21         51 
67396     68380     16      21           21         51 
111596    111850    27      21           21         51 
128660    129496    4       21           21         51 
129497    129894    20      21           21         51 
129980    130141    20      21           21         51 
137503    137750    15      21           21         51 
139135    139231    34      21           21         51 
151952    152522    11      21           21         51 
194466    194984    32      21           21         51 
198396    199121    6       21           21         51 
213943    214096    2       21           21         51 
258450    258806    27      21           21         51 
260315    260686    26      21           21         51 
260687    261468    20      21           21         51 
263700    264002    11      21           21         51 
266480    266565    10      21           21         51 
271111    271224    33      21           21         51 
307252    307959    11      21           21         51 
307960    308329    31      21           21         51 
308767    309108    11      21           21         51 
309294    309567    26      21           21         51 
309568    309678    4       21           21         51 
311290    311636    19      21           21         51 
314342    314361    34      21           21         51 
314362    314387    33      21           21         51 
328207    328383    15      21           21         51 
374781    374852    14      21           21         51 
378095    378997    13      21           21         51 
380763    381364    21      21           21         51 
384232    384621    33      21           21         51 
384622    384677    27      21           21         51 
384789    385288    27      21           21         51 
385289    385577    7       21           21         51 
385578    386049    19      21           21         51 
386050    386149    31      21           21         51 
396788    396904    25      21           21         51 
405706    405922    15      21           21         51 
413356    413681    9       21           21         51 
420205    420808    18      21           21         51 
420809    421149    29      21           21         51 
421992    422612    34      21           21         51 
422613    423022    30      21           21         51 
437330    437546    33      21           21         51 
437547    438135    32      21           21         51 
465392    465869    22      21           21         51 
465870    465989    12      21           21         51 
465990    466308    19      21           21         51 
466309    467123    18      21           21         51 
497857    497877    15      21           21         51 
22465     22597     7       22           22         5712 
67255     67379     16      22           22         5712 
67485     67722     16      22           22         5712 
111747    111850    27      22           22         5712 
229443    229580    17      22           22         5712 
411804    412012    3       22           22         5712 
412013    412404    28      22           22         5712 
412405    412501    9       22           22         5712 
412505    412505    9       22           22         5712 
412517    412677    28      22           22         5712 
412859    413194    9       22           22         5712 
413195    413246    17      22           22         5712 
465321    465579    16      22           22         5712 
465984    466443    9       22           22         5712 
466444    466768    12      22           22         5712 
466769    466988    5       22           22         5712 
14764     14805     19      23           23         703B 
22619     24259     19      23           23         703B 
68512     68937     32      23           23         703B 
110652    110869    17      23           23         703B 
110870    111605    13      23           23         703B 
156148    156360    31      23           23         703B 
156361    156470    11      23           23         703B 
243582    244125    15      23           23         703B 
265193    265510    7       23           23         703B 
273087    273136    30      23           23         703B 
309085    309222    23      23           23         703B 
371293    371704    30      23           23         703B 
371705    372285    11      23           23         703B 
372992    373462    11      23           23         703B 
374208    374284    4       23           23         703B 
374285    374657    11      23           23         703B 
374658    375796    4       23           23         703B 
379121    379467    10      23           23         703B 
386762    386834    19      23           23         703B 
410316    410427    27      23           23         703B 
410846    411822    3       23           23         703B 
412881    412999    29      23           23         703B 
417282    417409    4       23           23         703B 
418798    418915    7       23           23         703B 
14596     14679     30      24           24         703D 
59465     59479     22      24           24         703D 
170102    170130    19      24           24         703D 
191707    191866    11      24           24         703D 
198955    199091    6       24           24         703D 
202955    203191    32      24           24         703D 
231126    231203    11      24           24         703D 
263384    263590    29      24           24         703D 
263771    263935    33      24           24         703D 
265802    265874    7       24           24         703D 
271025    271123    18      24           24         703D 
308928    308940    11      24           24         703D 
317826    317932    17      24           24         703D 
383702    383812    31      24           24         703D 
385350    385463    33      24           24         703D 
412076    412282    29      24           24         703D 
415918    415929    25      24           24         703D 
6413      6587      21      25           25         7275 
16407     16685     29      25           25         7275 
22465     22589     7       25           25         7275 
23471     23551     28      25           25         7275 
24900     25000     28      25           25         7275 
32550     32751     25      25           25         7275 
34416     34467     21      25           25         7275 
56372     56558     20      25           25         7275 
67255     67379     16      25           25         7275 
67485     67962     16      25           25         7275 
67963     68329     2       25           25         7275 
111606    111850    27      25           25         7275 
136146    136209    16      25           25         7275 
136210    136381    4       25           25         7275 
136382    136461    20      25           25         7275 
136462    136500    24      25           25         7275 
136501    136782    20      25           25         7275 
136874    136941    20      25           25         7275 
136942    137032    21      25           25         7275 
137033    137119    3       25           25         7275 
137120    137411    30      25           25         7275 
137412    137458    20      25           25         7275 
173086    173116    22      25           25         7275 
175564    175599    6       25           25         7275 
196708    196772    14      25           25         7275 
198328    198343    6       25           25         7275 
200917    200965    16      25           25         7275 
229412    229580    17      25           25         7275 
229768    229912    17      25           25         7275 
230145    230377    32      25           25         7275 
241441    241471    4       25           25         7275 
248970    249018    19      25           25         7275 
250592    250641    15      25           25         7275 
250642    250749    16      25           25         7275 
251127    251159    26      25           25         7275 
266581    266696    27      25           25         7275 
313133    313179    27      25           25         7275 
320212    320566    13      25           25         7275 
341593    341644    13      25           25         7275 
383438    383971    21      25           25         7275 
386091    386169    19      25           25         7275 
410305    410742    27      25           25         7275 
411804    411841    3       25           25         7275 
418777    418867    14      25           25         7275 
420553    420855    20      25           25         7275 
440753    440771    13      25           25         7275 
465321    465584    16      25           25         7275 
465982    466443    9       25           25         7275 
466444    466768    12      25           25         7275 
466769    466988    5       25           25         7275 
22465     22597     7       26           26         7276 
67485     67722     16      26           26         7276 
68287     68329     16      26           26         7276 
96160     96211     31      26           26         7276 
111747    111850    27      26           26         7276 
136141    136209    16      26           26         7276 
136210    136381    4       26           26         7276 
136382    136461    20      26           26         7276 
136462    136500    24      26           26         7276 
136501    136782    20      26           26         7276 
136872    136941    20      26           26         7276 
136942    137032    21      26           26         7276 
137033    137119    3       26           26         7276 
137120    137411    30      26           26         7276 
137412    137458    20      26           26         7276 
410305    410742    27      26           26         7276 
412537    412813    28      26           26         7276 
412814    412911    9       26           26         7276 
418788    418929    14      26           26         7276 
420608    420665    10      26           26         7276 
422425    422527    3       26           26         7276 
422572    422765    7       26           26         7276 
14753     14805     19      27           27         7659 
22619     24259     19      27           27         7659 
25287     25332     12      27           27         7659 
62014     62016     33      27           27         7659 
62017     62017     27      27           27         7659 
62018     62018     33      27           27         7659 
62019     62020     27      27           27         7659 
62021     62023     33      27           27         7659 
62024     62024     34      27           27         7659 
62025     62025     32      27           27         7659 
62026     62026     28      27           27         7659 
62027     62028     32      27           27         7659 
62029     62031     34      27           27         7659 
62032     62033     32      27           27         7659 
62034     62044     34      27           27         7659 
62045     62045     33      27           27         7659 
62046     62064     34      27           27         7659 
68363     68934     32      27           27         7659 
110652    110869    17      27           27         7659 
110870    111605    13      27           27         7659 
156011    156460    11      27           27         7659 
243582    244125    15      27           27         7659 
250288    250377    34      27           27         7659 
261013    261212    6       27           27         7659 
309061    309273    16      27           27         7659 
371293    371704    30      27           27         7659 
371705    372285    11      27           27         7659 
372992    373488    11      27           27         7659 
374205    374284    4       27           27         7659 
374285    374659    11      27           27         7659 
374660    375816    4       27           27         7659 
410323    410427    27      27           27         7659 
410846    411822    3       27           27         7659 
412881    412999    29      27           27         7659 
419678    419807    33      27           27         7659 
16660     16679     29      28           28         7672 
22465     22597     7       28           28         7672 
67485     68024     16      28           28         7672 
92007     92285     24      28           28         7672 
111747    111850    27      28           28         7672 
136136    136209    16      28           28         7672 
136210    136381    4       28           28         7672 
136382    136461    20      28           28         7672 
136462    136500    24      28           28         7672 
136501    136782    20      28           28         7672 
136871    136941    20      28           28         7672 
136942    137032    21      28           28         7672 
137033    137119    3       28           28         7672 
137120    137411    30      28           28         7672 
137412    137460    20      28           28         7672 
248944    249039    19      28           28         7672 
265256    265270    24      28           28         7672 
266239    266272    3       28           28         7672 
385746    385891    19      28           28         7672 
411801    411983    29      28           28         7672 
411984    412677    28      28           28         7672 
412856    413194    9       28           28         7672 
413195    413231    17      28           28         7672 
420605    420850    20      28           28         7672 
465321    465584    16      28           28         7672 
465975    466443    9       28           28         7672 
466444    466768    12      28           28         7672 
466769    466988    5       28           28         7672 
476906    477034    19      28           28         7672 
7507      7512      34      29           29         7719 
7513      7515      33      29           29         7719 
7516      7525      32      29           29         7719 
14753     14805     19      29           29         7719 
22619     24259     19      29           29         7719 
59156     59204     29      29           29         7719 
68571     68914     32      29           29         7719 
69155     69330     16      29           29         7719 
110652    110869    17      29           29         7719 
110870    111605    13      29           29         7719 
113747    113780    7       29           29         7719 
156144    156460    11      29           29         7719 
243582    244125    15      29           29         7719 
250278    250377    34      29           29         7719 
260322    260403    20      29           29         7719 
260477    260523    20      29           29         7719 
261161    261200    6       29           29         7719 
263493    263552    29      29           29         7719 
283528    283612    2       29           29         7719 
303631    303641    33      29           29         7719 
309065    309273    16      29           29         7719 
371292    371691    30      29           29         7719 
371692    372280    11      29           29         7719 
372992    373492    11      29           29         7719 
374205    374284    4       29           29         7719 
374285    374662    11      29           29         7719 
374663    375826    4       29           29         7719 
379121    379467    10      29           29         7719 
410323    410427    27      29           29         7719 
410846    411822    3       29           29         7719 
412881    412999    29      29           29         7719 
419678    419810    33      29           29         7719 
422601    422617    34      29           29         7719 
13155     13512     7       30           30         8066 
22619     24259     19      30           30         8066 
58918     59257     29      30           30         8066 
68381     68799     32      30           30         8066 
68834     68914     23      30           30         8066 
96160     96233     31      30           30         8066 
110652    110865    17      30           30         8066 
110866    111605    13      30           30         8066 
136106    136209    16      30           30         8066 
136210    136400    4       30           30         8066 
136401    136473    20      30           30         8066 
136474    136495    6       30           30         8066 
136496    136788    20      30           30         8066 
136871    136924    20      30           30         8066 
136925    137037    21      30           30         8066 
137038    137119    3       30           30         8066 
137120    137411    30      30           30         8066 
137412    137464    20      30           30         8066 
150341    150519    4       30           30         8066 
150942    152194    29      30           30         8066 
155895    156460    11      30           30         8066 
209355    209369    19      30           30         8066 
243586    244092    15      30           30         8066 
266239    266255    3       30           30         8066 
271049    271155    13      30           30         8066 
283504    283609    2       30           30         8066 
284205    284252    20      30           30         8066 
309085    309278    23      30           30         8066 
357570    357716    25      30           30         8066 
371289    371704    30      30           30         8066 
371705    372285    11      30           30         8066 
372992    373495    11      30           30         8066 
374205    374284    4       30           30         8066 
374285    374659    11      30           30         8066 
374660    375819    4       30           30         8066 
381685    381927    5       30           30         8066 
384266    384324    11      30           30         8066 
386758    386975    19      30           30         8066 
387087    387115    19      30           30         8066 
394721    394759    32      30           30         8066 
410451    410602    9       30           30         8066 
410855    412000    3       30           30         8066 
412001    412460    28      30           30         8066 
412461    412694    9       30           30         8066 
412695    412855    28      30           30         8066 
412856    413219    9       30           30         8066 
413220    413384    17      30           30         8066 
418788    418858    14      30           30         8066 
418876    418929    14      30           30         8066 
14758     14805     19      31           31         8070 
22619     24259     19      31           31         8070 
59033     59211     29      31           31         8070 
68375     68792     32      31           31         8070 
79020     79064     5       31           31         8070 
110652    110865    17      31           31         8070 
110866    111605    13      31           31         8070 
150341    150519    4       31           31         8070 
150942    152194    29      31           31         8070 
156148    156365    31      31           31         8070 
156366    156460    11      31           31         8070 
195168    195444    8       31           31         8070 
243586    244107    15      31           31         8070 
260997    261134    6       31           31         8070 
283504    283631    2       31           31         8070 
309085    309278    23      31           31         8070 
322944    322962    25      31           31         8070 
371289    371704    30      31           31         8070 
371705    372280    11      31           31         8070 
372992    373497    11      31           31         8070 
374205    374284    4       31           31         8070 
374285    374659    11      31           31         8070 
374660    375822    4       31           31         8070 
386758    386975    19      31           31         8070 
387087    387115    19      31           31         8070 
394721    394769    32      31           31         8070 
410538    410597    9       31           31         8070 
410770    412012    3       31           31         8070 
412013    412134    28      31           31         8070 
412556    412689    9       31           31         8070 
412690    412858    28      31           31         8070 
412859    413221    9       31           31         8070 
413222    413384    17      31           31         8070 
418788    418827    14      31           31         8070 
13352     13557     7       32           32         8522 
22619     24259     19      32           32         8522 
58880     59257     29      32           32         8522 
68302     68787     32      32           32         8522 
79020     79064     5       32           32         8522 
110652    110865    17      32           32         8522 
110866    111605    13      32           32         8522 
129975    130004    4       32           32         8522 
136106    136157    16      32           32         8522 
150338    150519    4       32           32         8522 
150942    152194    29      32           32         8522 
156023    156460    11      32           32         8522 
243586    244092    15      32           32         8522 
261164    261200    6       32           32         8522 
266239    266352    3       32           32         8522 
271091    271199    13      32           32         8522 
283504    283631    2       32           32         8522 
284205    284222    20      32           32         8522 
366790    366790    34      32           32         8522 
366791    366791    33      32           32         8522 
366792    366797    34      32           32         8522 
366798    366803    33      32           32         8522 
371289    371704    30      32           32         8522 
371705    372280    11      32           32         8522 
372992    373497    11      32           32         8522 
374058    374190    2       32           32         8522 
374191    374284    4       32           32         8522 
374285    374655    11      32           32         8522 
374656    375824    4       32           32         8522 
381685    381927    5       32           32         8522 
384266    384317    11      32           32         8522 
386758    386975    19      32           32         8522 
387087    387115    19      32           32         8522 
410451    410566    9       32           32         8522 
410855    412066    3       32           32         8522 
412067    412516    28      32           32         8522 
412517    412682    9       32           32         8522 
412683    412826    28      32           32         8522 
412827    413222    9       32           32         8522 
413223    413397    17      32           32         8522 
418788    418827    14      32           32         8522 
22465     22597     7       33           33         9231 
67185     67419     16      33           33         9231 
67485     67819     16      33           33         9231 
111747    111850    27      33           33         9231 
249179    249227    15      33           33         9231 
384555    384581    11      33           33         9231 
410760    412091    3       33           33         9231 
412092    412813    28      33           33         9231 
412814    413154    9       33           33         9231 
413247    413325    17      33           33         9231 
418788    418867    14      33           33         9231 
504912    504927    32      33           33         9231 
504928    504929    33      33           33         9231 
504930    504943    34      33           33         9231 
24372     24765     10      34           34         AMD 
24766     25000     28      34           34         AMD 
28085     28196     21      34           34         AMD 
49423     49793     9       34           34         AMD 
50193     50253     9       34           34         AMD 
57303     57724     25      34           34         AMD 
67347     67962     16      34           34         AMD 
67963     68339     2       34           34         AMD 
69094     69574     6       34           34         AMD 
111606    111850    27      34           34         AMD 
119622    119884    26      34           34         AMD 
137526    138028    15      34           34         AMD 
138029    138922    33      34           34         AMD 
138923    139372    34      34           34         AMD 
145534    145934    11      34           34         AMD 
151952    152522    11      34           34         AMD 
189246    189340    34      34           34         AMD 
191933    192263    5       34           34         AMD 
194466    194918    32      34           34         AMD 
198538    199149    6       34           34         AMD 
199150    199367    16      34           34         AMD 
213943    214102    2       34           34         AMD 
232279    232549    33      34           34         AMD 
262156    262621    4       34           34         AMD 
263672    263803    11      34           34         AMD 
265423    265819    2       34           34         AMD 
266072    266300    30      34           34         AMD 
271111    271224    33      34           34         AMD 
298532    298839    23      34           34         AMD 
307255    307959    11      34           34         AMD 
307960    308329    31      34           34         AMD 
308783    309090    11      34           34         AMD 
309294    309533    26      34           34         AMD 
310164    310264    21      34           34         AMD 
310427    310804    4       34           34         AMD 
311290    311834    19      34           34         AMD 
327960    328383    15      34           34         AMD 
335802    335863    17      34           34         AMD 
336972    337296    17      34           34         AMD 
368228    368283    19      34           34         AMD 
374781    374852    14      34           34         AMD 
380722    380916    34      34           34         AMD 
385453    385727    27      34           34         AMD 
385728    386079    19      34           34         AMD 
389208    389491    9       34           34         AMD 
405670    405934    15      34           34         AMD 
413472    413681    9       34           34         AMD 
413682    413989    29      34           34         AMD 
416770    416922    14      34           34         AMD 
416923    417038    21      34           34         AMD 
417138    417877    14      34           34         AMD 
418701    418747    2       34           34         AMD 
418748    418844    7       34           34         AMD 
420322    420727    18      34           34         AMD 
420728    421194    29      34           34         AMD 
422650    423031    30      34           34         AMD 
427317    427386    18      34           34         AMD 
437338    437546    33      34           34         AMD 
437547    438135    32      34           34         AMD 
465566    465931    22      34           34         AMD 
465932    465979    12      34           34         AMD 
497853    498604    15      34           34         AMD 
