# Supplementary material for: A molecular portrait of maternal sepsis from Byzantine Troy
Source: eLife. 2017 Jan 10;6:e20983. doi: 10.7554/eLife.20983 (PMC5224923; doi:10.7554/eLife.20983)
Supplement: Figure 4—source data 1. — DOI: http://dx.doi.org/10.7554/eLife.20983.026 [file elife-20983-fig4-data1.fasta]

>gi|73661309|ref|NC_007350.1| Staphylococcus saprophyticus subsp. saprophyticus ATCC 15305 DNA, complete genome
GCATTTACTATGTTTCACTCCAAAAGTGCTTCTGTCTATGCAGATACTCCCCTTTTGCAGCACCCCTGCA
TTTATCCATTTTGTGTTATACATTTTTCATACAATCTTTATAAATTATTTCCCAAACCCACAAACACCTT
AAAATTTGGTATACTGTCTATTGCTCAAAGTTATCCACTTATACACAACGCTATACCTCAAATTTGTGGA
TAAGTATAATGTTATTCACAGAGTTCCTCAGCATTTAAGAACATATTCACACCCATTTGACAGAGGTTGT
TGTTAAAAAGTATAATTGTGTGGATAAGTTATGTAGATATTGATTGCTACAGGGTTTAAATTAATAAATT
ATACAATAAAAGCCTGTGTATAAATCACAGTTAGGTAATAGTTATCCACTGATTGTGCGTAACTTGTGGA
TAATTATCAACAGCCTGTGATTCTTTTTATTTGTACCTGTTGTTTTTGTGTATAACTTTAAAATTTACGA
AAGTTGGAGTTTGTTATTATGTCAGAACAAGAAATTTGGGAAAAAGTTCTAACCTTGGCTCAAGAAAAAG
TAAGTAGTGCAAGCTACCAAACATTTCTTAAAGATACAAAATTGTTTAAACTGCAGAATGAGCAAGCGAT
TGTAGTTACTGATGACGATTTTGTTGCTAATTGGTTAAAGATGAATTACGCAGAAATTATTAAAGCTGCT
TTATATGAAGCAATTGGTCATGAGATAGCACCAGTCTTTTATACTGAAGAAGAGCTAAAAAGCTTACATA
CAAGTGAGCAAAAAGAAGAAAATCAACCAGAACAACCAGCCAAAAAGTATACGCCAGGCGTTGATGAAGC
TGTCATTGGCGGTGAACAGTTCAATACACATAATACGTTTGAAACATTTGTCATTGGACCAGGTAATAGA
TTCCCTCATGCTGCAAGTCTTGCAGTGGCAGAAGCACCAGCTAAAGCGTATAATCCATTATTTATTTATG
GTGGTGTTGGTTTAGGTAAGACCCATCTAATGCATGCGATTGGTCATTATGTATTGGATAACAATCCAGA
CGCTAAAGTTATTTATACGTCTAGTGAAAAATTTACAAATGAATTTATTAAGTCTATTCGTGATAATAAA
ACTGAACGTTTTAGGGAAAAATACCGTAATATCGACGTTTTATTAATTGATGATATTCAATTTATTCAAA
ATAAAGAACAAACTCAAGAAGAATTTTTCCATACATTTAATGAATTACATCAAGCAAATAAGCAAATTGT
AATTTCTAGTGATCGACCTCCAAAAGAAATTGCTAAACTAGAAGATCGTTTACGTTCACGTTTCGAATGG
GGATTAATCGTAGATATTACGCCGCCTGATTATGAAACAAGAATGGCGATTTTACAGAAGAAAATTGGCG
AAGAAAATCTTAACATTCCAACTGAGGCGCTTACTTACATCGCTAATCAAATTCAGTCTAATATTCGTGA
ACTTGAAGGTGCATTAACACGTGTCTTAGCATTTTCAAAATTACAGGGACAACCCATTACGACTGAGTTA
ACAGCTGAAGCACTTAAAGATATTATTCAAGCACCTAAATCTAAAAAAATCACGATACAAGATATTCAGA
AAATTGTTGGTCAGTATTATAGTGTAAGAATTGAAGATTTTAGCGCTAAAAAACGAACAAAATCCATCGC
TTATCCGCGTCAAATTGCAATGTACTTATCACGTGAGTTAACCGATTTTTCATTACCAAAAATTGGTGAA
GAGTTTGGCGGTCGTGATCATACAACGGTTATTCATGCACATGAAAAAATAGTTAAAGATATACAAAATG
ATCCAACTTTTAAACAAGAAGTTGAAAATTTAGAAAAAGAAATAAGAAACCAATAAAATAAACTGTACTA
TAACAGAATAATCGTAGGTATTTTGAGGAATAGTTAATAGAGGAATTATAAACGTTATTGTGGATAATGT
TAAAAAGTCATACACACAGTGCACAAGTTATCCACAGTCTTTAATCGACGTCACTGTTCACTAAAATTAA
CTTATCCCCTAATCCACAAGCCCTACTACTATTACTACTGTTTTAAAACCTATATAATTTAATATATAAA
CGACTGGAAGGAGTTTAATAAAGATGGAATTCACAATAAGAAGAGATTATTTTATTAATCAATTAAATGA
CACACTTAAGGCCATCTCACCAAGAACAACATTACCTATCTTAACTGGTATCAAAATTGAAGTTAAAAAC
AACGAAGTTATACTAACTGGTTCTGATTCAGAAATCTCAATCGAAATCACTATTCCTAAACAAGTCGATG
GTGAAGATATTATTGATATTGTTGAAACCGGATCAGTCGTGCTTCCTGGTCGTTTCTTCGTAGACATTAT
AAAAAAATTACCAGGTAAAGAAGTTAAACTTTCTACAAATGAACAGTTCCAAACACTTATTACATCTGGA
CATTCTGAATTTAACTTAAGTGGTTTAGACCCAGATCAATACCCGTTATTGCCACAAGTTTCTCGTGATG
ATGCGATCCAATTATCAGTTAAAGTGCTTAAAAACGTTATCGCACAGACTAATTTCGCAGTGTCCACCTC
AGAAACACGCCCAGTACTTACTGGTGTCAACTGGCTTATACAAGAAAATGAATTAATATGCACAGCTACT
GACTCACACCGCTTGGCTGTAAGAAAGGTAGCATTAGAAGATGACTCAGAAAATAAAAATGTCATCATTC
CTGGTAAAGCATTATCTGAGTTAAATAAGATTATGTCAGACAGTGAAGAAGACATCGATATTTTCTTTGC
TTCAAATCAAGTGTTATTCAAAGTGGGTAACGTAAACTTTATTTCACGTTTATTAGAAGGTCATTATCCT
GATACATCTCGTTTATTCCCAGAGAATTACGAAATTAAATTAGGAATTGATAATGGTGAATTCTATCATG
CCATCGATCGTGCATCTTTATTAGCACGTGAAGGCGGCAATAATGTCATTAAATTAAGTACAGGTAATGA
ACTTGTAGAATTATCTTCAACATCACCAGAAATTGGTACGGTAAAAGAAGATGTTAAAGCAAGTAATGTA
GATGGTGGCAACCTAAAAATTTCATTCAACTCAAAATATATGATGGATGCTTTAAAAGCCATTGATAACG
ATGAAGTGGAAGTAGAATTTTTCGGTACAATGAAACCATTTATTTTAAAACCAAAAGACGATGATTCAGT
TACACAACTTATCTTACCGATTAGAACGTATTAATCGTATTGTTAAATAGATTAACGCAATAACTTTTCT
CAATAAAAAGTGCAACTTAACAGGAACAAGCCTTTGAAATCTTAGTGATTTCTGGTTTGTTCCTGTTTTT
ATTTGAAAAAAGAGTCTGAGTTTAAAAGCAGATACTAAGAGATAATTAGAAATTTGCTAATGTTATTAAT
TAATTTCATGATTAAAGACATTTAAAGGGCAAATATAAGCATTTTGAACATTTTCTTAGGGGAAAATGCT
TAAAAGTAATAAAAGTGTCTTAAAACAGCTCTAAATGCAAAATAAATATAGTCCGTATATCATACATAAA
TTTTTAAGCAGATTAAGGTATTTAGTGAAAATTAATATTATTTGTAAAGAATGCCCATATAATGTATTTA
TTTTTGATATAATATGACATTATGAAACAACGTTAAAAATAACTTTGAAACTAATTATTTAAAAATAGTT
AAAATAAGTTAAAAGAAATCGCTTACTCACTGTATTTTGCATGAAATTTTCCGCAAAAAAAGGTATAATA
TATAAGTGAGCTTAAAAGAAATGGAGTGATTGATTTGGTTGAAGAGGTAATTGTTGATGGAGACATTACT
TTAGGGCAATTTCTAAAGACAGAAGGTATTATCGAATCTGGCGGACAAGCAAAATGGTTCTTACAAGATT
TTGATGTCATGATCAATGATGAGCGTGAAACGCGTCGCGGTAAGAAATTAAATCATCGAGATAGCATTGT
CATACCAGAAGTCGGTTCATTTTTGATATTACATCAAGGTGAAGAATGAAATTAAAGACACTCCAGTTAC
AAAATTATCGTAATTATGAGTCCATTTCCTTAAATTGTCATCCCGATGTCAATATATTGATTGGTGAAAA
TGCCCAAGGGAAGACTAATTTATTAGAATCTATTTATACGTTAGCACTAGCTAAAAGTCACAGAACGTCT
AATGACAAAGAACTCATACGTTTCGATAGCGACTATGCTAAAATAGAGGGTGACCTTAGTTATAGATATG
GTGAGATGCCTTTAACGATGTACATCACTAAAAAAGGTAAACAAGTCAAAATCAATCACTTAGAACAAAG
TAGACTGACCCAGTATATTGGGCACTTGAACGTCGTTTTGTTTGCGCCTGAGGATTTAAATATTGTCAAA
GGATCACCGCAGATTAGACGTAGATTTATAGATATGGAACTTGGACAAATCTCAGCAGTATATTTAAATG
ATTTGTCACAGTATCAACGTATTTTAAAACAAAAGAATAATTATTTGAAGCAACTGCAATATGGACAAAA
GACAGACAGCACCATGCTTGAAGTCTTAAACCAACAATTTGCAGAATACGCACTCAAAATTACGCTAAGA
CGTGAACATTTTATTAATGAACTTGAATCACTAGCGAAACCTATCCATTCTGGGATTACAAATGAACGTG
AAACATTGTCTTTAAACTATTTACCTAGTATTAAACTAGAAAATAAAGATAAAAGTGAGACAGAACGCTT
AGAGGAAGTCTTAACGATACTTAATGACAATATGGAACGAGAAAAAGATCGAGGTGTGTGTTTATACGGA
CCTCACAGAGATGATTTAGGTTTTAATGTGAATGGAATGGACGCTCAGACTTATGGCTCGCAAGGTCAAC
AAAGAACTACTGCACTATCAATCAAACTCGCTGAAATTGAGTTAATGAATATTGAAGTAGGTGAGTATCC
AATTCTATTGCTAGATGATGTATTAAGTGAGTTAGATGATTCACGTCAATCTCATTTATTGAGCACTATT
CAACATAAAGTGCAGACTTTTGTTACTACGACATCCGTAGACGGTATAGAACATGAAATTATGAAAAACG
CTAAACTTTATCGCATTAATCAGGGCGAAATTATAAAGTAATGGAAAGTGAAGGTGGAAGCAGTGTCAGA
TGTGAACAACACGGAAGATTATGGTGCTGGACAGATTCAGGTATTGGAAGGTCTAGAAGCGGTACGTAAA
AGACCAGGTATGTATATTGGTTCAACTTCAGAAAAAGGTTTACACCATCTTGTATGGGAAATTGTCGATA
ACAGTATCGATGAAGCACTTGCAGGTTATGCCGACACAATTGAAGTTGTAATCGAAAAAGATAATTGGAT
TAAGGTAACGGATAATGGCCGTGGTATACCTGTTGGCATTCAAGAAAAAATGGGACGTCCTGCAGTTGAG
GTTATTCTAACTGTATTACATGCTGGTGGTAAATTCGGTGGCGGCGGTTATAAAGTTTCTGGTGGTTTAC
ATGGTGTAGGTTCATCAGTAGTAAACGCGTTATCAGAAGATCTTGAAGTATACGTGTATAAAGACCGCAA
AGTTTATCATCAAGGTTATAAAAAAGGTGTACCTCAATTTGACTTGAAAGTCATTGAAGAAACAGATGAT
GATAATACAGGTACAGTCATTCGTTTTAAAGCGGATTCTGAAATTTTCACAGAAACGACAACATATCATT
ATGAAACATTACAACAACGTACAAGAGAGCTTGCGTTCCTAAATAAAGGTATTTCAATTACTTTAAGAGA
TGAACGTGGTGAAGAAGTTCGTGAAGACACATATCACTATGAAGGTGGTATTAAATCTTATGTTGAAATG
CTAAATGAAAACAAACAGCCTTTACATGAAGAACCTATTTACGTGCATCAAACCAAAGATGATATTGAAG
TTGAAATTGCTTTACAATACAACAAAGGTTTTGCAACAAACTTGTTGACGTATGCGAATAATATTCACAC
ATATGAAGGTGGTACACACGAAGAAGGTTTCAAACGTGCACTATCTCGTGTACTTAATAGTTACGGATTA
AATAGTAAAATTATCAAAGAAGATAAAGAAAGACTTTCAGGTGAAGACACACGTGAAGGTTTGACAGCAA
TTGTTTCAATTAAGCACGGTGATCCACAATTTGAAGGACAAACAAAAACAAAATTAGGTAACTCTGAAGT
ACGTCAAATCGTTGATAAACTATTCTCTGAGTTATTTGAGCGTTTCTTATATGAACATCCTCAAGTAGGC
CGTATTGTAGTTGAAAAAGGTATCATGGCTTCACACGCACGCCTTGCTGCGAAAAAAGCACGTGAAGTTA
CGCGCCGTAAATCAGCATTAGAAATATCAAGCTTACCTGGTAAATTGGCGGATTGCTCTAGTAAAGACCC
ATCACGTAGTGAAATCTTTATCGTCGAGGGTGACTCTGCCGGTGGGTCTACAAAATCCGGTCGTGATTCA
GAAACACAAGCGATATTGCCATTGCGTGGTAAAATCTTGAACGTTGAAAAAGCACGTTTAGATAGAATTT
TAAATAATAACGAGATTCGTTCGATGATTACGGCATTTGGTACGGGTATTGGTGGCGAATTTGATTTAAG
TAAGGCACGCTATCATAAGATTGTCCTTATGACAGATGCTGATGTCGATGGTGCACATATTAGAACATTG
TTATTAACATTCTTCTATCGCTTTATGAGACCATTATTAGAAGCAGGATATGTGTATATTGCACAACCAC
CTTTATTCAAATTGACACAAGGTAAACAAAAGTACTATGTCTTTAATGAACGTGAATTAGAAAAACTTAA
AGCTGAGTTAGAACCAACGCCAAAATGGTCGATTTCACGTTACAAAGGTCTTGGTGAAATGAATGCGGAT
CAATTATGGGAAACTACTATGAATCCAGAAAATAGAGCCATGTTACAAGTATCATTGGATGATGCGATTG
AAGCGGACCAAGTCTTCGAAATGTTAATGGGCGACGTTGTAGAGAACCGTAGACAGTTTATTGAAGATAA
TGCAGTCTATGCCAACTTAGATTTCTAATACGATGAACTGAATTTTTGAAGGAGGATATCTTGATGGCTG
AATTACCTGAATCAAGAATTAATGAACGAAATATAACGAGTGAGATGCGCGAGTCATTCTTAGACTATGC
GATGAGTGTTATTGTCTCACGTGCTTTACCTGATGTGAGAGATGGTTTGAAACCAGTACATCGACGCATA
TTGTATGGTTTACATGAACAAGGTATGACACCAGACAAGTCATACAAGAAATCTGCGCGTATTGTTGGGG
ACGTAATGGGTAAATATCACCCACATGGTGACTCATCAATTTATGAAGCAATGGTTAGAATGGCACAAGA
CTTCAGCTATCGATATCCTTTAGTTGATGGACAAGGTAACTTTGGTTCTATGGATGGCGACGGTGCGGCT
GCGATGCGTTATACAGAAGCACGTATGTCTAAGATTACACTTGAATTACTTAGAGATTTAAATAAAGATA
CAATTGATTTTATCGATAACTATGATGGTAATGAAAGAGAGCCGTCAGTCTTACCTGCTAGATTCCCTAA
CTTATTAGTTAATGGTGCATCTGGTATCGCTGTTGGGATGGCTACAAATATTCCGCCACATAATTTAACA
GAGGTCATCAACGGTATTTTAAGTTTAAGTTATAATCCCGATATTACCATTGCTGAATTGATGGAAGATA
TACAAGGGCCAGACTTCCCGACTGCAGGTATTATCCTTGGAAAGAGTGGGATTCGTCGTGCATTTGAAAC
AGGTCGAGGATCAATACAATTGCGCTCTCGTGCAGAAATAGAAGAACGTGGTGGCGGTCGTCAACGTATT
GTTGTTACAGAAGTACCGTACCAAGTTAACAAAGCACGTATGATAGAAAAGATTGCTGAATTAGCGCGTG
ATAAGAAAATAGACGGTATCACAGACTTACGCGATGAAACAAGTTTACGTACAGGTGTCCGTGTAGTAAT
CGATATCCGTAAAGATGCCAACGCGAGTGTTGTCTTAAATAACTTATACAAACAAACACCATTACAAACA
TCATTTGGTGTAAACATGATTGCCTTAGTTAATGGCAGACCAAAACTTATTTCACTTAAAGATGCCTTAG
TTGAATACTTAGAGCATCAAAAAGTCGTTGTAAGAAGACGTACCGAATATAATTTAAAAAAAGCTTTAGA
TCGTGCACATATATTAGAAGGTTTGAGAATTGCGCTTGATCATATTGATGAAATTATCAGAGTTATTCGT
GAATCAGATAACGATAAGATTGCCATGGCAAGTTTACAAGAACAATTTAAATTATCTGAACGTCAAGCAC
AAGCGATTTTAGATATGCGTTTAAGACGTTTAACTGGTTTAGAAAGAGATAAGATTGAAGCTGAATATAA
TGAACTAATTGCTTATATTGAAGAATTGAAATCTATCCTTGCAGATGAAGAAAAATTATTACAAATTGTT
CGTGATGAATTGATTGATGTCCGTGAGCGTTATGGTGATGAACGTAAGACTGAAATCCAACTTGGTGGTT
TAGATGACATTGAAGATGAGGATTTAATTCCAGAAGAACAAATTGTGATTACGTTAAGTCATAATAACTA
CATCAAACGATTACCAGTTTCAACTTATAGAGCACAACACCGTGGTGGTCGTGGTGTTCAAGGTATGAAT
ACGCTAGAAGAAGACTTTGTAAGTCAACTTGTGACGTTAAGTACACATGACAACGTGCTATTCTTTACGA
ATAAAGGTCGTGTCTATAAACTTAAAGGCTATGAAGTGCCAGAGCTTTCTCGTCAGTCTAAAGGTATTCC
AGTAGTTAACGCAATTGAGTTAGACAATGACGAATCGATTAGTACGATGATTGCTGTTAAAGATTTAGAA
AGTGAAGAAGATTATTTAGTCTTTGCTACTCAAAAAGGTAGAGTGAAACGTTCTGCCCTAAGTAACTTCT
CACATATTAATAAAAACGGTAAAATTGCGATTAGTTTCAAACAGGATGACGAATTGATTGCAGTACGTCT
AACTGATGGTGAAACTGATATTCTAATAGGTACATCGCACGCTTCATTAATTCGCTTCCCTGAAACTGCA
TTGCGTCCACTTGGCCGTACCGCGGCGGGTGTGAAAGGTATTACACTTAGAGAAGACGATAAAGTAGTCG
GTTTAGATGTTACAAAAGCCGAAAGCGATGATGAAATACTCGTCGTGACTGAAAATGGTTACGGTAAACG
TACACCAGTTGAAGATTACAGATTATCAAACCGTGGTGGTAAAGGTATTAAAACAGCGACTATCACAGAA
CGTAATGGTAATGTAGTTTGTATCACATCAGTGACTGGTGAAGAAGACTTGATGGTTGTTACAAACTCTG
GCGTGATTATCCGTATTGATGTAGAGGATATTTCACAAAACGGCCGTGCAGCACAAGGTGTGAGATTGAT
TAAATTAGGTGAAAATCAATTCGTATCTACAGTAGCTAAAGTAAATGAGGAAGATGAAGCTGAAACAGAA
ACTGAAGCAATTGCCTCCGATTCAGAAAATACTGATGCAACTGAACAAATGGCACAAGATTCACAACAAG
GTGAAGCTGTGATAGAGGACGATGCACCAGGCAACGCCATTCATACAGAAGTTGAAGATAGTGATGTATC
AGATGATGATGATCGTCAAGAAGTACGACAAGACTTTATGGACCGTGTGAATGAAGATATTGATAATGCG
GACAACGAAGATAACGAAGAAGAGTAATTTTATGCGATAATAGTCATTATAAAAAAGACCTACCTCAATG
AGGTAGGTCTTTTTTGGCTTAATTTTCTAAAGCTTTCATAGCATGAGGTATTTCACTGATTAGTCTGGAT
GGTGGCACGACATACATTTTTTCTGCTAACTGTTCTCCAATATAACTATGCGTATACGTAGCACTTGTAA
CGGCTTCTTCTGTGTCGTTGAATTGGCCGACAAAGCTTGTAATCATACCAGATAAAGTATCACCCATACC
ACCTGTAGCCATTGCTGGTGTCCCTATTGGCAGTTTGTAGTCTTTACCTCTGAAATAGATTTCAGTTCCG
TGCATTTTTAAGACAATGGTTGCACCAATGCGATCTGCGGCTTCACGATTACGTTCATACGTTTGTTCCT
CTATAGGAATACCACTTAAACGTTCCCACTCTTTTTGGTGAGGCGTAAAGATAACCTTGCACGTAGGAAT
GTCTGGTTTCAATTTACTAAAAATTGTAATAGCATCCCCATCTACAATTAATTTTTGATGTGGTTGAATA
TTTTGTAATAGGAAAGTAATGGCATTATTGCCTTTAAAATCACAACCGAGTCCTGGTCCGATTAAGATAC
AATCCGTGTTCTCAATCATTTTTGTTAACATTTTAGTATCGTTAATATCAATCACCATGGCCTCTGGACA
ACGTGAATGTAAAGCGGCATGATTTGTTGGATGTGTAGCTACAGTGATTAATCCGCTACCACTATAAACA
CACGCTCGAGCTGCAAGCATGATTGCACCACCTAAGTTCGCATTGCCCCCAATTAAAAGAATTCTCCCAT
AATCACCTTTATGTGTTTCATCTTTACGTTTTGGAATGCTTACTTGTGATAAAGTTTCCATTTTGAAACC
TCCTTTTAAACATTTAGCGTTAATTTAATACGTTGACTTGAAAAAGATAAGCATCTGCTTAAAATGATAA
ATGTTAAAGTTGGCTATCTTATATTCTCTATATCATAGAATGTTAAAACCATTTTCTTTTAAGTTACTTA
TATCTTATTTTTTTGTGCTCATTTATAAATACAATAAGAAATATTATACCTGGTTTCGAGATTAGTCAAT
AGGCAAAGTCGTAAAGAAAATATTAATTTTAGAAAACATAATTTTGATACGACTTTATCCCATTAAATCA
GTAATTTAATACCATATTACGGATATGGTCAATCCTATTGTTCGTGTGAAAATGTAAGCGTATACTCGAA
TTAATTGAACAAAATAGATAAGCAAGGAGATGGGGAAATGACATTACAACTTAATGGTGAAATGCTAACA
ATCAATGATATTAAAACGTTCTTAAATAAGGAAGATACCGTTGAAGTAACACAAGAAGCACTGGAACGCG
TAAAGAAAAGTAGACAAACGGTGGAACATATTATAGAAAACAAAGAAACAATCTATGGTATTACAACTGG
ATTTGGATTATTTAGTGATGTGCGAATTGATAAAGATGAATACAATCAATTACAAGTAAATTTAATTCGA
TCACATGCTTGTGGTGTTGGGAAACCATTTTCAGAAGAAGTTGCTTTAGTAATGATGGTCTTACGATTAA
ATACTTTGTTGAAAGGTCATTCTGGTACGACAGTCGCGTTAGTAGAGCAACTTGTTTATTATATCAATAA
CAGAATTGTACCAGTGATTCCACAGCAAGGATCTTTAGGCGCATCAGGGGACCTAGCACCATTATCTCAT
TTAGCATTAGCTTTAATTGGTGAAGGCAATGTATTTTTTAAAGGTGAAGAAGTAGACAGCCGGTATGTCT
TAAATCAATTAAATCGTAACCCAATACAATTACAAGCTAAAGAGGGACTTGCACTCATTAATGGCACGCA
AGCGATGACTGCACAAGGTGTGATTAATTATATTGAAGCGGAAGCCTTAGGTTACCAAGCAGAATGGATT
GCTGCTCTAACACATCAAGCATTAAATGGTATTACAGATGCTTATAATGAAAAAGTGCATAAAGCACGTA
ATTTTCAAGAACAAATAGATGTTGCAGCTAGAATGTTAGACTGGTTAGATGGCTCAGAGTTAACCACTAC
ACAAGGCGACATACGTGTACAAGATGCATACACATTACGCTGTATTCCACAAATACATGGCGCAAGTTTT
CAAGTATTTAATTATGTGAAAGAAAAATTAGAATTTGAAATGAACGCTGCTAATGATAATCCATTAATAT
TTGATGAAGGTGATGAAACGCTTGTTATTTCTGGAGGTAATTTCCATGGGCAACCGATTGCCTTTGCATT
AGATTTCTTAAAGTTAGGTGTAAGTGAATTGGCTAATGTATCAGAGCGTCGTTTAGAGCGACTCGTAAAT
CCTCAATTAAATAATGGATTGCCTGCCTTTTTAAGTCCACAACCAGGATTACAGAGTGGCGCGATGATTA
TGCAGTATGCTGCTGCGAGCTTAGTATCAGAAAATAAAACACTCGCACATCCAGCAAGTGTTGACTCAAT
ACCATCGTCAGCTAATCAAGAGGATCACGTTTCGATGGGAACGATTGCCTCTCGTCATGGCTATCACATC
ATTGAAAATGCGAGACGTGTCTTAGCAATTGAAACGATTATTGCATTACAAGCCGTTGAATATAAAGATA
TTGATAAATTATCACCGAAAACATATGAAAAGTATCAAGAATTACGTCACATCGTACCATCAATTACAGA
AGATAGACAGTTCCATAAAGATATTGAAGCGGTATCGCAATATTTACAAGATCTTGCTTATATGTAGGGA
CTCTAATTGACATAAACGTTGTCACCCTTGAAATAGCTGATGTTATTTGCTATATTTAAATTAACTTAAT
TATGCTATTGTTCGTAGGATAAGTAATATTGAATCTTGATTTCAGAGAGCTTGTGGTTAGTGTGAACAAG
TAATCATATTTAATATGAATCTACCTACTATATGAGAACAATCGGTTATAGCCGTTATTTAGTGAGAGTG
CAGTCTAATTTTGGACTGTTAAATAGGGTGGCAACGCGTAGACCACGTCCCTTGTACAGGGACGTGGTCT
TTTTGTGTTATTATCCAATAAATTTTGAAATTTGAAAGGATGACCAGCATGTTAGATATTAAATTATTCC
GTAATGATCCAGAATTCCTTAAAGAAAAAGTTGCAAAACGTGGTATGGATTCAAAAGTAGTAGATGAAGT
ATTAGAACTAGATGAGCAACGTCGTCAACTTATCAGTCAAGCCGAAGAAATGAAGGCAGAGCGTAATAAA
GTGAGTGGAGAAATTGCTCAGAAAAAACGTAATAAAGAAGATGCAGACGATGCAATCGCAGCTATGCGTA
ATCTAGGTGATGAAATTAAAGTACTAGATGATACTTTAAATCAAGTAGATGTTGACCTTAATGATAAATT
GTCTCGTATTCCAAATATCATTCACGACGATGTACCAGAAGGTGCTACGGATGAAGATAATATAGAAGTT
AAACGTTGGGGTACACCTAGAACTTTTGAATTTGAAGATAAAGCACACTGGGATTTAGTAGAAGAGTTAG
AGATGGTTGATTTTGAAAGAGCAGCTAAAGTCTCTGGTGCGAGATTCGTATTCTTGACAGGTGACGGTGC
ACAATTAGAGAGAGCGTTAATGAACTACATGATTACGAAACATACGACACAACATGGCTATACGGAAATG
ATGGTACCACAATTAGTTAATGCCGATTCTATGTATGGTACAGGTCAACTTCCAAAATTTGAAGAAGACT
TATTTAAAGTAGAAAAAGAAGGTCTTTATACCATTCCAACTGCAGAAGTGCCATTAACGAATTATTACCG
CAATGAAATCATTGCACCTGACGTATTACCAGCTAAATTTACAGCTCAATCAGCTTGTTATCGTAGTGAG
GCTGGATCTGCTGGTCGTGATACACGAGGACTTATTCGCTTACACCAATTTGATAAAGTTGAAATGGTAC
GTATTGAAAAACCTGAAGATTCTTGGCAAGCACTTGAAGACATGACTCATCATGCAGAAGCGATTTTAGA
AGAACTTGGTTTACCATATCGCCGTGTTATCTTGTGTACAGGAGATATTGGTTTTGGTTCAAGTAAAACA
TATGATTTAGAAGTTTGGTTACCAAGCTATAACGATTATAAAGAAATCAGCTCTTGTTCAAATATTACAG
ATTTCCAAGCACGTCGTTCAAACATTCGCTTCAAACGCGATAAAAATGCGAAACCAGAATTAGCGCATAC
TTTAAATGGTAGCGGGTTAGCTGTAGGTCGTACCTTTGCAGCTATCGTTGAGAACTACCAAAATGAAGAT
GGCTCAGTTACAATTCCAGAAGTGTTAGTTCCATTTATGGGTGGTAAAACAGTCATCCGTCCGACTAAAT
AAAAAACTGAAAGTAATGCTAAAAACGCGTAGCGACAATAGGTCCTATGCGTTTTTTTGTGCACTATCGA
AAGGGTAGGGGAGGTGTAAAAAGTATAAAATAGCAAATATGATTAGGCGGAATTCAGATATATTTTAGAG
GTATGTCTTAATTATTTCTAAAAATTCAGAGAAATATAAACAACGTGTTTTAAGCTTTTTAAGACAATCG
TTAGTCTAACCTCACACAAACGGATGTCTAAAGATATTGCGCATTTAGAATCAGTTGTATTAGAATTGAT
ATATTATTTTTGAAGTGCCATGAGAGGGTGGGTGTGTATGGAAAATGAAGCGCATGTAACATTTAAACAA
GGTGTCAAAGCGTGTATTCCTACCTTGTTAGGATACGCAGGTGTGGGTTTATCATTTGGAATTGTTGCAG
TTGCTTCAGGATTTAGCTTGTTGGAAATTATTTTACTGTGTTTGCTTGTATACGCAGGCGCAGCACAATT
TATAATTTGCGCGCTTGTTATTGCAGGTACACCTATATCCGCAATTGTATTAACTGCGTTCATCGTCAAT
TCTAGGATGTTCTTATTAAGTATGACACTTGCACCAAGCTATAAAGATTATAGTTTACTAAATAGAATTG
GGTTGGCAACATTGGTAACAGATGAAACATTTGGGGTTGCAGTGACACCACATCTAAAAGGCGAAAAAAT
TAATGATCGATGGCTACACGGTTTGAATATAACGGCTTATGTTTTTTGGACGATTGCATGTATTATTGGT
GCTTTATTTGGTAAATACATCCATGACCCAGACGTATTAGGCTTAGACTTTGCAATAACGGCTATGTTTA
TTTTTCTTGCCGTCTCCCAATTTGAATCAATCAGGCGCTCAAAAGTTAAGATTTACTTAGTTCTGATTAT
TTGTGTCATTGTGATGATGTTGGGATTAAGTTTATTTATGCCATCATATTTAGCGATTATTTTAGCTTCT
ACAATAACGGCAGCACTTGGGGTGGTGATGGAACGATGACGACAACGATACATATGTTAACGATTATTAT
TTTATGCGGAATTGTGACATGGTTGACTCGAATTATACCGTTTGTGATGATTTCTAAAGTTCATTTATCT
GAACGTGTAGTCAAATGGCTCTCTTTTATCCCAATTACATTGTTTACAGCGTTGATTATTGATGGTGTCT
TGGTTCAACAAGAGGGCGTAATGGGATACACAATCAATATGCCATTTTTGATAACGATGATACCTACGAT
TGTAGTTGCCATCGTTTCAAGAAGTTTAACGATAACGATTTTAAGTGGGATTATTATTATGGCATTGTTG
AGATGGGTTTTTTAAAGAATATCATTGATGAAACACAGGATATCCGTTAGAATTAGAATAATTAGAAAAT
TATGATATTTCCAATTTTTAGTCTGTCATACTTTCGTTTTATACAATTAAAATCAAATCTTATTTCGAGA
AGCTGAGGGACTTGGCCCAGTGATGCTTCAGCAACCGGCTGTGTAGTACGGTGCTAAAACCAACGATACA
CTCGAATGATAAGTAATTATAACTTCTTACTTATGTTATATGAGTGAGAAGTTTTTTATTAAGTAGGAGG
GAAATCATGACGAATTATACGGTAGATACTTTAGAATTAGGGCCTTTTACAACGGAATCTGGAGAACTCA
TATCTAATTTGAAACTACGCTATGAACATGTGGGGTTGAAAGGACAACCTTTAGTTGTTGTCTGTCACGC
TTTGACAGGTAACCATTTAACATATGGGACAAATGATCAACCAGGATGGTGGAGAGGTATCATTGATGGG
GGCTATATGCCCATCAATGATTATCAATTTTTAACTTTTAATGTAATTGGTAGTCCGTATGGTTCAAGTT
CGGCATTAACAGATGCTGATTTCCCTCAAACGCTCACGTTAAGAGACATTGTACGTGCAATTGAAATAGG
CATAGAAACGTTAGGATTTGAACACATTAATATTCTCATTGGTGGTTCTTTAGGAGGCATGCAAGCGATT
GAATTATTATATAATCGCAAATTTAATGTCGATAAAGCCGTTATACTTGCTGCAACGGATAAAACATCAT
CCTACAGTCGAGCGTTTAACGAGATAGCGAGGCAAGCCATTCATTTAGATCCTAAAAATGGTATGAGTAT
CGCTAGACAATTGGGTTTCTTAACTTATCGATCATCTAAAAGTTACGATAAGCGCTTTTCACCAGATCAA
GTTGTCGCCTATCAAAAACATCAAGGTGATAAGTTTATGAATCATTTTGATTACGCATGTTATTTAACAC
TGCTGGATGTCTTGGATAGTCATGATGTCGATAGAGGACGTGATGATGTGGATGAAGTATTCCGTAATTT
AGATACGAAGGTTATGACAATGGGCTTTACCGATGACTTACTTTATCCTGATGACCTTGTTCGAGCAGTC
GGCGAGCGCTTTAAATTTCATAAACATTTTTTCGTTCCTGACAATGTAGGACATGATGGATTTTTACTTA
ACTTCAATGATTGGGCGCCGAATCTATATCACTTTTTAAAAGTCTATAAAATCAAACGTAAATGAACTAA
CTAAATAGATTTAATTTTTGGGATGTGCCGGTTGTCTTCTTACTACTAAATAGAGGTGAGAAACAAGTTG
GTTACATCCTATTTTTGTGTGAAATATAAATAAGTTGTTGTTAGTGAAGAAGCGATTGATATATAACAAT
GATTTCTAAGGATTATAGTGAAGGTGTATTTTCTGAATAGAACTTCTATATAAAATGGGTTGCCAATAAT
TGTATAAAAGTTTTAAAGAGGTTAAAATAAAGGGTATAGTCAAAAATAGTATGGGAGTGGCGAATTTGTT
TTCTAAAATATATCCTAAAGCAACTGTGCTTAGTATTCTAACGCTAATCGTAGTCGCTTTGGCTTTGCAT
ATATTACCACCGCTTGGTCTTGTATTGAGCGCGTTTGCGACAATTCCTGGCATTATCTTATGGCATAAAT
CAATTGAATCATTCGGATTGACAGCTGTCGTAACGGTTGTATTAACAACTTTACTGGGTAATATATTTGT
ATTAAGTATCATGGTCCTCGTGCTCATTACGAGTTTCGTTGTTGGCCAATTATTAAAAGAAAGAACATCT
AAAGAACGTATACTATATATAACGACTACATATATTAGTATGATTTCATTAATTGCATTTATGGGACTGC
AAACGTTTGATAAGATACCAAGCGCGACAGTTTTAATGAACCCAATAAAAGATCAAATGCATCAGGTTAT
TTCAGGTGCTTCAGTTGGTAACGAGTATAAACAAATGCTCGAAGAGGGATTCCGTCAATTGGCAGTTCAG
TTACCAAGTATGGTAATCATTGCAGTTTTTCTACTTATTTTAATCAATTTAATTATTACTTTTCCAATTT
TACGTAAATTCAAAATCGCTACACCAATATTTAAACCATTATATGCTTGGCAGATGAGCCGTTCATTATT
ATGGATATATATTATTGTCTTGATTTGTGTTATGTTTGCAAGCCAAGCTGGTACTTTCCAAAGTATCGTT
TTAAACTTTGAAATTGTGTTATCATTATGTATGTATATTCAGGGGTTAAGTGTTATTCACTTTTTCGGCA
AAGCAAAATCAATGCCACTCGTACTTACTGTGTTACTAATGGTTATAGGGACAATTTTAATGCCATTAAC
ACATATTGTAAGTCTCCTGGGTGTAATCGATTTATGTTTTAACTTAAAAAGTATCATTAAAAAATGATTT
GAGGTGGAAGAATGAACCGTCAATCCACTAAAAAAGCGTTGATTTTACCATTTGTAATTATGACGCTCAC
GGCAATTGCGCTGGTTGTAGTTTGGTTTGTTTTTAACCAACTCGTAGCAGGTATAGCGACGATTGTATTA
GTGATTATTATTATAGGGACAGCATTTATGGTAAGACAAGCTTTACAAAAATTAGACAGCTATGTGGACA
ATTTAAGTGGTCATATCTCTGAAGGTAGTAATTTCGCAATTAAAAATCTACCTATCGGAATGATTATCTT
AGATGAAAATGAAAACATAGAGTGGATGAATAGATTTATGTCGGAACGTTTAAATCGTAATGTAATTTCC
GACCCAGTCAACGAAGTATATCCTAATATCTTAAAACAATTAGAAAAAACACAAGAAATAGAAATTAATG
AAAATGAATACCACTATCGTGTGCGTTATTCAGAAAAAGAACACGTGCTTTATTTCTTCGACATTACAAA
AGAAGTCTATACAAATGAATTATATGAATCATCTAAACCAATTATAGCGACATTATTCTTGGATAATTAT
GATGAAATTACCCAAAATATGAATGATACGCAAAAATCAGAAATTAACTCAATGGTTACGCGCGTCATCA
GTAGATGGGCAACGGAACATAATATTTACTTTAAACGCTATAGTTCGGATCAATTCGTGGCATATTTAAA
CCAAAATATTTTAAACGAAATTGAAGCAACTAACTTTAGTATTTTAAGCCAATTACGTGAAAAGAGCGTA
GGTTATCGCGCGCAATTAACATTAAGTATTGGTGTGGGTGAAGGTTCTGAAAATCTAATTGATCTTGGAG
AACTTTCTCAATCTGGCCTAGATTTAGCACTCGGTCGTGGTGGCGACCAAGTTGCGATTAAACACATAAA
CGGTAATGTACGTTTCTATGGTGGTAAGACTGACCCCATGGAAAAACGTACACGTGTAAGAGCGCGTGTT
ATCTCACATGCACTTAAAGATATCTTAATGGAAGGCGACAAAGTGATTATCATGGGGCACAAACGTCCCG
ATTTAGACGCAATTGGTGCAGCAATCGGTGTATCCCGTTTTGCGATGATGAATAACCTAGATGCCTATAT
CGTTTTAAATGAATCTGATATCGATCCGACGTTACGACGTGTTATGGATGCGGTAAATGAAAAACCAGAA
CTTAAAGATCGTTTCATCACTTCAGATGAAGCATGGGATATTATGACTTCCAAGACAACACTTGTCGTTG
TAGATACGCACAAACCAGAAATGGTCATCGATGAAAATATTTTAAATAAAGCCAATCGTAAAGTAGTCAT
TGACCATCATAGACGTGGTGAAAGTTTCATTTCGAGTCCATTACTTGTATATATGGAACCTTATGCAAGT
TCAACAGCAGAACTCGTTACAGAATTACTCGAGTATCAACCAACAGAACAGCGTCTGACACGTTTAGAAT
CAACGGTCATGTTTGCCGGCATCATTGTAGATACACGTAACTTTACATTACGTACCGGCTCTAGAACATT
TGATGCGGCAAGTTATTTACGTGCACATGGTGCCGATACAATCTTGACGCAACATTTCTTAAAAGATGAC
CTTGATACGTATATTAATCGTACTGAATTGATTCAAACAGTGAAACTACAAGATAATGGTGTTGCCATTG
CACATGGTTCAGATGAGAAAATCTACCATCCTGTTACAGTTGCACAAGCTGCCGATGAACTGTTAAGTTT
AGATGGTGTAGAAGCTTCTTATGTAATTGCAAGAAGAGAAGACAATGTCGTAGGTATGTCTGCGCGTTCA
CTTGGTGCAGTCAATGTTCAGTTAACAATGGAAGCACTTGGTGGTGGAGGTCATTTAACGAATGCAGCAA
CACAATTAAAAGATGTGACTGTTGATGAAGCAATTGAAAAATTACAACAAGCTATAACAGAACAAATGAG
TAGGAGTGAAAATTCATGAAAGTAATATTCACACAAGATGTTAAAGGTAAAGGTAAAAAAGGCGAAGTTA
AAGACGTACCAGTTGGTTACGCAAATAACTTCTTATTGAAGAAAAACATGGCAGTTGAAGCAACGCCAGG
TAACTTAAGACAATTAGAACAAAAAAATAAAGCTGCTGAAGCAGAACGTCAACAAGAAATTGAAGATGCT
AAAAAATTAAAAGAACAATTAAGTGAGATTGAAGTCGAAGTATCTGCTAAAACAGGTGAAGGCGGTAAAT
TATTTGGTTCAGTAAGTACCAAACAAATCACACAAGCATTACAACAACAACATGACATTAAGATTGATAA
ACGTAAAATGGACTTACCAAATGGTATCCATGCATTAGGTTACACTAACGTACCAGTTAAATTAGACAAA
GAAGTTGAAGGTACAATTCGTGTACACACAGTTGAACAATAATAACGGATTGAGATATGAGGTGTAAGCG
CAATGGATGGAATGGATGGAATGTACGAACAAAATCAAATGCCACACAGTAATGAGGCTGAACAGTCTGT
CTTAGGTGCCATTATCATAGATCCAGAATTAATCAACACTACTCAGGAAGTATTACTTCCTGAGTCCTTT
TATAGAGGGGCACACCAGCACATTTTCAGAGCAATGATGAACCTCAATGAAGATAATAAAGATATCGATG
TCGTTACCATTATGGATCAGTTATCCCAAGAAGGACGATTGAATGAAGCGGGCGGTCCTCAATATCTTGC
AGAATTATCAAGTAATGTGCCGACCACACGTAATATTCAATATTATACGGAAATTGTGTTTAAACACGCC
ACGAAGCGTAAATTAATTCAAACTGCGGATAGTATTGCGAACGATGGCTATAATGATGAACTGGAACTAG
ATACGATACTTAACGATGCTGAACGTCGTATATTAGAACTATCATCCACACGTGAAAGTGATGGATTTAA
AGACATTCGAGATGTCTTAGGTGATGTTTATGAAAATGCAGAACTATTAGATCAGAACAGTGGTCAAACG
CCAGGTATTCCAACAGGGTATCGCGATTTAGACCAAATGACAGCGGGTTTTAACCGTAACGATTTAATTA
TCTTAGCAGCACGTCCTTCGGTAGGTAAGACTGCCTTCGCACTTAATATTGCACAAAAAGTGGCAACACA
TGAAGATCATTTTTCTGTAGGGATCTTTTCTTTAGAGATGGGTGCAGACCAGTTAGCAACACGTATGATT
TGTAGCTCGGGCAATGTGGATTCGAACCGCTTAAGAACAGGTATGATGACTGAGGAAGACTGGAATCGTT
TCACAATTGCTGTAGGTAAATTATCACGTACAAAGATATTTATTGATGATACACCTGGGATTCGTATCAC
AGATATTCGTTCAAAGTGTCGTCGCTTGAAACAAGAACATGGCTTAGACATGATTGTTATTGACTACTTA
CAGTTAATTTCAGGTAGTGGTTCTCGTTTTTCTGACAATCGACAACAAGAAGTATCAGAAATATCACGTA
CTTTAAAGGCGATTGCCAGAGAATTAGAATGTCCTGTGATTGCATTGAGTCAGTTATCTCGTGGTGTAGA
ACAACGTCAGGATAAACGTCCGATGATGAGTGATATACGTGAGTCGGGTTCTATCGAGCAAGATGCCGAT
ATCGTAGCCTTCTTATATCGTGATGATTATTACAATCGTGGCGAAGATGAAGACGACGATGATGATTCAA
ATTACGAACCACAAACGAATGACGATAATGGTGAAATTGAAATCATTATTGCGAAACAACGTAACGGCCC
TACAGGCACCGTTAAGTTACACTTTATGAAACAATATAATAAATTTACAGATATAGATTATGCACATGCT
GATTTTGGATAAGGTAAAAAAATAATTTTCTTGTTAATTTCCGTACAATAATACAAATACGTATTTTATT
GTACGGTTTTTGTTTGTGTTTATTGCCGTGTATTCGCGGTAAGTATGTGTCCTTATAAATGTAAAAAATG
GTCTTAATACTTGGTGCGACTGGATTTAAACTGTATCTCTTTCCACTTTGAACACCATCAAAATTTTCAA
AATATAAATAAATTAATGTTCGATTTTTGGTTTGCAATATGGTTGGTGTATTGGTAAAATACGTAATGGT
TAATCGAGAAAACTTGGAGGTGCTCATATGTCATCAATAGTAGTCGTTGGGACACAATGGGGAGACGAAG
GTAAAGGTAAAATTACAGATTTCTTAGCAGAACAAGCAGATGTTATTGCACGTTTTTCAGGCGGTAACAA
TGCAGGCCACACAATTAAATTTGGTGGAGAAACATATAAATTACACTTAGTGCCATCTGGTATTTTCTAT
AAAGAAAAATTAGCAGTTATTGGTAATGGTGTCGTTGTCGATCCAGTAGCACTATTAAAAGAATTAGACG
CGCTAAACGAAAGAGGTATTTCAACGGATAATTTACGCATTTCAAACCGTGCGCAAGTTATTTTACCTTA
TCATATTAAACAAGATGAATATGAAGAAGAACGTCGCGGAGATAATAAAATCGGTACAACGAAAAAAGGT
ATCGGTCCAGCTTATGTAGATAAAGCACAACGTATTGGTATCCGTGTCGCAGATTTATTAGATAAAGAAA
CATTTGAAAAATTATTAAAAGATAATATTGAATACAAAGGTGCATACTTCGAAGGGATGTTTGGCAAAGC
ATGTCCTACATTTGAAGAAATCTTTGAAACATATTATGCAGCTGGTCAACGTTTAGCACAATTCGTGACA
GATACTGCAAAAGTTTTAGATGATGCCTTTGTAGCTGACGAAAAAGTATTATTCGAAGGCGCACAAGGTG
TGATGTTAGATATCGACCATGGTACATATCCATTCGTTACATCAAGTAACCCAGTTGCAGGTAATGTGAC
TGTCGGTGGCGGTGTAGGTCCAACATTCGTCTCTAAAGTTATCGGTGTGTGTAAAGCCTATACATCACGT
GTCGGCGATGGTCCATTCCCAACAGAACTATTTGACGAAGATGGGCACCACATCCGTGAAGTAGGTCGTG
AATACGGTACAACAACAGGACGTCCACGTCGTGTAGGTTGGTTCGACTCAGTTGTATTACGTCATTCTCG
TCGTGCAAGTGGTATTACAGATTTATCTATTAACTCAATTGATGTATTAACAGGCCTTAAAGAAGTTAAA
ATCTGTACTGCTTATGAGTTAGACGGTAAAGAAATTACGGAATACCCAGCTAACTTGAAAGACTTACAAC
GTTGTAAGCCAATTTTTGAAACATTACCAGGTTGGACAGAAGATGTGACAGGTTGTCGTTCATTAGAAGA
ATTACCTAATAATGCGCGTAGATACTTAGAACGTATTTCTGAATTATGTGACGTGAAGATTTCAATCTTC
TCAGTAGGTCCAGACCGTAATCAAACAAACCTATTAAAATCACTATGGTAAAGATTGTAGATTAGATATT
ATAAAAACCTTGTAGATGTCATCACACAATGAGTGGATGGTACTTCGACAAGGTTTTTTGTTTATCTATA
TTAATGATTTATGTGATGATCGCGAAAAGTGAGGATTTGATCAACTGCCGTTACGTAACCAGGTTGATCC
AAGGCTTGTGTTTGCTTGATTTTTTTAATCTGTGCTTGATAAGTTGCGCGATTCTGTAACATTTCCACAA
CTTTTGCTTTCAAATCTTCGGTTGTGACAGTTTCAGAATTCAGTTGTTGACCTACGTTGATATTTTCAAT
TTGTTGCGCAACGAGCGGTTGGTCCGCATTTTGTGGAAAAGCCAATAAAGGCACATCCATTAATAATGCT
TCATTTGTACTATTCATTCCAGCATGTGTTAAGAAAAGTGCTGTATGCTGTAATAGTTCTGTCTGAGGTA
CATAGGATTTCAATAATACATTATCAGGGACTGTATCAAAGTCAGCCGCGTTATTTGCTTCACCAATCGA
TACGATGACAGATACATCAAGATCTTTTAACGCGGCAAAACATTGATTAAAGAAACCAATATTTTGATTA
AATACCGTGCCAAGGGAAACGTAAACTATTGGTCGGCTTTGATCAACTTGACTCATAAAATCCGTTGACT
GTGGTTGCATCACAGATGGTCCAACAAAACGATAATGTGCTGAATCAAATAATTCAGGATTTATTTGGAA
TTTTTCCAAGATATAAGCAATATTGAAATCCCCCGGATTATTCATTGTTTCATAACGTGAGTTAACCTCG
ACGCCATAGGTTGTTTGAATATGCTGTTGTAAATGATTAAAAGTGTCTTCTACGTCATTCATTTCTGTTT
CTGATAACGCCTGTGCATTATAGTTGAGTGCCGCTTCAAACGTTTCTGCAGTATGTGCAAAAGAGGTAAT
CGACGAAATGGTAGGAATATGTAATTTTTGCGCAATTAAGTTACCAAAACTAAACATGGAGTCAGAAATT
AAATAATCATAATGTTCATTTTTCGTATCTTCCAAAATCTTTGGAAGTATTACATCCGCAGTATTCAATA
AGCCGTTGACGACGTGGAATAAATTGCCAGAGCCGTATGCTGTAAAGCGTTGTATAATCTCATCTGTTGG
TAGTGTACGTATTTCCACACCCGTATCTTTTAGCTTGTCTTGATATTGATCTCCAATGTAGTAAACCACC
TCTTCACCACGCGCCACAAGTTCTTTACACACGGCAATCGTAGGATTAAGATGTCCAATGGATCCTGAAT
TAATAAATAATACCTTAGCCAATCATAAGCCCTCCTCATATTTTATTTAACTAGTTTATCAAAAAGTGTT
GAAAACAAAAAAGATTTAAATTTTAATAGTTTTTAAAAAATATCAATTTCTCATATTTTAGTGACTGAAA
TGATAAAAATGAATGTGCTGCCATACCAATATGACAGACTTTTTAAGCGTTTTAGCACCGTATTTGAACT
TTATACAATTAATATAGAAAATTATACTAATAAAATTAAAAAAATAGCTTGTCATCCGGTATAAGAGTTG
ATATAATTTATTTTGTGCTTAAGACAGGCTCCTTGGTCAAGCGGTTAAGACACCGCCCTTTCACGGCGGT
AACACGGGTTCGAGTCCCGTAGGAGTCACCATTTTTAGGTCTCGTAGTGTAGCGGTTAACACGCCTGCCT
GTCACGCAGGAGATCGCGGGTTCGATTCCCGTCGAGACCGTATAAACCCATCCAATAGGATGGGTTTTTT
TATGCGTAAATATAGAAATGTATAAGTTTTGCTAGATAATTTTTTATATCATGTTGTAATATGGTGGATG
AGCAATACTTTATCGTATGTTTTGGTTGGAACCTATTTAATGAATGAATAAACTTTTTTACAATGAAATG
AAATTTAAAATGAGGAGTAAATAAATGACAAATCATAAGCATATAGAAGAAACAGATTTGATTAACCTCA
TCAGTGATCGACACCATGACTTAAGACAAAAAGTAGAATATATGACGGCACAACAATTACCTCAGGTTCA
TTTTGGTAGTTCTGAATGGTATTTAATTATGATCATTAAATATGATCAGCCTACTTTTGCAGAACTCACG
CATAAGATCAATTTAACGCGTCAGGCAATCCATAAAGCAGTGAAACAATTAGAACAGAAACAAGTTGTTC
AAATTGAAAGTGTGCCCAATAATAAGAAAGAAAAACGTGTAACCTTAACGGAATTTGGTATCATGTGTTA
TGAGAAATATATTAAAAACAAACAACACATCATTGAACATATTGGTCAAGTGATCGGTGCGTCAGAAGTT
GCACATTTAGAGCAATTGTTACAAGCAGACTGGCAATTAGAAAATGATAAGCCAGATGAATAATTAGAGT
ATATAAAACGATAAACACAACGTTACATACTCTAATTTTTTTGCAATTCATTATTGTCAACTAGGTTGAC
AATAATGGCGAAATTTTGCTAAAGTAAGTTGGTCAGTCTTTTCGACTACATAAATAGCTAGAGCATTTAT
ATAGAAGATTGTCGCATAATGATGAAACAATGTTACTTAAAGATGGCTTGAATTCAGGGGTATGTGGCAT
AAAGTTTCTTTACAAAGGGATCTTGAGTAACATCAAACATCTTCTATATAGCATGCATCATTCTTAGCAT
AATAAAAATTCAATGGAAATATAGGAATAAGTCATAACTTATGTAGATGAATTAAGTAGAAGAAAGCAAT
CGATGATTATGGAAACAGTAGTTGATTTGTCTCATCCATACTTAACACTCTCATTTATACTTATACTTCA
TTTACCATCAAAAAGGAGTATATCAAATGGCAACACAAGTAAACGTAAAAAGCCCGAAAATGTTTGCACT
GGTCTTAATGATTGGTGGATTTATGGGACTATTCAGTGAAACAGCACTCAATATGGCATTAACCGATATT
ATGGCTGACTTTAAAGTATCAGCGGCAACGGTGCAATGGTTAACGACAGGGTACTTACTCGTCATGGCTT
GTTTAGTACCAGCGTCATCGTACCTTATTAAATGGTTTAGCACAAAAACACTAATTGTTTCAGGTATTTT
ATTATCATTATTAGGCGTAGTTATTGGCGCGCTTGCACCTAACTTCGGTTTACTATTATTGGGACGCTTG
ATTCAAGCGTTAGGGACAGGTATTTTATTACCTATTATGGTTACGGTTTTGATGCTTATCTTCCCAATTG
AAAAACGTGGTGCGGTTATGGGCATCATGGGACTGGTTATTACAGCAGGGCCAGCACTCGGCCCCACACT
TTCAGGTGTCATTATTTCCGCATCTAGTTGGCACTACATCTTCTGGATCAGTGCAGTGTTATATTTAGTC
GTCTTAGGTTTAGCTTTTACAAATACTGAGAATGTAGGAGAGATTTCGAAGCCTAAAATCGATATCCTAT
CCATTTGTTTATCAACGATTGGATTTGCTGGATTAATCTTCGCATTAAGTTCAATGGCAGAAGCGGCCTT
CACAAATGTTATCGTTTGGCTACCATTAGTCATCGGTATCCTAGCCTTAATCATCTTTGTTGTACGTCAA
TTTAAAATTGACTCACCAATGCTTAACTTAAATGTCTTTAAATATCCTATGTTCGTCCTTGGGGCAGCTA
TGGTATTTATTACGATCTTATGTATTTTATCAACAGGCATCTTATTACCCTTATATTTAAAAGGCGCCTT
ACTATTTAGTTCAGTGATTGCTGGTTTAACGTTATTACCTGGTAACGCAGTCAATTTAGTATTGTCTCCG
GTCGTCGGTTCATTGTTTGACCGCTTTGGTGCGAGATACTTCGGCATTATCGGGTATTTATTAATGTTTA
TCGCTGCAATGACGTTTGCACTTATTATTTCTGCATCCACACCAGTTTGGGCCATTATTCTTACGTTTAT
GGTACTTTTCTTTGGTATCACAATGGTAATGATGCCAGCACAAACGAACGCTTTAAATCAACTACCACAC
GATTTATACGCAGATGGTTCAGCTACCATTACGACATTAATACAAGTCGGTGGTTCAGCAGGTACAGCTA
TCGCCATTACGCTTTATACAACAGCAATGAAATCATTTGGCGCTGCTAATCCGAATGTAAGCCAAGAAAT
CATACTTTCACATGGCGTACAGTTTACCTTTTTCTTTATCACTGCATTAACAGTGATTGGTTTTATACTT
TCATTATTCGTTAAGAAACAGAAAAGTGTCTAAGCATCCGTTACAGTGATTAGTAAGCTATGACAATGAG
GCTTTTCAACATTGAAACAAGCGTTGCGTCGACACGCACGTGATAAATAACGGAATGATACAGTTTTAGA
TAAATATAAAGCACCACAGAGGGAGGAGCATACGTCATCTAATGCATATTAGGTGACGCGTGCGCTCCCT
TATTTGTGTTATAAGCAATAAATTAGAATGATACAGGATGCTTGTTTAAACTAGGCATACCTATGATGAC
CCGATGAATACCCATTTAATCGGGATAATGTTATAATTTTACAATATACAATTTTAAATTTTTATTTGGA
AAAATAGAATTAGCGCGCCATAAATGGTAAATTGTATTATAGGGAAATGCGTAGAATTTAATGTAAATGT
ACTACAATATAGAAATGAGGTTTATAAATATGGCTAGAAAAGTTGTTGTAGTCGATGATGAAAAACCAAT
TGCTGATATTTTAGAATTTAATTTGAAAAAAGAAGGCTACGAAGTATTTTGTGCCTATGATGGTAACGAT
GCAGTCGATTTAATCTATGATGAAGAACCAGACATCGTGTTATTAGACATTATGTTACCTGGTCGCGACG
GCATGGAAGTTTGTCGTGAAGTACGTAAAAAATACGAAATGCCAATTATCATGTTAACAGCGAAAGACTC
AGAAATTGATAAAGTATTAGGTCTTGAGCTAGGTGCAGATGACTATGTGACGAAACCATTTAGCACACGT
GAATTAATCGCGCGTGTTAAAGCCAACTTACGTCGTCATTATTCACAACCAGCACAAGAAGTTAATGATG
CGTCCAATGAAATTACGATTAAAGATATCGTCATCTATCCAGATGCATACTCTATTAAAAAACGTGGCGA
TGATATCGAATTAACACACCGTGAATTTGAATTATTCCATTACTTATCTAAACATATGGGACAAGTAATG
ACACGTGAACATTTATTACAAACTGTTTGGGGTTATGACTATTTTGGTGATGTACGTACAGTAGACGTAA
CAATTCGTCGTTTACGTGAAAAAATCGAGGATGATCCATCTCATCCAGAATATATTGTTACACGTCGTGG
TGTTGGATATTTCCTCCAACAACATGAATAGAGGCATATATTAATGAAATGGCTTAAACATTTTCAGTCC
TTACACACGAAATTGGTTATTGTCTATGTATTACTCATTATAATCGGTATGCAAATTATCGGTTTATATT
TTACGAATAGTCTAGAAAAAGAATTAACACAAACATTTAAAAATAATATTTCGCAATACGCGAAACAAAT
TGAAATTAATATAGAAAAAGTCTATGACGAAGATAATGCAATTAATGCTCAAAAAGAAGTTCAGAACTTA
CTTAATGAGTATGCGAATAGACAAGAAATAGAAGAAATCCGCTTTATAGATAAAGATCAGATTATCATGG
CTACTTCAAAGCAGTCTACGCGTAGTCTAATTAATCAAAAAGCGAATGACAACTCCATTCAAAAGGCACT
GTCACTCGGTGAAATCAATAGCCATACCGTATTAAAAGACTACGGTAATGGTAAACAACGTGTGTGGGTA
TACAACCTGCCTGTGAAAACATCAAACGATGGCACAATTGGTGATGTCTATATCGAAGCGGACATCAATG
ATGTGTATAACCAATTGAGCAATATCAATCAAATCTTTATCGTTGGTACAGGGATATCACTATTGATTAC
CGTGATACTCGGTTTCTTTATTGCCCGTACCATTACAAAGCCGATTACAGACATGCGGAACCAAACCGTT
GAAATGTCTAAAGGTAACTATACACAACGTGTGAAAATCTACGGTAACGATGAAATCGGTGAGCTCGCAC
TCGCCTTTAACAATCTGTCCAAACGTGTTCAAGAAGCACAAGCGAATACCGAAAGTGAGAAACGCCGTCT
CGATTCTGTTATCACACATATGAGTGACGGTATCATTGCAACCGACCGTCGTGGCCGTGTGCGCATTGTC
AATGACATGGCACTCACTATGATGGGCACAATGAAAGAAGACATTATCGGTGACCACATGCTTAAAGTGC
TTAAACTCGAAGAAGATTTCTCATTAGATGAAATTCAAGAAAATAATGATAGCTTCTTATTAGATATTAA
TGAAAATGAAGGTATTATTGCCCGGGTTAACTTTAGTACGATTGTACAAGAAACTGGTTTTGTGACAGGT
TATATTGCCGTGCTACATGATGTAACAGAACAACAACAAGTAGAACGCGAACGCCGTGAATTCGTTGCGA
ACGTCTCACACGAATTGCGTACGCCACTGACTTCCATGAACAGTTATATCGAGGCACTCGAAAGTGGTGC
TTGGAAAGATGGCGAATTAGCACCACAATTTCTATCCGTTACACGTGAAGAAACAGAACGTATGATTCGT
CTTGTTAATGACCTATTACAATTATCTAAAATGGACAATGAATCAGAGCAAATTACCAAAGAAATTGTCG
ACTTTAATATGTTTATTAATAAAATCATTAACCGCCATGAAATGTCAGCAAAAGATACGACATTTGTGCG
TGAAGTACCAACCGAAACCATCTTTACGGAAATCGATCCAGATAAGATGACCCAAGTGTTTGACAACGTC
ATAACGAACGCGATGAAATACTCTCGTGGCGATAAACGTGTCGAGTTTCACGTGAAACAGAATGCGTTAT
ATAATCGTATGACCATTCGTGTGAAAGATAATGGGATTGGTATTCCAATTAATAAAGTAGATAAAATATT
TGACCGCTTCTATCGTGTAGATAAAGCACGTACACGTAAAATGGGTGGTACAGGTTTAGGCTTAGCCATC
TCTAAAGAAATCGTTGAAGCACACAACGGTCGTATATGGGCAAACAGCGTAGAAGGACAAGGCACGTCAA
TCTTTATTACACTTCCTTGTGAAGTTCTAGAAGATGGTGATTGGGATGCGGAGTAAAGAATTAATTAAAT
CGATTATCCTCATCCTTCTTGTCTTAATGAGCGTCGTGTTAACCTATATGACTTGGAATTTCTCACCCGA
TTTAGCCAATGTAGATAACCAAGGTAGCAACAGCAAAGATTATGAGCCCAATACAATTGGCAAACCGTTG
AATCAAGGTATGGATCAAGTCATTACACCCTATCAAGTGGTTCACTCTAAAGGTGACCAAACTGAAGGCA
TGGAAGCGACAAAGCAAAATATCGAAACCATATTAAAGCCATTAAAGAACCATCGCGTATTGCATGCGGA
ACAAATGCACAGCAACCACAACTTAATCATTCCAGATTTAACGGATGAGTTTCTCATACTTGATTTCAGC
TATGACATGCCATTAGCAACCTACTTAGGACAAGCGCTGAATATCGATGCCAAAGTTCCGAATAATTTTA
AATTCGATCGACTTATCATCGACAATAACAAAGATGGCAATGTGAAACTTTATGCGATTAGTAGCGATAG
ACATAACGTTGTGCGTATGACCACTTCCGCAAAATTAAATAACTTAAAAAAAGTGATGCAAACACAACAT
AAAAAAATGCAGCCATACTCAGAAATCATAACGAATAAAGATACGATTGATAGAGCGACACATATCTTTG
CACCAAAAGCACCAGAAGCGATGAAATCATATCATACGATTTACAACCGCATCAGTGTTGATACGATGAA
CTCTATATTATTCAATGATTCTGTCGTTGTACGTAGTACGAAGAGCGGTACCGCAACCTATAACAATAAT
ACAGGTGTGGCGAATTATAATGATGAAACTGAAAAGTATCGTTATACTAACCTCTCAGAAGATGAAAACC
GTTCAACTAACATGCAAGATAGTATACCAAGTACCTATGACTATATTAATAACCACGGTGGTTTTACTGA
TGATTATCGTTTATTCAATATAGATAATAAAAATGGGGAACTTACCTATCAAATGTTCTTAAACGGTCGT
CCAACATTTAACGATGAATATTTAAACAATATCAAAGTATCTTGGGGAGATAAAGGCGTCTTCAGCTATG
CACGTGCATTGCTTAAAGCCAATGTCACAATTGACAGTGGCGGAAATGAAACGAAATTGCCTGGTGCTGA
AACGGTACGTTCAGAGTTGGCCAACAACCCAGAAATTAACTTTGAAGATGTGACGAACATGACGATTGGT
TACAGAATGGAAGAAAAACCAGATAAAAGTGATATTGAAATTCAACGCAATAGCGAATTTAAACCACAAT
GGTATGTACAATATAACGGTGAATGGCGTGCATACGAAGATGGGAGGCTAGAATAAATGAACTGGAAACG
AGCCAAAACTTTATTTATTTTCGTGTTTATTCTAGTCAATATTAGCTTAGTGATTATTTATATTGATAAG
GTGAATAAATCGCATATCAATGATAGCGAAGAAGAAAATGCTGTGAATTTTAAACAAGAAGAAATTACAA
TTCCTGATAACCTTCCAAGTGTTAAAGGTTTGAAAATGCAATTATTGACTGCACGGTCATTTGATTTTTC
ATCTTATGCAAAATCACGCTCTGAGATCTCAAGTGAAGATTCCGGTGCCAGAGCAAAAGGCGATATCAAT
AATGCAGTCGATGTCGGAAATGATCAATATACCGCATTAAAATCTTACGTCAAAGACAATGTCTATAAAG
GTAAGGATTACGAAATGAGTAATATTGATAACGACAAAGTGACCTTTGAACAAACGTATCATGACTATCC
AATTATGAACAATAATAAAGCGAGACTTGAATTTAACATCAATAATGATGGTAAAGCAACGAGCTATAAG
CAAACCGCAATGAAATCGATTGCGCCATCAGAAGGTGCGAATAATGATAAGAAACAAGTGAATTCAGCTA
AGAGCGCCATAGAAGCACTGTATTATAATCGTTACTTGAAGCGTAATGATGAAGTAACCAATGCACGACT
TGGCTACTATACCGTTGTTAAAGAGCCGAACGTACAAGTACTCGAAGCCAATTGGGAAATTAAAGTCAAA
CACGGTGATAAGATTAAGACCTACTATGTCGAAGCCGTATCAGACAGCCCCAAAATTATTGAAGAATAAT
GTGGATTATATAGGCACACCTTTTGAAGGTGTGCTTTTTTGGATTGTTTGAGTTTTGTTTGAGAATTTTT
GAAAAAGATGCTTGTTAAAATAAACAATATACACAGAAGTGAAGTCAAAAGTATGTTAAAATTAAATACT
GTTAATAACGTGTTATGGAAATTTTAAATAACGCGAAAAGATATTATAAAAAAGTCGAAATCATGTTGAT
TTATCATTGAGTAGATAATCATAAGACGGTTAATATTTTAGAAAAGTGCAGTATGCTTGTAACTTTTATA
ACGATATAAGGAAAAGTTATGATAGCGTTGCTAGATTGCACTTTATCAATAGAATAAATTAGACAGAGGG
CATGTTGAGGGCACATAAACCGTAGTCTGCCCAGTAATAATAACGTTAAACAATGTTTATAGATTAGAAA
GGGTGAATCGCTTGATACGTATGAGTGTATTAGCGAGTGGTAGTACAGGAAACGCCACTTATGTGGAAAG
TGATAAAGGCAGTATCCTTGTCGACGCAGGTTTGACAGGAAAGAAAATGGAAGAACTATTTGGACAAATA
GACAAACAGATTCAAAATTTGAATGGCATCTTGGTGACACATGAACACTCGGACCATATTAAAGGTCTTG
GCGTGTTAGCACGTAAATATAAATTGCCAATTTACGCTAATGAAAAAACATGGACAGCAATAGAAAAGAA
AGACAGCAAAATTCCAATGGATCAAAAATTTATCTTCAATCCATACGAAACAAAATCATTAGCCGGCTTT
GATATCGAATCGTTTAACGTGTCACACGATGCCATCGATCCACAATTCTATATCTTCCATAACAATTATA
AGAAATTTACGATTTTAACAGACACAGGTTATGTCTCAGATCGTATGAAAGGCATGATTCAAGGCAGCGA
TGCATTTGTCTTTGAAAGTAATCATGATGTAGATATGTTACGCATGTGCGGTTACCCTTGGAAGACCAAA
CAACGTATCCTCAGCGATATGGGCCATGTTTCCAACGAAGATGCAGGTCGTGCCATGACAGACGTCATCA
CAGGTAGTACCAAACGCATTTACCTGTCTCACTTATCACAAGACAACAATATGAAAGATCTCGCACGCAT
GAGCGTCGGCCAAGTACTTAACGAGAACGATATCGACACAGAAAAAGAAGTACTTCTGTGCGATACCGAC
AAAGCCAACGCCACACCAATATATACGTTATAGAAGCCCTTGCCCCTTTATTGAGGGGTTAGGGCTTCTT
AATGCATTAGCGTAAGCGAATGTAATCATTAATATAAACAGACTTAACAGGAAAAGTTTAGCAACTACTT
AAGGAACTCACATAATAGACATCATTTAAGATACATATTTAACCTATATCTCATAAGGAGATATAGGTTT
TTTTGTTAGCCGTCATCATAAATCGTACATGGTTATACAACCCTATGTCTTAACACAGATTAAATATACA
GTAATCGAATAAATATAACCAGGGGATAACTTAGCATTTTGTAAGGATTAGACAAGAGCTTTATGAAGAA
AAGGTTAAGTTTGTGAATAAGTATGTAAGACAACCGTCAACTTATCCACTGTTTTGTCCAAAGTTATCCA
GAGATGTGCACAATTCACATATAAATACCCACATTATACACAGGGTTATCCACAAATACACAGGTTATTC
TTTCTTTTTTGTTGATAAAACGTAAAAATTATTAAAAAGCAGTATACATTACTGTTATAATAAGAGGGAA
TAGTGTGAATAAGTGTATAACTTGTGGATAAGTCTAACAACTTATACTTTTCACTAAACTCGGAGGATAA
AAATGAAGATAACAATACTCACAGTAGGTAAATTAAAAGAGAAATACTGGAAACAAGCCATTGCAGAATA
TGAAAAACGTTTAAGTGCTTATTCAAAAATTGAAATCATCGAAGTTCCCGATGAAAAAGCACCAGAAAAT
ATGAGCGATAAAGAAGTAGAACAAGTTAAGGAAAAAGAAGGCCAGCGTTTGCTAGCAAAAGTAAAACAGC
AGTCCACGGTCATCACGTTAGAAATTAAAGGTAATATGTTAACGTCTGAAGGTTTGGCAAAAGAAATAGA
AAGCCGCATGACACGTGGCCAAAGTGACTTTACATTCATTATTGGCGGGTCCAACGGTCTGCATAAAGAC
GTACTAGACCGCAGCGACTACGCACTATCATTCAGCAAGATGACCTTCCCACATCAAATGATGCGCGTGA
TATTAATAGAACAAGTTTATCGTGCGTTTAAAATCATGCGAGGGGAAGCCTATCATAAATGATGCGGTTT
TTATAATTAGATTATCTATTATTAAACTGCACATATGCTTCAAGCATTATTTTATTTGTTATACTTATTA
CACTTAATTGTTATAACTTGTTATACTTATATATATTAAGTAAATTGGAGGAATAATATGGATTCTGGTT
ATCATTTACCACATAATGCAGTTGTAGTAGAAGAATTTGAATTTATGCTGTCACTTTTGGATGTAAGTAA
AGAATACTATATTTATGAAGATTTAAAAGCTCTCTTTTTTGAAGAGATGGTTAAGAATGGTTTGTTTGAA
AAATTCCATGGTAGAATGTATGAAAGGATTAAAAATTCTATAAACATGAAAGAAATCTACTTTAAAGTAT
ATAATGGAAAAGCAACCTATGATGATATAAAAAAACTATATTATACTGATAGCGAAAAAAAGCCTAGTAA
AAATTTCAATCAGAATTGGAATGAAATTATACGTGATTACCTTGAATTTATGGCATTTTTAGGAGTGTTA
CCCACATATTATAAAGGAAAAAATCGGGAAAATGATAAAAAACATTACATAAGTGATACGTTAATAAAAT
ATAAAAATGGAACTTTATTATTATCAGACATAATATTAGGAATGAAGTTTAGAAATGCTTCTAAAGATTA
TAGTAATTTTGAAATGTATGATATAACTTTACGGCCATTTGTTGTTGCAATAAAAATTTTACAACTTGCA
AAGGAACTTGGAGTGTTAGAAGTAGATGGAGCAGTATTATGTGGGTTAGTAAAATTACAAAATAATGAAT
CATTGAAAGATATGTCTAATATCGATTTTTCAAATAGAAACAATAATAATTGGACAAAAAAACAAATCAA
AGAATTTGGTAGAGGCTTAACTTTTATGAAACAATGGTTGAATATAGTTTTGGAAATTCCTTTAGTAAAT
ACTAGAAATATAAAATTTGATATAACAAATTTTGATATTAATAATTATGATTTTTATCATGAAAGTATTT
TCATTGGTGAAACATATAACCATTTGGAGATTACTCCGCAAATTGCAAATATTATAATTTGTCCTGAAAA
ATGTAATGATGAAGAAGTTTTAAGTATTCTAAAGGATGCAAAATTAATTAATGAAAATAAACAAAATGCA
CATATAAACTTCGATACAGATTTACCAAGTCGTGAATTAGTTATTGAGGCAGATAGATTATTTAAATCGA
AAAGTAAAATAGAATTTGAACTTGATGAAGTTCAAATTCAAGAATTTAGTATGAGCAATGAAAACTTTGA
TATCGGTTTTCAAATTGCAAAATCATCAGACGGTACTGCTTATGAGAATTTTATATATCAGCAATTGTTA
AATACATTTGAGAATTCTAAAGTTAGACAGTTAGGAAGCCAATTTACAGGTCAACGATTATCAGATACAG
TTATAGATTGTGTTGTTTATCACCATCAAATGAAGAGTAGAATTAAAATAATTGTAGAATGTAAGGCTGG
AAAAGCAATAAAAAGTTTTGATGAAAGAAAAGAAATTAACAATGTACAAAATACATTAAAATTAGCAAAT
ATTAATGACTATGATGGTGTTTGGTATATTATTACTGATAGCAACCAAATACCAACTCAAACACATGGTG
GATATAGAAGCAGTAATAACAGTTATTCATTTGAAGAAAAATTACTGACTCTACAATTTGATATTCAAAT
GAGTACAGGGAAGCCGACAATAGTTACTGCCTTTAGTTATGAAATGTTCATGAAATTTTTATCTGACATT
AAAGAAATTAATGGTATAATAACTAGTCAGAGTACAAAACATTTTTGGGTCTGGAGCAAGAAATTTGTTA
ATAAGGCTTATATATCTGTGCAAGCGTAAGTATAGCAGGAGGAAATAAATAGTGGCAAAATTAAATGATT
TAACGGGAAAAGAATGGGTTAAAAGCACTAAATCGTGGTTTACTCTTCAATCTCGACAAAGATATAAAAC
AATTAAACATCCTGGAAAGTTTCCAGAAGAACTAGCTGAAAAATTTATATTATTTTTCAGTAAGAAGAAT
GAAGTAGTTTTTGATCCTTTTATGGGAGTGGGCTCTACAGCTGTCGCGTCAGAAGAAAATAACAGAGAAT
TTAAAGGTATTGAATTAGAGAGTTCTTTTATAAGTATGGCAAATAGCAGATTAGAAAATAATAATAATAT
TATTGAAGGTGACAGTCGTTACGCTAAATATTATAAAGATATAGAAGCAGATTTTATAATAACTTCACCA
CCATATTGGAATATGTTAGGTAAGTCCAGAGGTAATTCAAATTCACAGCATAAAGATAGAATACAAAAAA
ACTTAGATTTAGTGTATTCTGATTCCAGTAATGATTTAGGTAATATAGATGATTATTCAACATTTATGAA
AAATTTACAAAAAGTATTTAAAAATTGTAATAAAGTATTAAAATCAAGAAAATATATGGTAATAGTAGTG
CAAAATTTTAGAGATTCTAATGGTGAATATGTAACTTTTGCTTGGGATAGTGTTAAATATGTTGAGCGTG
AGGGTTTTACATTTGTTGGTGAACAAATATGGTGTCAAGATAATAAAAAATTAGGGATATGGGGTTTCCC
TAGTACATTTATTTCTAATAATCATCATCATTACTGTTTGGTTTTTAGAAAAAATGAGTAACATTTATAG
TTATCATGCAAAATTTCATGAATCAATCCCAAATGAATATATTAATAAATATTCTCAAGAATTTGAAACG
ATTTTAGATCCGTTTTGTGGGTCTGGAACGACCCTAAAAGAATCTTTAAAACTTGGAAGAAACGCAATCG
GGATAGATGTAAGCCCTATTGCAATACTTAGTAGTAAAGTTAATACTAATTTTTACGATAAAAATAAACT
TAAAAGAGTTTATGATTATATTTTAAAACAATTTAATTCAAACATATCTATTAATGTTATTAAATTTCCT
GATTATGAAAGGTGGTATACAGAAGAAAACCACCTGCAGTTAAGCAAATTGAAAAATATTATTGATAATA
TTGAAGAAAATTCGTATAGAGAATTTTTCTTACTTTGCTTTTTATCTATATCTAATAAAGTTTCAAACAG
GAGAAAAACATGGAACATTGGATATCTAGCTGATAATGTGTTACCAGATTTAGATAGTAAATTTGTAGCT
ATAGATAGTTTTAAGCAAAAAGTAAGTAAAGAGATAGAAAATATTGATTTCGAAGAATTATATAAATTAG
GAAATCGTAGCATACACATCGAAAAAAAAGATATTAACACAGCTAAACTAGATTGCAAAGTAGATATGGT
TATGACGTCTCCACCATATCCATTTGCTGTAGATTTTATAAGATATCATAGATTATCTATGTACTGGCTC
CAAGAAAATATTGAGCAATTAACGAGACAAGAAATAGGAGCAAGAAATAAAAGAAATAAAAAAGGAAATC
TATCTTTGTTTTTTAATGAAATAGAAAAGTCTTTTATAAATATTATGAGAGTCGTTAGAACTGATGGGTA
TTGGGCGATGACTATAGCAGATACTACACGTAACAAAGTAAAAATACCTTTTATAGACTGGACTATAAAT
TTATTTTATGAACATGGTTGGATACTTGTTGAAGATAGAATAAGAGAATTACAGCAACAAACTATGGCTC
AGAAAAGAATACCTGAAGAACATATTCTAGTTTTCAAAAAAATTTAAAATAATAAAAATTTTATTACTGT
ATAGCAACTCTACTTATAAGTAGAGTTGCTATACTAATATAATTAGCTCATTCGTAAAGTCACTAATGGC
TAATATAATTAGTGCAACTATTTTTAACCTTTATAAAATTAAATTTGATTTCAGTAACTCGCTGTGGCAT
TTCTAATACTTTCTTGTACTCAAAGTATTGATAAAACTGATTTAATTCCTCTTTAATCATACGGAGGACG
GGTTTGTCTATATCTTTCATGTGAGGATACTTTGAATTAATATCTAGAAATTCTCTAAACGCTTCTATAC
TAAATGTATAAGTACTTTCATCTTGATATTCTGTAAATAAGCGATATAAATGTTTAGAATATATTGATTT
TAAGTTAGTGAAATCAGACATTGAAAAACAAATACTATTCTCATCAAAGTTATTTAAAAGGTATACGAAA
TCTGGATTTAAGGTTATAGATAACTTTTTACCTTCAAAATCAATCATAGTTTTATCATCATTAAACATAC
TTAACTGCTTACTTTCAAATTCACTATAAACACTGAAATTTAATGATTTTTGCCTTTTTAATAGTATTTG
TAAAGTCCGGTTCAAAACGCTTTTTATTACGACTTGTATAATTAGCTATTTTCTTTATTTCACTAATTTC
TAATATCATACGCTCGGATCCGCAATGTTTTAACAAGCTACATATAGCAAAAAATAAATTAAGTTCTACT
GCTTTAAAATTTTTGAAAACTACATCATTTAAATCTGTATGATATTGAACAACTGCATTTTGATTAGTTA
ATGTCATATATATAACTCCCGTTCAATACATTTTTTAAATAAAAACATGTATCTTTTAATCATATTATAG
ACTAAAAGATACACTTATATAAGTTCAATATTTACACTATTAATAAATATACATTCTAGTTTAATATCCA
TTTTTGGCGTGCTTTAGGGTTAAGTGGATGCATGATTTCATTTGTTGCTGGATTAATAAGTTTCTTTATT
TTTTTCTTATGTGGTTTCAACATTTCTAATACTTCATTAACACGTGCTTCAACAACGGGCTTTTTAGCGT
AAGCACCCCATGCTAATATCACTTCATCTGATTCTTTCACTGCTTTCATAATTTGAATATTTGTATGATT
ATCATAAGCATTTTCTTCTAAATGTTTGAGATTGATAGGTGTTGTAATATTAGAGTATAGATTCACAAAA
TAGATGGACCCAAATGCATCCATTTCTGAAACTTTGTTCATAATGAGTTGGGTTGTTAGGTCAATATTGA
GAATGCCATCATAGTGCGGATACATCGTGATGATTGTAAGTGTTTGTTTTTCACTGTCCCATGTCTTTGT
TAGTAAGTAGCGGTGAGTTCTCTTTTCGTCAAAAATTGCAGTAGTGACAAGTGTATTTGTGATATTTTCC
ATTGATTTTATCTCCTTAATATTCATTTGGTAATAACATAATGTAATAAGAAAGGTCTACATCATCTTCA
CGGATAATGTAGACCTTATTGATATTGATAGGTTGATTGATATTTGCCTTTTGAGTTTTCACATACGCTG
GTCGTTCTTGTTTGTGTTTGATATATAATTGATTGCGATGTGTATTGAACTGGAATATATGAAAATAATC
TACTAAGGTATTATCTTTGGTTTGTTCTTGTTCTCGCTCAGATACGAGTTGCCATAATTGGTGTTGTAAG
ATATTAGGTAAGTTGTTGGCGATACCCCGGGTGATATATCTATTCATAAGAGACTTCCTTTCGTTCTGAC
TCTTTCATCCAAATGATGATTTCACTTAGTATTGTAATGACTAATTGTGTAATTTTGATGTATTTATGCA
TATTATTGTCCTCCTGTTAGTAAGTATCGTTGATCCAAAAGAGGCATGATAGTGTTGTGTAGGTATAAGA
AATCCATATCGTGATTTTCGTCGATATAACCGATGGCTATGAGTTGTTTCTGATAGTATAGAATGAAAGG
ATAGATATTACTTTCGTGAAGTGTGTCAGAGTAGTAGGTATTAGTCTGAAGTATTTTATTACTGAGTGGG
CCAAGTCTTACATATTGATTGGGTAAGATATCATCAGCGATTTCCTCGATAGATTCGCAGTGCCACACTT
CGTCCTTTGGCAGATTGAATAAGTTGGTTATATAGTGCTTGAGTTGTTGTTCTAGTGTCATTGTTATGAC
CTCCTAATGTATTGGATTGACGTATGCATGTGATACATCATTTTGATAATATAAGTTTGAAATACCATTT
GTTTCGCCTAGAAATCCCACTGAAATACAGAAAAGATCCCAATCGAAAGTCGTGATAATTGTTGATATGA
CAAGGAAATCCCGTTATCCCGCTCATTTCTCGGGAAATATAGCTATATATTTATATATCATTTGGATTAA
TAGGTGTGGTTATGATTTACTTTTTTCTTTTTATATTATTTATTTATAAATAATAATGGGATTTTGGGAT
TACGCTTGCGTAATCCTTCTCTTACATGAAGTTAGCCAATCCCGTTACTATCCCACTTATATTTTGTTTT
GGGATGTTCTTTCGTCATATCAATATAAGCTTCACATTGAGCCATGATTTGTTAGCGTGTTGAATATATT
TGTTAGATGAGTGTTATTGAATGACGAAAGGACAGTACATTTGTATTAGATTTGAAGAAAGAGTGTTTGA
GGCAAAAATAAAGACGAAGTGCTGAGGAGCACTTCGTCGAGTGGGGTATCATTGAAAAGTTGTTTAATAA
TTTCATTATTGAGTTTGAGTGTAACGTAGAACTGTTTTTTATGATTACCGTCTTTACGAATATCGATACG
ATCAATGACCGTAAGGTATAATGCTTTGAGTTGTACTTTATCCATTGATTCTACGTTTTGAAATATTTGT
TGTAATAGGGCAGCGATTTGTTTCGTATCATAAGATGGTTTCTCTTGATTTTGTTGTTGCTTAAGTTGAT
TGATTTGAGTTGTGATGTCATTGAGTTGTTTTTCATACTGATGAATCGTATTTTTAAGCACAGATGTTAA
GTCTGGATTATCTTCAAGCGTTTTTATCAAGTTATCTAATTTGATTTGGACCTCATCATATTGTTGTTGC
TTATATGCGATATCATGATTGAGTGCAGCCATATCAATTTGATGTTCTTGATTGACACGCTCAACGACTT
GCTTGATAACCTTGTCGCTTTTAACAATTTCGAGTATTTGATCCATAACATATTTTTCAATTACATCGGC
TCTGACACTATTCGCAGAACATACTTTTGACCCTTTATTACGAAAGTTACTACACGAATAGTAGCGAATG
CGTTTTTTAGTACCATCTTTAAGTGTATTAACTGTTGTGCTCGCAGACATTGAAGCAGAACATTGGGGAC
ACGAAATTAATCCAGTTAAAATATTGGTTCCTTTACCATGAACTTGTGGTTTTTCACTTACTTGTTTTTT
ACGTGCTTGGACTTTATCCCATAAGTCTTTGCCAATAATAGGGGCGTGCTTACCTTCAGCGATTACTGGC
TTATCATTCAAGCCTTTACGACGTTTATCATTCCAATCTTTGTATTTAGCGAATTGAATTTTACCAATAT
AGAATGGGTTTGAGAGAATATAAGTAACAGCTGAAATACTAAATGGATTACCTTTCTTAGTGACATAACC
TTTATGATTGAGTGCGTTGGCAATTTTACGATAACCATGACCTTTGGCGTAAGATTCAAAAATATATTTC
ACAATATTAGCTTCATGCTGATTAATCATCAAATCTTTTTTATTATCTGGTATGTTATTATATCCTAAAG
GAAGATTACCTTGGTAATAGCCTTCTAAGGCTCTTTGATGTTGTCCGGTGTAAATATTCTCTAAAATGGT
ATTTCTTTCAAATTCGGAAAAACTTGCAAGTATTTGTAACATGAGTTTACCAGAAGAAGTGTTGACTTCC
ATACGCTCAGACAAACTGAAAAATTCGACATTTTGTTTATGCAAATCTTCGACAATTTTGAGTAAGTCTG
ATGTATTACGTGCGAGTCGATTTGTTTTATACACCATAACACAATCAATATGACCTTTATTCGCATCATG
TAACATACGTTGAAGTGCAGGGCGGTTCATAGACTTTCCTGAAATACCACGATCAGCGTATATATCTTTG
ACTTCGAAATGATGGAAGTTACAATATTCTTTGATTTGATTGATTTGACCGTCGATACTATAACCCTCTG
CACTTTGCATTTCTGTTGATACGCGGACATAGATACCGACACGTTTTTGTTTGAGTTGTTGCATGATTTT
TTCATCCTTTCTGATTAAGCAATCGTTGATTGCGTCGTTTGATTGACGATGTTTAAGGGTTCATTTTTGA
AATAGATACCCGTAAGTGTTTTATTTTTGTTAATATGAATTTCATCAATGTAAGGGTACAACATGTTTAA
CGTGAAACGTTGTTGAATGATATTTTGAAAAGCCTTTTGAATTTGATACGCATTGATTGATAATATAGGT
TTTGAATGTTGTCGCGATGATTGTGTTTGTTTTCTGAAAGATTCTGCATCAATTTTACCTTGTGCTAATT
TTTCTATCAGTTGTTCTTGCGTGAGTGTATTTTTAGCTTCTATGTCTTTTTGTTTTTTGAGTCGTTGTTG
AATTGTATGGTTGATTTTTGAATAGAGCTGTTGATTTTGAAAGAAGTCCTGACAAGTCGCTAAAACACTT
GTTTCTAATTCTTGTGCGTTGATTCCTTTAAATTCACAAACAAAGCGAGCGTTATTCATATTTTGCGGAC
AGACATAGTAACGCAATGAATGATCTGGTTTTCGGACAGTCATGTTTGTGAGTGTCGAATGACAATAGGG
ACATTTGATTTTTTGTTTGAGTTGATTTTCTGACGGCTTACGTTTTACTTGTTTCTGAGTTCGGGTAACT
TGAGCTTCTTCGTATATCGTTGTACTGACAATAGCTGGGAACATGTTTTCATATTGTCCGTATTGATTGA
TAACACGGCCACAGTAATTAGGGTTAAGGATAATATTACGCACTTGATAGGGCTTGCGATTAATGAATTT
ATTATCAGCTTCTAAGTATTGCGCAATTTTTTTATAACCATAACCTTGAAGGTAATAATTGAACACAGCT
TTTACTGTTGGTGATTTTACTGTGTCTATCGTGAAAGTACCGTTATGATAGTGATAACCAAAGGGTGCAT
GAGTCGTAATCAGTTTACCTTGTTTTGCTTTTTCTCGAAGGCCATTTTTGACTTGTTCACCAATATTATC
TGATTCGAGTTCAGCCAAACTGATGAAAATATTGAGCTTCAACCGATCGAAAGCTTTATTCATGTCGAAG
TAGCCATCACGAACACTTAAGATATGAACATGATACGTTTGACACAATTTCATGAGTTTTAATGCATTTT
TTAGGTTACGATGAAGTCTATTCAGACGATAGCAACATAATACGTCACATTGTCCCTGTTGAATCAGTTC
AGTAATTTGTTGATAACCATTCCGCTTATCAGTACGTCCTGATTGTTTATCGCTATAAAAGGTAATGTGT
TGAATATTATGTTTTTCGGCTAATACCTTGATGGTTTGTTTTTGTGCTGCTAAGGATTGTTGCTTTGTAG
TGCTCTGTCGTAAGTAACCCATTGCTTGTTTCATCGTGTTTCCTCCTTCCAAAGTGATAATATATATTTA
TGAACGAATTGATAGATGAGCCCAACACCTGCCTGGTGTTGGGCGTTATTATTAGTCATCAGCATGATTA
ATTTCTTCAATCACTAAATCAGCGAGTAATGTGATTAATTCGTCCATATGGTTCAACCTCCAAATATCAA
ATTATATTGAATTGATAACATGTTGCATTGTTATTCGTTCTAGCCGTGTACTTGGGATAAAATGTTCAGT
TATCTCTTTTTCATTCATGAATTCAGGGTACAAGTGATAAAATTTTAGTAGCTTCTGTTCTGTTTCATTT
AACACATATTGTTGAATATGGTAGTATCTGTCGATATAATTAACGATAATAGATTTTTGATGATCATCGA
CTTCTACCGAATCAATTGTGTAATTTAATAAGTTGACGTTTGTTTTCATTTTTATGCCTCCGATTGATTT
AATGAGCTACAACGCACATAGCGCGTTGTAGCGATATTCATATTTAGAGTTCTAAATCGCCCTTTTCTTC
CCATTCTCTACCGTCTTTAACAAATTTGTTGAGTAATCCCTTATTTGTTGTATTATTATCAAATTGCGGT
GGTGTGTATGGTTCAGAATCTGAGCTTAAACCGAGAACAGGTGCAAACTCACTAGGCAATACAAGATGGT
AGAACAAGATCGTTTTTGTTTTGCCTTGAGTATCTTTGACATTACGTTTGATAGCTATCCGATCGGAATC
CATCTGGATATATCCTTCTGCTCTTAAACTATCTATTACATTTTTTACATCTTGGTATTGGTTTTCTTCT
AACATATGTTTAAAAACATCTTTAAGCATCTTGACTTGAATGTGATCGTCTTTCAGCTCAATAAGGCCAT
AATTTTCAGTCATTATGGAGAGTTTTTTACTTTCCGCAAACTTACTTCGATTGCGTGCCACGAACTGAAC
CACACTATCAATCGCTTTGGCCGCCAAACTGCGTTCACTTACGGAATCTACATGATAACTAACTAGGTAC
TCTCTAACTGCGACCAAATCGATAGGGGTTGCGATTACACGTTCTAATATTCGTGCTGAAGTCGTAATGG
TGGCATAGCGCTTGAACATACGTATACCTACATTGTTTGTTTCATTGTTAAGCTGTGCTTTGAACCAATC
GTGTTCTTTATGAAACCACTTGATTACTTCAGATTCACGATTTAGAAGGTATTCAGCTACTAACGGCATT
ACGTGTCCATAGTTTTTTGATGTTCCTTTTTTAATGGCGTCTGCATTGTCAGCGCTTGTTGTAAAGACAT
CAGAAATTTCTATGCATCTTGCTCTCAGACCATCATTTGCACTAGCATCTTTGAATATTGTGTGTTCTGC
TGTACTAATCACACTAGATCCAAAGTGGTGAGGATTTTTTACATTTCCTTCTCGATTAGCACGTAGACGA
CCTTGCCCCTCTGCTAGGGAATAAAGTAGACCATTTGTATCTTTAAAGGTAGCTGCTGATAATTCATCTA
AGGCAATAGGAACACCAAAGTTATTACTTAAGTATCCTTCAATTGCATTACGGGTGCCGTTCCAACCTCT
GAATAATGTTTGGTCACCTTTAGATGGATTACCTGCTATTGAAACTGCTAATGCCGCTGCAGTCGATTTA
CCCGTACTAGAGTTCCCCATAAATGAAAATATCGTGCCAAAATATTCGACTTCATGCTTTGTTTTTAAGA
ACGCAGTCACTAATGAAGAAACACCAAATATCACAGCAAGCTCCAGTAACAAGTTTCCTTTTACTTCATC
AAGATACATTTGCCACCAGCCTTCAAATGTACCTTTAGGTTGTAAGTCATACTTTGTTTCACAAATGATT
TCATCAGCCTGAGACTGCTTGATGTCTTTTGAAAGATATGGTTCATCTAATGAAATGACAGTACCTTCAT
CAGTACTTAAGACACCTACACCTGTATACAATGTAGAAATGGGCAGTGATTGACGCATTAATTGTAGTGC
ATTACCTAGCGATTTAATGTACTTTTCATTGATGCTGAACCCAAACATAACCAGTCTAGGTAACTTTTGT
GTCGTTAGAATATCTGACGTTTCAATACGTTCAATATTTTTGCCATCCGTGATAGTCAATTTCTCAACCC
CTGTAGTAGGGTCGAGAAATTTGTTTTCTATGATGATTGGACTAGATAAACGAATTATCTTATCTTCGTC
ATTTTTGTTTTTTGCTCGAATAAGTTCATACCATCCAGTTGAATCTAACCAGTATGGATATTGCTTGAAT
ATGTTGTTACTCATAATAAATCTCTCCTTTGCTATATAAGCATTAAATTTGTGTTGCTAAATACATATTA
AAGGAGAATTAAACGCAAAAAAGGAGGTCGTCCATAAACAAAAAAAATGGACGACCTCCTTTGGTAGTGC
TATTCAAATTTTAAATTGTCTAAGGTTTCACTTAGAGTTTTTGCGATAGACCAACTAGATAAATCATTGA
CTTGTTTACTGACGATTTCGTCTTTAATTTGAGTAGATTTTATTTCTTCAAATAAGTGGAAAGCGTTCGT
TAATTCGGTAATGTTTGTTTTTGAAAGTGGCTCAATATCTTCATTAAATGAATATTTATCTAATAAAAGA
TGAATTCGATACAAGTCATTTAAGAAGCTCTCTACTTGATTTGGACTCATACCATCATCAATATAAGATT
GGCGATTAGTATAAAATAGGTTAGAAAATTTAGATAATGACAAATAAAATTCTTTATAAATATTGAGAAA
CTTATCGTTTGATATTAATGGCTTGGAGCTATTTATTATATTGTCTAGACGTGATTCAAAATTTTGTAAA
TCAAAAGTACTGTTTTTATATTGATTTATAGTATTAATAATTCTTTGATAGTTAGAAAATAAGTCGTTTT
CAATACTGAGAAAGTATCCATTAACGTTGAATGGGTATTTTACAATTTCTTTTTTTCTTAATTTTTCACG
GATTTTCGATTCATCATTTTGTATATCATCAGTCACAATTTTATGATTGATTCTTTTATTCAAACTTGGA
AGGTAGAGTTTGTTTAATATATCAATAATGAAAAAATCTAATAATTTGTTATCAGTACGTTCACTATACT
CATCTATAGTTGGCTCATTTGATATATATCTAGCTACTTCATGATTTACATTTGAATACTTGGAATCATC
AGGTTCTACTTGGTTGTATATAATAAAATTTTCGGGATTGTTTTCTTTATTATATTGATGAGCTTTATAT
AATTGCTTGAAATTGAAGTCATTATCAAATGTCATATTATCTTCCATTAATGTTTCAAACAGTAACTCGT
CAATTCTATGTGCTAATTTTCTATATAATTTTGAACTCTTATCTAAATCTAGAGAATTTGTATAATTAAA
AAATGAAGACAATGCATCATTACACTTTGACTGAGCACTAAGCCATTCTAAAGTAAAAGAATAGTTTTCA
GATGCATAAATTTGCGCTTTTAATGCATCATTTTTAATATTATCAATTGAATCGCTGATATTAGTAATAT
AGCTAATAAATTGACTATTATTTTTCTTTAATGCTTCCTCTCTTAAATCTATGTCATCAAATTTTTTAGC
AGATGTTGGAACAGGAAAGTCCTCAATATTATTTAGCAAAATTTTAAATAATTCTAATTCAAATAAGTTA
AAACTGTAACCGCTATTGGTTGCTGATGGATTGGATTTGTATCTAGTGATATCTAACTTATAAACTCGTT
CGAGCTTATCCATACTATTCTTAAACATTTTTTCACTTAAGTTACATTCTTTCATTAAATCTTTTCCTGT
AAAATATTTATAATTTTCAAAATTCAAAATGATAGTCCTTTCAAACCGTCTTTACTGGTTATGTTTACTT
TAATTATATTATAAAGTAAAATTTCAATTAGTTATAAGAAAATGGGTATTCTTTTAAGATCTAGGCTACT
GTAGAATCATTTTTGAAGATTTTACAAGAGAATTACGTTATGTGGATAATCTTTATTCAGAAATTACTAA
TAGAAGTTTTTCTAATAAAAAATGATGATACTTAAAAAATTCTAAAAGCAAAGTACTAGAAAGAAATCGT
ATGACAAAATATTATAAAAAGATTTGCGATGATGTGAGTTATAAACAACGCTTATTAAATATTAAAGAAA
CATTAGCCAAATAAGGTATACTTTGAACGATTAATATAGACATATAAGTATTTAGATTTAATAGACAAAA
TTAATTATTATTGTGTTAGAGGGTGGACTTCAGGTGGATAATGATGAAAAATTATTAGTTGAGTTTTTAA
AAGATGTAGATATATTAAATGAAATTGAAGCAAATGTAGATAATTTTAATGTGTTTGAAATATTAGGCAC
AATCAATACAGAAATTAGACATAGTAATATGCTTGCTTGGTTGTTCAATCCAAATGAGGTACATGGCTTG
AACGATTTATTCATTAAAAAATTTATTGAAATTTATTTGAATAAATCATCAGTAGAAATGGATGATAGTT
TTGTTCTGAAAATGTTATTGAAAGATTTTGATGATGTTATAGTGCGTAGAGAATGGAATCATATCGACAT
ATTGCTTATCTCAGAAGTGAATAAAGTTATTTTTGCTATTGAAAATAAAATTTGGAGCAAAGAGAGTAAA
GGACAGTTGAATAGGTATCAACATGTATTAGAGTCAGAGTTTTTCGATTATGAAAAAAATTATATCTTTT
TAACACCAGAGGCAGAGGATTCAAGTGATATAGATACTTGGATAAGCATGTCTTATATAGACGTTATTAC
TTGTTTAGAAAATATCGTATCCATGAAAAAAGAGATTATAAATCCAAAAGTAACAAGTTTTATTAACCAA
TATATAGATATATTAAGGAGGTATATAGTGAAAGATGAAAATTTAGAAAAATTATGTACTGAAATTTATT
TCAAGCATAAACGGGCATTAGATTTAATATTTGAATATAAACCTGATATACATAGTGATATTTCTAACAA
GCTTCAAAGTATAGTAAAAGAAACAGAGTCTTTAATTCTAGATGACAGTAGCAAAAGTTTAGTTCGATTT
ACTTCTCAAAAATTAGATGAAAAAATGGGGAGAAATAACTATGAATCGAAATGGACTTCATCCAATAGAT
ATTTATTATTTGAAGTTAGAAATAATAATAATCGTAAAAGTCTACATTTAGTGATTGGCCCTAGCGATGA
AGAAACTCGAAAAAATTTACATGAAAAAGCATTAGCACATCCAAATGTATTTAAAAAGGTTAAAAAAAAG
TTGTCTCCAGTTTATAATAACATTTATACAAAAGAACTTTATTCTAGTAATAAGCAGTTTGAATACGAAG
ATATTATAACTGAAGTGGAGAAAAATTTCGAGCAATTTTTGACTCATGAATTACATAAAATAGAAGAGAT
TTTATTGAATGAGGAAATAAGCTACAATACAAAATAAATAGCATCGTAGTGAGTTTTTAATTTTTTTACT
CAACTAATAAAAAGTGTTTGTTTATAGTGTGATCTTAACTATACATAAATGAATAACTTCTTTTCAATTA
CGTCCTATAACAATTAATATGAAAAAGTAAAATGTAGTAACATAATGTATTCCCAGTCTATATTAATAGT
CTGGGACTTCTGTATTTTAGGGTATAAAAACCTCATTACTACCCGATAAGCAGAAGCGTATCACAAATAA
AACTAAAAAATAGGTTGCGAAAAATATAATTTGAGGTGATTTGAGATGGAAATGAATAGTTATATGATAG
AGAACTTTGCTACTGATGCTGTTAAAAATTATTGCCTTCATACTTCTAAAATTAAAAGCTATATTGCTAA
TGAAGATAAGGAACCAGGTTATGATGGACATCTAAAAATTTATGATTCAATCAGTCAGACTAAAGATGAT
TATTTAGGTAATATACCTGTTCAAATAAAAGGGAAGAAAGCAAAAAAGAAGCACCCTAGTTTATTTAAAC
AAAATAAAGTTAATAAGAGAGATTTGGAAATGTATTTAAAAGATGGAGGATGCTACTATTTTGTAGTTTT
AATTAATGAAAATGGTGAGAGTCAAGTTTATGGTCGTCAATTACTTCCTATGTATCTAAAATATAAACTA
AAATCGAAATCAAAATCAGTGACAATTGAAATGTATGAAATTACTTCTTATAAAGATTTTTATGATAATT
GTATTCAATATTTAAAACAAAGCAAGAAGCAAGCTAACCCTATTGAGTTTTCTATTAATAAAAAAAGAAA
TCAAAAAATGACAATTACATCACCCGAAAATATAGTGACAGATAAAAATGGATTTCCTTTAAATGACTTT
TATAGTTTTATCCATATTAATGATTCAGATATTAAAGTTACAGTACCGGATGAGATATTACGGCCAGAGA
AATTTTCTAAATTACAAAAAGGAAGTATTTATTCAGAGGGAAAAGTGATATATGAAGGTAATATAAGATT
TGATGTTACGTCAACATATACATCAATAATTATAGATGAAAGCTTCTATTTGACTAAATACAATGAAAGT
AAAAAGGCAAAATACTCTTTATTACCAATAAAAAATATTGACAGATATTTAGAGGTTTTAAATTTAGTCA
AGTCACTTAGTAATGGAGGAGAATTTATATTTGAAGATGTTCAAGTTATATTAGATAAGTTTAAATTAGA
TAAAAGTATTGATAGGCTCACAAGTATATTAACACAATTTAAGCAAGTAACAGTGGAAACTGATAATCTA
ATTAAAAAAAGCACAATCATTAATGATGATAATATTGAAAAACAACTCGGGGAAATGGTTGGAATTATAA
AAATTATTAAAAACAAAGAATTCAATGCATATAATATGAAAAAAGATAAATTCTACAAAATTTTATTTGG
TAATAACAATTTTATTTTATGGAAATATAATAATGTAATATATAATGTCTTCTCTGATAATTTTCTTAAA
CGAGTAGAATTAGTCGTTGATAATGAAACAATGTTAGCAATTTATTCTTTTAATACGAGTTTTATGATTA
ATACAATAAATTTTGATTTTCAATTAATTGAGAAATATTTAAAAACTGAAGATTTTTCAAATATTTCAAT
TCAAAAATGGAATTATATCAATAATTTTTGTTTAGAGTTAATAAAATCATATGATATAACGAAAGAACTA
GGTTTTTTAAATATTGCAGAATTTATATTAAGTAATATTGATATAAAAGATATTGATAGCACATTTATAA
CAAAGATAAACTTAGCACAAGTAAAAATAAGAAAAGACGAAAGGTTAGAAAGTGATCTTAAAAAATTGCT
TGTAGAGTTAAAGTCAAAATTAAAATCAATAAACAGTGATGACGCTTCACTACATTTAAGTATAATATTT
GGCAGTAAAACAGAAGCAATGATATATTTTGAAAATCTAAGTGAAGAAGAACTAGGAGTTTTTAAAAACT
ATCCAATTTATTATCTGTATCAAAAATTATTATAATTAAAAAATAAATATTGATTAAAGAAAGGAGATTT
CTTTTAATGTTATCGGATAATATTATAAAAGAATTATATTCAAAAGAAGATATTCGCATAGAATTAGAGC
TCACTCCACATATGTTTAATAAAAGAATGGAAACCATTGCTAAGCTTTTTAAAATTGATATGAAAAACTT
TCACAATTACAAAGGCCAAGATAAAAATAATCAATATACATTTAATGGCGTCGCAAAAGAATTAATAAAG
GTGCTACTCAAAAGTGTAGACTATTACCCAGTGGATATAAATTCCAAAGATTTTAAACAGAATGGGCAAC
CTAAAAAAGAGATGATTGAAAATATAAGTGCTTCTAGTTACATGGAATATACTTATCAGTTAATGAAAGC
TATCAATGAAATTCAATATAAAAGATTAATTGCAGACATACATATGAAAGATGTATATCAAAATACCAAA
GCATGGTTAGGCATTGGTGAATCAATTAATAAAAAGGAACAAGAATTATACCAATATATGAAACCTTTAC
CCTTACATAAAAGAATTGAGCTACAAAATGAAGTATTAAAATCTATAGATGAAACGATTTTTCAATTTAT
GGCAAAAGAACATAGAAACACCCAAATCAAAGAAAATAATGAATTAGAAGAGTACACAAATGCAATAAAA
GAAGGTAAGTATCCCAAAAAGGATTACGAATTAAACCACCTATTATACAAGAAAAATGAAATACCATTAG
ATAGCTTAATTAAAGATGTATGGGACTATGATGAAACAGAGTATATAGAGCTTGATTGGTTAATTGCAGA
TATGCTAAAACGTTCACAAAGAGCTGATAGTAATTTTATCGAAAGTTTAGAGAAGAAAAATAAATTGAGA
AAAAATATTCATAAAGATTCCATTAAAAGTATATCTAGGTTGATTGATCATGAATTGGTTAAAAATAATA
GAAAGTGGGACGTAGCAGAATTTTATAAAAATCAACAATTTTGGAATAGTAGTTCATTAAGGCGTAACTC
TCAAAAATTTGGAATTTTATATTACAAAAAAAATAGGTTACATACAATGAATCAAAGTAATATTATTAAA
AAAATAAAAATTATCGAGGCTAATTTAGAGAGTGCAAATAAACAGCCGAGCTATTTAGATTTCTTTTTAC
AAGCTAAGTTTGATTTAGAGAGGTTAGAAAGTGAATTAATGAAATATAGCATTAATCCGAAATACTATAA
TAAAATAAATAGTGATTACGTAAGATATGCTATTGAAGATGTACATAATGCAATTATTAAAATTGACAGA
TATATAAGTAACGATAAAGTGAAGGTAAACTATTCAAATGCCCAAATGGTAGTGAGAAACGAAATAACAG
AACAAGGAAGCTACTTTGTAACCCAGGCATTGAATATGGTGTCAAAGGTAGAAGAGTCTGGCTACTACTT
TGATAATTTCATGGTAGGACCTTTCGTAGAAGACTTTAAAAAAGCAATTAAAAATCGAAGATTTGGTTCT
AAAACAGATTAAGATTGTTTTTTAGAGTTAAACATAAGAATAAATTTAAATAAAAAAAATAAACCCAACA
AACCTTGTTATATCAATGTTTGTTGGGTTTATTTTTTTTGGTAATTTTTAATAACTCAATTACATCTTAG
GATAATATTGCTAAATTATACATTGTCGAGGCCAAGACAAATAAAAAATTAAAGCAAAAGTTAGCGCGCA
ACTTTCAACCATAAAGGAGAAGATTTACATGGAGACAAGAGACAAACTGATGTCGTTGACTCAAAGTAAC
AAAACACAGCAGTGGTTAATGGACAAATCATCTAACCAAGATTATGTTCAGCAACTGCAACAACAATTCA
GTCAGCAGCTAGATCAACAATATAATGCACTTTTAGCTGATGAAAAAGCTAAGTTAGACCAATATGTGGA
AGTACATCATAATTTAGAAGTATTAAAGAAAGAGATTGAATCGGAACCCATTATGCTTAATATCGATAAA
TTACCCGATATAAAATCAACAATGCTTGAAAAGGCTAAGAACGATGAACATTCTGATAGGATCGAAAAGC
TATTTGATAGGTTAGAACAGGCATTAAATGGTACGAATCGATTATATACGCAATTATCGTTGATTGGTAC
ACGGACACATCGAATCACAACTAAAAATTTTAATCTTCAGGGCTTACCTAAAGCAGTCCAACGCACAATT
TTACCTTCAAAATATAAGAAGGTGTATACAGTTGACTTTAAATCATTTGAGCCATCAGTTGTAGCATACA
TGACCCAAGATTCAAAACTGATTGACTTTTTGAATCAGAAAGACGGACTGTATGACGCATTACTAAGTGA
ATTAGAATTACAAGATGAGCAACGAGTACTTGTTAAACGTGCATTTATTGGTTCGTTTCTATTTGGCGGC
AACTTCGATAGCCCTAAATTCAAGTTGAAACAATATGTAAGTGAAGTGCAATGGTTGGATGCGGTCAGCC
AATTTACAAAAGTCATTGAACTTAAGAAACAAATCGAAGAGCATAAAACCATACCTATGCCCTACGGCAT
TGAACATGATATGAGCGCATTTCAAGGTAGCAGTATTATGGCATTTTATGTACAAACTGTAGCGAGTTAT
ATTTTCAAACACATTCTATTGGAAGTTTATAAAGCGCAGTGTACACAAAAGAGCTTTCAAATCATTTTGC
CAATTCATGATGCCATTATGATTGAGTGCGACGATGAAGAAACAGCACAAAGTGTAGCCCAACTAATGAA
AAGTAAAGCTAATAAATTGTTTAATGGTGAGTTTGCGCACGTGACAGTGGAAGCATTAGGAGGTGTAAGC
AATGAATAATGATAGAGGTCAAAGTTTACAAATTCCAAAATGCACCCCACTAACAGAAGGCTATATATAC
GTTGCTTCATTATATTCTGTAACCCAAACAGATTTCAATGGTGATGTTAAACACCAGTTTACGTATGAAA
TAAAGATAGATCAGAAAGTTATTTATGTGAATCGTAGTATTTCGAAAGATGCTACCGATAAGCAGTTATC
AATTACTGATTGGCTTAAACGTCATAGTAATTATAGTTCCACTCATGAGAATTATGACCCTTACATTGAT
AGAAAGCATTTAATCTATGTGGGTCAATATAACGGAAACTATTATGTTCAAGATGTAGCACCATTAGATG
GATTTGGAGGGGTATTGTAATGAATCATATTTTAGAAACGTTAATAAAATTATTAAAAGTGGGTATGGAG
GCAATCGACCGTAAAGGTCTGATTGCCATCCTAACAAGTAGTATTGGAAATGATGAAATGGATGATTCTG
AACAAGCTGTAATGGTGTATAACGAGCTTATCGATAAACTACAGCTTAACATTCCTAAAGATGTCGACTA
TAGACCTAACATATACAGTTATTTTGGTATTCAAAAAAAGCCAAATGACACAATATTAGTGGAAATGATG
ATAAGTATTTTTCATATCAAGCGTTTTGATTCAGAGTTGTTTGTTTTCAAAGATAAAGGTTGGCAAAAGG
TAAATGAAGATGAATTGCAAGGGCTGATATCTAAAATGATACAAGTGTTGCTAGTTGATTATAAGCCCTC
GTTAAGTATTCTAAAGAATGTAGTGGTTGGCTTACAAAATTCAATAGATGTAGAAGAACTAGTTGAGAAT
AAACAGTACATTGGATGCGGTCATAACATGTTTAATCTAGACGCATTTGAAGTGGTTGGAAATTCTATAA
AGATTTTCCCCGCAACACGGTTGAATTTAGAGTTGGTTAAAAGTGATGTCATAACTGAAAAAACACCTCC
ACATTTTAATCGATACATGTTAGAGTTTGCTAATTTTGATTCTGATTTACAGTACTTTCTTTTTCAACAT
ATAGCGGTGCTTCTTACAGCTAACACAAAGTATCGCAGAGCCTTACTATTATATGGTGGAGCTAAGAATG
GGAAATCCGTATTTATTAATTTAGTTAGGTCATTTTTCTACAGCGAAGACATTGTGTCTAAAGCACTTAA
CGAGCTTCAAGGCCGTTTTGACAAAGAGAGCTTGGTGGGTAAAAAACTTATGGCAAGTGACGAAATTGGG
GAATCAAGGATTCAAGAAAAGATTGTAAATGACTTAAAAAAGTTAGTATCTGTTGAACCAGTGCACGTTG
ATCGTAAAGGTAAAACACAAGTTGAAACTACTTTGGATTTAAAACTTGCTTTTGGTACAAATGCAAGACT
TAATTTTCCATCTGCTCATGCGAAGGCACTAGAGCGTCGAATTGCTGTTATTCCATGTGAATATTATGTT
GAAAAAGCTGATCCTGACTTAATTGAAAAGCTACAAGATGAAAAGAAAGAAATCTTTCTTTACTTGATGT
ATGTGTATAAGCAAATTGTAAAAAATGATATCGAGTACCTCCAAAATGATCGTGTTACTGAAATTTCTCA
TGATTGGTTAAATTTTGGATATGAATTTGTTTCTAGTAAATCAGCAAGTATTGCAAATCAGAAAGCGTGT
ATTAATTTACTCAGAAAACTTATAGAAATCAAACCAGGATCACGAATCAAAGTATCCGAGTTAAATAAAG
TTATTAATGAAGAAATAAAGGTGAGTTCTCAGGTTATTAAACAGTTAATTCAAGCAAACTTTGATACTCA
AACCAAACTATACAATGGATACGATTATTGGATTGATTTAGGTTGGAAAGAAGCCGATAAAAAAGAGATT
CATGATATTTCGAAAAAAGATAATATTATTTCATTAGATAAAAATGAAAATATAACAGACGATGAGACAT
TAGATGAAGAGAATTTGGACTTTGATTGGGAGGACTTTGACGATGAATAATGAACAAATTGAAGCATTTG
TAGAAGTGCTTGTGCCTATCATAGAAGAACGTATCAATAAAGGTAAGTAATCTAATTACGTACTACAGGC
AGTTGCCTGTAGTACTCATATGATTAAGTGGTAAAAGTGATAAAAATGAAACGAAGTTATAAATATATAT
TATCCATATGATGTTACAAGTCCGATGGTCTGTAACAATATTCTAATAAAAGGAGTGGTGTGTTATGAGT
GGTAAAATTGCACTTTATTCACGCGTTAGTACGTCTGAGCAGTCAGAACATGGTTATTCTGTAAAGGAGC
AGGAACAAGTACTCATCAAAGAAGTTGTGAAAAATTTCCCGGGTTATGACTATGAAACTTATATCGATTC
TGGTATATCAGGTAAAAATATTGAAGGTCGACCAGCAATGAAACGTCTATTACAAGATGTTAAGGATAAT
AAAATCGAAATGGTATTAAGTTGGAAATTAAATCGTATTTCTCGCTCAATGAGAGACGTGTTTAATATTA
TCCATGAATTCAAAGAGCATGGCGTAGGTTATAAATCGATTTCTGAGAATATTGATACATCCAATGCTTC
TGGAGAAGTACTCGTTACAATGTTTGGGTTAATAGGATCAATAGAACGTTCAACACTGATCAGTAATGTC
AAGATGTCGATGAATGCTAAAGCGCGCAGTGGAGAGGCTATCACAGGCAGGTTGCAGGGATATAGGTTAT
CACTTAACCCACTTACCCAGAAAAATGATTTGGTTATCGATGAAAATGAAGCTAACATTGTTCGAGAAAT
ATTCGATTTGTACTTAAATCATAATAAAGGACTTAAGGCAATTACAACCGTACTTAATCAAAAGGGGTAT
CGTACTATTAATCAAAAGCCATTTTCAGTGTATGGTGTTAAATACATTTTGAATAATCCAGTCTATAAAG
GTTATGTCAGATTCAATAACCATCAAAACTGGGCTGTACAGCGAAGAAGTGGCAAAAGTGATAAAAATGA
TGTGATATTGGTCAAAGGAAAACATGAAGCCATTATAAGTGAAGAAGTATTTGATCAAGTTCATGAGAAA
TTAGCATCTAAAAGTTTTAAACCAGGCAGACCTATTGGTGGAGATTTTTACCTTCGTAGCCTTATTAAAT
GTCCAGAATGCGGTAATAATATGGTATGTCGACGGACTTATTATAAAACCAAAAAGTCAAAAGAACGGAC
AATCAAGCGTTATTACATTTGTTCCTTATTCAATCGTTCAGGGAGTTCTGCATGTCACAGTAATGCCATC
AATGCTGAAGTCGTCGAGCGTGTAATTAATGTTCATTTGAATCGTATTCTGTCTCAACCAGATATTATCA
AGCAGATTGCGTCAAATGTGATAGAAGAACTGAAACAAAAGCATAGTAACCAAACAGAAATTAAATATGA
CATTGATAGTTTAGAAAAACAAAAAGCTAAGCTTAAAACACAACAAGAACGATTGTTAGAATTGTTCTTA
GATGATCAAATGGATAGCGAAATGTTAAAAGCAAAACAAAGTCAGATGAATGGACAACTAAAGATGCTAG
ATAAGCAAATTAAAGAAGCGCAACAAGCTACTGAATCACAAGATGAAGTACCAAATTTTGATAAACTGAA
AAGCCGTTTAACCATGATGATTAGCCGATTTAGTGTCTACTTAAGGGAAGCTACACCAGAAGCAAAAAAT
CAACTTATGAAGATGTTGATTGATTCTATTGAAATTACTACAGATAAAAAAGTGAAACTCGTACGGTATA
AAATTGACGAAAGTCTTATCCCTCAATCTTTGAAAAAAGATTGGGGGTCTTTTTTTATGCCCAAAATTCA
CTTTATTATTTATGGTACACAGAAATATTCTATCGACAAAATTACCACTTTTGCCACTTTGTCATAAGTG
ATAAAAGTGAATGAAATGAACAGAAAATTAAATTTATATTATAAAAATGATGTAGCAAGTAATTACATCA
TTACACATTACAGGAGGTCATAACAATGACATTAGAACTACAACTCAAGCACTATATAACCAACTTATTC
AATCTGCCAAGGGATGAAAAATGGGAATGTGAATCTATCGAGGAAGTCGCTGATGATATCCTACCAGACC
AATATGTAAGGCTTGGGCCACTCAGTAATAAAATACTACAGACTAATACCTACTACTCTGATACACTTCA
CAAAAGCAATATATATCCGTTCATTCTCTATTATCAGAAACAACTCATAGCTATCGGCTTTATCGATGAA
AATCACGATATGGATTTCTTATATCTACACAACACAGTCATGCCCCTTTTGGATCAACGATACTTACTAA
CAGGAGGACAATAATATGCATAAATATATCAAAATTACACAATTAGTCATTACAATTCTTAGTGAAGTTA
TTATTTGGATGAAAGAATCAGAACGAAAGGAAGTCTCTTATGAATAGATATATTACTCGAGGTATTGACA
ATAACTTACCTATCATCTTACAACAACAATTATGGAAACTAGTAGCACAACGTGAAAACGAACAGTCCAA
GGAACTAGAAGCAATAGATTACTTTCATATCTTCCAGTTCAACATGCATAATGATCAATTATGTATCAAA
CACAAACAAGAACGTCCTGAGTACATCAAAACACATAAAGCTAATTATTCAAAAGCTATCAATATAAAAA
AGGTCTATATTATCCGAGAAGATGATGTAGACCTTTCTTATTACGTCATGTTACTACCTGAAGAATATTA
ATAGGAGGCATCAATCATGCAGAATATACAATGTATATTAGAAACTGAAGCAATATTTAGTGACGATAAT
CAACATCGTTATTTACTCAAAAAAACGTGGGACAAAGATAAAAAGATAATTTCAGTTATAACTTGTTATC
CAAATTTTGAAGGAACCAAAAAATTAGATTTAACGACTCAATTAATTCTAAATAAAGTATCTGAGATGAA
AGACTTCGGATCAATTAATTTTGTGAACCTATATTCAAACATGATAACAACCACAAATATAAAGCATATG
GCAAATAGTCATGATAAGCATACTGATATTCATATTATGAAAGTAGTGAAAGAATCGGATGAAGTGATAT
TAGCATGGGGTGCTTACGCTAAAAAACCGATTGTTGAAATGCGTGTCAATGAAATATTAGAGATGTTGAA
ACCACATAAAAAGAAAGTGAAACAACTCATCAACCCAGAAACGAATGAAATTATGCATCCACTCAACCCT
AAGGCACGTCAAAAATGGATTTTGAAATCATAGCAAATACATGGAGGTCAATATGGAAACAAAACAAATC
AACATCGTTTCACTGCAAATGATTAAAATAGATACTTTGAGTTATCTTAAAAGACGAATTACGAGTCCCC
ACCAAATTGTAAAGTATTCAAATAGAGTTTTTTTAATAATGCATAGATGATACATTTATTTTACTTTAAT
TATAATTAGCTGGAAAATTATATACAAGAAAGGTTCAGTCACTAACTCATTTATAGTGTATGATGATGGA
AAATTAATTAAGAATAAAACATTGACCAATATTGACCTTTAGTTTAGAATAAGCTTAATTATATGGCGAA
GGGTGATAAAATGATTGTTGGTAATTACCATTACAATGAGGTTTATGATGAATATACTAGTTTGAAAGTT
TGGAGGTACATGGAAAGCGAGGATGTTGATTTAGAAACAGCATTAAATCATCTAGGACTAGATTATATAG
ATGCATTACCAGATGAAGAAGATATTCCTGAACTTGAGAAGGAAAAACAAAAATTAATTGAACGAGGATA
CTAATAAATGCGGTTAGAGAAATGTTTCTCTAACCGCATTATGATTTGTTTTTTTATTGATGACTGGTAT
TTATTTATGGATGTTATTTGATTTTTCTACATAGTTTACATAATAGGTCTTTATCAGAACTACACAAACA
TTTTCTGTAATAATCCTTCTTTACGTTCTTTTAATAATTCAACTTTACTGGATTGAGTTTCAATTAATTC
ATCAACATTACCTAAAAACTTACTTGTTTTTATAATTTCGTTTTTACTTGGTACTTTTACAGTTATATTT
TTCATAATTGAAGCAGATAAATTACTTTGAGTACCTGTTCCCATTAATTTTTCAAGTACTCCCTTATCTC
TAATATAATTCAAATAGTAATATAAATATTCAACTAAATTATAATCCTCAAACACCATATTAAAAATAGC
TTGACTTGTGGCAACTTCAATTTTATTAATACTTAAATATCCTACTGAAGCATACATAGCATAGTTTATA
GAATTAACTGGGACTAACCAAGCTGTACTATTATCAAGACCTTCTTGGGTTATTTTTTTTTCAGTGGTAT
TTAAAAATTTACCTTGTTTAGTTATATCACTGATTGATAAAAAAGGAACTTTACCATTATAATACTTACT
TTCTGTTGACTTAGGTGTACCCCCAGCTTTTCCCTTTTTATAAAGGCTCCCCAAATTGATTTCTTCCCAT
TCTGGATAATCATTACCATTCTCATCTTTAAATCTTAATTCTTGTGAAAAAATCTTTTGCATATATCCCT
TTTTTTGTTCTTCTAATTTAGCCAGTTTTTTTTCTTCAAGTTCAATTTGTTGGTCGAGTTTGCTGAAGAA
GTCACCTATTTTTTTTTGTTCATTATTAACTGGAATATTTAAACTCATATTATAGAAATCATAATCACTT
ATATTTAATAAGCCATCCATTCTAGCAGTGGAAGTAATAACTCTTCTTAATTGTCTATCTAAAATTTTAG
TATGAAAATACTTCTCTAAAAAATCAGATACATTATTAGGTTTTGGTCTGAAACTTTTATAAACATTAGG
TACTAGTGCATTATCAAAGCCTAATTTATAAACAATACCATACAAAGCTACCTTTGAATTTCCTTTATTA
TAGGATAAATCACCTTTTTTCAACTCATTATATTTACTTAAACTATTACCGGCTATAACTTGAGAAAATC
GCTCTTTTTGGTTTAACCACCCCTTTTTAGCAGATATAGTTAAAACTGGTAAATTTTTATTTTCGCCAGA
ATTACCTTTCAAAGGTTCAACGATATCTTTTAATCGCTTCTTTTTCCACTCATCTTCAAACCTTTGAAAT
CTTAACTTAGGCACATTCTTTACTTCATTAGTCATGTTTATACACTCCTAATTCTTTTAAATATCCATCG
ATTTCTTTTTCTACTTGTGCGATTTCATCATCAATTTGGTTTAAGTCTTGCTGTACCTTGTCTAAATCAA
CAGGTTCTTCTTCTTCAAATGTATCGACATATCTTGGAATATTAAGATTATAATCATTTTCATCAATTTC
TTTTAGATTTGCCGCATAACTATACTTATCTACGGCTTCTCTATTCTTATATGTTGCTATGATTTTTTCT
ACTTGTTCGTCTGTTAAATGATTTTGGTTTTTACCTTTTTCAAATTCATTTGAAGCATCAATAAATAAGA
CATCTTGATCTGCTTCACGACATTTCTTAAATACGAGGACACATGTTGGAATGCTTGTGCCATAGAAGAT
ATTAGCTGGCAAACCAATTACCGCGTCTAAATAGTTTTTCTCTTCAATTAAATATTTACGTATTACTCCT
TCAGCTGCGCCACGGAATAAGACACCATGCGGTAAGACTACCGCCATCGTACCTTCATCATCTAAATAAT
GCACCATATGTTGGATAAAGGCAAAGTCTGCTTTAGATTTAGGTGCTAATTTCCCATAATTACTGAAACG
CTCGTCATCATTAAATTTACTATCCGCAGACCATTTCGCACTGTATGGTGGGTTGGCTACAACAGCATCA
AATTTTTCACCTTCGAATGCTGGATTTTCTAGCGTGTCATCATTTTGAATATCAAAGTTTTCAAAACGCA
CATCATGTAACAACATATTCATTCGAGCCAAGTTATATGTTGTATTGTTACGCTCTTGACCGTTATAGCG
ATATACTGTTGTTTCTTTACCTACACGTAATAATAATGAACCTGAACCACACGTTGGGTCATAAACATTT
CTTAATTTATCTTTACCTAATGTTACTATTTGAGCTAAGATTTTTGACACTTGTTGTGGTGTATAGAATT
CTCCTGCTTTTTTACCGGCATTTGCCGCGAAACGCCCAATTAAGAACTCATAGGCATCACCTAACATATC
TATTTCCATATCACTATGCACAAATGGTAAATCACCTAGGTTAACCATTACTTTACTGATGAGCGCTGTA
CGCTCTTTGACTGTGTTACCAAGACGTGTGGAACTTAAATCCATATCACTGAACAAACCGATAAAGTCTT
CTTCACTGTTTTGCCCTAACGTAGATGTTTCAACTTTTCTAATCGCTTGCACTAAATGTTCGATGTCGAA
ACGTTGGTTTTCAATTTCTGTAACCATACTGCTGAATAAATCTTGTGGTTCTATATAGTAACCAACATTC
TCAATTAATTCATCTTTCAAATCTTCACGATACTCTTCGTCTTCCCAAGCTTCTTCATATGTTAAATCTT
CACCTGATAATGCTTCTGCAACTTCTGTTTCGGCTTTTTCTGATAAAAAGCGATAGAAGATAAGTCCTAA
AATATAATTACGGAACTCACTCGCATCCATATTACCTCTTAAATCATTGGCGATGGACCATAAACGTTTA
TGTAATTCAGCTTGTTGTTGACGTTGTTTCTCTGTAATTGACATGTTATTTCCTCCAGTTATCAAAATGC
TTTATGCTATATTTAATTAGCCTCTGTATTAGCAACGCATATCAAAACCTCTGCAATATACATTATCACA
AAGGTTTGATATAGTTTCTAGCTACTGTATTTTTCTGACACTTCTTCGACAAATGATGTTACTGCTTTTT
TCGTTTGACGTTTTTCTCGTAATTTTTTATCACCCACAAGCTCTTTAAGATGATCTTGGTTAACAATACC
GCTATATTCATACTCACCTGTGATATCTTTAAGTACCTGTTCGTCAACCGCCTGTTGTTGCGCAAATTGA
TTGAATTCTGATTCACGTTTCGCATTTTCAAATAGGATATAAGCTTCATCAATATTGTCTTCTTCAGACA
ATTCAGGTATAACGTCATCGATAAACTCACGAAGCAAATCACGTTTCAAACGTAAAGTTGGATCATCCGC
GTTGTCTAACATACGTCTAATTTGGTCACGATTACGTTGTTGCTCTGCCTTATCTTTTAAATCAATTTGT
CTGACGAGATCCATGATATAGGAAACATTAATTCGATCATTACGTAAGATTTCTATTTCAAAATCAATAT
CGTTCAGAATAGAGACTTTTTCAACTTCACCACGTTTTGGTTTCACTTCGTCATATATTGCAAAGTATTT
ACTCTTATAGTCTTCAAATTCTTGTTCATTCATACCGATATTTGCTTTTGTAAAGTCAAACTCATCGAAA
GCTTTCAATCTCAGCACGAGTTTTGAAACTAAACGGAAAGCCTCCACAAATGCTTTTTTCTCATTTTCAT
CTTGAACTTGATCCATATCTTGAGGCTTTAATGCGACAGCTTTCAATTCAGCTAAGGCGTCCACGAATTC
TGCCTTATATTCATCATAATCTCTCATTAACACACGATCTGTGTCTTCAGTTTGAGAGAACAGTTTTAAG
GCGTTATCTGTATTTTGTTTTAAATCACGATAATTCACGATTTTACCAAATGGTTTAGTTTCTTTTTCCA
CGCGGTTCGTACGTGAATAGGCTTGAATTAAGTCATGATATTTTAAGTTTTTATCGACATATAATGTGTT
CAATACCTTACTATCAAAGCCCGTTAAGAACATGTTAACGACAATTAAAACATCAATTTTGTTGTCTTTG
ACACCTTTTTTGACATTTTTAGAGATATGATTAAAGTATTCTTGGAAGGTATCCGTTGAGAAGTTTGTAC
CAAAGTTCAAATTATAATCTTGTATAACCTCTTCCAATTTTCCTCTAGAATGTGCCTCATCAACTTCTCC
TTCATTACGCTCTTCATTGGCGGCATAAGAGAACACGCCTGCGACTTTTAAAGGATGTTCATAGTCCTTA
CTGATCTTTTTAAAGGCATCATAATATTTCACAAGTGCTGGAATACTCTGAACAGTAAATATCGCTGAGT
ATTGTCTATTTCTTGTATATTTATCGTGATTTTCTGTAATATGACGCGCAATAAGTTCAACGCGTTGATC
AGATAACCAGACCTCATCAGTATTTATACCTTCAACCAATTCGTCTGTCTCTGTATCTATATTCTGAGCT
TTAATTGTGTTGATATAGTCCACGGAAAAGCCCAATACATTGCCATCATGAATCGCGTCTTTAATTAAAT
AAGTGTGTAAACAGCGACCAAAGATGTCCGCAGTACTCCGACCATCCTGGCTTTGGTTTTCTTCAAAACG
CGGTGTACCTGTAAAACCAAAATATTGTGCATTATTAAAATGTTGACGGACAATGCGATGCATATCTCCA
AACTGACTACGATGACATTCATCAATAATGAATACCACTTTATCTGTCTTATATTGATCTAATGCTTCAG
CATTATTCTGAATCGCTTTAGACATTTTTTGAATCGTGGTAACGATTAGTGGTAAGCTCTTATCCTTTAA
TTGCTTAACGAGCTGTGCCGTATTATTCGTCTTATCCACGGAACCTTTGGAGAATTTATTAAACTCCTCT
TCGGTCTGGCTGTCTAAGTCCTTACGGTCGACAAGGAAAATGACTTTTTTAATGTCATCTTGTTCTGACA
ATACTTGACTCGCTTTAAAGGAAGTTAATGTTTTACCACTGCCTGTGGTATGCCAAATATAACCATTATT
ACTCGTTTCCGTTGCTTGATGTATCAAGGCTTCAACTGCATGGACTTGATATGGACGCATGGCCATAAGG
ATATTGTCTGTTTCATTTAAAATCATATAGCGTGAAATCATTTTAGCGATATGACACGGTCTTAAAAATG
TCTCAGTAAATTCATTTAATGTATTAATACGATTATTTTCTTTATCACTCCAATAAAACATATGACTTTT
ATATATTTCACCATCATTATTAGAGATATAACGCGTATCGATACCATTACTAATAATAAATAATTGTATG
TAGCGGAAAAGACCTGTGTAGTTTTGTTTACGATAGCGCATCACTTGATTAAATGCTTCATTGATATCAA
TGCCACGACGTTTAAGTTCAATTTGAACTAAAGGCAACCCGTTAATTAAAATTGTGACATCATATCTCGC
TTTATATGTGTCATCTACAGATACTTGGTTGGTAATTTGAAATTTATTTTGACACCAATGTCTCGTATCC
AAAAATGATAAATACACTTCAGATTCATCATCTCGTTTCAAAGGCATTTTATCACGTAATATACGCGCAC
TTTCAAAAATCCCTTTACCATTAATCATAGTTAACAAGCGTTGAAACTCTTTATCTGTTAAAGGGTCCCC
ATTTAATTTATCGGCGTGACGTTCATTTAAAATCGAACGGAAATTATCTAATAGTTGTTGTTCATTTCTA
ATCGTTACAGTTTCATAGCCATTAGATTTTAACTGTTCCATCATTTCAGTTTCTAACGCAAATTCACTTT
GGTATACCATAACATCCCCCTAGACTTACTTATTCCTATGATAATTAATAATCATATCGTGTGATTTTAT
TTATATTTCAACAGTTGCCTCATAAACAATTATAACATTTAAATTGTTATGGAAATACAAACAGATGAAT
CATCTGTTATTGCAATGTTTTTATATTGATATTATTAAGTATAGTATATTTTTGTTTTATTGTATTTGAT
AACGCTTTATTTTTTGATAGCATGGAAAGTGAGTTTTATATAAGGGAGATGTATTAATGAAATTTAGAAA
ATTAGGGATGTTAGGTTTGTCTTCTTTTATTATTTTAAGTGCTTGTGGTCAAAATACAGACAATAATAAT
AAAAAAGACAATGATCAAACACAAGAAAGGGATAAAAAATCAGATGAAACTGAAAAGCAATCAAATGATG
AAGTAGCAGAAAACAATCAAAATACAAAGAATCAATCTCAAGGTGAGTCTAATGCTGCAGAAGCAACAAA
TGAAGCAAATAGCCAAAATAGCAGAACTATAACAATTGATGAAGCAAAATCTATCGCTTTTAACTCCGAA
GACATACTCAATTTCACTCAAAATAAAGATGAACTGATTTACAATAAAGATAAAAGTAATAATGATGAAA
TTTTTATTGAAACACCTTTTGGTGGGATAAACGAATCCGTCAAGCACCACGCAATTATAGATAAAAATAC
AGGGAAAATTATCAAAACGGGTGGTGCTATTACCTCTCCAGATGGACCTATAAAAGCTGAAAATGGTTAT
ATAGACAAAGATATCTATAATTCAACTACTGATTTTTACAATACTTACGTATACAAAAAAGGAATGCCTG
AGTTTGAAACTGCTACTTCTGATGTTCCAGAACAAAAATATAAAGAACTTTCAAACATCGTAGGTAATTA
TTGGCAAAAAGAACAAGGATATGACAATGAGTCAAATCAATCAACATCAAATAACAACCAGTCTCAAAAT
GAAAAAGAGAATAATCAAACAAGTGATAATAGTAAACAATCAACGAAAAAAGATGCAAAAGTTGACCAAA
ACCGAGAGAACATTGAAACAAATAATGATGAATCCAATCAAAAACAAAATAATGAAGAACAGCAAGAAAA
TAGTAACGAGGAAGCTTCGCAAAATGAGGAACGTGAGGATCCAAATCAACAAATAGAACAACCATCTAGC
GAAGATAAGCAAAATCCAGATGCAGCACAAGAAAATAATAACCAAAACAATGATGAAAATACTGATGGTA
ACAACTATGAAAATGAACAATCTCAAGATGTAGAATCAAAAAGCTCAGAAAATGACAAAGAAACTTCAAA
CGCTTCATAAATATAAAAATATTATTATCAAAAGGAGTCTTTAATTGGTTAGTGTTACACAAAGAATTTC
ACAAATTAAACAACCCCGTGGTGGGTATTTAAACAGAAAATCATTTGAAGTTAAGCAACTAGAACCAGAA
ACACTTATAGATACAAAATATGAAAATATAGCACCTCAAACAATTGGTTTAGTCGTAGACTACCTTACTC
GTATGGTTATAAATCAAGACAAAGAAAAATCATTTGCCATATCGTTAACTGGCGCAAAATTAGCTGGGGA
ATTACAAACAGCCGAATCATTGTTAAAAGATATTAATGATAATGATGATCTATCTATTATTAAAGCATGT
CAATTGGTAAATTACGATATGGTATATAGAGCAGGAAGCATGCCTAAAGAATTTAAAATTCCAGATCAAG
ACACAATTAATAATATAAAATCACTTATAAACAGAAGTCTTTCATTTTTTAATCAAATTGGTGAAGTTAA
AATGGATGGTTTCACATTTGAGGGTGGTTATACAAGCATTATTGATACTGGAGATGGCGACTTTCTAACT
GAAGATACTTTGTGGGATTTTAAAGTTTCAAAACAACTACCACAGAAAAACAGTACGCTTCAATTAGTGA
TATATTATTTAATGGGTAAGGCATCTCAAAATCCTACCTTTGAGAATATACGTTACATTGGTATTTATAA
TCCAAGATTCAACCAAATTTATAAATATGATATGACACAGGCTGATTCAGAAATGATTGAAACAATCCAA
AAATGTGTTATTGGATACGATTAATATAAATATATGAAACATTTTAAGGGATGGTGTATTTGAAAATGAA
AAAAACAATAACTAGTTTAGCAGTAGCTACATTGTTGTTATCAGCTTCAGGTGTTGTTAAAGCAGCTGAA
AATAAAGAAGATTGGGATGAACCTGTTTTTATTAAAGGCGCTGACTTAGAAGGGCAAGATTTACAACAAA
CTGAGAATGATCTAGGCGTTGATGATAACTATGAAACTTATAATGTTAACGTCAATGATGTGAGTAATTA
TATCCCAAACAGCAGTAATCTAAGTTATATTTATTCAAGTGCAACAATTGAACATAAAAAATGGGGTAAG
GGTGTTGATGTGAAAATTGATACACCAGATAACATTACAAAAGTGACATCTGAACAATATCAAAATGCTG
CAATTACGGCAGGAATTAAAAATGCAGAAATACATATAGCTTCTGTAGAACCAGTAACGGGTGAAGGTGC
TTTAGCAGGTATTTATAAAGCTTATGAAGAAAAAGGTAACGATCTAATACTGAAGATATTCAAAATTCAA
ACCAAGAAATGAATGATTTAGGTACAATTTCGGAAGAAAATAAAGGTAAAGATGGGTATTCAGATGAAGC
TTTAAATGCTTCTATAGCAGATATTAAAGAACAACTTGCAGATATTAAACAAAATCAAGATAAACAAATT
ACACAACAACAAGTTGAAGACACTGTTAATAAAGTCCTCGATGAACGTGGTTTATCAGAAATATTATCAA
ATAATCAAATTCAAATGATTAATAATAATATGGTGAATGTGGCAAACTCTAATGCCTTAACTTCCGATCC
TAAAGCATTTAAACAAAATGCTAAAGATGTATTAAAAAATATTGAAAAAAACTCAGATGATTTATTGAAT
AAAGGGAAGGATAAAGCCAAAGATTTGAATACAGAAGAAAATAGAAATCTTCTTCAACGCCTATGGGACG
GTATTGTGGAAATTATTCAATCTATCATTCAATTTTTCTCTAATCTGTTAAATAAGTTATAAACAGAGAA
ATCTTAATTTGGATATTTTAAAGATGTAATCTCGATACAAAGATTCATGTAAATAGAGTTCATTTTTATA
TTATTTTATTATTAAAAGAAATTCAAAATGTATTAAATGTCACTATATGTTTTCTATTAAATTTTGTTAT
ACTAAAAAAGATGTCTTTTTATTCAAGTATAATATTTAAGAAAGTTTTTATTGATTATTAAGCATAAGAT
CTATTTATAAAAATTTGAGGCTTTTTATAAGTGATTTTAAATGATAAAGGGAGGAAATAAATTATGAAAA
TTAAAAAGGCAATAATACCAGCGGCGGGGCTAGGTACAAGATTTTTACCAGCAACTAAGGCGATGCCTAA
AGAAATGTTACCTATTTTAGATAAACCTACTATCCAATATATAGTAGAAGAAGCAGTAGCAGCGGGAATT
GAAGATATTATTATAGTTACAGGCAAGCATAAAAGAGCAATCGAAGATCATTTTGACAATCAAAAAGAAT
TGGAAATGATTCTGGAAGAAAAAGGTAAATCTGATTTACTTCAATCAGTAAAATACTCAAGCAACTTAGC
AAATATGTTTTATGTAAGACAAAAAGAACAAAAAGGTTTAGGTCATGCTATATGGACCGCTAGACAATTT
ATAGGGAATGAACCTTTTGCTGTTTTATTAGGAGATGACATTGTACAAGCAGATACTCCAGCCATAAAAC
AATTGATGAACCAGTATGAAACGACAGGTAAATCAATTATAGGAGTACAACAAGTAAATGAAATTGAAAC
ACATAGATACGGTATTGTTGATCCTGAAGAATCGTACAATGAGTTGTTTAGTGTAAATAAATTTGTAGAA
AAACCAGAAATTGGGACTGCCCCTTCCAATTTAGCTATAATGGGACGCTACGTACTAAAACCAGATATAT
TTGATTATTTAGAGCGTCAAGAAATTGGCAGAGGTGGCGAAATACAATTAACAGATGCAATTGAACATTT
AAATTCTGAAGATTGTGTATACGCTTATAATTTTGAAGGTGAACGTTATGATGTAGGTGAAAAAATAGGT
TTTGTTAAAACCACAATACAATTTGCTTTAAAAGATGATTATATGAAAAAAGAAATTACAGAATTTATTA
AATCCATAAATAAATAAAAAAGTATAGGGAGACATAAAATGGATACAGTTTTAATATATGGGACTTTTTC
TTCTGCTAAGAAGCTAGAACAAATATCGAGTATGTTAGGAAAAAAATGATAGAAAGATTATCATCACTAA
TAATATAAATTCGAAATATAAAATTGAGTGGGCATTTACCAAATGAAATAGTGCTTATTCAAACATTATC
CCTTAAATCTATTAATAAATTTCTACCTTAAATAAGGGGCTTCTATTATTCCATATTTAAAAAATTTATT
GATTTTTTAAACGTAATTAATAATTTTTATTTTGTAAGTTCATTTGAAAACTTACAAAAAAGGGGTATAA
TCAAAATTGTGCATAAGTAAAATTTCGGAGGTTATTATGGAAGAAACAATTGATTTAAATAAACTATTTG
CAATATTAAAGAAAAACATGAAGTATTTAATAATTTTACCGATAGTGTTTCTTGTTTTAAGTATGATGAT
GACATTCTTATTTATCACACCTAAATATTCTTCTTCTACACAAGTACTTGTTAACCAAAAAGAAACAGAC
AGCCAAATGATGGCTCAACAAGTGCAATCAGACTTACAACTAGTCAATACATACTCAGAAATTATTAAGA
GTCCAAGAATATTAGACAAAGTATCTAAAAATTTAAAAGGTAAGTATTCTAGTGAAGAAATTGCAGGCAT
GCTTACAGTTAGCAATCAAGCAGAATCACAAATTTTAAACATAGCTGTTGAAAATGAAAGTCGTGAAGCA
GCAGGTAAAGTTGCTAATGAAATAGCAAACGTCTTTAGTAAAGATGTTAATAAAATTATGAATGTAGATA
ATGTTTCTATTCTTTCTAAAGCAGATTATTATGGAAGTAAAGATTCACCTAAACCACTTATTAACGCAGT
AGTCGGTGTTTTTTTAGGCTTAATTGTCGCACTTATTATAATATTCTTGAAAGAAATCTTAGATAAGAGA
ATAAAAACAGAAGAAGATGTAGAAGAATTATTGGATTTACCAGTATTAGGAGTTATACAAAGATTTGATT
ATTAAAAGGGGATTAATTATATGGCTAAGAAAATAGATACAGAAATAACGACATTAATTACTCATAAAAA
ACCTAAAGCAGTCGTAAGTGAAAAATTCAGAGGAATTAGATCGAATATTTTATTTTCCACTGCAGATGCT
GAGATACAGACATTATTAATTGCATCTGATAAACCATCTTCAGGTAAATCAACAGTATCAGCAAATATAG
CAGTAACTTATGCGCAAGCAGGTTTTAAAACATTGTTAATTGATGGAGATATGAGAAAGCCAACCCAACA
TTATATATTTAATAAAAATAATATTAAAGGGTTGTCCAATGTAATCATCAATAAAAGTACTTTTGAAGAT
GCTGTTTATAGTACTGAGGTTTTAAATTTAGATGTTTTAACTTCAGGACCAATACCACCAAACCCATCTG
AATTAATTGGTTCGTCTAATATGATGGATTTATTTGAAGAACTTAAACAACGATATGATTTCATTCTTAT
TGATACACCACCAGTTAATACAGTAACGGATGCACAATTATTTGGTGAATTAACTAAAAATGCAGTCTAT
ATTATAGATGTTGAAACCAATAACAAAGAATCAGTTAAAAAAGGTAAAAATTTATTAGAGAAATCTGGGA
CTAAAATTCTAGGTGCTGTATTAAACAAAGCTCAATTAGATAAATCGTCAAGTTCTTATTATTACTATGG
AGAAGAATCGTAATGATAGATGTTCATAATCATTTATTAATTGGTGTAGATGATGGTCCGCAATCAGTAG
AAGAAACAATTAGTTTATTAGAACAAGCTAAAAAGCAAGGTATAACAGGAATCGTTGTTACACCGCATCA
TTTACACCCTAAATATGACAATATATTTGCTGATGTAGAATGGGGAATTAATAAGTTACAACATAATCAA
CAAATCAAAGACTTAGAAATCCAATTATATGCTGGTCAAGAAATCAGGATAACTGACCAAATATTGGATG
ATTTAGAGCAACATAAAGTTAAAGGCATTAACGGATCTAAATATCTTCTAATAGAATTACCTTCTAATTC
AGTACCTCACTACACCAAGAATCTTCTTTATGAAATTCAAACTAAAGGTTTTGTTCCGATAATAGCGCAT
CCAGAGCGTAATAAAGCAATTGCCAAAAATATTAATTTACTTTATGAATTAATAAACAATGGTGCGTTAA
GTCAAATCACTGCTTCATCTTTAACAGGTGAGCTTGGTAAAAATATACAAAAATTATCTATACAAATTTT
AGAACACAATTTAGTGCATTTTGTTGCATCAGATGCACATCATTCAGAAAGTAGACCATTTAGTTTGGAT
GCTTTGTTTAGTACGCCTAAATTAAAAAATATTGAATCTGTTATAAGCATGTTACTAGATAATAATGAGG
CAATGATTCAAGACAAGAGTGTGGTTACGGGAAGACCCATTGAATTTAAGAGGAATAAATTTTTTGGTCT
ATTTTAATTAAAGAAATCGGGGAATGAGAATTGAAATATATATCAATTAAGCAAAGATTTATGATGTTGT
TGTTCATAGACTCAATAATTGTAACTTTTTCAGTGTTTTTAGGATATTACATCTTAGAACCCTTTTTTAA
AGGCTACTCAATTAACGTGTTGATTTTATCATCACTCATCTTGCTTATATCGCATCATGTATTCGCTCAA
ATCTTTGATTTGTATCATAGAGCTTGGGAATATGCGAGTGTTAGTGAATTAATATTAATCGTTAAATCGG
TTACAAGTTCCATCGTTGCTACAGGGATAATTGTTCCAATATTTACACAACAAGCACCTTTTTTACGACT
GTATTTTATAACTTGGATGATGCACTTATTGTTAATCGGTGGATCCAGGTTGTCTTGGAGAATATATAGA
AAGACATTTATTAGTAAAGAAGGTAAAAAGAAACCAACTCTTATAGTAGGTGGTGGTAGAGGTGGTTCAT
TGCTTATTCGTCAAATGATGAATACACCATATATGGGAATGGAACCAGTTCTAGTAGTAGATGATGATTC
TAATAAACAAAAAATGTCTATCGCATCTGGCGTTAAAGTTCAAGGTTGCATTAAAGATATACCAGAATTA
GTAAAGAAATTTAATATTAAAAAAATCATCATTGCCATTCCGACACTTTCACAACAGAGATTAAGAGAAA
TCAATAAGTTGTGTGAAGGTACGAATGTAGAAGTATTTAAAATGCCTAACATAGAAAATGTTATGTCAGG
CGAAATTGAAGTTAATAAATTGAAAAAAGTAGAGGTTGAAGATTTACTAGGAAGGGATCCAGTAGAGCTA
GATATGGCATCCATTTCAAAAGAATTAACACACAAAACGATACTTGTAACAGGAGCAGGTGGATCAATCG
GTTCTGAAATATGTAGACAAGTATGTAAGTTCACACCAGATAGAATCATGCTACTTGGTCATGGAGAGAA
TAGTATATATCACATTCATCAAGAACTTATTGGACTATATAAAGAAGAAATAGAAGTCATACCCATTATT
GCAGACGTTCAAGATAAAGAGCGTATGAAAAAAGTCATGCAAGCTTATAAACCATACGTTGTTTATCATG
CAGCAGCACATAAACACGTACCACTAATGGAGTACAATCCACAAGAAGCAATTAAGAATAATGTTTTAGG
AACAAGAAATACAGCAGAAGCAGCTAAATTAGCAGAAGTAAGTAAATTTGTAATGGTATCAACAGATAAA
GCAGTAAACCCACCAAACGTCATGGGCGCTTCTAAACGAGTAGCAGAAATGGTCATACAAAGTATGAACA
ATGAAACAAGTAAGACAGACTTCGTAGCAGTACGATTCGGAAACGTGCTTGGTTCAAGAGGGTCTGTAAT
ACCGCTATTCAAAAAGCAAATAGAAGCGGGCGGTCCGGTAACAGTGACTCACCCAGGTATGACAAGGTAC
TTTATGACGATACCAGAAGCATCAAGACTGGTCTTACAAGCGGGCGCATTAGCAACAGGTGGGGAAATAT
TTGTATTAGATATGGGTAAACCTGTGAAAATAGTTGACTTAGCCAAAAATCTTATTAGATTAAGTGGTTA
TAAAGAAGAAGATATCGGGATAGAGTTCAGTGGCATTAGATCTGGTGAAAAATTGTTTGAAGAACTATTA
AATAAGGATGAAATTCATCCAGAACAAGTGTACGAAAAGATTTATAGAGGGAAAGTTCAAAAGATAGAAA
AAGAAGAATTATATAATAAAATCGATGATTTTCTTATAAACGAGAGTGTTCGAGATGAAATAATCTTTTT
TGTCAATAATAATAAAACGGGAGAAGAAAAATGCAAAATGGATTAGTAAGTGTGATAATGCCGCTTTACA
ATAATGAAGATTATATTGAAAAATCTATTTTATCAGTGATAAATCAAACTTATGAAAATTGGGAAATTCT
AATTATTAATGATAAATCAGTAGACTCCTCAAAGGAAATTGCAACAAAATATTCTGATATCTATAGTAAT
ATTAAATTAATAAATTTAAAAATCAATAATGGTGTGGCCAATGCTAGAAATATTGGAATTAACAATGCAC
GTGGAGAATATATGGCATTTTTAGATAGTGATGATGAATGGTTACCTCAAAAACTTGAGAAGCAAATTAA
CTTTATGAATAAAAATGATTATAATTTCACATGTACTTATTACGGAAAAATGGATAGTGAAAATAGTGTT
TTACCCACAGTAATTAAACCAAAATATTCATTGAATTATAATCAAATTTTAAAAAATAATATAGGTAATT
CAACTGCAATCATTAACGTAAAAAAACTAGGGAAATTCACGGTGCCCTTAATAAAAAAAAGAAATGATTA
TGCACTATGGTTAAAGGTAATTAAAAAAGCAAAGAAAGTACATACCTTAGAAGAAGTTTTATCTTATCAT
AGGCTGCATTCAAATAGTTTGTCATCCAAAAAATTAGATTTGATAAAATATCATTATTTAGTTTATAGAA
ATTATGAAAACTTATCTATAGTTAAAACGATTTCTTTAATTATATATTGGAGTGTAAAAACAATTTATAA
AATGATTAGGAGTAAAATTCTATGAAAACCTTACATTTATGTTCAATATTTGGTGATGCATTTTTTCAAA
ATTTCATAAAATCAATCAATGAAAATAATGAATCTGAAGTATTTTATCCACGCAAGAACGGATATACTTA
CAATAATAATCAAGCATTTGTTCATAGCCTAGAATTATATAATGGAATTGATAGATATTTATACTATACT
AAACAAAAAAAATGTATAAATGAAATAGAAAGATATTATAAACTAAATGAATTTTCAATTATCCATGCCC
ACACATTATATACAGATGGTTATCAAGCATATATATTGAATAAAAAATACAACATTCCTTATATTGTTAC
TGTTAGATCAACAGATATTAATTATTTTTATAAATATAGAAAGGATTTATATTTTATAGCGAGAAATATA
ATAAAAAATTCTAAAGGAATTGTTTTTTTATCTAAGAGTTATTTAACAAGGACTGAAAAACTGTTTAATA
TTAACCTGAAGAGTAAAAGTAATATAATCACTAATGGAATTGATGATTTTTTCATTTCAAACATATATAA
CAAACCAAAATATAATGATAATACAAAAACTATTTTAACTGTGGGATATATTTCAAAAAGAAAAAATCAA
CTAAAAATATGCAAAGCAATAAATAAATTAAATAAAAGAGGATATAGTATTAAATATGTAATTATAGGTA
AATCTTTAGATAAAAAGATTTTAAGAAAGATTCTAAAATATTCATTCGTTGAATATAAAGAATTTATGGA
TAAAAATACCTTGATCAAAGAATATCGTAAAGCAGATATTTTTGCCATGGCTTCATTACATGAGACTTTT
GGGCTAACATATTTAGAAGCATTAAGCCAAAATACCCCAGTACTATATACTAAGTCAGAAGGATTTGATC
AGTTATTTAATGATGGAGAAGTTGGATACTCTGTAAATCCATTATCGACATTAGATATTTCTGAAAAGAT
AGAAAAAATTCTTCAGGAAAAATATAGATATGATCAGGTATATTTAAAAGTTCAACAATTTGAATGGCAG
GATATAGGTAGAAAATATAAGCTGCTTTATCAAAATTTAGGACAAGCCCATGACAGGTAAAATTAAATCC
AAAAATTACATTAAATTTTTACAAGATGTATTAATAAATGTTTTATCGAGTACTTTACTAGCAATGTCAC
TTCAATTAATAATATTTCCATTTCTTTCTAGTGGTATCAGTACTACAGAATTCGGGACTTTAATTGCAAT
TTATGGAGTGAATAATCTTATAGTTAATTTTTTGGGAAATTCGTTAAATAATATTAGATTAATAAATAGA
CAAAGTGTAGAGGGATATAATTTAATTATATATATAATAAACACGCTTTCAGTTATTTTAGTACTAATAA
GCATAAATATACTAAGTATAAATATAGGTGCGATAAATTTAATTTTATTCTGTATATTTACATTTTTAGC
TAACAATAGAAATTACTTTATGGTCAATTATAGATTGAAGTTACAATATAATAAAATATTAAAATTAAAC
ATTCTGATAATATTAGGTTATTTTCTGGGATTATTATTATATATGCACACAGACTTGTGGAGTATTATAT
TTTTAAGTGGTGAAATTTTCGCTGTTATATATATGTTTATAACAAATGCATTAATAATAAATGTATCAAA
AGATGAGTTTAAATTTAATAAAGCAATAACTTTGGATTTTATAAAATTAAGTTTTTCCAACTTTATTAAT
AATTTTTTGAATTACCTTGATAGATTCTTAATTATTCCTATTTTAGGAGCAGCAAGTATGGGGATTTATT
TTGCTGCTAGTGCAATCTCTAAAATAATAATTATGATCTTGACACCTATTAATAATGTATTGTTATCGCA
TATCACTAACTTAGATATGAATATAAAGAGAAGGCGGTTAATTTTATTATATCTAATAACATTATTATTT
ATTTTTCCATTATATTTTATAATAAATTCTTTTTCCAATTTTTTAGTAGATATACTTTATATAAATTTGG
CAGATGAAGCAAAAAAGCTGATTCCCATTATTACAATTGGTATTTTATTTAATATAGTAACAAATTTATT
GAATAATTTTCTATTAAAAAAATATCCAATAACATATCAAACGATAATTCAATTTGTATATGGAACTGTA
TATTTAATGCTAGCAATATTATTAAGTACCAATTTTGGATTAAAAGGATTTGCTTATAGTTTGGTAATAG
CCAATATAACAAAATATTTGATGCATGTTCTAATTGTTTTATTTGTAAAACAAAATAAGGAGAAAAATTA
ATGAAAAAAGTATTATTTGTTTCTAAGACAAGAGGTTTTTTCAATCATCTTTTTAACACAAAATTTAATG
GATGGATGATTAGTTCATTAAATAATAGTTATGAAAAATTCACTATGAAAAAGAAGATATTATCTTTAGT
GGGAAGAAGTACAATTTTAGATATTATAGGTTATATTCATACAATAAAAACGGTAACCAATAAGGCAGAT
ATATATGCTACATATAACAGATTCTTAGAAGCAAATGTACCATATATAATATATTTAGAAAATCCAACCG
CATTATTTCACTATAAGCTAAAAAGATACTCAACTAAAATGGGAAAAAGAAATTTAACAAAGTTAATAAA
TGATAAGAACTTAAAAGCAGTTATTTGTATGTCCGAAGCATGTAGGGAAGGGTTTATTAAATTATATGGA
CCAATAATAGAGAGAGATGATCTGATTATTGAACAAATATATCCATTAATAACTGAAGAAAAATTGCAAA
TAGACACACGGCATAATGATAATAAAAAATTCAGTTTGCTTTTTATAGCTCAAGGAAAAGGGTTTATATC
AAAAGGTGGAATTGAAGTTGTAAATACATTTATTCAATTAGAAAAAAAGATAAAAAATATAGAGTTAAAT
ATTATCACTTCAAGCAATGACATTCCACCAAAGATATTGTTGAAGATTAATAATTCTGAAAACATTAATC
TTATTGAGTTTGGTATTAGTTATGATGAATTAAAGAAATACTATATAGAATCTAATGTACTTATTCACTT
AACTAGACAAGATAGTTTTGGATTAACAATATTAGAAGCAATGAAATATGGGACGCCTGTTATCACTACA
AAACTATATTCTATCCCAGAATTAATTAAAGAGAATAAGAATGGTTATTTAACGGAACCAAGTTATTGGT
TTTTTAATCAGGAAAATTTACCGAACCCAGCTGTATGGAATAATAGGAGAAATACTATATTTTCAAAAAA
AAGTGATAAAAGTAAAGAGAAATTTTTATATGATAAAATAATTTATTTGTACGAAAATCGGGAAGATTAT
AATCAACTTAAAGATACTGCTTATAGGAATTCTAAAGAAAAGCCATTTTCAGAAGAATTTATAATAAATA
AATGGGAAAATCTTTTAAATAAAATAGAGATGAGGAAAGAAAAATGAACATCACTGTAATAGGAATGGGT
TATGTAGGATTAGCGAACGCTTTATTATTATCTCAACATGAAAATGTTGTAGCTTATGATATATTAGGAG
ATAAAATAAATCTATTGAAAAAAATATATCACCAATTGAAGATGATAAAATAGAAGAGTTTTTGAATTAT
AACAGTTTGAATATTAGATTTAGTAATAATTTAGAAAGCTCTTTGGAAGATGCAGAATATATTATTATTG
CTACGCCGACCGATTATGATGAAAATAATAATTATTTTGATACTTCAACTGTTGAAGAAGTTATAGAAAA
GTGTATTAAAATGAATGATAATGCAACTATAATAATAAAATCTACTGTCCCAGTTGAGTATACTAAGAAG
ATAAAAGAAAAATATAATAAGAAAAATATAATTTTTTCTCCAGAATTTTTAAGGGAAGGAAATGCACTAT
ATGATAATTTATATCCTACAAGAATAATTGTAGGTGAAAAAAGTGATAAAGGTAAAGAAATTGCAGAATT
ATTTCGTAAAGGAGCATTGAATAATAATGCGAAAATTCTTCTTACTAATTCTACTGAAGCAGAGGCAATT
AAATTATTCTCTAATACCTATTTAGCAATGAGAGTCTCCTTTTTTAATGAGCTCGATATGTATGCAGAAA
TTAATGATTTGAATTCAAAAGATATTATAGAAGGTGTTAGTTTAGATTCTAGAATTGGGGAACATTATAA
TAATCCGTCCTTTGGATATGGTGGTTATTGCTTACCAAAAGATACGAAGCAATTAAAAGCAAATTATAAA
AATATTCCGAACAATATTATATCCGCAGTAGTAGACTCTAATAATACAAGGAAAAAATTTATAACTAATC
AAATTATGTCTAAGAACCCAAAAACTGTAGGAATATATAGATTAACTATGAAAACCAACTCTGATAATTT
TAGATATTCATCTATACAAGACATTATGCACAATTTAAATGAGAAGACAGAATTAATTATATATGAACCT
ACCTATAAAGAAGATACATTTGAAAATATAAAAGTTGAACATGATTTAAAAAAATTTAAAAATACATCTG
ATATTATACTTTCTAATCGATATGAAAAGGATCTCGAAGATGTATTAAATAAAGTTTATACACGAGATAT
ATTTAAAAGAGATTAAAATTAAAATAATCTAATTCAAGTAGATAACTATTGAATTAGATTATTATTATAT
TAATTTTTATTTATTGATAAATTATGTCTATATATATTTGAAAATGCTATCATAAAACCTAAAGAAGCAA
ATAATATTTTATTGCCTATTATATCACCTGATATATTAGCATTTAATAAAGTATAAATAAATATAAGTAA
AATCTTCCAATATAGTAGTTTGTTTTGTTTATCTTTTTGAAAATTCAAGTGCAAATTATACAATGAATAA
ATTAATATTATTGAAAAGATTAATATACCGATGATACCTAGTTCAGCTGCAATTTCTAGAAAGATATTAT
GAGGATAATCATTTGCCATCCCGTAATACTTTGAAAAACTATCAATTCCTTTTCCATATATTGGACTATC
TTTAAACATATCGAAAGCTATTTTAAAACGATCAATTCTTCCACTTGCTGAGGCGCCACCTCCTGATTGG
GTAGTTAGGAAAAGCAAGCGAGTCTTAAAAGTTTCGAAAATCGCTAAATTTGATTTGAAAAAGATTAAAA
CAACTGTAATTAAAAATACAATAAATGAAGGTAAAAGCTTGTTATATTTTAATGTTTTATTATTCAAATT
CACTTGGAATAATAAAAATATTAAAATAGTGATTATTAAAAATAACAAGGGTGCTCTACCGCCTGATACT
ATTAGGATCAATAATAGAAATAAGGTTGTCATTGAAGTGAATATTTTATTAGTAATACTTTGTTTGATTA
ATAAAATATTTGCTAATAATATGAGAATACTTATACCTAATAGTCTACCTAATGCTAAATAATCAGAACC
GAATACATTCAGTTGAGTATGAATAGTATTATTGAAATATTCCTTAAGACCAAAAATTGAAGATATTAAT
GCTAAAATTATGATTCCTTTAAAAACTTTATTAAAGGAATTATTAGATTTTATTATCAAAAAAGAACCAA
TAAATGCCCATCCAGATGTTAGTGAAAAATGAAGTGATTTTGTTAAAGAATCAGCCGAAGGACTATAAAA
ATAACTTATAAAAATATAAACTATAAAAAATATAAATATTATTATGGAAACAAGTGATTGTTTATAAAGA
TATCCATCTTTTATTGTGTCATATAAAGTTATCGAAATTGAAGCAAATAATAAAGCAATAGTTATATCTA
TAGCACCACTAAAAGGCACCACTGATTTATAAAAGCCCGCGTATAAAAAAAGTACAAATAAAATTTCTTT
ACTGAATATTAATTTCGTATATGTTTTCATGGTTTAATTCCTACCTATATGTTAATTAAGTACAATATAA
CTATATCACATTTGATAAATGAATAATGTATTTTGTTAAAGTTTATGAATTTTTATAAAATGAATTATTA
TTTTATATTTATGATGGTTAGTTGTTAATTATCTAGAAAAATTAAAAGGAGAGTAAGTGTATGAAAAGAG
TTTTTGATTTGTTTACTTCCATAGTAGTTTTAGGATTTTTATCGCCATTCCTATTTTTAGTTTCTATAGC
TATTAAATTAGAATCTAAAGGTCCAATTGTTTTTAAACAAAAACGACCTGGTATAAATAATAAAATTTTT
AATATTTATAAATTTAGATCTATGAAAGTTGAAACACCAGATGTGGCAACTGATAAAATTGATGCTAATA
TATACATTACTAAATCAGGACGTTTTATTAGAAAAACTTCAATTGATGAATTACCTCAATTATTTAATGT
TATTAAAGGTGATATGTCTGTAGTTGGTCCTAGACCAGCTTTATATAATCAATATGATTTGATTGCTAAA
AGAACGAATGAAAGTGTGCATACGGTAAAACCTGGACTAACGGGCTTAGCACAAGTAATGGGTAGAGATG
ATATTACAGATGATCAAAAAGTTCAATATGATAAATATTACGTTGAAAACCAAACTTTCATTTTAGATAT
GTTTATTATATACAAAACGATTAGAAACACGATAACATCCGAAGGTGTGAAACATTAATGGGAAAAACAA
TTTTAATCACTGGTAAGAATGGATATATTAGAAATCGTTTAAATGATTGTTTAAAGGTACAAGGTCATGT
TGTTGACTAAATTAATGTTAGAGGAAATCAGTGGAAAGAATTAGATTTTAGTAAATATAACGTCATTATA
CATTTAGCCGCAATTGTACATAATAATAACCCAAATGCTACTATGGTAAATTATATGAATGTAAATTACT
ATCTAACAAAAGAAATAGCTGAAAAAGCTAAAAGCGAAGGCGTAAATCAGTTTATATTCTTTAGTATTAT
GTCAGTATTTGGTCTTGATGGCGAAGTAGGTAAACAAGTTATTATAAGTAAAAAAACTTTAACTAAACCA
AAAACTTCATATGGACTATCAAAAATACGTGCAGAAGAAATGTTAGATGAAATTCAATCAAATGAATTTA
AGGTAGCTCTTTTAAGATCATCAATGATTTATGGTGAATCAGCACCAGGTAATTTTAGTAAGTTGATTAA
ACTATCTAAACATTTCACCTCTATATCCTCGAATTGATAATCAAAGAAGTAGTATATATATTGAAAATCT
TGAGATTTATATTAATGAACTTATTGAGAATGAAAGTTCAGGTATATTTAATCCACAAAATAATGATTAC
TTAAATACTAATCATGCAATTTTTAAAATGAGAGAATTGCAAAATAAAAAAAGTATTAGTATTAAATTAC
CGAACAAGCTATTAAAATTATTTGGTAAATTATCGATCTTCAATAAATTATATGGAAACTTAGTATATTC
AAAGGATATAGATGAAGTGAATTATAATGATGATTTTATTACAGAAACGGAAGCGTATATTAAAACTTTG
AAACATAAATCTAGGTTTTAAAAATGAAAAGTAGATTTTACATTGAAGCACTTTGTAACTTTTCTATAAT
AAAAGGTTATTTTTCTTAATCATGCATTCTGTCTATTTTATGAATTTATGGAAGCTCAATAATAAAAATC
AACGTATGCACAAGGATATGTTGATTTTTTATTATTGTTTTATTGTTTTATTGTTTATTTAGAATTATAA
TTTATTTCTATATAATTATAATTAATTATATAGAATATATATTGATTCATATCTTTCAAATAGGGTTATT
TCTCTTATATTCTATGCATATATACTTCAATATGGTGATGTTGAAGTGAATTAATCTTGTTATTGGAAAA
ACACAAAATACTTAAGACATTATCGCTATCAAAGTCATAAGAGGTTTTGTTGCTACTGTATCAACATAAG
GTAATGTAAGACAATAATATGATTTAATATTTATTTAGCTTTCTGACATTTCATGCTAAAATATTTTAGC
AATATCACTGGTAGGGGGAAGCGTATCACAAATAATTTAGCTGAAGTTTTTACCATGTTTAAAAAGATAT
AGTAGTAGATTTATCAGTTCAAAAAACATGACTTAGTTGCTATTCAAGCGAATTTTATAATGATAAAATT
GTTGAATCAGAGATAAAAATTGTACATTATTTATCTTAAAACTAAAGTTTTGAATGGAAATAACTATTGA
TTTTAGTTATTTCCATTTTTTTATATGAAAAAGGAAACTAATAATAATTTGACAATATGGTAATGTTACA
GTAATAGATATAGATAAAGGTGGAAAATATTATGAGCGAATTATTAAAGAGAAAAGATTTAATGCAATTG
TTGAAAATAAATGATGGCACCTTTCGAAATTGGAAGAAAGCCGGAATGCCAATAGTTAAAGCGCAGAATG
AAGAGTTCTTTGATCTAGAACAAGTAAAGCGTTGGCATAAAAAGGTAACAGAAGGAATTGATAATCTCAT
AATTGATAAAAAGTATGACAATAATACGATTAGTGATGTATTCAAATGTTCGCAGCAGGGAGGAATGCGA
CGTTCTCATTTAACTAATACACTAGTCTTATTCTCGAACCATAAAAATGATGTTTATAGAGATCATACAG
TAATAGATGATGAAGGAAATGAAACATTGCATTATACAGGTATGGGTCAAAAAGGTGATCAAGATATTGA
GCATGGTCAAAATAAGACTTTAAACCATTCTGAAGATTTAAGTATTAAAGTATATCTGTTTGAATCATTT
ATTTCGGGCGAACATATATTTCGTGGAGAAGTGAGGTTGTATGATAAACCATATACTACAGAGCAAAATG
ATAGAATGGTTTGGGTCTTCCCGCTAACTTTTAATAACAGTGAATATTATATCCCAGGAAATATTTCGGA
TGAAAAGTATAGAGAACAGGCGAATCTAATAAATAAACTCAGTGACAATGATATCTATGAACGTGCTATA
AAGGTGAAACAAGTGGGAAGAAAAGAAGCGGTTACTAAAGTATATGCCAGAAATATCCATGTGGCTGCAC
ATGTTAAAAATAGGTCTAATGGCTATTGTGATTTATGTAATAAACCAGCTCCGTTTAAGGATCGAAATGG
GAGAGCATATCTTGAATGTCATCATGTAGATTGGCTAGCCAACGGTGGGAAAGATAGCATCGATAATGCT
GTTGCTTTAGACCCTAATTGTCACAGGAAAATGCATGAATTAGATTTAAAATCTGATGTGAAATTTCTGA
AAGATAGACTAAATTATTATCAAAGTAAGAATTTATAGAAATTTTAATTGTTTGATTAACTTAATAGAAT
ATTATTAATATTTATAGTCATTATGAATTTTTTCAGAATATTGCTAAAATAAGGTGATGAACTTAATTAA
ATAAGGGTGAGATAAAATGGCGAATTTAGTTAATGATACTTTATCAGCATGGTTACTTGTAGAATCTTTA
CAACCTGGTGAAGTTAAATACGACAAGGGAAGCACTTTACCTAAAAGTAATTTTCAAAATAATGAACAAC
AAAAGCAATTACAAAGCTTTGATGATTATTATGATATATGGAATGACGAACGATATACAATTGCAGAGCA
ATCTCAAAAATACGGTAAAAGAATATTTCGTTTATATAGAAATTGCTTTTACTATAAAGAAATTGATAAA
GAAATTCAAAATATTTTTAACGATAACACAGAAGTTTTCAACCCAAATGAAAAGCGTTGTTATGGCTATA
CATTCCAAACTGATGAAAATGGAAAAGTAATAACAGACAGTCTACATATTCCCATGATTATGAGTGCACT
TAAAGAAATCAGAAATAATAAGAGCGCAAATATAGAACAAATATTTAATGACTCTAAACGTAAATTTCAA
CAAAGATTTAACGAAATTATTGCAGATGAGCCTATTAACAAAGATAAACTTAAGCGATTGGATGCAACAT
ATCGTGACTTTTTTGCTGTACTTATTTCTGAAACAAATGGCATATTCAAACATTATTTTGTGATTGAATA
TGTTAAAAATAGTGAATCTCCAGACCCTAATTTTAATAGTTTCTTTATTGGTGATATAGAAAGAGCTCGT
AAAGACCCTAATCAAACTTTGAAAGCTTATATTGAAGGTATAAATGGTGAAAAGCGTATTGAAGTAGATG
AGAATAAAGAAATATTCGATGAGTTTTTACACCCGGCAAACTTACCAGACGGTCGTTGGCCATCTCAAAT
TGAACATAAATTATATTTAATGCAACAATTAGCTGTAAACCAAATAACAAGTAGTAAAGAACATATTAGT
ACAGTAAATGGCCCTCCAGGAACAGGGAAAACGACTTTATTAAAGGATATCTTTGCACACTTGGTTGTTG
AGCGTGCTAAAGCCTTTGCAGCTTTGGATGAACCACGAGATGCATTTGAAAATTTTAAAATACATGAAAC
AGATACTTCTCCTATTAAAGTGTTAAAAGAGGAATTTTCTAAATTTAAAATGGTAGTTGCATCAAGTAAT
AATGGTGCTGTAGAAAACATATCTAAAGATTTACCAAAAATGGAAGAAGTAGCTCGCGATCATGAAGGTA
AAGTGTTTCCAGATTATGAACTATCTTATAATAAAGCGATCGATGAATTGAAAAGCTTTAGCACGATTGC
ATCTCGATTAATAGGAGAGCCAGCGTGGGGATTATTTTCAGGTGTGTTTGGAAAAGGTGACAATATTAAT
AAAGTAATGAATCAAATTTTTAATAATGGTTCAAATAATAGTGATTCAAAATTTGACGATCCGCACGCTT
CATTTGTGAAGTTGTTGCAAAATGAAAAAAATAGTCTTAGTTATAAACAACTTATGAAAAAATGGAGAGA
TTGTACGAAAGATTTTGGTAAAGAACTCAAAAAAGTGAAAGAATTAAAAGAACTATCAGTTGAAGCATAT
AATAAATACAAAGAAAATGAAAAATTATTAAATAAAGAAAAAGAATTAGAATCAGAAATAGAAATGTTGA
AAGAAAGTTTAAATCAAAACCGTAATGATTTATCAAGCAAAAACAGTGAATTAGAGGATGTAAAAAATAA
TTTTCAATATATAGAGCAACAAATTGAAACAATTGATGAAATGATTCAAACATATAACCCCAATAATATA
TTTAAGAAAATGAAGTCTTGGTTAAACCAAACTACTACTAATAATCTAGATAAGTGTAAAGAAGATAAAA
TAAAATTATTAGAAGAAAAAAAGTCTTACCATACGAAAATAAATGATTTACAAAAATGTATAAAAGAGAT
AAGTAATAATAATAAAGATTTTGAGCAAAAGATAAAGAATAACGAAGAAAAAATAAATGAGTGTAATATT
AAATTGACAGAGTATAATCAATATAAAAGTGATTCTAATGTGACATTTCCTGATTCTGATTTTTGGAACA
AAAATAAATATGAAAAACGTCAGGTAGAAAACCTGTGGAATTCTAATGAATTACAATATCATCGTGGATT
ATTATTTTTAAAAGCAATGGAACTCCAAAAACTGATATTAATTGCCAATAATGGTCCAGTTTATTATGCT
ATGCAAGACTTTAAAGCTCGTAATTCATATCTTGATTCAGCGCCGATTCGAGTGACTAATGCATGGAATG
TGATGCATCTTATTTTTCCTGTAGTGAGTACAACATTTGCAAGTTTTGCATCAATGTATAGAGGTTTGCC
TAAAGATTTTATTGATTACTTGTTTATAGATGAAGCCGGACAAGCCCTACCACAAGCAGCAGTCGGTGCA
TTATATCGTTCTAAGAGAGTGATTGCAGTTGGAGATCCTATTCAAATAGAGCCAGTAGTAACAATGGAAG
ATAATTTAATAGCTAATATTAGAAAAGGCTATAATATTCATGAACGCTTACTTTCAAAAGAATCTTCTGT
TCAAACCGTAGCTGACTTTGCAAATAAATATGGATATTGGAAAACCCAGACGGATGATGATGCTAAAAAA
CACTGGATTGGAATTCCATTATGGGTACATAGAAGATGTTTAAAGCCAATGTTTACTATCGCCAATCAAA
TTGCCTATGATAATAAAATGGTCTTACCTAAAACTATTACCGATATAGGTAAAACTGGATGGTATGATGT
TAAAGGTAATTCTGTACAGAGGCAATTCGTAAAAGAACAAGGGGATAAAGTCATAGCACTACTTAAAAAC
GATTGGAAACAAAGTATAGAAAATGGAGAGAATGAACCAAGCGTTTATGTCATTTCACCATTTACTGAAG
TAAAAAAACAAATTCAATTATTAGCAAGAAGAGAATTGATTCAAACTGTAAGCGATGATACTAAAAAAGT
AAGTGACTGGATCAAAAATTCAATTGGAACTGTACATACATTCCAGGGTAAAGAAGCAAAGAAAGTTTAT
TTTGTAATAGGTACTGACAATAATCAAGATGGTGCAGTCAATTGGTCATGTGCAAAACCAAATTTATTAA
ACGTTGCTGTAACAAGAGCTAAAAAAGAATTTTATATTATTGGTGATAAAGAGCGTATTAAATCTAAACC
ATACTACAGCGTTATTAACTTAGAATCTAATATAGAATATCTCGACGAAGCAATAGAAGGTGGTCGAGAT
ACAAATAAAAAGTTCAATTAGTTAAATCTAATATTTTTATATAGTTGAATATAAGTCATAACAATAAAAA
ACACTTTCGTTGAATTCAAATGATATGCACTCCCTAAAGTCGGACTAAAATTCCAACTTTAAGGGGTGCA
ATTTTTATGTTTTTTTACTTCGGGTTTTTCGTGCTTTCTAAAGCGTGATATTAAAATATATAAGTGTGAA
AAGATATTAATATTGTATGGGTACGGTATGCTAACATTGAGCGTTTTTTCAATCGTACTTATTTGGTGAT
AAACAAAATTTTATCTTTTTCTTCTATATTTTGGGTATACTATCTGATTTTTCAATATCTAAAAATATAG
TATCCATACTTTGCATTAATGCACTTCTGATATCAGATTCTTCTCCAGAAATTACCAAGGTACGATCTTT
GCGAATCAGTTTTAGGTTAAATGGCTGGATCGTTTCTATAATCATTTTTTCATCTACGGATAACATACTT
TCACTAATATAGAATTTATTAATAATTTGGTACACAGTCGTTGGTTTTGGGGAGCTTATTAATAGATCTT
TTAAAATTTCATTTATTAAACGATAAAAACTTTTAGAAGAGAGCAATAATAAATCAGTAAATTCAGTTGC
TTTGGTATATCCATAGTTGTTTAGTAAAAAAATTTTTAATCTTATTAATTATTACATAATATGCTAAACC
AAACATCTTTGGTTAGAATAAAATAGTTATATTATCTATTAATCGGCAGTATAAATATTAAAATTAATAC
ATGAGTTATTGACATTTATAGAATAGTATGATTAGCGGAGATCACAAGAAGTACATTTTATAGATATTAT
GATGATAAATATAATTTTGCTATCAGAGATAGAAGAGATTTTGACGCATTTATACGAAGAACGTCAAAAG
ATAGATCAACAATTTGCGAAAGAAGATATGTTGAATGTTGAAGTATTTCAACAATTGTTTGAAGTATTAG
AGCCATATTCAGAAACAATACGACTTTTATTAGGGCATAATGGAGACTCAAGTTTTGAAATGAAAATAAA
GAATGAAATAGGCAAAAGGTTTATCAATTTAGGTGAGCTTCATCATGTATCCAAAGTACGTGAAGATTTA
GTGAAAGAATATTTGTATGTTATTTTAATTAAAACATTTCAGTATTGGTCCGCTAATAAAGATAGCATTG
ACGTAAGAGAAGTGGCATCGACGATGAGAGATATTCAATTAAAAGGTATCAGAAAGACAATTGGGTTGTA
AATTCAAGGAAAAGCAAATAGTAGAAAAGAGGGAAATAATATGAAAATTCAAATCTTGTTATTTGATCAT
ATTATAAATAAAGGCGAATCCTAGTGGGTTCGCCTTTTTGCATCTATAAGTATTTTATTTGTTACTGGCT
ATGTGTTATGACATCGCTTCAACTACAGGTTATAACTGTCGTTTTTAAATTTTACTGATTGATTTATTTT
GATAGTTAGGACGTATCATTAAATCTATAATAAGGAGGATAAAAGTATCATTTCTTAATATAACCGAGAT
TTCCGTTAACAGTCTCATAAAAATCGAATTGCATACCTGATTTAATAGCAGCTCCATTTAAATCTTTATC
AAGTACTGTCAGTGCTAATTTACCTTTTGAAAGTTCATTTGCTTTGAATTGAACTGTGTATTCTCCAGTT
TTGAAAAGATGTTTTTTAATCTCTAGAACTGTATAGTTGGTTGGATCTTTTCTATTTTTTATTTCAAGAT
ATTTTAATTCTGAGTTTTTAGAGTAGAGTTTTAAAAATATGTTTTCATCTTTTTTGATTATTTTTTGCAA
TATGATATGCATTCTTTTTTTATATTTATTTTCTTTATAGACGTAATAGTATTTATCGTTTGAAAGGTAA
AGTGGCTTCTCGTCTTTCTTTAAATAAAAGTTAACAAAGTCTATAATCTCTTCTTTGTCACCATTTTTAA
TGAGCGTTAAGGCATGTTGATTCAATGTGTCATCTGCATAGTCCAAAGAATTAAAATCATTATCTATCGT
ATTTAAAATATCTTGAAAGACAGGAAGTAATGTATCAATTTCTTTAATGAATCCTTTTTTATAAAATTTA
CCTTCTAAAATATCTTTGTTTATAATTCGGTATAATAAGTTAGCAAAAATTTTATTGTTTTTGTATTTTT
TTGTTAAGTAACGGTAGGCTTCATTTTGCCATTTTATACGATTAAGCACGGTAGATGCTTCAGATTTTAC
TAAAGAAATATTTTCGTCATAACGATTAGCACAATAAACAACGTCTTGTGTGGTACTGATATTTTTAGTG
TTAAAAAACACTTCAGCGAAAAATTGTAAATCTTCTCCAAATATCATTTCTGGGAAACGAATATTATTTT
TTTTGATAACACTAGATTTCATCATCCTACCAGCAGGCGCTAAATGATAAAATGATTTTCTAAAATTTTT
CAAACCAATTTTATTATATGCAATTTTAGATAAGGCAACACCACTACGTGCAATACGATCACTATATACA
TATTTTGTAAGACCTGTAGCATAGTCAGTTTTATTTGATTTTAAAAGCGTATATAAATTTTCCAAGGCAT
CTGAAGGTAACCAATCATCGCCATCTACAAACATAATGTATTTACCTTTGCTTAAATCGATTGATAGATT
ACGAGGTTTGGCAGGTGTTCCTGAATTTTCATCTAATTGAACAAATTGATAATTAGAAAAACTTTCAATC
TTTTTAGATATAATATCAAGCGTATTATCTGTGGAACAATCATCTACAATGATTAATTCAAAATCATTTT
TATTCATTGTCTGTGCCAATATATTATTTAACGTATTTTCAATAAACTTCTCTTTATTGTATGTACTTAT
AAGTATACTTACTTTAAATTTATTTGTTACTTTATTACTTTTTATAACTTTCATTTCATATCCCTTTCTA
TGTTCATAAGATTTATAATTTGATGAAATTTTGTAATTAGCCTCTAGTTGTGTAAATATAAATAGTTGCT
TTTTGTGTTTTGTGACAACAATTAACTTTTGTTATTTATTATACGATTAAAACCAGTAATTATGGAATAG
TTTTTAAAAGTTGTATAAATTGTGCAATTTTTTTTGGGGGTGATTTTAAAAAGTAGCTTGTGAATAGTAG
TTATTTTTATAGTAGTGGGGGCATAGCGCAACTTAATGTATTTTTCAGTAAATACGTCTTTTATGCGGTT
TTCGTTCTCCTACAAAGTCAAAATATAGCTTCCTTGACGTGTGGTGTCAAGGAAGCTATATTGCTTTTCG
CTATATTAATAGTGAAATGAATTTGATTAGATGGAAAACAGTAAATTTATGATGATGGTTTACTTCTGAA
ATATTGAGTGAGATTATTTTTAAGTTTTGGTTTTCTAGGGACAGGTACGATATAGTTTCCATTTGGAATT
TTAATAAGTAAATGAATAACTAGTACAGATAAACCGACGATAATGATGTATGAAAGACCATATAACAGTA
TGCTATCTCTATTATCAAAAATTGAAATTTTTAATACAAGCCATTTTACTAAAGGATGTACTAAGTATAT
CCCCATAGAGTAATTACCAATTAAAGTTAATGTTTTCATAAGTAATTTATTTTTTCTAATTAAAAAATAA
AAATAAATCAAAAGAAAATACTGTTACAATGTTGGCACGAGGGAAAACTTTAGAACAATTGAATCAAAAA
GGACTAAAACTTAAACATTTATTACAAAGAAAGACGACAATTGAATATATACCAACGATCAACACACTTT
CAGAACAGGATATATATGACGTGATTTTTGTAACGATGAAGTATTCAGATTTTTATAATGTGGTTCCAAC
ATTAGCTGAAAATAAAAGTCAAAATATTATCTTTGTTGGAAATAACATGTGCCATTAATAATGATATAAA
GTGGTAAACATATTTATATAAACTTTTGTTCACTTAATCTGTCCCCTTACTGTTATTTGTGTAAAAAGTT
AACGCTAACGTATTTATTCAATATTATATACATGTGCTATTTAGTATAGCAATATATTTTTCAAGTAAAA
ATAAAGAAAATTTTTAAAGTTTTAGATTCACGGTATTTTTTAATAATAAAAATAATGATATATCAGAGAT
TAGGAGGATGAAATATGCAAAAGAGAAATGATTTTATAGTTAAATTATTAGAAAAAGCATCGATCCAAAA
CGGAATGCGCGTACTGGACGTAGGTTGCGCTACGGGCGAGGTTACTCAAATTGTTGCAAATAAAGTTGGT
GACCAAGGTGAAGTAATTGGTGTGGATATGAACCAAGATATGCTTCATATGGCTGAAGAAAATAATCAAT
TTGAGAATGTAAAATATATTAAAGGTGATATTTATAATTTGCCTAAAGACATTGGCAAGTTTGATGCAAT
TGTGGGTAGAAGAGTTTTGATGTATTTACCAGGTGCATATGAAGCTTTAAATGTATTGAAAGGTCATTTG
AAACCTAATGGCATATTCTGTTTTCAAGAAAGTGATGCTATTAATGGCGGTGTAGGCGCAGATAATTTAC
CAATGCATCAAAAAGCGATTCAACTAGTATGGAAAACTGTAGAAAGTGAAGGTGGCGATATTCATATTGG
CCAAAAACTTTATATATTATTTCAAAAAGTAGGCGTAGTGCCTGTAGAATTTATCTCAGAAGCAGTGATT
CAAACCTCAGACGATAATGATTTGAAGTGGCTTATAGATATCATGGCTACCAGAATGAAAGAACGTCAGG
TAGTTAAATCATCTTTTTCTATTGAACAATTTTTAAATGATCTAACAAATGAATCTGAAAAGCATCACAG
TGCTTTTATAAGAGATATGGCATTTGGCATTTGCGGTAAAATTTAATGAATCAGCACTTTAAATGATAAA
TAATAGGAAAAGTTTCTAAGAAAAATTAATAGCAACAGTGAATATATTTGAAAAGTCTTTACAATAGATG
AATGATAATAAGGAGCGGATCATTCACTGTAACTATAGACTTATACAAGCGTTAGGTAAGTATACGGTTT
GTCTGAAGTTAGACTGAACGTAGGATAATGTACAATAAAAAAGCTAATTTCATACAAGGTGAAATTAGCA
TGTAAGTTATCATTCCATAAAGTTGATCAAACAATTTTTCGACATTAATTTCTTGTTGCGAGTAAGATAC
AATGTTATAAATATCTTTCTTTTCAATTAGGTGATTTTTCATGCGATGAAATCCTTTCATGATGTCCAAT
TTTAAGCAAAAAGAGTAATACAATTAATAAAATAAATGATGGTAACCAAACAAAGTTTAAATTTAATATG
CTTAAATAAATACATAGCGCGAGAATAGGGAGACCTAAAGCATTTCCCAGGGAATAAATGTGTTTTACAG
TATGGCTCGCATAGGTTGTAACAATCATTTTTCTGAAAATAATTCTAGCACCACCAAAAGTTAAACCGAA
TAGTAACATTAAAACTAATTTAAATAAGAGTATATCTTCTAATACATACCATGAGATAGTGATTACAATA
CTGAGGATGAATAATAAATGCATCCACTTACTTGAAATAAATTTACTAAATAGTACACCAATGATAGCCA
TGCCTATACCTAAAACACTGTCTAATAGCGCGACTTCATGAACTTCACCGCCTTTATAAGTTGTAAGCGT
AGGTAGCATAAAGTTAATTGTTCCCAATATTGGCCACATCAGCATGCTCATAAAATAATGTATTAATTTT
ACAGATGACTTGGGTGGAGATGATTCGTTTATAGAGGTAAGATGCATCATCTTATTTCTACTTCTAATTG
CTAAGCAAAGAATTAGGTAGGCTAAACAGATAAAACGGTATAATGCAGTGATTATTAAATAATTAGTCAT
GATGCGCATCACTACAATCAAAAATTTTAGATGCCAGTTCATTGGCTTTATGAATATGTTTGAAAGTTTT
TGTAGTCGATAATTCAGGCCAGCTAAACTACACAAGTCCTTCACGACTGCTCCAATTTTCAGGATCGGTT
ACATTGTCTCCAATACCCTTTAATAAATTTACTTTTTTTATTTCAGAATCATTGGCTATATCAGGATAGT
TAATATTTTGTATCTTACCTTTTTTAGCTTTCATAAAAGCGATAGCAGACGTACGTTTTGGTGTGAATAT
ATCTGCTGATTTAACTTTATTATTAATGTACATAGAAATATGGAGTTGATAAGGGTTCATATCATAAGCA
TTTTCAACTAAGTCCATTATAGCGTCACCACCAGGTCTAGCAGCAGCTTCTATGACATAGAGTTGGTCGC
CTTTGATTTTTATTTCCACATGAGCAACGCCTCGCGTAATACCTAAAGTCTGACACGTGCGGATTGCAAG
GTTTTTAATATCTTCATTTTTATATCTGTGACTTGGGACTAAATGACCCATTTCAGTAAACCATGGTCTG
GGAGATAAATATTTTTCGGTAACTGTAATGACCTCATAAAAATGATGACCACACAACACTTCAACTGAAA
CTTCGTCATGACTATCAATAAATGTTTCAATCAGAAATTTATTTTTAGATACATGAAAGGTATCAGCATA
AGTCTCCATAATTTGTTTCGATTTTCTATAGGCATCCATGCATTCTTTTTCGTTATTTGCTAAGTAAACC
CCATCACTGCCTCCAAAATCCATTGGTTTTATAATTACTGGGAAAGTAAATTCTTTGATACATTCTTTCA
ATTCTGTTGCATCATTAAATTGTATCGACTTTGCTGTAGGAATGTTTGCTTTTTCAAATAAGGATTTCAT
GATGTGCTTGTTTCTGCAAGCTTTAATAACCTTTGGTTCAAGGTAAGGCAAACCGTAGTCTCGATTTAAT
TGATTAGCTACTTCTAATGTCCAATCATTTAAGGGGACGATGCTTTTTGGTTCGTACCCCTGAATTTGAT
AATATGCTATCTCTTTCTTTATCTCTTCATAGCTTAAAGGATTGGCATCAATGCAAAAATCAAAATACGC
ATTGTACTTATATTTTGCATTTTGAATTGCTGTCCATATTTGAAAATCACCGATTGCTTTGCCACCAGCG
TAAGCATGTTCTCTTAAAAACTGATCTGCACCTAATAACAATAGATATTCTGTCATATGAGCTTCCTAAT
TTTTATGAAATGATTAATATATAAAAATAATACTATATAAAATTATATTTGGAATATAGTTGGAATGAAT
TTTGGGAAATATGAATTTTATTAATTTGAGTATTTTGAATTGGTTTGAGAGAAGTGTAATGAAATTCGAA
GCATGATTAAGAAGATTGGAAATATAAAAAAAGACTAATTCGCTCAAGCGAATTAGTCTTTTTACAATTA
AGAGTGGGGGTCGTTCTAAACTCTCAATTGAAGCCCTACAATTGTTAGTTGTTTTTAATATTCGATATTC
GGTGCTTTATTCACGTGTTTTTGATAACGTTTTAAAGCGCAAAAACCGATAGCGCCGATTACTGAAACTA
CTAATAGTTTTTTCATTTTTTTCACAATCCTTTAAAATTATTATGCATTAAACTACTATTTACTATAATA
GTTTAGGTTTAAGCTTTTAGAAGTTTGTTGACGTGTACGTCTCATTAAATCAGGATCTTCAATTAATGAT
TGACCATAAGATGGAATCATTTTTTTGATTTTTGGTGTCCATTCTGATTTATATTCAGGGAAGTTTTTCT
CTAATACTTCTAATGCAACTGATACTGAAGTAGAAGCCCCTGGAGATTCACCTAATAATGCAATTACAGT
ATGATCTTCAGAATTAACCACTTCTGTACCGAATTGGATAAAGCCTTTACCGTTTTCAGGTGTATCTTTG
ATTACTTGAACACGTTTACCAGCATTGTATAATTGCCAGTCTTCGTCACGTGCTTCTGGGTAGAATGTAC
GAAGATGGTTCATAGTACCTTCTTTAGTCATCAAGATTTGATCAATTGAATATTTAATTAATGGTAAGTT
TTTAACTGCTGATGCTAATAAAGTTGTGATGTTATATGGTTTAACAGATTTAAATAAATCTAAATTAGAA
CCTTGTTTAAGGAATTTAGGTCCAATACTAGCGAATGGTCCAAATAGTAATGTACGTTCACCATCAATAT
AACGTGTATCTAAGTGAGGTACAGTCATTGGTGGTGTACCTTGAGGTTCTTTACCGTATACTTTAGCATC
ATGTGCTTGTATAACATCTGGATTTGTACAGATTAAGAATTGACCAGTGATTGGGAATCCACCTAAGTGT
TTACTTTCAGGAATTCCTGTTTTTTGTAATAGTGGAATTGCGCCACCACCTGCACCAATAAATACATAAT
CAGCTAGTTGTGTTTTTACACTACCACTGTTACGTTGACGTACTTTAACTTCCCATTTACCGTCTTTACG
TTGGTTAAAGTCCATTACTTCGTGGTTGTATTGAACATCTACATTAGGTTGTTTTTCTAAGTTTTTGGCC
ATTTTACGAGTAAGTTCACCAAAGTTTACGTCAGAACCTTCATCAATTTTACTAGCTGCCATAATGTCAC
CTGCACTATGACCTTGCATCATTAATGGAATCCATTTTCTCATTTCTTCAATATCTTCTGTATATTCGAT
ATTGTCGAACATTGGGAATTCTTTCATAGCTTCATAACGATCTTTTAAAAATTGAACGTTATTTTTACCT
CTTACAAAACTAATGTGTGGTAACGGACGAATAAATTCTTCAGGGTTACTGATTGTTTTGTTTTGAACTA
AATGACTCCAAAATTGTTTTGATAATTCAAATTGTTCATTGATTTCTTTCGCTTGCTCAATGTTAATTGA
ACCATCTGGTTGTCTAACTGTATAATTCAATTCACATAAAGCAGCGTGTCCTGTACCAGCGTTATGACGC
TCGTGAGAACTTTCATCACCTGGACGATCTAAACGCTCGTATAATTTAATATCCCATTCTGGTGCTAATT
CTTTAATCATTGTACCGAATGTAGTACTTAATACCCCAGCGCCGATTATTACAACGCTTTTTGACTCTTT
GTTAGTAGCCATTATCTAATCACCTTTCCTTATCTCAACTTGCAACTATAGTATAATACTAAATCACCTA
TCATTAAAATACATATTTTTTATAGGTGCCATTCTAATATGGAATCTTTTTTATTTCTACTATTAAAACA
TAGAGAGAAATAAATTTTTTAAATATCTTTTTTGTTATCCAATTGATGTATAACTTCATTTAAACAGAAA
ATTTACAAACATTCCATAATATAGCATTGATAATTAAATATAGAAAAATTATAGTTCTATGTAATTTTAC
CCCGATCAATCTTCAACAAACACGACTATCAAAATATTTGTACATTTATTTATTCACGCACGTGCGTATG
TACACGTGCGTACATATTAAAGTAGGAAAGTTTAATTTTCTAATATCAACATTGAGCAACTGGAAAGATA
ACAGCTATTTTAAAAACTTCCTATATAATAGTTATCCATATACACGCAAATTATCCAACTTTCACATGTT
CTAACCATTACTTTTTTCTATGGGTTAGATAGATAATATGTATTTTATATATATGTTGCAGCGTTTTATA
ATAAGTATGTAATCAATTTACAGCGCAAATCATTCGTTATGACATGCCATGGTATAGGACTAAATGTGAA
CGGCGCTAATTTAGAGTATTAAATATGAATTTTTCATAATAATGTAATGAGATTAAATTTTTAATACATT
GTTAAGTGAATAATTTAAATTGCTTGCAATGATTAATGATTTTTTGCATTAAATGTTGAAAGGAAATGAA
TGTAAAATGGCTGACAAAAATTATACAGCAGCAAATATGGTAATAAATACTTTGAAAAATAATGGTGTGG
AATATGTATTCGGTATCCCAGGTGCTAAAATCGATTATTTATTCAATGCACTTGAAGATGATGGCCCAGA
ACTTATTGTAACGCGTCATGAGCAAAACGCGGCAATGATGGCACAAGGTATTGGACGCTTAACAGGTAAA
CCAGGTGTTGCCTTAGTAACAAGTGGCCCAGGGGTAAGTAATTTAACGACTGGACTTTTAACAGCGACAT
CAGAAGGAGACCCTGTATTAGCATTAGGTGGCCAAGTTAAACGTAACGATTTATTACGTCTAACACACCA
AAGTATTGATAATGCAGCATTATTAAAATCTTCAACAAAATATAGTGAAGAAGTTCAAGATCCAGAGTCA
TTATCAGAAGTTATGACAAATGCGATGAGAACTGCAACTTCAGGTAAAAATGGCGCAAGTTTCATAAGCA
TACCGCAAGATGTTATTTCTGCACCGGTTGAATCACAAGCGATTGCACTTTGCCAAAAACCTAGCTTAGG
TGTGCCAAGTGAACAAAATGTTAATGAAGTAATTGAAGCGATTAAAAACGCGAAATTCCCTGTATTATTA
GCAGGTATGAGAAGTTCAAGTTCAGACGAAACGAATGCAATCCGTAAATTAGTTGAAAAAACAAATTTAC
CAGTTGTAGAAACATTCCAAGGTGCGGGTGTGATTAGTCGTGAACTAGAATCCCATTTCTTTGGTCGTGT
TGGTTTATTCCGTAACCAAGTCGGTGACGAATTATTAAGAAAAAGTGACCTCGTTGTTACGATTGGTTAT
GATCCAATTGAATATGAAGCGAGCAATTGGAATAAAGAATTAGATACTAAAATTATTAATATAGATGAAA
TTCAAGCGGAAATTACAAATCATATGCAACCAGCAAAAGAATTGGTTGGTAATATTGCTGGCACAATCGA
ACTTATTTCTGACAAAGTCGATGAACCTTTTATCAGTCAAAAACATTTAGACGAATTAGAAACTTTAAGA
GCGCATATACTTGAATCAACTGGTATCAAACCAACACATGAAGATGGCGTGTTACACCCAGTTGAAGTCA
TTAAGTCAATGCAAAAAGTATTATCAGATGATACAACAGTAACTGTAGACGTAGGTAGTCACTATATTTG
GATGGCACGTAAATTTAGAAGTTACAATCCAAGACACTTGCTATTCAGTAATGGTATGCAAACGTTAGGT
GTTGCGTTACCATGGGCTATTTCAGCTGCTTTAGTACGTCCTAATACACAAGTTGTATCCGTTGCTGGTG
ATGGTGGTTTCTTATTCTCAGCACAAGACTTAGAAACTGCTGTACGTAAAAATCTTAATATCATTCAATT
AATTTGGAATGACGGTAAATATAACATGGTTGAATTCCAAGAAGAAATGAAATATGAACGTAGTTCAGGC
GTAGACTTTGGTTCAGTAGACTTCGTTAAATATGCTGAATCATTTGGCGCTAAAGGCTTACGTGTAACAA
ATCAAGAAGAATTAGAAGCGGCAATTAAAGAGGGATACGAAACTGAAGGACCAGTATTAATTGATATCCC
AGTGAATTACAAAGATAATGTCAAACTTTCAACAAATATGTTACCTGACGCTTTTAACTAATATCGAATC
AAACGGCGAAAATGATTAATTATTTATCAAAATAGGAGTGAATAAAGTTATGACTAACGTACTATATCAA
CACGGCACACTAGGTACATTGATGGCAGGCCTTTTACAAGGTACTGCTTCAATCAATAATTTATTAGAAC
ATGGAGACATTGGTATTGCGACTTTAACAGGTTCAGATGGTGAAGTGATTATCGTTGATGGTAAAGCTTA
TCATGCCAATGAACATAAAGAATTTGTAGAATTGAAAGGTGACGAATTATCACCATATGCAACCGTATCA
AGATTTACACCTGATAAAACGTATAGCACGAGCAATAAATCTTCAGCAGAAGTTTATGATGAAGTTAAAG
AAAAAATGTTAAGTGAAAATTTATTCTCTGCTGTTAAAATTTCAGGAACATTTAAAAAAATGCATGTACG
TATGATGCCAGGACAAGAACCACCATATACAAGATTGATTAACTCAGCGAATAGACAACCTGAACAAATT
GAAGAAAATATCAAAGGTTCTATTGTAGGCTTCTTTACACCAGAATTATTCCATGGTATTGGTTCAGCAG
GTTTCCATGTTCATTTCGCTAATGATGACCGTAATTTTGGCGGACACGTATTGGATTTTGAAGTTTCAGA
TGTTACGGTAGAAATTCAAAACTTTGAAACATTTGAACAACATTTTGCAGTCGATGATGAAGCATTTACA
AATACGGATATTGACTACAAAGATATTGCAAAAGAAATAAGACAAGCAGAATAAAGGAGTAGCGAGCAAA
TATGTTAGTTGAAAGTTTTAACCCTTTTAATAATCTGCTACTTTCAAGTATTGTAGCCGCAATACCAATT
ATATTATTTTTATTATGTTTGACTGTATTTAAAATGAAAGGTGTTTATGCAGCAATTACAACGTTAATCG
TTACAATTATTGTTGCTATGGCTTTCTTTAAATTACCAGGAAGTATTGCAGGCGGCGCTACTTTAGAGGG
CTTTTATCAAGGGATTATCCCAATAGGCTTTATTGTAATCATGGCAGTTTGGTTATATAAAATTGCTACA
AAAAGCGGCCAATTTGCTATTGTTCAAGATAGTATCGCGAGTGTCTCACGAGACCAACGTGTTCAATTAT
TATTGATTGGCTTTGTATTTAATGGATTTTTAGAAGGTGCTGCAGGCTTTGGCGTACCTATTGCCATTTG
TGCGGTACTATTAACACAATTAGGTTTTAAACCTTTGCAAGCTGCGATGTATTGTTTAGTAAGTAATGCA
GCAGCAGGTGCTTATGGTGCGGTAGGTATACCGATTGCTATCGTGGATACTTTGAATTTGCCAGGTGGTG
TAACAACATCTCAAGTAGCGTTAATTGGTAATTTAACGTTAGGCTTTATTAGTTTCGTTGTGCCATTTTT
ATTAATGTATATTATGGATGGCTTTAAAGGTGTGAAAGAAACTTTCCCAGCCACTTTAGTTGTGGCAGTT
ACTTTCACAGTTTTACAAGTGCTTATTGCAGCTTTTGCTGGACCAGAGTTGGCTGATATTATCCCTGGCC
TTGTAGCAATGATTGCATTAGCATTGTTCTCAAAAAAATGGCAACCTAAAAATATTTTCAGAATTAATAA
AGATGAAAAAGCAGATGCCGTGCCTAAACATTCTATTGGACACATCACTTATGCATGGAGCCCGTTTATC
ATTTTAACGATTGTTGTGATGATCTGGAGCTTACCAGCATTTAAAGGTTTATTTGAAAAAGGTGGTGCCC
TAAGTGCACTTGTTGTGAACTTTAATGTGCCGGGTACGATGAATGCTGTGACTAATAAACCGAATGAACT
GACATTCAATTTCTTTGCTCAAACAGGTACAGCGATTTTAATTACAGCGATCATTACAATTATTATTGCG
AAAAATATGAGCTTTAAAACGGCTGGTCATTTACTGGGTCTCACAGTTAAAGAATTATGGATTTCAGTGT
TAACCATTTGTTTCATTTTAGCAGTATCTAAAATTACAACATATGGTGGATTAAGTAATGCTATGGGACA
AGGCATATCTAAAACAGGCGCTGCCTTCCCATTATTGTCACCACTACTTGGTTGGATTGGTGTATTTATG
ACGGGATCCGTCGTAAACAATAATTCATTGTTTGCGCCAATTCAAGCCTCTGTTGCTGAACAAATTGGTA
CAAAAGGTTCATTACTTGTTGCAGCTAATGTCGCTGGTGGTGTAACTGCTAAGATTGTATCACCACAATC
TATAGCTATCGCTACAGCAGCAGTTAATAAAGTAGGTAAAGAATCAGAACTGATGAAAATGGCAATGCGT
TTCAGTATCGGATTGTTAATTCTCGTTTGTATTTGGACATTTATTTGTAGTTTATTTATTTCATAAAATG
AATTTGAAAAGACCGAAATTAAAGCATATCATGCTCGCTACTTAGCTATATGAGCATGTATGATAAGTTA
AAAAGTTAGTGGAAATACCGCATAGATTATTTCCTGGAAAATATTTATTATAAAACCAATTAAAAAACAC
TAAAGTCGATGGCGTTTTGTCATACGACTTTAGTGTTTTTTGTGTTCCTCAAAGTTTTGCTGTATATAAA
GTATTATTTATGCTAAAGATTCCCCAATCAATTCTATACACATTTTCAATTTTATTTGGACAAAAATGCT
AACTGCGATACACCAACTCTAACTATAAAAATTGTGTTAGTTATCGCTTTTTAAAATTAAATATAGGTGT
GGCTAGCAGTGGTTTAGTTAAATTGTTTAAGTGTTAAGTCAATGAATTGATCACTTGCTTTTGTTAAATT
TTCTAATTTGTTATAACCAATCACTACTGTGTTTGTAAATGATTGATTTAATTCAACGTAAATGGCGTCA
CTATTATGTTCAGTAGAACTACTTGGTATAAATGTGAGGACGCCTGTAGAAATTGCAAGGCGATCGGCAT
TGTCTACGTTTGAAGTTTCTAAAATAATATTAGGGTAAATGTTGTATGTTTCTAGAACTTTATTGATGAT
CTGTTTAAGTCCGTATCTATCTTTTAGAATGATAAAGTGATCGTGAGATATGAGTGACATGATTTCATTG
GAATTTAATTCATTTTGTTGGATTCTTTTATATAAATGGTGCTGAGGTGGCACAACTAAATATATCGGTT
CCGTATAGATTTGAGTGTATTGAATATTTTTATTCCATAATGGTAGTGTATTTAGACATAAATCGACTTT
ACCCTCTAGTACTTGTTTTTCAATGTCTTGGGAATTACCTTCGATTAAGTTAATTTTAATATTAGGAAAA
AGATTCATAAATTTAGGCAGAATTTTATGTAGTATATGGAACGCTAATGTAGGTGTAACACCTATGTTTA
AAAAACCGGAATTCAAGTTTGAAATATTAGTGATTTTTCGCGTTACATCGTGATAAAGTCGCTCTTGTTC
TTGTAGATATTTATAATAAAGTTGACCTTCGGGCGTAAAGGTAATGGAATGTTTTTTACGATTAAAAATA
ATGATGTTCCACTCAGTTTCAATATTTTTGATAAAACTACTGAGATAGGGCTGGGAAACATAGAGTTTAT
TGGCTGCCTTGGTTATTGTTCCTTCATTGATGATCGTTTCAATATATTTATAGTTACGGTTAATAAGGCT
CCCTACTTAATGACATAAGTAATTACTTATATGTTATATATACTAAAAACTATTTTACATTTAGTCAATA
TGAGCAGACAATATATATGTTGCGTTTAATTCTTAAGGGGAAGGCACTGTAACTAGAAAGGAAGTCAATT
TTTTATGGAAAATAGTACAATGTATATGGAATGAATTTGGACAAAAAATTTCACGATGAATTTTGTAGTT
AACTTTTTGGTTAATTTGAATATGTATTTACTGATTGTTTTAATTGCAGGCTATGCGCAGTCTCAATTTA
ATGCCTCAGATAGTTCGGCTGGGCTGGTAGCAGGTTTATTTATAGTCGGATCACTGATGGGTAGATTTGT
TATGGGGAAATATATCAATAGTTTAGGACCTAGAAAGGTACTCTTAATTGGAACTGTATTATTTACAATT
ACGAGTGTTTTTTATTTTGTAGAATCTTCATTATTATTTTTAATTATTGTTAGAATCATTAATGGATTTT
CATTTGGGCTTTGTACAACTTCAACTGGATCAATAGCAGGGTATATAACACCGGAAACTAAAAAAGGTGA
AGGTATCAGCTTTTTAGTTTGAGTATGGTGCTTGGTGTAGCCATTGGCCCATTTTTAGGTTTATTGTTAA
TGCAACAATATTCAATAGAAGTCATCTTTGGACTTAATCTTGTATTGAGTTTTATTTCATTGATTTTGGC
AATATTTATGAAAGTACCTTTTGAAACAATTGCTAGAACAGCAGAGGATAAAGGGTTTAAGGTTTCAGAT
TTTATCGCGAAAGAAGCCATTCCAATTGCCATTATCGTATTTATAGCTGGTCTTTCTTATTCTTCTATTC
TTAATTATATTAAAGTTTTTGCGCAAGAGAGAGACTTAATTACAGCTTCAAGTTATTTTTTCGTTGTCTA
TGCAATCGTCTCAATTTTTTCAAGACCAGTTTGTGGTAGATTAATGGATGCAAAAAATGAAAATATAGTT
ATATACACTAGTATTATATTTCAGGCTATCTGTTTCTTAGTTACTGCATTTTCACATTCAGCATGGATGT
TATTAATTGGTGGTGCTTTATTAGGATTAGGTTATGGTAATATCACGTCTACATCTCAATCGGTATCTGT
CGAAGTCGTACCAAAAGAAAAAATTGCGCGAGCAACCTCAACATTCTTTATCGGTTTAGATTTAGGCTTA
GGATTTGGGCCCTATATACTAGGTTTGTTTACTAATCAGATCGGGTTAGGCAATATGTATATAGTAATGG
CTGTATTATTAATTGTCACTTTCTTTATCTATCACTTCATACATGGTAGAAAAAGAGTGTGTCAAAAGCA
TAATCATGCCCCTCGTGAAATATTGAATCCATTTTCAAGAATTTGAATTATTTAATTAACATATGCCCCT
TTCAATGATGGCACATATAAGTGCAAACTTGAGAGGGGATTTTTATATATTTTAAATGGTTACACATAAT
ACAGCTGCTAACAAATTGATTAAAGCCTGAGCATCTATTTATGTTATACAAGCGCAATCAGTTTACGATA
TGTACAAAGCTGTAATTTTAGTTGTTTAGTTGGTAAACTGAATATACCGTAGTTGTTAATACAAATACAT
AAAAATTATAAGATAAATGAAAGGAGGTTGTTTATGTTTTTAGCATGGAATGAAATAAAGCGTAACAAAT
TGAAATTTAGTCTGATTATCGGTGTCTTAATTATGATTAGTTATTTGCTGTTCCTATTATCAGGTTTGGC
AAGTGGTTTAATGAATATGAATAGAGAAGGTATTGATAAATGGCAAGCAGACGCTATCATTTTAAACAAA
GATGCGAATCAAACGGTTGAACAATCAATGTTTGATAAAAAGGATGTTGCAGATACATATAAAAAACAAA
CAACGCTAAAGCAATCCGGTGTCATTGTATCTAATGGAGATAATGAAGAAAATGCATTGCTATTTGGCGT
AACAGATGATTCTTTTCTCGTGCCGAATATGATTGATGGAAAGAAATTTAATGCTGATAATGAAGTCGTT
GTTGATGAAACGTTAAAAGAAAAGGGATTCAAACTAGGTGATACATTATCGCTATCACAATCCGACGAAA
AGTTAAAAATAGTTGGGTTTAGTGAAAGTGCTAAATATAATGCTTCTCCGGTACTTTTTTCAAATAACAA
AACCATTGAAAATATTAATCCGTCATTAACTGAAGATAAGACGAATGCGGTTGTTGTAAAAGATAAAGAT
TGGCAGTCTAAAGATTTAAATCATAATTTAGAAGCGATTGGTATCGAAAGTTTCGTTAAAAACTTACCAG
GTTATACAGCGCAAAACTTAACGTTAAACTTTATGATTTCATTTTTATTTATCATCTCTGCTACAGTTAT
TGGCATCTTTTTATATGTCATTACATTACAAAAAACGAATTTATTTGGTGTATTAAAAGCACAAGGCTTT
TCAAATGGTTATTTAGCCAAAGTAGTGTTGTCGCAAACGTTTATCATTGCCTTGATTGGTACGGTCATTG
GACTGGTATTGACCATAATTACAGGAGCGTTCTTGCCGAGTGCGGTACCGATTAAATTTAGCGCCACAAC
ATTATTAATTTATGGGGTTGTCCTTATCGCTGTTTCATTAATAGGTAGTCTATTCTCCATATTAACGATA
AGAAAAGTTGATCCACTGAAAGCGATAGGGTAAATGAGGAGTGTATAATAAATGCTAGAATTTAAAAATG
TCACGAAATATTTCCAAGATGGAAACCAAAAAATAGAAGCTGTGAAACCTACCTCACTAAAATTTAATCA
AACTGAACTCATTGCAATTATAGGACCTTCAGGATCTGGGAAAAGTACTTTCCTAACTATGGCGGGCGCA
CTTCAAACACCGACGTCTGGAGAGATTCTCATTAATGGTAAGGAAGTCTCCCAGATGTCTCAGAAAGCAT
TAGCAAACACGCGGATGCAGGAGATTGGCTTTATACTTCAAGCAACTAACTTGGTGCCTTTTTTAACGGT
GAAACAGCAGTTTAAATTATTGGCTAAACAAAAGAAAGATGTATTAAGTCAAACTGAATATAAGCAGTTG
ATGTCACAACTCAATCTCGAAGCAATTGAAAATAAACTGCCGAGTGAAATTTCTGGTGGGCAAAAGCAGC
GTGTAGCCATTGCTAAAGCGCTATATACACAACCTTCGATTATTTTAGCGGATGAACCAACGGCTTCGCT
TGATACACAAAATGCGATGGAAGTCATGGAAATTTTAAAAGCACAAACATCAGAAAAAAATAAAACGTGT
ATTGTGGTTACACATGATGAACGACTTACATCCTATTGTGACAAGGTTTATCATATGGAAGATGGCGTGT
TAACACATACTTAAATAACGGTTTAATATGGGTACGGTGATATTAAATTATTGTGAAAGTTAAAGTTATA
ATCTCTAAATAAGGGGATGAGCATAATCAAACATAGGCATGAAATGGAATTGTTATGGAAAGCATATAAA
TATGAGGTCATGTGGCATAGTCAACAAAGCTATAATGAGATTAGAGAAATGCTTAAAGGGCAATGTGAAT
ATAGAGATGTTGAAGAAGCAATTGATCATGCACTGTCCATACAGCCTAGCAAAGGTTCGGTAATCAATAC
ATTTAGCCATATATGGGGTTATTTTAAAAAGTTTTGTAGCGCCTCAGAGAAAGCATTATTTAAAAAGCTG
AAGGCACAATACTTACTAGATCGAATCGATACACATACGCTCATTTTCTTTATCTATTGTATGACAAGAT
ATTATGATGTTACGTATCTCAAGGAATCCACATTAATCAAAAATTTTTCAATCGCAAATAAATCATTTAA
ATAGGATGATTTGCTAACGCGATGGTTGATTCAAGTTTATGATATACGCTGTGTGATTTAGTCGATGGTA
TGGGCGATAATTTTAATGTCATTACAATATAAAGTTTCTTAATCATAACGGTTGGTGCATATGAAGCATC
AATCGTTATTTTTGTTTTAAATTTAAAAAAAGTTGTTTCATATACTGTTTATATAACTAATTGACTCTAT
AATAATGGAATGGTAATATTATCCCTATTAATCCAATCGGAATAATAAGTGTGTGGAGGGATAAAGATGA
AAAGAATGAAATTAGGATATTTTTTAACTGGTTTTGGTCACCATGTTGCGAGTAGTAGACACCCAGATGC
ATTAGAACGTGGGGGTATGAATTTAACGAAAACCATTGAACAAGCAAAAACGTTAGAGCAAGCTAAATTT
GATTTTCTATTTGTGTCTGATAGTTTATATCTTGATAACAAGACGCATCCAGATATGTTTACGATGTTTG
AGCCAATTTCTTTAATGTCTATTGTAGCTAGAGAAACTCAAAATCTTGGATTGATTGTGACAGGATCTAC
TTCATTTTCAGAACCATTTAGCCTTGCGAGAATCTTTTCGTCTTTAGATCATTACAGCAATGGCAGAGCG
GGTTGGAATATTGTTACATCAGGTATTAATCATACAGCGAAGAATTTTAATGGCACTACGAATGCAAATC
ATGATTTACGCTATGATCAAGCCGAAGAATTTGTGAATATTTCTAAGCAATTATGGGATTCTTGGCGTGG
CGTTAATACGGAACATCTTCATGCTGCAGGAGGCTTTTTTAGTGAAAAAGAGCCAGAACCAATTAATTAT
CAGGGGGAATTTTACAGTGTAAAAGGCCCATTAAATATTGAAGCATCACCTCAAGGTTATCCATTACTTG
TACAAGCAGGTTCTTCAGAAAAGGGTACAGAATTTGCGTCGAAACATGCAGAAGTTGTATTTACAGCGCA
AAATGATATCAACGATGCAATCACGTTTGCACATAATTTGAAAAATAAAGTTGAACAAAAGCACGGAAAT
GCACATGAAATTGTTATTATGCCAGGTATTTTTCCATTTATTGGAGAAACACGCGAGGCAGCGGAAGCGC
AATTCCAAGAATTACAAGATCTCATTGTGCCAGAGATGGGAATAGAGTTATTATCTTCTTATTTAGGTGA
TACAGATTTAAGTCATTACGATTTAAATACACCGTTTGAAAATATTGAAGTAGAAAAAGGAAACAATATA
CAAAGTCGTGTAGACTTAATCAAAGATACAGCGAAGAAGAATGAATATACTTTAGAAGATGTAATGAAGC
ACGTTGCTGGTGCAAGAGGGCATCATATCGTCGTTGGTACTGCTGAAGATGTAGCGGATAGAATGGAAGC
ATGGTTTACAAGTGGTGCAGCAGATGGATTCAATATTATGCCACCGCTCAATCCGACGCAGTTTGATTTA
TTTGTCGATAAAGTGATTCCGATTTTAAAAGAAAGAGGTTTGATTCAAGCGGCTTATAGTGAAGGGACTT
TACGTGAAAAGTTGGGATTAAATCAAAAAATACATAGTTAATATGGATAGATAAAAAGCTAGAAAAAGTG
ACGACATCGCATCCATTTCGATATTAATTAGAAGGTATTTGCATATAAAAAATAAACAAAAAGAGAACGC
ACCGTTTAAAAGCGCGTTCTCTTTTTTATATGTGCAAACGCAACATATAACCTTTAGTCAACTTCATTAA
TCACGAATCGCGTTAACTACATCAACCATGTCATCGTGAATAACAACATCTGCATCTCGATCATAGGGCG
TTGCATCCTTATTAATGATAATAAGGTGTTGACCTTCAAAATAAGAAATGAGACCTGCTGCAGGTTGAAC
TACAAGAGAGGAACCTAAGACGACTAAGGTGTCAGCTTCTTGAATTTTTTGAATCGCATTAGAAATAGTC
TGTTGATCTAACATTTCACCGTAAAGTACAATATCGGGTCTGATTGGACTACCACATGTTTCGCAATGGC
GTAGAGGCTTTGCCATCACTGTGGCTTTATCATATTTATGTTCGCATTGGATACAATAGAAGCGGTTTAA
GGTTCCATGAAGTTCGTCAACATTCGCGCTTCCAGCATCTGTATGCAGTCCATCGATATTTTGAGTAATA
ACACCTAATGAACGTTGATGGTGTTCAAGTTGAGCAATCCATTCGTGTACGACATTAGGTTGCTTGTCTG
CCAATAGTAGGCGCTTATGATAAAAATCAATAAATCCTTCTGGATCATTTTGTAAGTATTCAGCGCTTAG
TAAATATTCTGGAGCGTAGCCTTCCTTTGAAATCTCATCAAACAAGCCGCCCATAGATCGAAAATCAGGC
ACGCCACTTGCGACAGAGACGCCAGCACCTGTGAAAAATGTAATCTGATTCGCATCTTTAATAATCTTTT
TTAAGTGTTCAATATTTTGATTCATTTATCTCACTCCATTGGAAATTTTAAATAATATGATGCAAATACG
AGTAATATGCGTTGCGCTTTTAATATAATTTTAAATTTTAGAAAGTATTTTAGCAAATATAAGAGAATTT
AAATGATGTTCAAAAGAGGTTTGTCAGATACAAGCCAATTTTGTGAAGCATGCTTTATAATGGGTTTAAA
ACGAGAACCGAGGTTATTTTAGTGAAGAAATTGTGGATTTGGGGAGCAAGTATCATAGCGATAGTTATTG
TAGTAGGGATTGTGATGGCAGTCTTTGTAAGTCAAAAGCCATCAAAACAGGTAACACACTCAAAATTCGT
GAATCATCCGATACCTACATTATTTTTACATGGGTATGGTGGCAGTGCCAATTCAGAGAAGTTCCTGGTG
CAACAAGCTGAAAACAAAGCCGTCACTCACGATGTCATCACCGCAGTGGTATCTGAAAATGGTAACGTCA
CGTTTAAAGGTCAGTTAAACAAAAATGCCATCAATCCTATAGTGAAAGTTGAATTGGAAAATAATAAAGA
CGGTGACTACGATAAAAATGCAAAATGGTTTAAAAATGTTCTGGTAGCCCTACAAAAGGAATATCAATTC
AAACAATTCAATTTTGTAGGTCACTCTATGGGAAATTTATCATTTGCGACGTATATGCTGAATTATGGTA
ACGATGCCTCTCTACCACGTTTGAATAAACAAGTAAATATTGCGGGGACATTTAATGGTGTCTTAAATAT
GAATGAACAAGTTAACGAAATCAGTGTGGATAAAGAAGGGAAACCAAGTCGTATGAATCCACCGTATCAG
CAATTGCGTGAATTGAAAGCAATTTATCAAGGCAAACAGATTAAAGTGTTGAATATTTATGGTGATCTTG
AAGACTGCACGCACTCTGACGGTCGTGTATCGAACAGTTCTTCAAAGTCATTGAAATATTTATTGAGCAG
TAGTCCGGAAAGTTATCAAGAATCAAAATATCATGGTAAGCAGGCACAACATAGCCAATTACACGAGAAT
AGAGATGTCGCTAATGAAATTATTAAGTATTTATGGGGAACGTCATAAAATTAAACATTTAAGGGTTAGA
ATTGAAAATTTATAAAGCGTGAATTGGTTTATTGTTATGGATAAATTATACAGTATAAAAGACATAGAAA
TGCATGGAAAGTGCGTTGCCTAGGTCTTTTATATTTTGTCGTATTATCATTGTTAAGCTTCAAAGTAGAG
ATAGCGAGGTCGAAGTGTTTAACTTTTCATTATGTGGTGAAAGGTGTTCACGTAATGTATTTTTATGTTT
AGGCTGTGTGATGAGTTGGTTGCTATTAGCTTAGCAACATATTTAATATAAGTTGTTAAGGATCAGACAA
TTTTATTGTTCTGAGCCTATGTTCGGGTCAGTAATGATTTGCATTAACTTAGAAACTTCGGAAATTAATG
TTTCTTGGTATGGTGAGTCTGCACTGAGGTATAAATCGATAAGGCGCACCATGCCGTTACTAATAAATGT
AAGGTAGACATAGTCATCTAATTTTTGATTTAAGCCTTCTTCATAAGGAATTTTTTTCTCGAATTCTTTT
TCCATAAAAGTACGCAAATTTTTCTTATATTTATCAGAATATTGGATACTGAAGAGTTTGGTGAAAAACG
CTTTGTTTTCTTCAAAAAACGCAAACCAAATTTTAACACCCTGCTGCATACCGAGTTCTTTTTGGCTTCA
CAAATTTCTTCGAGCGCTTTGAATTTTTTATCGACAATACGGTCTAATAAGTCATATTTATCAATATAAT
GTAGATAAAATGTTTTTCTCCCGATTTGCGCGTGTTCTGTAATATCTTTTACTGTAATTTTATCAAAATC
TTTCTGTTCAAAAAGCTCATAAAAACTATCATTAATGGCCTTTCTTGTTTTTACAATACGTAAATCCATC
GTGATTACACCTTTCTTATAACCCACTTTCAATAAAATGAGTATTATTTCTCATATTGTACTACTTATGA
ATTGTATAATTGATTCTATTTGTTATGATTCAATTATACACACATGATACATAATTAGTTGCCAAAAATC
TTTTTATTGGGAAATATTATTGTGATAATTTATGCATAATACATTTATTATTAAACAAATTTCTTGAACA
ATAATTACTCTAGCTAATAAATTAAATATTAGTAAAGAATAATTTGATTTAAAAAGGCGTCATAGGGATG
TCTGATCACAAGGAGAAGAAAGTGCTTCAAGAATTAAACGATTTTATAAAACATTATATCAGTCGCTAGG
AGATGCTCACTTCAATGTTATCATTATAGTGTTTTACACAAAATCATATTTTAAATAATTGCTTTTAATA
TATAAAGGACAAACAAGCTTATATACAAATGACGCACCTCAATTTAAAAGCGGTTAGTCTTTTTTATTGG
ATATATCTTTCGTAAAACACCAATTTAAGGTAGAAAACAACTAAAAAATAATTTAATATTAATCTAAGGA
ATAATATGACCTGGCTTATATATTATAGAGATGCATACGGACACATATACCTTAAGTAATGAATCATTGT
GGAGGTTTGTAATGTCAACAGAGATTAAGGGAATTACATTTTTTACAGATAATTTAGTGGATACATCATC
CCATGCTTGTAATACATTCAACGTCAATCCAACATACAAGGAACTCTTTTTTGATAATAATGTTTATACC
ATGTCGAGTGCGCAAGGAAAATTCAGGTTGTCAAATAACCACCCATTAAAAGTAGCAAATTATGCACAAA
TTGAACAATATGCAATATTTTTTGTAGGAAATGTGTTTCATACTATGGGTGCTTTTAGTTCAACGAATAG
TCAATTACCAGTTAATACAATCGTTGGTCGCTATAGCTCAATCGCTGCTCAAGTTAGAAGAATGGCTGGC
AATCACCCGATGGAACGTTTTACAACGTCAATGTTAACTTACAGTAAAAATACTTGTGCATTTAATGACT
ATCTTGATGCGGCAGGCGTTGAATTCGATCATCGCCCCTCAACAGTCGGTGGCATGGAACCGATAGTTAT
TGGGAATGATGTATGGATTGGACAAGATGTATTGTTTTCTTCAAAAGGTATCGCTGTCGGTGATGGTGCG
ATAGTAGCAGCTGGTTCAGTGGTTACCAAAAATGTGCCACCTTATGCAATTGTGGGTGGTAATCCCGCTA
AAGTAATAAGATATCGATTTGAAGCACATATTATTGAAAGATTACTTAAATTAAAATGGTGGCAATATGG
ATTTGCAGATTTCAAAGGCGTGACTGCAGACGATTCGATTGAGGTATTTTTAGAAAAAGTAGAAAAACTT
GTGTCTACAAATCAAATTCAGCCATTTCGTCCTACAACCATATCAGTAAAAGACTTTTTAGATATTGAAA
AAAGTTCAGAGGAATAATTTCAAATATGGATGTATGAATTGTATAAAAGTGAAGATGGTACACGGAGTCC
TATTAATTGGTTTCGTGTACCATTTTTATTTGTTAATATGCGAGTTAACAAAGGGGAATCAAGGTCAATT
ATGAATGTTATAATTAGTTGCTAATTTTATACATATAATACTTTACTTAATAAAAAACGGGACAGCAGCT
GAATTAAATCAGGTTTGCTGTCCCGTTTCGGGCTGGAAAGGATTAAGTTTAGAATGGATTGGTTATAGTG
TGTGTATTGAAGTTTTAGCTGAATTTTAATTATAATTCTATTAGTTTTGTTCGTTACTACCTTCAAACAA
TGCAATCAGTCCATGGGGTGCATCTTGACCTAAGCACAAGTCTAATAATTCATGAGATTCTTCGGCCTCT
GCGGCACTACGTTTAAATAGGGCTTGTTCATAGTTTTCAAGTGCAAGTTCAATATCATTTGGATATTCAA
CAATTAACTTGCCAAGCTCTGCTGCATCATACATTGCTAGGTTTGCGCCTTCTCCAGATGGTGCCATTAA
ATGCGCAGCATCACCGAGTAGCGTAACACCAGGTGTACGTTGCCAACTAGGTTTTACAAATAATTCAATA
CCATTTGCAATTATATTATCAGTATTATCATAAAGCTGATATTCAAAATAAAGTTCGTTCAAGGGTATAT
TTGCTAAATCATTTAAATGAAGTCCAGATAATTGGAAATGGTGATTAGCAGTGACTGTTACAGGCACTTC
TCCAGAGTTTAAAAGGTTATTATAATGTTTAAGTTGCCATGTAAAAAGTCCTTCAAATGAATGCGTTAAA
TCGTTAACAACTGTCATGTTTACACTTTTATGGCTTATGTGAATGACTGGAAGGACAGATGCATAGAAAC
GTTTAGTGAAATATTGTTACGCTTTCCATCGACCATAATAATCTACCCCAGACCATGAAATGGTTGGCCA
ACAATCATTCATTTGCCATAGTAGCACACCACGACAATAATCATTTTCTGAACGGAAATGTTCAACTGAA
TAGCGCATCACGATACCGGCAAGTATTTGTGATAAATATACATAATCTGTAAAATCTTCAGTTAATTTAA
ACTCGGCTTGCATATAATTATCAATAATTTGATTGCCATCTTTACATTTTTGATGGATCAACATCACTGA
CGAATTGGGAGATTGATCACTTGTTTTGGAAAATGAGTCAATCGCCTTCATACCAGGATAACTTTGAAAG
CCCATTTCTGAAATGAAACGTGCATGAAGTTGTTTGATAGATTCGTAAGGTGCTTGGCCATCATAAGCTA
AACAGTAATGAAAATCGCCATCCTTAGCGTAATCAAAAATGGACTTAGACGTATGGTTTGATTTCCTGTT
TGGAGATGAATGAGCGTAAGGTACTTGTGGTGCACTCCGTTTCGTAATATCAGGTATTGTTTCAAGAAAT
AGCGTCTTATAGCGTGTTTGCATTATATGTTTCATATTTTCATCTGTGATTTTCGATACCTCGAAGAAAT
CTCGTGTCTGTGCGGTACGAGGTCCATCACTTGTTAACATTGTATAGGTCATATCGATTTCATTGTTTCC
AAATAGCAATATTAAACTTGGGTGATGTGCCATGCGTTCAATATTTTGAATCAGTTCCATAGTCACATTG
ACCATGAAATCCATATCTGTTGGGTAAGACATACTCGTAAACATACAATCTTGGATAACTAAAATACCGT
ATTGATCGCACAAATCAAAGAAAAGGTCTGACGGGTAGTAGGCGCCTCCCATACACGAATACAATTGATA
TTTGCACGCACACAATCTTTAATTTGGGCTGTTAAACTATAGCGACGTGATTGCGTTAAAATGGCATCTT
CAATAATCATGTTCGTACCTTTAATAAACACAGGCGTGTCGTTAATTATAAATTCGAATTTAGAGGCGTC
TCCATCATTGTCTCGATTTAATTTGACCGTTCTTAGGCCAATCGAATAGCTTGTGTGATCTATGGATTGG
TTACCTGTATATAGTTCAACGTCCACAGTATATAACGGTTGCTCACCGTAACCTATTGGCCACCATAACT
GTGGATTTTCAATTATGAAAGTGTGCTTGAATGTATGACTATTGTTAATCGTAATAGATTCGATAGCCTG
ATTGTTGGGATCGTACAATGTGCATGTTAAAGATGTGGCTTCGTCAATAGCTTTTTTTGAACGTACATTT
AATTCAACTGTTTGTGTATGGTGTGTCTGAGTAAATAGAAAAGGTGGTATGTTCATGTAATCGCCGTATT
CAATCGCAATCGATTTCCATATACCGAAATCAGGCAATTTAATGCCCCAGTCCCAGCCAAACATGCATTG
AGCTTTTCTTAAGTAAGCTAAGCCATTTTCACCTTGCAGTTTTATTTCTTTTAAATACTGTACTGGAGAG
TAAAATTGGATTTCTATAATGTTTTCACCAAGTTCGACATAAGGCTTAATATCAAATTTATAACGACGAA
ACATATTATCCGTTTCTAATACGTTGGTATGGTTGATGAAAATCGTTGCTAACGTATCGAGACCTTCACA
ATTTAATAGAATTTGCTCACTCATTAATACCTCGGTTTCTAAAGTAAACGTCCTAGAAAAACTGTAATGA
TCATTAAATAAATATTGAATTGCGTCTTCGTTATTTCCATAATAGGGGTGATTGATTAAATTATTTTCAA
GTGCTCCGGTTACGATACTACCAGGTATTGTGACAGGCATATCGTGGAAACGTGTTGTGTTTGTGAGAAT
ATTTAATGTCCAAGTACCATTTAAGTCAATTACATTCACTGTGTCCATCTCCTTAAATATCTTGATATAT
AAAAGTTTAGCACTTTTATAATTCATAATAAAAAATAAAGTGGCGTAAAATCTAAAAATGTATTGGTATT
AAATATCTTCCAAGACAGGTATTGCTTTTCTTTGTTTAGTAACGGCGTTCGTTTGAATGTCTATTTCAAA
AACCATTTCTGAATGACCAGCTTCAACAAGAATTTCTCCGTTAGGGTTAACAACCATAGAATGGCCAGCA
TAACTATTCCCCTTGTGATGTTGATGATTTACATTACCCACGCTATTGCATGCAATGACAAAACAATTAT
TTTCAATGGCACGTGCTTGTAATAAAATTTGCATCATTCTTAATAGAAGCTCTTGCTACTTCAGGATATC
TCAGGTCGTAGCATATTATTTGTGATGCTTGAATGCCATTAATAGAAAAATTGTTAGGTTGGTTTAATCC
TGGCGATAAGTAAAAAGGTTCATCTAGCATAGGTACCAAGTGAATTTTATCCGTAACATTTAATAATGTT
TTATCTTTTGAAACTGCAAAAGCAGTATTATAGATGGCGTTAGTTCTCATATTAGCTACAGATCCTGCTA
CTATATGTGTTGTATACTGTTGTGCAAGTTGTTGTATAAATGGTAGAGATTGTTGTAAATCTATGTCCGC
TTTATCTTTTAACTGATTTAAGGCATAACCATTATTCCACATTTCAGGTAGCACAATGATATCAGCATTT
GTGTAATGCGTTTCTATTAATGAAGAGATCTTTGCTTTGTTTTGTTTGAAATTCGCTTCTGCAACTTCAA
ATTGATAAATTTGTAATTTCATATTGCTTACTCCTCGTACTTAAATTTATAAATTGAATAAATGTCATCT
GAATAATATAGATCATCGCCATGTGAAGTTGTAATTAATTTGGGACAAAGATTATCTATGATTTGACCGC
TTTTGATATTTTCAGTCATGTTATAAGTGAATTTTTTGATAGGAATATGCAGATGTTGCGCATCTGAAAT
AAATAAATCTCCGCATATTAAAATTTTATCTTGATTATGAAAATAGATGACATGACCTGGTGCATGACCA
GGAGTTAAGTAATAATTGAAGGGCAGATTTGTATTAGTTTCTAGAGGTTTAACAATGTATTGAACACCTG
TATTTTCGGTATGCGTTTTATTTGGATAAGGCAGCTCACCATTGATATAAGGGAGTTCATTTTTATATGT
AAAGATAGGTATTTTCAAAGCTTCAGAAATACGTTTTGCGCCATTGATATGATCTAGATGTCCATGCGTT
AAAAAAATGCCTTTAGGATTACCGAGCGATTTAGCAATCGTGATTTGTAGCTCAGCATAATCATCCATAC
CTGTGTCTATGATATAAACGTCGTTATCATTCACAATAAACCAAGTGTTTATTTGTATCGGGATACCAAC
TGTTGTCTGTATATTTAATTTATAAATATGGTCTGACATTTGAATGAGTTTCATTATTATCGCTTCTTTC
TATTATTTGTTATAACTAAAGGGTAGAGGATAAGCGACAATGTCACAAGAAGGCACAAATAAGTAACTCA
CGTTAATGAGGAGGTTCATATGTTAAAAAATAGCATGGACTATGGTAGCTGTAATCTTGTAATTCAACGA
GGATGTCCGATAGAAGAAACATTGATGTCATTAGGTGGAAAATGGAAAGGTATTATTATCAATACGCTTT
ATGATGAAGCTTACTTTTATAATGCATTACATCGTGAAGTTTCAGGTATAAGTAGAAAGATTTTGACAGA
ACAATTAAATGATTTGATTGCTTTGCAAATTGTAAAAAGAGAAGAAACGAATGATTATCCTAAAAAAGTT
CGCTATTCCTTAACTCAACGAGGAAAATCCGTCTACCCATTGATAAATGAATTGGCGCAAGTGCTTAAAA
TGAATTAACTATGTCGTGTTATTGTGGAAGTTTAATAAAAAGGCAAGCTATCTGAATTAAAAATGCTCCT
CTCAAAGTTTTCATTTTTTAATGTCTATTTTGAGAGGAGTATTTTTTATGTGTTAGTCTGTATTTGTTTG
GTGTACTGAAAAACATGTACGATATTCAGAAGCACTTATTTCAAAATGTTTTGTGAAATTTTTAGAGAAT
AGCAGTGGGTCTTTATAACCTATTTTGCTAGATATTTCATTTATCAATAAATTGGTATTAATTAAAAGTT
GAGAAGCATGATACATCCTAATATAAGTTAAGTATTCCTTAGGCGAACAGTTTAAATTTCTTTTAAATAA
TTTGAATAAATGACTTCTTGAGATATTGACTGATTTTGCAACATCAACAATTGTAATATCTTTTTGGTAA
TTAGAATTTATATATTCGACAGCATATTGAATGTCTTCATTTACAATATCAACTTGAACAGAAAAGTGTT
TTGGAAACTTGTCTTGCAAGGCATAAACCAGTTGATATATATGTTGCATAATCAGTATGTCATGAGAATT
ATTAGATTGAATCGTTTGAGATAGGTTACAAATTTTTTTAATAATAGATTGAATATCTTTAGTGTTTTTA
TTAATAAGAACGTGCGTATCGACGATACTAGAGCGAGATAAATATGTAAGAATTTGTTTGCCATTAATTC
CCACCCAATAATAAGTCCAAGGGTTTGAGAAAGAAGGTTTATATTCAACTTCCATACCTCGTTCTAGTAA
AAACATATCTCCCGCTTTCAGATGATGAGTTTCATTATTATATGTAAAAATACCTTCACCTTGTGTGACG
ATATGTAATACGGCTTGTTGAAAAACGTTATAGCTATAGCCAACATTCGGCACACCAACTTCAATACCGC
ATTCTGCCAAGTTGGCATCTATCAATTTCTTTTGAAACTTTTTCCATAGTACTTGCATAATATCCCTCTT
AATTAAAAAATGATTTTAATTTGTATTTATATAAATACATAGTAATATGAAATGAAACATTTTGCCATAT
ATCATCACCATTATGCTATTTATCCCTCTATATCTGTATTGATAAAATAAAAACAACAAACATGAAAGCG
CTTTACTTAAAAAGGATTTAGAGGTGGAAAAATGGACAGACATTTAACAGGAAAGCAGAAGTTTGCATTT
GGATTTGGAGCAATTGGTAAAGATGCCATATTTAATATCGTCGGTGTCTTTTTAATGTTTTATATCACAG
ATATTGTAGGTTTATCACCCGCATTTGTTGGTGTTATGCTATTTGTTGCTCGTATATGGGATGCCATAAA
TGATCCAATTATGGGGATGATAGTTGATAACACTAGAAATAATTTCGGGAAATTCAAAACCTGGTTGTCT
ATAGGAACGTTAGCGAATGCAATTGTCACCATATTACTATTTACTAACTTTGATTTACCACAGACAGCAA
TGTATGTTTACATATCAATTTTATATATTTCCTGGGGAATGACTTACACAATGATGGATATTCCTTATTG
GTCTTGGTTGCCGAATTTAACACATAATCCTAGAGAACGTGAAGAAGTGTCAGTAATTCCAAGATTTTTT
GCGAGTTTAGCAGCATTCACAGTAGGTACATTTGGACTGTATTTTATTCATCAATTAGGAGACGTTTTTG
GTAATGGCAGTGATTCAGTAGGGATATTCATATTTGCAATCATTTGTAGTGCAGTATTTATAATTACAAT
TGGTGTTACTGTTTTTAAAGTGCCTGAAGATAAGGAATTAGAACAACAAATTGGTATTAAAGTTAATTTT
AAAGATATTGGACGTATTTTATTTAAAAATAAAGAGTTATTGGCAATTATGGGGGTATTACTAACTTTTA
ATTTATGTTTACAAACTTTAAATGGTTCTATTATTTACTATTTTAAATATGTGGTAAATGCAGAACATTT
ATTTTCAATTTTTAATTCGATGATTTTATGTGAAATGGTTGGTTTATTATTACTTCCTAGATTTATCAAA
TGGGTAGGTAGAACAAAAGCGTTTAATACGGCTGTTTCATTTATTATTTTAGGATTATTGATTATTTTAA
TAGCTGGATTTATCGCTCCGAAAAGTACACTTTTAATTATTTTAGGTGCGGGCATTTTGAGAATTGGTTC
TGGCTTCATGATAGGTATTACAACAGTTTCATTAGCTGATGTTATTGATTATGGTGAAGTTAAATTTGGA
CAACGCAACGAGAGTATCATCACGTCAACAAACACTTTCTTAACTAAGGCTTCACAAGCTGTTGCAGCAT
TAATAGTTGGTGTCGGATTATCAATTCTGGGATACACGCCAAATGAGTCACAATCACTCGTTACAATTAA
TGGCTTAAGAATAATGATTATCATAGCACCACTGTTATTCGTTTGTTTAACTGCATTTTTATATCACAAA
GCCTTTAATTTGAAAGGAGATTTTTTAACGGATATTGAAAAGACTTTGCAATTTAAACGTCAACGAGAAC
ATAGAGAAAGAATTAAATAGGGGGATGTCATATGTTTAAAGAAAAATTTCATGAAGATTTAGAAAAACAA
AATGTGAATTTGTTGCCTAGAAGAGCTTTTTATATACCATATCAGCTTGGAGAAAAAGATTATGATTTCA
AAACGAGATATGAAACTCAAAATATCACATTACTTAATGGTAAATGGCAATTTGAATTTTTTAATTCATT
GGAAGACTATACAAATGAAGATATTAATAGCAAAGAGCAATATTTAACAGTACCATCTGTATGGAATTTG
TATGGGTTTGATCAGATTCAGTATTTAAATACACAATACCCTATACCGTTTAATCCACCATACGTGCCTA
GAGAAAATCCATGTGGTCGATATAAACGTTCATTTGAAATAAATGACTATAATGAACAAAGCGATTATCA
TTTGAACTTTGAAGGTGTCGATAGTGCATTCTATATCTGGATCAATGAACAGTTTGTAGGATATAGTCAA
ATTGCACATTCAATTTCAGAGTTTGATATTACACCATATGTTCAAAAAGGAATAAATTCAATTGAAGTCA
TTGTACTTAAGTACTCTGATGGAACATATTTTGAAAATCAAGACATGTTTCGTCATTCAGGTATTTTTAG
AGATGTATATATATTAAAAAGATCTAAATCGCGCGTGGACGACTTTAAAATTGAGACAACAATAAACCAT
GAATCTAATAATGGAAAAATAAATTTCACTTTACAAGGAAAGCATCATTTAGGGAATATTAACTTGGTTT
TATATAATCCTAAAGGGCTAGAAATAGATCGCGCAATTGTTTCAAAGCATCATCAATTTGTAATAGATAA
TCCACAATTATGGTCATCTGAGAATCCAGTACTTTATAAGATAATTATTGAAACAGAAAACGAAGTAATC
ACTCAGAAAATTGGAATAAGAGAAGTTAAAATACAAGATAATCAATTCTATATTAATGGAAAATCAATTA
AAATACGGGGAGTAAATTACCATGATAGCCATCCTCAAAATGGTTTTGTCATGTATGAAAGAGATTTTGA
AAAAGATTTAAAATTAATGAAACAAGGCAATTTTAATGCGATTCGTACTGCGCATTATCCGAAGGCACCA
TTATTTTATGAAATGACTGACCAATATGGTTTCTATGTAATGAGTGAGGCAGATTTAGAAACTCATGGTG
TAGTAAGGTTATATGGAGAAGAAAATACAGAACACTTTAATATTATTGCTGATAATCCAAAATTTGAAAC
ATCTATTATTGAAAGAATAGAAGCCTCTATCAAGCCATTAAAAAACTATAGTTCTATTGTTTCTTGGTCA
ATAGGTAATGAATCTGGATTTGGCATCAATATGGTTAAAGGATTGGAACGGGCAAAGCAATTAGACACGA
CAAGACCATTACATTATGAAGGTGCATTGTATCGAGATAAAGAAAAAAATTATGATATGTCCAATGTTGA
TATGATAAGTAGAATGTATGCTTCTCCAGAAGAAATTTTAGAAACATATCTAGAAAATCCCAAATTAGAT
AAACCGTTTATATTATGTGAATACGCACATGCAATGGGAAATTCACCAGGAGATCTTAATGCATATCAAA
CATTAATTGAAAAATATGATAGTTTTATTGGCGGTTTTGTTTGGGAATGGTGTGATCATAGCATTCAGGT
TGGGATAAAGGAAGGTAAACCAATTTTTAGATATGGTGGAGATTTTGGTGAGGCCTTACATGACGGTAAT
TTTTGTGTTGATGGTATTGTTTCGCCAGATCGAATTCCACATGAAGGTTATTATGAGTTTAAACATGAAC
ATAGACCTTTGAGATTGGTTAACGAAGAGGATTATCGGTTTACATTGAAGAATCAATTTGATTTTACAAA
TGCGGAGGATAGTTTGATTGTTGAGGGAGAAGCTATTTATTTAGATGGTGAGAGAAAGGTGTTTAATATT
CCATTAACTGCTTTCGCGCCTCATATAAGCCAAACTTTTGATTTAAGAGATTATGTAACGCTTGATAATA
TAAGTAGTTTGATGCTTCGTTATAAATTAAAAGAAGAAGAAAGCTATAGAGATAAGTATTTTGAGGTTGG
ACATGATCAAATTATTTATCAACGTCGAGCATTACCATATCTCAATGAAGAAAAAATGGAGTTTCAATGC
AAAGATATGGAACATTCGATTAATATTTCGGTAGGCAACAAATATGCATATAGTTTTGACAAGAAACAAG
GATGCTTAAAATCAGTGCTTCACAATAATGAAATCATTTTCAATAACAATACCGAAACTAAAATTTGGCG
TGCCCCGATAGATAATGATGCATATATTAAAAAAGAGTGGTTATATTCTGGTTATAATAACATTCAAACA
CTTGTGACAAATTATAAAATAATTGAAGATGAGTCTAATATCAGTCTCGTTTTTGAAATTAATATAGAGT
CAGAAGCCGTGCCGCCAGTTTTGAAAGGATCACTTACTTGGACGGTTTATCAAGATGGAAAAGTAAATGT
AGATTATAACTTAGAAAAAGATAACAACGCACCATTTTTACCAAGATTTGGTTTACTAATAACTTTACCT
TCAACATATGAACAAATAAATTACTATGGAAATGGTCCAATGAGTAGCTATCAAGATAAAGGGATAGCAA
CATACTTAGACATGTTTGAAACAACGGTGACAAATAATGGTGATGTGCATATTAAACCTCAAGAAGCTGG
TAGTCATAATCAAACAACAATTATGAATATTACCAACAATGAGCATACGCTTACTATCACTAGTGAAGAT
ACATTCAGCTTTAACGCATCACATTATTCTTTAAATCAATTAACAGAGGCAAAACATGTGGATGAATTGG
AAATAGAAAATAACACATATTTATATGTCGATTATGCACAAAGCGGTATAGGTTCAAATAGTTGTGGTCC
TGAATTAAATGAGGAATATCGATTAAACAATAAAAAGATAACGTTCAATTTTGATTTGAATATTTATTAG
AATAAAAATTCAAATTTATAAAAAGTTCTAATCCTGATAGATTAGAACTAATTATTTATGGATTTTAGCT
AGGCCGAGACATGATTAAATGCCTCGGCTTAGTTAATGATATGGATAGTATATGAATAAACTGAAAGGAC
AAGTACAACTTTTATAAATTATTACGTTATTGAAGCGGATAAAAGATATTTAAATTATTTAAAATAACTT
ATTGCTATATGATTATTTTGATTTTTGTTTTCTACCAATTAGTAGTAAAGCAACACCTAAAATTAAAGAT
GACCAAAGTGGGGCATGGTTTTGACTTTGACCTGTGTTAGGGAGTTGTTGTTTATTAATTGAATGGTTGC
CTTCATTTTTAGCTTCGGGATGTTCTATTTCAGTATTTGTTGCGATAGGACTATTCATATTTATAATCTT
TTGATGATTTATTTGGTTAGTTTTTTTTGTAGCTAGCTGATATTGATTATGGTTTAGTCGTGTATTCGCA
TCACTCATTTTCAATGTATGATTAGATGCTTCGTTTACAAATGATCTAGAAATTTTAGAAATGTTTAATG
TCGCATTATTATTTAAATGCGTTGGTCCATGATGGACTGCTACTATATTTTCTGAATTTAGATTATCCGA
ATTATCAATGTCTGTAGTTTGATTGATAGCAGGACTTTTACCAATGTTTTCAATCACATTATCTTCTATA
TTTGTTACTGAAGTTACACTATCATTATCTTGTGTCGCTACAGTATCCTCCTCATCATCTTGTGTTTCAA
CATCGGTATTATATTCACCTTTCGTTTCATCTGTATCATCATGTTCATCACTGTTATTAGATTGTTGTGC
ATTATCAGTATCATTTTGTCCGTCCGGGTGGGTTTGGTCAAAAGTTTCATCAATTTCATTTAATTCAAAT
GTAGATGTTGTTCCTGATAACTCGAATGACACCATTAACATGGGTTTACCAGTAGGGCTGTCTTCTGATG
ATACAAATGTAATGCCCTCGGGAGAGATATCTTTATTTTCTTCATCGTATAAGTATTGTGTGAATTGAGG
TGTAGTTGGGTTTGTAATGTTATAAATCATCACACCGCCTACGCGTTCTAAGCCAACAAAGGCGTACGTT
TGATTGCCGATGGTTCCAACTTCGATGGATTCAACCTCAGGACCTTTGTCATCACTTCTTCCGTCTACTT
CTATATCATTAAAGTCTTCGTAATTAGCATTAAAGCGCCCTGGTAAAATATCTTTTATGCGTTGTTCGAT
GTCGCTACCGTTATCGTAAACCATAGATAAATCAGAGCCTTTTAATATAGAAAATGAGCGACCGCTAAAC
GATACGAGTGCATTATATTTTCCATTTTTATCTCTAAATTTATGAGAAGTTGTCACTTTTAATCTACCTA
ATTGATCATCATCAAATAATCCATTGGCTACAAGTTTATCTAGTTCTGCTTGTGTATAGCCTTCATAGTA
TTTAGCATCTAGTTTGATATCGTCTTTAATATCTTTGACACGGACTTCTTCACTATAGCCATCATAGTCT
TGTGCATCACCTTCATTAGCAATTAATAAGTATGTTTCGCCATTATATTCATATGCGGTAATACCATCTG
GTTGTAACATGCCGAGCACAGGGACAGGGCGTAATGCTTTTTTACCATCTTTGTCTGAAGGGTCCATAGC
ATTTTCTGGTAAAGAATGATCTTTATAAGGCAAACCTTGTACTTTTACGAATTCACCTTTTTCAATATCT
AGTTTCGCTATAGCACTAGATTCTTGAATTGTGACATAAGCGTATTTCCCATGTTCATCAGGAACGATGT
ACTCAGGTTCTAAATTTAGGTAAGCTGTTGATTTATCAGGACCTAATTCGCGAATAGAGTCGTTCATATG
TGCCTGTGTGAGGGGAACGGTGTTTACATTTGTTTGATTTAATTTAGATGGTGAACCGGACGTATCAATA
ATTGACACAGAACCTTCTGGATTCTTTTTGTTTAAATGTGAGAATAAAAAGAATCATTAGAATTAAAATT
TAATTAATTACCGAGTGATGAAAAAATAGATACTACATTCTACTTTTAATATTGTATAATATGAAATATA
TTAATATTTATATAATTAAAATCGAAAGAGGAGCACTGTATTTTATGATTAGAATTTTAATTCCATGTTT
TAATGAGGCATCAGTGCTAGAACAAACATATGCCAAATTAACTGAAATTATGCAACGAGATAGTATCAGC
AACAATTATAAATATGAATTGCTTTTTATAGATGATGGAAGTAAGGATCGCACACTAGCCATTATTAAAG
CATTAGCACAGCGAGATCATGCGGTAAAGTTCATATCATTTTCAAGAAATTTCGGAAAAGAATCTGCAAT
GTATGCTGGATTATGTGCGAGTACTGAAGCGGAAGCATTAGTTATATTAGATGGTGACTTGCAGCACCCG
CCAACCCTTATTCCACAGATGATTGCTCATTATAGAGATGGTGAAGACCAGGTTGTGGCAAAAAGAGATA
GAACAGGTGAACACGTCATTCGCAAGACTGTATCTCAATTATATTATGCAGTAATTAATAAAATTGTAGA
TGTGGATTTAGAAGACGGCGTAGGGGATTTTAGATTATTGAGCCAACGTGCGATCAGAGAAGTAGTGAAC
TTAGGAGAATACAATAGATTTTCTAAAGGTTTATTTGCTTGGATTGGATTTGAACCTAAAGTGATTGAAT
ATGAAAATGTTGTACGTGCCGATGGTGAGTCTAAGTGGACGTTTAGTTCTTTATTGAATTATGGCATAGA
TGGTCTCATTTCATTTAATAATAAACCGTTACGTGCCATTTTATACTTTGGTTTATTTGTGTGCGCGATG
AGTTTCCTTTATATATTATTTAATTTTATTTATACAGTCAGTTATGGTGTTTCGACGCCAGGTTATTTCA
CAACGATTGTCGCAGTATTATTTTTAGGTGGTGTTCAGTTAACATCATTAGGGGTCATTGGAGAATACAT
AGGCAGAATTTATTATGAAGTAAAACAACGACCGCTCTATATCATACGCCAAACCAATTTAAGTGATTGC
GAGGTGGACTGAAATGAGAGCTTTACATATAAATAAAATCCATCTAATACTTACAGGATTATTTATTTTT
TATATACTAATGGCTATTTTTACGCCATTAACCCATGATGACTGGGACTGGTATAGTCAATATGGTATTC
AAATGTTGCAAGAACATTTTGCTAATTTAAACGGCCGTTATCTTGGTAATTTGTTTGAAATTGTAGCAGT
TCGATTTGACTGGTTTAGGTGGTTGGCGTATGCCGTATTTAGCATGTTGATCATATGGGTCATCAGTCAA
TTTGTTAAACATAAACAGACTTCTATCATTTGTTTAGCGGCATTTATTTTAATGGTGACAATGCCAAATG
AAATCTATAAACAAACGTATGGCTGGTTTGCAGGATTTTATAATTATGTACCAGCAACGCTGTGTGTATT
ATTTATTCTATGGTTTATTGTAACGGTACTATTTTACCGGAACAGTCATAAACCAAGTACGAATATCATT
TTTTATTGCGTGTGTTTTGGTGGTCAATTTTTCATTGAAAATGCAACATTATTTAATACATTAATCATAG
CAATCGCACTTGTATTACATATATATTTCTATAAAAAAGCGTATCCTAAATTTGTTGTAGGATGGTTCAT
TTCTGCTTTAGGGACAATCATTATGTTTTTGAATCCGAACTATCGCAAAATATTTTTTGAAGGTAGCGAT
TATCAACAGGTCTCTAGTGATACGGGTATCGTTGATAAAGTTTATAAAACGGTAACAACCATATTGCCGG
ATTGGATTTTCTTTAATCAAATTGTGATTATTACGATAATCGTTGGTATCTTACTTGTTATGTTGTATAA
AACACGACAAATGACGAAAACATATACAAGTAGATATTGGTTCATCGTATGTGGCTTAACGCTATTACCG
ATATATTATTTTTTTATTTTTAAACAATTTGAATTACAACATTTTCACATGATTACACTTACTAATATTT
TAAATACTATGGTATGTTTTATCTTTTTGTGTGCATTGATCTTGGCTATCCATACGGTCATATCTCAAAA
GGAAGTTCGATATACGCTTTACTTATTAATCGCGTCAATCATACTTGTGTGTGGTCCTTTAATCATCGTA
TCACCCATAGGTCCACGTAATTTTTACACAGTATATGCAATTTATGTTGTCATATTATTAATTTTACTTG
CGCAACTGGAAGTGTTTAACAGGAAATCAGAAAAGTGGATTACTGGATTAGCTATCTTTTGTGCAGTGAT
GTATTTAGGGGTATTCTACAATATTCACGCTGCAAATGAAGCAAGAATTAGTCAGCTAAAAGAAGCCGTT
CACGCAGATTCTAAGCAAAGAATTTATAGTATGGAAAAATTACCTTTTGAACATTATTTACATCACGCCA
CACCAACAAGTGCTAAGTATCAAACGTTATTTAATGAATATGAAGGCTTACCAAAAGATACGAAAGTGAA
GTATGTGCCCTATGGCAGTATTAGTAACCAAAAACAATCAAAATAATATTGTTTTTAAGTACAACAAACA
AAAGAAAAATCTTTTATCCGATTTTTCTGAAAATAAGTTTGCAATACGTCGCCAAAGATGGTTAATTAAA
GGTATACTTGAAATAAGAGGCATGTAGCAGTAGTACTTGGGATTTATGTGGTTTAACTGAGCAACAAGTG
CATGTAGCAGTAGTGTTGACACAATCGCATTTGGACGTGTTACTTCAAATTTGGGGCTAATCATCTACGT
TTTAGATGATTAGATAGAGAGACAGTTATTTATGTATTGGACAATGGATTTGTTATGATTTGATTGTAGA
AATTATAAAAAGAAGGTATTTATATGAGTGAAAAAGAAATTGAAGATCATGAACTTGAGCAATTGAATAA
AGAAATTGAAGCGGAATTAAACGCATATGACGCTGATAAAGAATTCCAAAAAGAAAAGAAACAATTTTTA
ACGCTTACATTTATTTGTAAATTGATTATTGTGTTGTTAATGCTAATGGGGTTAGTGAAGTTATTTATAT
AGAGTCATAGACAAATGCATATAGAGGTGAAATAGGTGACAATCTATAATATTAATTTTGGGATTGGCTG
GGCGAGTAGTGGTGTGGAATATGCACAACGTTATAGAGCGCAGTTATTGAGAAAATGTAATGAAACGATA
AAATTTGTGTTTTTAGATTTTATTAAGAATGAAAACATTCAAACATTGACTGAAAATATAGGATTTAAAA
ATGAGGAAATCATCTGGCTGTATCAGTATTTTACAGATATTAAAATAGCACCTACAAGTGTGACTGTAGA
TGAAATTATCAAACCATTGTATTCAGAAATCACTAAAGTTGAAAATCAAGGTAAAACTCGAAAAATCCAT
TTTAATCACAATAGTAATTATTTAGTATGTTATTTAAAAAATGAAGATAGTGATGTTGTAGATAGAGTGG
AATACATTTCTAGAGGCAAGTTGCTTAGGAGAGACTATTACTCTTATGTACGCGTTTTGTCTGAGTACTT
TGCACCTGAGGATAATTCGGCCAAATTATATATGAGGTCCTTTTATAATGAGGATGGATCCATTGCATAT
AACGAATATGTTAATGATGAGGAAAGTATGTTTGTTTTTGAGGATAATATTCTGTACGGTAAGCAAGCAT
TAATAGCTTGTTTTTTAGAAAAATTGCATTTAACAGATAAAGATATGTTGATTGTAGATCGCTCAAAAGA
TATTGGACAAACGGTGTTGCAAAATAAAGGACCAGCACGCTTAGGAGTTGTGATTCATGCTGAACATTAT
AATGAATCGACAACAAATGATACATACATATTATGGAATAATCATTACGAATATGTGTTTATGAATGCAC
ATGAGATTGATTTCTTTATTACAGCAACGGATATTCAAAATCAGTTGTTAGCACAACAATTTGAAAAAAA
TTATCATAGGAAGCCTAAAATTTATACAATTCCTGTAGGTAGTTTAAGTACGTTAGTGAAGCCAAATCGT
AGAAAACCTTACTCAATCATTACAGCCTCAAGGCTAGCGACTGAAAAACATGTCGACTGGTTAGTAAAAG
CCGTATTGAAAGCGAAAGCATCTGTTCCTGAAATAACATTTGATATCTATGGCGAAGGTGGCCAAAGACA
ATTATTAAGTAAACTAATTCAAGAAAATCATGCTGAAGATTATATCACATTAAAAGGACATGTTAATTTA
AATCAAGTTTATCAAGATTATGAACTTTTCTTATCGGGTTCAACTAGCGAAGGTTTCGGTCTTACATTAA
TGGAAGCTATCGGTTCAGGTTTAGGTATGATTGGTTTTGATGTGAACTATGGTAACCCAACGTTTATTAA
GCATCAAAAAAATGGTTATTTAATACCGATTGATTTAAATGAGGATAAAGAATCTGAAATTATAGATCAC
CTTGCTGAAGGTATTGTTAATTATTTCGATAATGACACAAGCCGATTTAATCAAGCTTCATATGAAATCG
CTGAAAACTTTACCCAACCGGTTGTCGTACAAAAATGGAACAATTTGATTAGTGAGGTGCTATATGATTA
ATTTATTCGATGTTTTTGATAAAAAAGCCATTATCTTATATAAATCTTTTAAACATGCTGGTAAGCAACG
CAAAACAATCGTTATTGAAGAAAATGGATTTTTACCAGATGATATATTAACACCTTACGCTTTTTTCGCG
AATAATCCTGAAACAACTTCACAACCTTTATTTTTTAATGAAGTACCGATTCCAAGATTTTGGACGATAG
AAGGTAATAATAATACTGCCTTTATCAAAAATTTAGATGAGGTGAAAGCGAGAATTATTTATAAAGCAAA
TTATAAACATAGAATTGTTGAACGTGTAGAATGGTTAAATAAACGCGGGCATACGCAATACATAGATTAT
TACAATAAAGTAGGTAAGCGATACGCACAAGTGGTATTGGACGCAAACTCACAAAAAAGCATTTTGAAAA
GGTATTTTAACTATAATAATGAAGTAATGATGGTAGAAAATTTTGTGACTAATGACATCATGTTAACTTG
GAAAAACAAAGCCTATTTCTTCCATTCAAAGATACAGTTTGTCAATTTTTACTTAGAAGTTGCGCAGCTT
GAGTCTGAAAACTTTATGATTAATTCACTATCGATTTCTTCTGCCGTATTAAATGGTTTGTCTGAATATG
GAAACGACTCTATTTTTTGGCAGGGAGATATTACGCCTGAAATTATGAAACATATGGAAAATGCACTGGC
AAAAGAAAAACGAAATTTTAAAATTATTTTGCCTAGTCCTTCAGCGTATGAAAAAGTAATAGAGCTCATC
GATGAACAATATAAAAATCGTATCTTCCAATCAGGATATGTTTATAGATTTGTGAAAGAGAATCGTCATT
CTAATCAGGTATTAACTTTGACAAATTCAGACCAAATCCCGCATTTAGAAGAAATCGTACAAGCCCATCC
AAATCTAGAGTTTCATGTTGCAGCTTTAACAGAAATGTCTATGAAGTTATTAAGCCTCAATAAATATGAC
AATGTAAATTTATATCCAAATGCCAAAAGGCAAAAATTTATTTCGTTATATAAATCATGTGATATTTATT
TAGATATAAATAAAGGTAATGAAATATTAGATGCTGTAAGAGCGGCGTTTGATTACAATTTAGTCATCTT
AGGATACAACGAGACATCTCACAATAAGGATGTTACGCCAGAGAACAATCTTTTTGAGGAAGTACAATTT
GAGATATTAAGTAGTATATTGAGGGATATTGTTGCTGAACCATCTCATTTAGATCAAAGGTTGAGACAAC
AATGGCAACAAGCAAGTTCAATCAGCAAAGCTGAATTTATCCGTTCATTAGCGCAATAATTCATTTTATT
ACAGAACATAAAATTTTAAATAGGTTACCAATACCAGGAGATATAAAGGTATTGGTAACCATTTTTTTAT
TTATTTTTCTCTAGTATCACTTGTTTATAATCATTTATATCAATACGTCTCCAAATTTGCTTTTTAATGT
CTTGAATATGTTGCATTTTATTCATATTACTCGCCATGTTTTTAGGTTGATACTATTCCCATTTTTCTAA
TTGTTTAAATAGTGTGTGTAGAGATCTCATAAAAATAACCGCCTTTTAATTTTTATAAATAAAATAGCCC
TTCTTAGATAAGAAGAGCATCCACACAACTTCCCATCTTTCAACTCAATCGTCATACTGAGTTGTTGGAT
TTAGCACATCGCATATGACTGCTGTTGCTGGAGTTTCATAGGGCCAAGTCCCTCCACTCACTCTTAATAA
GAGAACTATTTTATTTAAACATCATTATAGCAAATGAATGTAAAATGACAAACAAAGTCATACAATACAC
TATTTTCTTCGGCGTGCGTATTTATAGTAATTGATGAATATTAATACTAAATTGACCATACCAATGATTA
AACCAGTTAATAATGAGAAAAATGCAAGAATAACTAGAAACCAGGGTTCTTGTAACACACCATCTTGAGA
GACATGTGAAGGTAAACTTGTGAAAAGCAATGCGGATACTATAGCAATTAAGATAAATATCATACTTAAT
ATACTTAAGCGAATGCGTTTCACAAACTTCGTATCATTAACTAATTTATCCTTTACCACAGAATTACCTA
AGATTAAATCATCTAGAGATAAATTAAAGGTTTTGGCAATTTCTACTAACATTTCAATATCCGGTAAGTA
ACGATTATTCTCCCATGTAGATACAGTTTGTCGTGAAATATTTAATTGATTGCCAAATTGTTCTTGGGTC
AGTTGATTTTCTTTTCGAATCATTTTAATTTGAGTGCCAAAATTCATATGTTAAATGTGTTCCTTTTAAA
TCGTATTTTGTTTATAAAAAGTGTGGTTAAGCGAACGCTAGTGATACTTTACATGCTCCGCAAGTTCACC
TAGCGCGCATATTTTAAAATGCTAGCAATGCTTTCTTTTAAATAAAATAAGCTTATTCAATAATAGATGA
CATCAAGTAAATTTAAAAATTTAGGAGGCATAATAAGTTTATGAATAAAAAGTTATTTTTTGCAAGTATT
ATAAGTATTGTTTTAGGTGCATCGTTAGGGATTAGTTTTCTTTTAATTCCAAGTTATGTAAATGAAAATG
GCATATTGAAAGAGCCTTGGTATTTAGTAGAATCTGGATTTTCATTTGTCATTATTGGAGGTTTACTCAT
GTTTTTTGCAATAGGTGGTTATTTATGTCACTATTTTGAAAATAAGATTCATAAATAGAGTGGTTTGAAA
TAGGAAATAGGCTGAGGCATGTTTAATGTTACAGCCTATTTTTTGAGCTTATGGTTCAAAACGTAGGGAT
TTTATATGGTAAATACATTCAAAACAGATGAATTATTATAAATTTGCAAGATATTTGTTATACTAATTGT
AAGCGCTTACTAAAAATATTTAGACGCTTTAGTATAAATCGTTTTTAAAAGGAGAATGCACATGAATGGT
AAAGTGATGATGGTGACTGGTGGAAGTAGTGGCATGGGCAAAGCAATGGCGCAAAAATTTGCTGAAGCGG
GTGCAAAAGTGGTTATAACGGGTCGCTCATTGGAACGGTTAGAAGCGGCAAAAGAAGAAATAGAACAATA
TGAAGGACAAATTCTTTGCATAGATATGGATGTGCGAGATCCTGAAAGAGTGCAATATACAGTGGATAAA
ACAGTTGAAACGTTTGGCAAAATAGATGGTTTGGTTAATAATGCAGCAGGTAACTTTCTATGTGCAGCTG
AAGATTTATCATATAATGGATGGCATTCTGTCATTGATATTGTCCTTAATGGGACATGGCACTGTACACA
AGCTGTAGGAAAAGAATGGATTAAAAATGGTCAACGTGGACGTATTATTAATATGGTTGCGACTTATGCA
TGGAGAGCTGGTATAGGTGTGATACATTCAGCAAGTGCAAAAGCAGGCGTGTTATCAATGACTCGAACAC
TGGCTGTTGAATGGGGCTCTAAATATGGCATTAATGTCAATGCAATTGCCCCAGGGCCAATCGATAATAC
AGGTGGATCGGGAAAGCTAAGTTTATCAGAAGAAGCAAAACAACAAACGCTGGATAGTGTCCCACTTGAA
AGGATGGGTCAACCTGAAGAAATCGCAGGTTTGGCAAAATTCTTAATGTCAGAGGATGCGAGTTATATTA
ATGGTGCATGTATGACAATGGATGGTGGACAATGGCTGAATCAAAATCCATTTTAAAGTATTATAAAAAG
CCTATTCAATACAAAAATTGAATAGGCTTTTTAATTATGTTTATTACAAAAACTTTAATAAAGATAATCG
GTGTGCAATGTATGTAGAGAGAAGACTGACTGATGTCTAAAGGGTGTCTAATCGCTTTAGAATTGGAATC
ATGACAATCTCATTTTATGAGTTTACTTAGATTGCTTTAAATAACGAAGTAAGTTCAGATTCAAAGGAAG
ACTTAAATTTTTCTATTGTTCCATATCTATGAATGAAGCAACATTAAGATACCAACTTTCTAAAAACATA
AGAATCATTGTAGTGAATTCGTCTTTATTCACTGAAATTTCAATACTATTATAGTAATTTGCAATGTTAG
TATCTAAGATTTGGTGAATATTTTTGATGTGTTGTAAAAATTCATCTTTGAACTGAAATAGTGCATAAGA
AAGTTGCAAATAAAGGCGGATATATTTTTCGTCAATATTGAAAATAAAATCAAATAAAAATTGATGTAAG
TTTTCAATTGAATATTGTGTATCCTCATGTGCTGCTTTTATAAAGCAGCTAAAATAATTAAAACATGAAT
TAATACAAGATCGATAAATTTCGTCTTTGTTTGCATAATGATAGTATAAACTTGCTTTTTTAATATCCAC
GCTACTCGCAATTCGGTTTAGTGTAGTTCCTTCATAGCCGTTTTCAGAAAATAAGGAGATAGCATTTTCG
ATAATTTGTTCTTTTACCTCTAGTTTCAATTTAGGTTTGAGCCTCCATCTATATCAAATATTGTCATATA
AAAATTAATTCAAAACATAAATTATTTCAAGTATAACAGTAATCATTAATAAAATGAAAGCGATTGTATT
AATATAGTGTGTGATGTGATTTGCAGAGAATTAATTTGTATGGTTAATTCGTTCTTAAGTATCAAATTAA
TTTTTGAATAGTACATAAATGAGATTAAATCTGTCTTGATTTATTAAAAAGTGCTAGGATGTGACAGGTT
AATGAGGAAATATTATTTAGATAGGTGTGAAGCATACTAATCATATGTTCAAAATTTATTCACTTAAATA
AATTTTTAATCTATATGGCTGCTTACCAATTAAAAATCTAAAAATGTAAAACTCACGAAGCAAAATGCCA
ACACCTACACATAATCATATGATAAAGAGCAATGAAATTGCTACAAAAATAATGGTAGCATTTTCAAAAG
TGGAGGTGTAACTATATAAAGCGTCTAAAATAAGTGGATGCATTAAATAAATGAAAAACGAGAAAGTGCT
GATTAAATTGATAGATCCATACATTATTGTCTTAAAATGGATGCATATACCAAGAAGTAGTAAAAACATA
AATGTATGATACGAAGTAAGTGCATAAGTAAAGCTAGTCACATTCCAGAAATCGTGTTCTGTAAATAGTA
CGAAATAGGTAAAGGCAATGATAGCTAATGATAGAATGATAAATATATATTGATGTAAGAAATTTATCGT
TTTTTCATAGTTAGCTCCGATGTATCCACCAAGAAAGAAGAAAAATAGCCAACCTAAAATGAATGTATTT
TCACTTAACGGATAAATGGTATGGAACGTGTGTGCAAATGTCTCGGAATGGTTTAATAAATATAAAAATG
TCGTTTGTAAAATAATAGTAGTTAATTAATAAAAGATATGTTGAGGTGTAATAACAACATATCTTTTATT
TTTATAAGGCGAGATTTCTTTATTAACCATTGAAAAACATGTATAGTTGTCGCAAAAATTACATGAATAT
TACAAGATTTTATGGCTGAATTAAGTAACTCATGACTTTCATGATAGTTTTGAGTGGGTGTTTATGGTAT
ATAAAATCCTATGGCGCGTGTCATTAGGATGTAAAAAAGTAAGGGGGTATTTTAATTTCGTTGTAACCTA
CATGCTATTTATGGATGTTATAGTGTTATTTGTGAGTCAGTTGAAAAAGTAAATTATCTATTTAAGGTAA
TTGAAATTCAACATTAAATCTTAAAAATAATAAAATCTAAAAATTATCTTCTGGGAGGATTATTAATAAT
GAAAAAAACAGTAGTAGCATCAACATTAGCAGTTGGACTTGGCGTAACAGGATTCGCAGCAGGAAATTCA
GCAGACGCTTCAGAACAAGGCGTTGACAAAGCACAATTAGCACAACAAGCTCAAAGTAATCCAGAATCAT
TAAATGCAGCACCAGTTCAAGACGGTGCTTACGACATTAACTTTAACTATAATAATACTGACTATAGTTT
CCAATCAGATGGTCAATATTGGACTTGGAGCTATGGACAAGGTTCAACTAATGCACCAGCACAAGAAACT
GCTGAGCAACCACAACTAGTTGAACAACCACAACAAACTGAGCAAGCTTCAACTGAACAACCAGCACAAG
AAGCTGCACCACAAACTGAAGAAACACAACAACCACAACAAGAAGCAACTACACAAACTACTTCAAGCTC
AAATGAATCAACTTCAAATGAATCTAGTTCAAGTGAAGCTTCAGAAGGTTCATCAGTAAATGTTAACTCT
CATTTACAAGCAATCGCGCAACGTGAATCAGGCGGCGACCTTAAAGCTGTTAACCCATCATCAGGTGCAG
CAGGTAAATATCAATTCTTACAAAGCACATGGGATTCAGTAGCACCATCTGAATATCAAGGTGTATCACC
AACAGAAGCACCTGAAGCAGTACAAGACGCAGCAGCTGTTAAACTTTACAACACAGCAGGCGCTTCACAA
TGGGTTACTGCATAAAAAATTAAGTGTAGTAATGAACTTAAGATAAATATTTAAAGCTGAGACATATATG
TCTCAGCTTTTTTATTTATAAGTATATCAAGTTGGTCAGTCAATAGAATTCTTTTGAGATAAATTTTGTT
GCGCAAAACGCAAATGTGCTGTTTAAAACGTATTTAGTAAAGTAGTTAATTTGAATGTTTTTAAATATAT
ATAGTAAGCAATGTTAATGTTTTCTGGAGTGCAAATATATATCTTTTTTCACACTAATTACAAAACGATT
ACATCCACAAAAGTTTATAAATACACTACAAGGTGTACATGAAAGGATTTTTAGGTAGAAATTCCTGATT
TGAGTGTAATATATAACGTAATTAGGATGTAAAAAAGAGCTTGTTTTTTTAACTTCACTGTAACCTACAA
GCTTTTTATAGGTGTTATAGTAGGAAATACAAATTAGTTGTAAAAAGTAAACTTATTTATTGACGGTTGA
AATTACAAGCTAATTTATTAAATTTTAAAAATACAAACAATCTCTTAGGAGGATTATTAATAATGAAAAA
AACAGTAATTGCATCAACATTAGCAGTAGGACTTGGCGTAACAGGAATAGCAGCAGGAAATTCAGCAGAC
GCTTCAGAACAAGGCGTTGACAAAGCACAATTAGCACAACAAGCGCAATCAAATCCAGAATCATTAAACG
CGGCGCCTATTCAAGATGGTGCTTATAATATCAACTTTAACTATAATAATACAGATTATAGTTTCCAATC
AGATGGTGAAAACTTTAGCTGGAGCTATGGTGAAGGTTCAGGCGAAGGATCTAATGCTTCATCAGAACAA
GCTACAGACAATAGTTCACAACAAACTGCTGAGCAACCACAACAAGTAGAACAACCACAACAAACTGAGC
AAGCTTCAACTGAACAACCAGCACAAGAAGCTGCACCACAAACTGAAGCAACACAACAACCACAACAAGA
GGCAACAACACAATCTGCATCAAGCTCAAATGAATCTAGTTCAAACGAATCAAGTTCAAGTGAAGCTTCA
GAAAGTTCATCATCAGGTGTTAATGCGCACTTACAACAAATCGCGCAACGTGAATCAGGTGGCGACATCC
ATGCTACAAATCCATCATCAGGTGCTTCTGGTAAGTTCCAATTCTTACAAAGTACATGGGATTCAGTAGC
TCCAGCTGAGTATCAAGGTCAACCAGCTGCTTCAGCACCAGAATCAGTACAAGATGCTGCAGCGCAAAAA
CTTTATGATACAGAAGGCGCTTCACAATGGGTTACTGCATAAACTGTAAGTCATAATTTTAAAAATAAAG
TATAAAAATTAAATTAACATGATAAATTTGGTCCCGGCTTCTTAATAAAGAAGTCGGGTTTTTTGTATAG
TTAATTGTTGGTTTTAATTTTTAGGTAGGATATGGATTTTTGAATTTGTTCATTCAATTGAGTAAGAAAT
AAGATGACAATAGTACTAAGCAGCTTGGATTTTACTTCAATGTTTTTAATGGCATATCTTTGAATGATTA
AATATGCAAATGGGTAATGATGTAGTAATACTTGGTTACATTTAGCTATAATAATTCAAATTAGGGAGTG
ATGATGAATATGAGAAAACTTATAGTATTTTTGCATAGTACGCTAGATGGTTTTGTAGAGGGTCCTAAAG
GTGCAATGGACATCGGTTGGGTTGCCTATAATGAAGAATTGGAAAAATTTGCGGATGATGTACTGAGTAA
TACAGATACGATTGTTTGGGGACGTAAGACATATGAAATGATGTATGATGATTACTGGCCGACGGTACCA
TCTGATGAAAATGCAAATGAGCACGAATTGAATCATGCTCAATGGATTGAAAATGTTGAAAAAGTTGTAT
TTTCAAAAGCATTGAATCATGTAGAATGGAGTAACTCAAAATTGGTGAAAGATCATGTTGAAGAAGAAAT
TAATAAATTAAAACAGCAAGAAGGCGGAGATATTGTCGTGTTAGGCAGTCCAAGATTTGCACATTATTTA
ATGCAACTTAATTTAGTGGATGAATATAAAATAACAATATCGCCTACTTTAATAGGTAAAGGATTACCGT
TATTTCAAAATATTCATGATAAAGTTGATCTCAAACTAATAAAGAGCGAGACATTTGAATCCGGTGCGTT
AGGATTAAATTATCAAGTTTTAAATTAAATGAAAAGAGAGTAAATCGTTAACCAATATATTGAATCGGTT
TGATGATGTTACTCTCTTTTTTCTATAGTAGTGAGATGGTTTTTACAGACGCTATCGTTTAATCATTACT
CACCGTGATATGCTTTTTCTAAAGTAGCGATGTCGAATTTTTTCATTTTCAGAAAAGCTTCTGTGACACG
TTTAAGTTGTTCAGGAGAATCATGTGCCATCATTTCATCCACATGTTCAGGGACAATTTGCCAAGATACG
CCAAATGGATCTTTTAACCAGCCACATTGTTCTGCTTCAGGGATAGTGGATAATTTCTCCCAATAGTCAT
CAATTTCACCTTGATCCTCTAAGGTAACCATAAGTGAAATGCCTTCATTAAACTGATAGCCATAATCATA
AGCACTATCCATGCATGTGAACCATTGATTTTCAATTTTAAAACGTGCATGCGCCAACTGAGAAGTTTTA
TTTGGTTCAAGACCCTCAGGATAATAGAATTTATCGCCTGGTTCACTATTTTTAAATACCTTGTTATAGA
AATGGATGGCTTCTTCGGCACGTCCGACATTTTCATTCATAAACAATAGTGTGGGTTCTATGCGATGTGT
AATAGGATCATTAGTGACTAATAATTGCCAAGATACATCGTACTGATCTTGTACCCATCCGTACCTTTCG
CTAAAATCATATTGATTTAATGGCATGATTGCTTTTCCATTTTCAACTAATTTATTATAGACCGTTTCTA
ATAATTCAATTTCAGATTTTTTAAAGAGAACAGTGAATGAAATGGAAGGGTTTTTTACGAAATAAGGGCC
AGCGTTGATAGCCATAAAACGAAAATTAAAGATATTAAAAATTAATTGTTGTGCATCTCCGGAAGGTGTA
TCTTGTAATGTGACTTTTTTAATAATTTCTGTTTCTGGGAAAACATTTTTATAAAAATCGATAGCTTGTT
CAGCTTTAGTATCAAACCATAAATGTGGCACAATTTTTTGATTACGCATCATGTCATCTCCTGTATTTTT
ATATAGATGTTATTCTTTTACTCTTTTTTAGAATGTAAAATGCCATTTTAGACTATAATAAATAACGAAG
ACACTGATAAAATTGAATCGATAATATAGAAAGGAGAAGTCAAAGTGATTATTGAGGTATTACAATCAAT
TGATAATTTAACAAATACAGAAAAAACATTGCAAATTATATTATAGAAAATCCATTGAAATTTAAACATA
TGTCTACAGAAGAGTTGGCGAAAGTAACGTATTCTAGCCCGGCTACCATTGTGCGCTTAAGTAAGAAAAC
AGGTGCTAAAAATTATAATCATTTTAAAATTTTATTTCTTGAAGAATACTTAGAAACAGAAAAGCTAGAC
GAATTGTTAGAAGCTGAACCATTAAATAAAAAGAGCAGTATAACTGAAATTATGCATATGTTGCCTAATC
TATATGAACATGTGCTAAAAAAAAACAAAGTTTTATATAGATGAACGTCAATTAAAATCCATAGCGAACA
AGCTGAAACTAGTTGAGAAAATTGACGTATATGGTTTGGGCATTAGTTACAGTTTGGCACAACAATCAAC
TTTTAAATTTCAATCTATTGGTATCGAAAGTAATAGTTTCGATGGTATAAATGAACATTATATTTCTAAT
TTAAAAAATACGGATAAGAAAATAGCGATTTTGATATCAATTACTGGGCAAAATCCTACAATTATTGAAA
TAGCAAAGTATTTAAAAGCACGTGGTATATATACGATAGCTATTTCATCATCGATAAATACAGAATTAGG
TCAAGTTTGTGACCAAATATTTAAATTTAGTGATGATAAATTGATTTTGAGTATGGAAGTATTACCAATT
ATTATTTCTGTACAATATGTCATAGATATTTTATTTTCAATATTATTAACACATAAATATGATCAAAACA
TTGAAACATCTTTAAATGTGATTAAAAATCCATTTGCATAAAATGAAATCTATTTTCATTTATGGATATT
CAATAGTGATAAAAAATGAAAATAGCAATCAATTTCGCCCTTACTTATGTAAGGGCTTTCTTTGTTGTAG
TATCATCGTTGTATATTGAAAAGGATATCCTACAGTATCTACTTTCTATAAATGGGGTGATGAAAATTGA
ATTATGACAATTTGGGAAAAGAAATTATTGATTTAGTTGGTGGAGAAAATAATATCTCATCATTAGAGCA
TTGTGCAACTCGCTTAAGATTTGTACTGAAAGATACAGATCAAGCAGATAATTCAAAAATAAATGAACTG
CCTAAAGTTTTACAAGTCGTAGAACAAGGTGGGCAGTTTCAAATTGTTATTGGCAATGATGTTGCAAATG
TATATGACGCAATTGTAAAAAATTACAGTATTGGTCAAACTTATGCTAAAGAAGAAAACGAATCAGGGAA
ACGCAACATTATAAATATCATATTTAGTTATATATCGGGAACGTTTTCTCCGCTATTACCTGCACTCGCA
GGCTCTGGTATGTTGAAAGCATTACTCGAAATATTAAAATCATTGAATTGGATTAACGACAAAGGTGCGA
CATTTGCGATTTTAAATGCGACATCAAACGGAGTTTTTTACTTTTTACCGATATTTATTGGTATGTCTGC
TAGTAAAAAATTGAATGTGAATCCATATATAGGTGGTGTGATTGCAGCGTCGTTACTCGAACCATCGTTT
ACTAATCTCCTTAAATCAGAAGAAAATCTAACTTTTATAGGTCTGCCTTTGGTAGTTACTGATTTTGCTT
CTACAGTGTTTCCATTATTAATTGCTATTGCCATCTATGCGCCACTTGAACGCTTGCTTAAACGATGGGT
TCCAAAAGTATTGCAATTATTTTTAGTTCCTATGTTAAGCCTCATTATTATGGTGCCATTAACTGTTTTA
GTATTTGGTCCTTTTAGTGAATATGTGAGCAGTGGCATCGGCATCGATTATATGCCTGGTTTTTCTAGAA
TATTAACTGGGGTTATCATCGCATCGTTTTGGCCATTCTTAGTAGTACTAGGTGTTCATTGGGGGTTAGT
CCCTATCATGATAGATAACTTTGCTCATGGTGGAGATATATTCATAGCAATTACTGCTGCTTCTGTTTTT
GCACAAATTGGAATTGCGTTTGGTGTCGTTTTACGTTCTCGAAGAAACAAAGATTTAAGATCACTATCTA
TAGGTACAACGTTATCAGGATTATTAGCAGGTGTTACTGAGCCTATTTTATATGGACTTATTTTATGGTA
TAAACGGCTCATACCTATTGTACTCGTTTCAGGTGCCATTGGCGGTGCTATAATAGCTATTTTTGATGTG
CGAGTGACAACGTTTGTGTTAAATAATTTATTTATTATACCAGTATTTAAACCAATATACGGCTACATTC
TAGGTATTGCAATCGCATTGATTATTGGTACGATTTTAACATTTGTGTTCGGTTTTGAAGCTAAAAATAG
TGAAAAACCTTTGGAAGCTAAAGAAAATACAAATAACTTGCAAGAAGGTGCATCGACAATGATATTTGCA
CCCTTATCAGGAGAAATTGTAAAACTGGAAAATGCGCCAGACCCAGTATTTTCAACCGAAGCAATGGGTA
AAGGGATTGCTATTGAACCTGAAAATGATACGGTATATGCACCTTTTGATGGGGTGGTTGAAACCATCTT
TAATACAAAACATGCCATTGGATTCGAAGTCATGAAGGGGTAGAAATGATTATCCATATAGGTTTAGAAA
CTGTTCAATTAAAAGGGGAACATTTCGATGTTTTTGTTGAAGAAAACCAAAAAATTTCACAAGGCGAACC
TCTAATAAAATTTAATAATAAAGCAATTAAAAAAGAAGGTTATAAACTCATAACGCCTGTTGTTATAACA
AACAGCGAGAACATAGAAAAAATAAAATTTAATGAAAGTCTTAGCATTACACATGGTCAAAAACTAATGG
AATTAAAATATATTAAGAGAGGTGTGTAACAATTGTTAAATCAAACATCAAGTGCATTTCCAAATGATTT
TTTATGGGGTGGAGGATTGGCGGCAAATCAAGTTGAAGGTGCTGCCAGAATAGATGGGAAAGGTCTTTCT
ACAGCAGATGCATTGTCACAAGGTGTATTTAACCCGCCTGTTTATGACCCACCAGAGCAATATATGAAGA
AAGATGCGATAGATTTTTATCATAAATATAAAGAAGACATTAAATTATTTGCTGAACTAGGGTTTAAAGT
ATTGAGAATTTCTATATCTTGGCCACGTATTTTTCCTAATGGTGACGAGCTGGAACCTAATGAAAAAGGG
TTGGCATTTTATGATCATGTCATTGATGAACTGAAAAAATATAATAGTGAACCACTCATTACATTATCTC
ATTATGAAATGCCTTTATACTTAGTAGAAAAATTTAATGGCTGGGAAAGCAGAAATGTAATTACTTACTT
TGAACATTTTGCAGAAACCGTTTTTAGACGATATAAAAACAAAGTGAAATATTGGATTACTTTTAACGAG
ATAAATATGATTTTGCACGCACCTTTTAATGGCGGTGGAATACAGGGTGATCTTAATGAAATAGATAAAA
GCACGCTATATCAAGCCATTCATCATCAATTTGTTGCCAGTGCTTCAGTGGTTAAAATAGGACATGAAAT
TAATTCAGATTTTCAAATTGGCTGTATGATAGCCGGCACGCCCACATATCCATTAACATCCAATCCGGAC
GATGTTATCGCTGCGATGAATAAAGATAGAGAAATCTATTTCTTTGCAGATGTGCATGTACGCGGTTATT
ATCCGAGTTATATGGATAGATATTTTAAAGAAAATCATATTGATATTCATATTACAGAAGAGGATAGAAA
TATTTTAAAAAACACAGTGGATTTTATATCTTTTAGTTATTATATGAGTAACTGTGCCACTGTGAATCCA
GGTGATATTGAACAGTCTAAAGGCAATATCATGAATATCATTAAAAATCCTTACTTATCTGAATCTGAAT
GGGGATGGCCTGTTGATCCCCAAGGCTTAAGGTATATTTTAAATCAATTTTATGATCGTTACCAATTACC
ACTTTTTATTGTAGAAAATGGTTTAGGTGCTAAAGATCGATTGGTGAAAAGTGAAGATGGAAATTATACA
GTGATAGATGATTATAGAATCGACTATTTAAATAATCATTTAATTGAAGTTGAAAAAGCGCTTAAAGATG
GGGTAGATATCATAGGTTATACAGCGTGGGGACCCATTGATATAGTCAGTAACTCTACTGGTGAGTTTAG
AAAACGATACGGTTTTATTTATGTGAATCGTTATGATAATTTCGAGGGCACTTTCGAGAGGTATAGAAAG
AAAAGTTTTTACTGGTATCAAAATGTGATTAAAACAAACGGCAATAGCTTAATAAGCAAATAAATAGTTA
ATGAAAAAGAGTTTCAAATAATTATCTCAAATGATCAAATTAGTGAAATATAATTTCTAAGTGAGACGAT
GAGAACATTTAAATCATGATTAAGGGTAGAAAATAATAGTACAATTGATGGAGGGATTTTAATGAGTAAA
ACAATTAGATTAATCGCACCAGATTGGCAATCAGGAGGTAGAGCAGCCTATTATCATGGGGGCACACTTA
TTAAACTGGTTAATTCCTAATGATTCTAACCAAGAAGCTTTTGAGATTAAAGTCGAAGAACCAGATGAAG
ACGCATTAGAATTAGAAAATGGTGTATACGGGCAGTCTCAAATAATAAATAATGTAAAGCAAGCACAAGA
TATTTTAAATCAAGAACAACCAGATAAAGTAGTTACTTTAGGCGGCAATTGTATGGTCTCACAAGCACCT
TTTGATTATTTAAATCAAAAATATGGTGATGAACTCGGTATTGTTTGGATTGATACACATCCAGATATTT
CATATCCTAAAGACATTACAAATGAACACGCCATGGTTGTAGCTAATTTACTTGGTGAAGGCGATAGTGA
ATTGTCGAAATTGGTTAAAGCACCATTAAAAACTAATCAATTTTTACACGTAGGTTTACAAGAATTATTA
GATTTTGAAGCGGAAAATCTAGAAAAATTAAATTTTGATTATAAAGTACAAGGCACAGAAAGTTATAATT
ATGAAGAAATACAACAATGGATTAAGGAAAATAACTTTTCGAAAATAGCCATCCATTTTGATATTGATGT
CTTGGATCCAAATGAGTTTCGTGCCACTTACTTTGCGGAACCTCATATTGAATCGTTCCCAGCAGCAGCT
GGACAAATGTCCTTGTCGCATTTAAATGACATACTAAAAGGCATTTCAGAAAATAATGATATTGTAGGCT
TTACTGTAGCAGAGTACATGCCATGGGATGAAATCAATCTGAAAAATACATTGAAAGATTTGAATATATT
CCATTAAATAAAAAGAACCGTTGCTATTCAATATAGCAGCGGTTCTTTTATAGTTATTTAACTAATTCTT
TAAAATTTTCTAAGCGTTTCGCTTTTTCTTCATCGCTAATGTTATGTTTTTTTACATAACGGTTATTTTC
GTGTTTTGCACACTCATGTGAGCAAGCGCCTAAATAACGCGCTTCGTTTTCTTCTGATACAAGGATTTGT
TTGTTACATTCAGGGTTACTACAATTGATATAACGTTCACAAGGCGTACCATCGAACCATTCTTTTCCTA
CTACAGTTTTATCTACATGATTCACTTCTACACTGATACGTTCATCGAATACGTACATTTTTCCGTCCCA
GAATTCACCTTTTGTTTCGGGGTCTTTACCGTAAGTAGCAATGCCGCCTTCAAGTTGACTCACATCTTCA
AAGCCTTCTTTTAGTAAGTAACCAGAGAATTTTTCACAACGAATACCACCAGTACAATACGTTACAATTT
TTTTATCCATAAATTGCTCTTTATTTTCTTTAATCCAGTCAGGTAAATCTCTGAATCTTGTGATATCAGG
ACGAACTGCACCACGGAAGTGGCCTAAATCGTATTCATAATCGTTTCTAGCATCAATCACAACAGTATCA
TCTGATAATAATGCTTCTCTAAATTCTTTTGGTGACAAATAGTTACCCGTAAGTTCTCTAGGGTTTACAT
CATCTTCAAGGTCTAGAGCAACGATTTCTTGTCTAGGGCGAACATGCATTTTTTTGAAAGCGTGTCCTTC
GGCTTCATCCACTTTAAAAGTAATCCCTTGGAATCTAGCATCGTTTTTTAATGCTTCCATATATTTATCG
GTAGCTTCGACTGTACCAGAAACTGTCCCATTAATACCTTCAGTAGATACGAGAATACGACCTTTAAGTT
CTAAGTCTTTACAAAATGCTAAATGCTCAGTTGCAAATAATTCAGGGTCATCGATTGTTGTATATTTGTA
ATATAATAATACTCTATAATCCATAATACTAATCTCCTTTTATTTCTTGTTCTTATAAATTTATATAAAA
TGTTGGTATCATTTTTTCGCTAATATAAAGTATGTGAGTATCTTCAATTTAATAAGGTTTATTTATTTTT
TGAGCGAAAGCATAAAATTATCATTATTACATTATAACAAAAAAGGGATATTATTCAATTTATTAATTTA
AGTATCTTCATTATTTTTATTATATTAAGTAAAGATTTTTGATTAATGTAATAATAAATGCTCTCTACAA
GTAAATCTTGAAGAGAGCAAGTTAATATCTATTATGATTTCTTTTTATTTGTAAATATTAATGCACCAAT
TAAGCTGATTGTGCTGATGGCAAAAATAATGTTCATGATAGATAATGTTTCGATAATAACGACATCTTTG
CCGAGTCTCTCAAAAGCATTTTGTTGCATTTCTTTTTCTGAACTCAAATTACTTTCAGATCTTGTTTCTT
TATTTTCAATATCTTCTAACATTCTTTCTTCTACTTTAGGCATAGAATTCCTCCTTATATTAATTTATTT
TCCCTTTTTAAAAACAGTCAATCATATTGTGTGATGCTGAATTAAATAGAAGTGATTGAAAAAGTAACGG
TAAATTACTATACTCAAATGAGAATGAATATCATGAGGAGCGGATTGCAATGGAAACAGTATATTTAGCA
GGTGGATGTTTATGGGGCGTACAAGCATTTGTAAAAACGTTACCCGGCGTTATCAATACTGAAGGTGGAA
GAGCTAACGGTATTACGGATACGTTACACGGTGAATATGATGGTTACGTGGAAGTAATTAAAACAGAATT
CGACCCACAAAAAGTATCAGTAACAGATTTGATGGGTTATTTATTTGAAATTATTGACCCATATAGTGTG
AATAAACAAGGTCAAGATGTAGGCTTAAGATATAGAACTGGATTATACAGTGAAGATGAGAAACATTTAA
AAGAGGCTCAACAATTCATAGATGGCATTGAGGACCATCACCTTATTGCTACTGAAGTATTACCACTAAC
GAATTATGTAAGAAGTGCAGAAGAAAACCAGGATCGCTTATCAAGATTTCCAGATGATTATTGTCACTTA
CCTAAAGAACTTGTTTATAAGTATAAATAAAAAACAAACCCCTTTTCTAAATGATTCCTACATAAGTAAG
AATTTTAGAAAAGGGGTTTTGTGTGTGATTTATTTAAAGAAACCTAAAACAGAGTCTACACCTTTAGCTA
AAACATCTGCGATACTAACGCCCATTGTTGCCCAGTCGTGTGCTAATCCTACGTTTACTGCATTACCAAT
TGCTTCTACGATTCCTGTCATGTGAGACACTCCTTTATTTTGAAAAATTTAAATTAAAACTTGCGCTTTA
ATTCGTTAAACACAATATATATCTTTTTGTTAATTAATTGTGTAAAAATGCCTAACTCACTATTTTTTTA
TGCCTAAGTGTAATAATAGTTTTTTTATAGGAATTGTTAAAAATAAATAAAAAATTCAAATTTTTGTAAA
GACTTAAATGTTGTATGGAAATGTCTGGAAGAATATGCAATATTGTAATTGATTGGGCTATATAAAATTT
AGGAGGCGATTGAGTATGAATCAATTGGTTAAGGTAACATTAGCAACTGGATTAGCACTGAGCGCAATGG
TTGCCACAACGAGTAGCATGACATCAAACTCAACTTTTATTGCACATGGATCAGAAAATATTGATTATCA
AGTAAATGGTTATACTACTGACGCAAATGACTTTATATTGGAGCCATCATTTATTGAAGCCGTAAAAAAT
AATAACTTCGTGATTAACGGTTATAATATTACTGGAAACGAACAACAAGAGAGTTCGATGATTGATATAT
ATGATCAAATCATTGCAAAGACAGGGGAGCAAACAGCTTCAATGGTAGATTTTGAAGTGAAGAAGGGTGC
AGTATCGAAGGAAGCTTTAATTGAGCAATATGGTCAACCTATTGAAAAGCCATTTGAAAGTGCTCAAGGA
TTTGATTATAGATATCATATTGGAGATAACATAGTTCAATATATTGTTGAAGATGGTTATGTGAAAGATG
TACAAATTAATGCAGAAAATGAATAAATAACAGACGATTCAAAAAAGCACAATGCTACTTATAATGGCAT
TGTGCTTTTATTATATGTTTTATTAACCTAATAAAGAATCAGGTATAATTTTATGGATAATGGTAGATAG
TTCTTCTGGGGTTTCTTGTTGACCATTATTGACCCATTCTTGAATAATACCAAATATAGCATTACTCAAG
AAAACTACAAAATAGTGTCGTTCTTTTTCACTAAAATGGGATTTTTTTGTGTATGGGAAAACATTCTTTT
CCGCATTATATTGTAATGTTTTTTTTAGTTGATTTTGAACGTCAGGTGATCCATTATTCGAAATGAGCAA
CAATAAAAGCTCGGCTTCATTATTCCAAAAGTTAATTATATGATAATACAACAAATGACGTTCACTTTGT
AATAAACTTTGAACTCTTTTGCTGCCTTCTTTTGTAATTTCAAATTGATATTGTTCCACTAAATCAAACT
TGTCTTTGTAATGTAAATAGAAAGTGCCTCGACTAATGCCAGCTACTTCACATATATCTTTAACTGAAAT
ATCATCATACTTTTTATGCTTCAACAGCGTTATTAATGCCTTTCTGGTATTTCTTTTTGTTTTTAATATA
CGCGAATCTGTCATCATTTCTTCATTCAATTAAACTCACTCCAAATATTAATAGACATATATTTTATTAT
GTTCATTAACGGTTATTTTTCCATTGCTTTTGCAAAGTAGAGGTATATAATCGCATTATGAACGATAATT
GACACTGTGTCTAATAAGGAGGCTTTATATGTCTGAACTTGTAGCCAAATTGACAAATGCAACGAAATAT
TATGGTAAGAAGAAAGTTTTAGATCATATCGATATAGAGTTATCATCTGGAAAAATATTAGGACTTATCG
GGCCAAGTGGTTCTGGCAAAACAACTACGATTAAATGTCTCATGGGTATGGAGAAATTAGATGAAGGTCA
TGCTCAAATTTTTGATACTGAAATACCAGATCGTAAAATTTTAAATGAAATCGGTTATATGGGCCAAAGT
GATGCATTATATGAATCACTGACTGCACATGAAAATTTAGTCTTTTTTGGTAATTTAATGGGCTTAAAAG
GAGAGAAATTAAAGCAAGCTATAGCGACTAATATGAAACTTGTGAATTTAGAAGGAGAATTAAACAAAAT
TGTTAATACTTTTTCTGGTGGGATGAAACGTAGATTATCATTAGCTATTACATTACTTGCGAATCCAAAC
CTTATTATTTTAGATGAACCTACAGTAGGCATAGATCCAAGTCTAAGAAGAGATATATGGAAGCAGTTAA
AACATTTAACTAAAAAAGGAAAATCAGTGATTGTGACTACACATGTTATGGGGGAAGCTGAACGCTGTGA
TTATATAGGTTTAATTGTAGAAGGACGATTATTTATTATGGGTACGCCACAAGAACTAAAAGATAAATTT
GGCGTAGATTCTATAGAAGAAGTATTTATTAAAGCTGAAGCGGAGGTGCAATCATGAGATTCAAAGCAGT
GTTCATAAGAGTGATTAAAGAATTATTAAGAGACAAAAGAACTTTGGCGCTCATGTTATTTGCACCAATC
CTAGTATTAACATTATTATATTTTGTATTCGATACAAATTCAGAAACTGATTTAAAAATAGGCATCGATG
ACAATGTACCCCAAAAAATTGTGAATGCATTACCTTCAGATAAAGTAGATATAGAAAAAATAAAATCGCC
CGATTCTATAAAAGATACGATCGTAAATACTAAATTAGATAGTTACATTACGAAAAATGGTTCTAATTTA
GAGGTCACATATGCAAATGAAGATCCTAGTAAAACAGGTTCAACAAAACAATTACTTGGTAGCGCGATAC
AACAAAATAAGATGCAAGATATGATGAAAATCGTTGAAAAAATACCGAATAATATGAAACAAAAAAATGC
ACAACAAGATGAAAATGTTAAATTAGATAATCATTATTTATATGGAGATGAAGATAGCACTTATTTTGAT
AAAATGTTTCCGATATTAATTGGTTTCTTCGTATTTTTATTTGTGTTTTTAATATCAGGCATTGGATTAT
TACGAGAACGTACAAATGGAACATTAGAGCGCTTATTAGCTACATCCGTTAAACGTAGTGAAATCGTATT
TGGTTATTTAGCTGGCTATGGATTGTTTGCAATTCTCCAAACACTATTGATTGTATTTTATGCAATTCTC
ATATTAAACATTGAAGTGGCAGGTAGTATTTGGTGGGTACTATTAATCAATATTTTAATTGCATTAGCTG
CGTTAGCGATGGGAATCTTCGTATCAACATTTGCAAATTCAGAATTCCAAATGATCCAATTTATTCCAAT
TGTAGCAATACCACAAGTTTTCTTTTCAGGTATTATTCCTCTTGAAAATATTGCTGATTGGGTCAGTGTG
ATAGGCTATTTGTTTCCATTACGCTATGCTGGGGATGCATTGACCAATATTATGATCAAAAGCCAAGGAT
TCGAATTTATTTGGTTCGATATTGGTATTCTGTTCGTATTTATTTTCGTATTTACAGTGCTTAATATTGT
AGGTCTTAAGCGTTATAGAAAAGTTTAGAACAAACGATAAAAAGGTAAATTTATTAAATTATATTCAATT
AAAGCTTCTTTTTAAGTACACACTTTAGGGTGATAACTTAAAAAGAAGCTTTTTCTATAGCAAAAATTTT
TGAAAACGGGACAAAATTAAATTTATTGACGGTAAGAAATAAAATTCACAGAAATGATACAGATACAATT
AAATTCAGTGAGAAAGCGATTGTGGGTTATTGGTTTTCCATTGATTTTAATAAACTAAAGCATAATATTC
TTGTGTAATTATAAAATATTATGGAATTATTTTGTACTATTAGGTAAAATAAGAAATGTATTGTGCTAAA
AGGAAATAAAGTACAATAAAAATCAACTAGAAATTTAGGTTAGTAAATTAGGAGGAACATATGAACAAAA
ACAAGAAAAGACATCGATTTGATTTCTTGCCTAATCGATTAAATAAATATTCTATACGTAAATTTACAAA
TGGTATCGCTTCAGTATTAATTGGATCAACGATATTGTTAGGTGCAGTAATTGATAAAGAAGCGGATGCA
GCGGAACAGCAACCAACATCAGAAGTATATGGACAGACTGATAATAATTACAAAAGCGAATCAAACAAGT
CCAATTCAGTACAACATGATGAAGAAAGAACAAACATAATTAATGATAATGACGAGGCTAACTATTCTAA
TCATAGTGAGATACCAATCCACGATAAATCTAGTGAGTATGACCAAAAGCCTATAAATGAGCAAGATACG
TCAAATCATCATGAAACTCATTTGAATCAAAATGCTACTGAAAATCATGTAAAAGAAGAAAGTAAAGAAG
TATCAACAGAAGAAGAGTCAATAGAAGACAGAAAAACTGAAGAAAGCACAACCGAAGAAAGTAAAGCTGT
AGAAGAAGCAAACAAAGAAAATACAACTGAAAAAAATGATGAAGGCAGCTTAGATTTAGAAAAAGAGAAA
GATACATATAAAGATGAAAAAGATAACGGCAAAAAGAAAAATGAATTAGAAAGCCATAATCACCGTATCG
AAAATAAAGTAGAAGATAACGTCTATAAAAATAACAAAGAAACAAATTTAGAGTCTAAAAATGAAAATGT
TAATAAAGATGATAAAGTTAACACTTCAAGTAGTACCTCTATTGAAAAACCTGAAGATAATGCAACCCGC
TCAAATTTAATAAACTCAGTAAATCACTCTTTAAAGCAATTAGATAATGCTAAAAATAACACAGAAAAGC
AATCTCTATTAGAAAATTATTACCAAACACATACGAATGCTACAGCTAGTGATGCAAAAAAAGCTATTGA
AAAATTAAACATTGATTTTACTAAACAAAATTCAGATCAATTAATCGCATTATTATTAATTGAACTAGCT
AATCAAATGGATAAAGATAAAGTACAAGCCAATGTGCCTGCTTCAAAGCGTGCGGAAACAAATAACGAAA
GTTTAAGTATTGAAACGAATACTACGAATATTGAAAAAACTTTAGCTAAACCATCTACAAGTAAATTTAG
ATCTGCAAATACAAGAGCAACGAATGTAGTTAATTATGCAGCTAATCAGAGTGGTAGAAATGTTAACCAT
TTAGTCTTTGCAAACACTTCATATGAAATACTAGGTGGCGGTAAGAAATACAATCAAGTATTTATGACTA
TGGATGGTAAGTTGAAAATTAAGATTGACTATACGGTAGATGACTCCGTGGTTGAAGGAGATTATTTTAC
AGTTGATTTCGGTAAATATATACATCCAGGTACATCAAGAAAACCGTATCGAGTAAATAACATACATGAT
GCTAATGGGAGAACAATCGCTATTGGATCATATGATAGTGCAACGAATACTGCGAAATATACCTTCACAA
ATTATGTGGATATTTATAATAATGTGAGAGGATCTTTTAGTTTATTAAGTTGGCCATTTAAAGAATTAGT
TACTACTGATAAACAGAGTGTCCCAGTAGGCATTACTGTTGCTGGAGAGGATTATACTCAAAATGTCATA
TTCAATTATGGTAATAGAACGGTACCAGTTATTTCAGATATAAATTATTTGACGAAGGACTTTGCTGAAT
TTACAACTTATATAAATCAAAATAGAGCATTTAATACAGGATCAAAAGTTAGGTTAAGTGGCCAAGGATT
CAAATTTACATCTCCTGATGAGATTGAGGTTTATAAAGTATTAAATAACTCACAATTCAGAGATAGTTTC
TCACCAGATTATGCAAACTTAACGCAAGTTAGAAATCCTAAAATCATTATAAATAGTGATGGATCAGCAA
CTGTAGACCTGGGGGATATTGGAACACTTGGTTATATAATAAGAAGTAAACCAAACACGCTACCTGATTT
TTCGGGGATTGGTGTATTAAAATCAGAATACACATTTACTAATAATAAAAACCAAAGAGACACACGAGCA
CACGCAAGTAGCATTCAGTTTGTCAGAGCAGAACTTGCTGGATTCGGTGGATTCGGTGGTTATGTATGGT
TTGATAAGAATAATGACGGTGTTCAGAATGATTCGAACGCAGCTGCAGCTGGCATTACTGTGAATTTACT
TGACCCAACTGGTATACGTTTAGCTACAACGACTACTGATATAACAGGACACTACAATTTTGATAATTTA
ACAAATGGTAATTATCTTGTGGAATTCGTAATGCCAGAAGGATATATTCCTACACAAGCGAACAGCACTG
TAGATGACAAAGATTCAGATGTAGTTTTTGAGAATGGAAGATACATTGCACACGTTACTATTAAAGATGC
TGACAATATGACGATAGATGCTGGTTTAGTTTCTGACACAACTTCGGAATCACTAAGCTTATCTGAGTCG
CTAAGCACTTCACAATCATTGAGTTTGAGCCATTCACTATCGCTAAGTGAAAGCGAATCAACAAGTCAGT
CACTATCCTTAAGCACAAGTGAATCATTAAGCCAATCACTATCATTGAGTGCTAGTGAGTCATTAAGTGA
ATCCGAATCATTAAGCGAAAGTGAGTCATTAAGCGAATCTGAGTCGTTAAGTGCCAGTGAATCATTAAGC
GAAAGTGAGTCATTAAGCGAATCTGAGTCGTTAAGTGCCAGTGAATCGTTGAGTACGAGTGAATCATTGA
GTGCCAGTGAGTCATTGAGTGAGAGCGAATCATTAAGCGAGTCCGAATCGTTGAGCGAGAGCGAATCATT
AAGTGAGAGCGAATCATTAAGCACGAGTGAATCGTTGAGTGCCAGCGAATCGTTAAGTGAGAGTGAATCA
TTAAGCGAGAGCGAATCGTTGAGTGCCAGTGAATCACTGAGTGATAGCGAGTCATTAAGTGCCAGTGAGT
CATTGAGTGCCAGTGAGTCATTAAGCGCCAGTGAATCATTGAGTGCCAGCGAATCGTTGAGTGCCAGTGA
GTCATTAAGCGAGTCCGAATCGTTGAGCGATAGCGAATCACTGAGTGAGAGCGAATCGTTAAGTGAGAGC
GAATCATTGAGTACCAGCGAGTCATTAAGCGCGAGTGAGTCAATAAGTGCAAGTGAGTCATTAAGCACAA
GCGAATCATTAAGCACGAGTGAGTCGTTAAGTGAAAGCGAATCGTTAAGTGAGAGTGAATCATTAAGCGA
ATACGAATCGTTAAGTGCCAGTGAGTCATTAAGCGCGAGTGAATCGTTAAGTACGAGTGAATCATTGAGT
GAGAGCGCATCGTTAAGTGAGAGCGAATCATTGAGTACCAGCGAGTCATTAAGCGCGAGTGAGTCAATAA
GTGCGAGTGAATCGTTAAGTGCCAGTGAGTCATTAAGTGAAAGTGAGTCATTAAGTACGAGTGAATCATT
GAGTACGAGCGAATCACTAAGCGAGAGCGAATCGTTGAGTGAAAGTGAATCATTAAGTTCCAGCGAGTCA
TTGAGCTCCAGTGAGTCATTGAGTGAGAGCGAATCATTAAGTACCAGTGAATCAATAAGTGAGAGTGAAT
CATTGAGTACCAGCGAATCATTAAGCGCGAGTGAGTCATTAAGCGAATCTGAGTCGTTAAGTGCCAGTGA
ATCAATAAGTGAAAGCGAATCATTAAGCGCAAGTGAGTCATTGAGCGAATACGAATCGTTAAGTACCAGT
GAGTCATTGAGCTCCAGTGAGTCATTGAGTGAGAGCGAATCATTAAGCGCGAGTGAGTCATTAAGCGAAT
CTGAGTCGTTAAGTGCCAGTGAATCAATAAGTGAGAGCGAATCTTTAAGCGAGTCCGAATCATTGAGCAC
AAGCGAATCATTGAGTGCCAGTGAGTCATTAAGTGAGAGCGAGTCATTGAGTGAAAGCGAATCATTAAGT
GAAAGCGAATCGTTAAGTGAGAGTGAATCGTTAAGTGCCAGTGAGTCATTAAGCGAGAGTGAATCCTTAA
GTGAGAGTGAATCATTGAGTGCTAGGGAATCACTAAGCCAGAGTGAGGCCTTGAGTGAGAGTGAATCATT
AAGTACGAGTGAGTCATTGAGCGAATCTGAGTCGTTAAGTGCTAGTGAGTCAATAAGTGAGAGCGAATAT
TTAAGCGAAAGCGAATCATTGAGTGCCAGTGAGTCATTAAGTGAGTCCGAATCAATAAGCGCGAGCGAGT
CATTAAGTGAGTCTGAATCATTGAGCGAAAGCGAGTCATTAAGCGAGTCCGAATCATTGAGCACAAGCGA
ATCATTGAGTGCCAGTGAATCGTTGAGTGAGAGTGAATCGTTGAGTGAGAGTGAGTCGTTAAGTGAATCT
GAATCATTAAGCGAGAGCGAATCGTTAAGTGAGAGTGAATCATTAAGCGATAGCGAATCATTGAGTGAGA
GCGAATCGTTAAGTGAAAGCGAATCGTTAAGTGAGAGTGAATCATTAAGCGATAGCGAATCGTTAAGTGA
GAGTGAATCATTGAGTGAAAGTGAATCGTTAAGTGAAAGCGAATCGTTAAGTGAGAGTGAATCATTAAGC
GAAAGTGAATTATTGAGTGAAAGTGAGTCGTTAAGTGAAAGTGAATCAATAAGTGAAAGTGAATCAATAA
GTGCCAGTGAATCATTAAGTGAAAGCGAATCATTAAGCGAGTCAGAGTCATTAAGTGAGAGTGAGTCATT
AAGCGAATCTGAATCGTTAAGTGAGTCAGAGTCATTAAGTGAGAGTGAGTCATTGAGTGAAAGCGAATCA
TTAAGTGCCAGTGAATCAATAAGCGCCAGTGAGTCATTAAGCGAGAGCGAATCATTAAGTGAGAGTGAAT
CGTTAAGCGAGAGTGAGTCGTTAAGCGAAAGCGAATCATTGAGTACGAGTGAGTCATTAAGTGAGAGCGA
ATCGTTGAGTACGAGTGAATCAATAAGTGAAAGTGAGTCATTGAGTGAGAGTGAATCGTTAAGTGAGTCA
GAGTCATTAAGTGAGAGTGAGTCATTAAGTAAGAGCGAGTCGTTAAGTGAAAGCGAATCGTTAAGTGAGA
GTGAATCATTAAGTACGAGTGAGTCATTGAGCGAATCTGAGTCGTTAAGTGCTAGTGAGTCAATAAGTGA
GAGCGAATCTTTAAGCGAGTCCGAATCATTGAGCGAGAGCGAATCATTGAGCACAAGCGAATCATTAAGA
CAGAGTGAATCATTAAGCCAATCACTATCATTGAGTGCTAGTGAGTCATTAAGTGCCAGTGAATCAATAA
GTGAAAGCGAGTCATTAAGTGAAAGCGAATCATTGAGTGCTAGTGAGTCATTGAGTGAAAGTGAGTCGTT
AAGTGCAAGTGAGTCATTAAGTGAATCCGAATCGTTAAGTGAGAGTGAGTCATTAAGTGGATCTGAATCG
TTGAGCGCAAGTGAATCGTTAAGTGAGAGTGAGTCATTGAGCGAGTCCGAATCGTTAAGTGAGAGCGAAT
CATTGAGTGAAAGCGAGTCGTTAAGTGGATCTGAATCGTTGAGCGCAAGTGAATCAATAAGTGAAAGTGA
ATCAATAAGTGCCAGTGAATCATTAAGTGAAAGTGAATCAATAAGTGCCAGTGAGTCAATAAGTGAGAGC
GAGTCATTAAGTACGAGTGAATCGTTAAGTACGAGTGAGTCATTAAGCGAGAGCGAATCATTGAGTGCCA
GTGAATCATTGAGCGAATCTGAGTCGTTAAGCGAGAGCGAATCATTAAGTGAAAGTGAGTCGTTAAGCGA
GAGCGAATCACTAAGCGCAAGCGAATCGTTGAGTGCTAGTGAGTCATTGAGTGAGAGTGAATCGTTAAGC
GAGAGTGAATCATTAAGTGAGAGCGAATCGTTGAGTGAGTCCGAGTCATTAAGCGAAAGCGAATCAATAA
GTGAGAGCGAATCATTAAGTGAGAGCGAATCGTTGAGTGAGTCCGAGTCATTAAGCGAAAGCGAATCAAT
AAGTGATAGCGAATCAATAAGTGAGAGCGAATCGTTGAGTGAGTCCGAGTCATTAAGCGAAAGCGAATCA
ATAAGTGAGAGCGAATCATTAAGTGAGAGCGAATCGTTGAGTGAGTCCGAGTCATTAAGCGAAAGCGAAT
CAATAAGTGATAGCGAATCATTGAGTGAGAGTGAATCATTAAGTGAAAGTGAGTCATTGAGCGAATCCGA
ATCGCTAAGTGAATCTGAATCATTAAGCGAGTCCGAATCATTAAGCGCCAGTGAATCATTGAGTGCAAGC
GAATCGTTGAGTGCCAGTGAGTCATTAAGCGAGTCCGAATCGTTGAGCGATAGCGAATCATTGAGTGAAA
GTGAGTCGTTAAGTGAAAGCGAATCGTTGAGTGCCAGTGAATCATTGAGTGCCAGCGAATCGTTGAGTGA
GTCCGAGTCATTAAGCGAAAGCGAATCAATAAGTGATAGCGAATCATTGAGTACGAGTGAGTCATTAAGT
GAGAGCGAATCATTAAGTGAAAGTGAGTCGTTAAGTGGATCTGAATCGTTAAGCGCAAGTGAATCATTAA
GCGCAAGCGAGTCATTGAGTGCCAGTGAGTCATTAAGTGCCAGTGAATCAATAAGTGAAAGCGAGTCATT
AAGTGAGAGTGAGTCACTAAGTGAGAGTGAGTCATTGAGCGATAGCGAGTCATTAAGTGAGAGTGAATCA
TTGAGCACAAGTGAATCATTAAGTGCCAGCGAGTCTTTAAGTGAATCCGAGTCACTTAATACAAGTGAAT
CAATGAGTGAAAGCGAATCGTTGGGTGCCAGTGAGTCAATAAGTGAGTACGAATCATTAAATAGACACCT
AAATAATGATGGAAACTATGAAAAAGAGAAAGATAAATTACCAGATACAGGTAATGAAGATAAACATAAT
GGGTTGATACCATTACTTACTGCGCTTGGAGGAATCATACTCCTTAGAAGACGTAGAAATAATGAAATTC
AAGATAAATAAAAAAGAGCCTGCACTTTCAAAAATAGAAAGTGCAGGCTCTTATATTAATATTCTAATTT
TTTGAACATTTTCAAACCTACTAAGTAGCAAATGACTGAGTACAATAGAGTTGTTAATATCATTAAACCT
AGTTTTGTTAGTAAGTCTGAAGGCGTAATCGCATGATCATAACCATTTGGAAATAAATATTTGAGTCCAT
GAATCATTGGTGCGATAACCATAAACATAAGTAAAACAATAACGCTTAAAATATCAAATCCAGTAGACAA
TTTCATAGATAACATGACTGAAAAGCATATTGCAATTAAAGTAATGCAGAAAATACCGACGATACATAAT
ATTGTACTGTAATTAGTTTCGTGAACATTCGATAAGAAAGCACCGGAAGCATAATCATATTGATGTATAT
ACGTAAAATACAAAATTTCAGAAGACACAAATAATATTACATAATATATTATATACATAGAGAATAAGGC
GACTAACTTTGAATTATATAGACGTATTCGGCTGATATCTTTATAAAAGATTAATCTACCAGATTCATAT
TCTTCAAAAAATAAATAACTGACAAAATATGTCATAAGAATCAATGGTACGGCAAATTGAGATTGTGCAA
GTAAAATAACAAAATAAAATTCTAAACCAGATAGTGAATTCGTCTCTCCTCCAATTTGCATAAAATTGGT
AGGTAGTATAAGTGTGATTAAATATAAAAATGGATAAAGTGCTATTGCATAAAAGATAATTGCAGAGTTA
CGCGAAGATACTGTAGTGAAAATATTTTTAATTAACATATCATCATTTCCTTTCGAACTCATCGAAATAT
TGATATAAGTTATCTTGTTCATTAATCGTGTTTTCTAAAGTGTAGTATTTAACTAAATAATTTATGATTT
CATTATACTCTTCAGAACCTGACTGCATGATAACTGCTTTTTCCTCAATATCTTTTATTGTAGAAAACAA
ATTGAGAAGTTCCTGACGATGTTCTGGATATATTTGTTCTTTTACTACAATTTTTATCAATTGTTCTTTA
TTGAAATCAATATTTTGGAGTTTTCCTTCTTTTAAAAGAACAAAGCGATCACAGACTTCTGCTAATTCAT
TTAATTGATGACTAGAAATAAGTAATGCGGTTCCTTTTTTACTAGCCCAAGTTCTTAACGAGTGAATGAG
CGTATTAACACCGTCTGGATCCAGACCAACAAAAGGTTCATCCATAATAGCTATTTCAGGTTCATCAACT
AAACACATAGCTAGTGATAAACGTTGTTTCATACCAAAAGAAAAATCTTTTACCTTTTTGCCATATGTAT
GTAATAAACCTACGAGATCTAATATATTATCGATATTTTTTAAGTACTGCGTTTTATGATTAACTTTTAA
ATAATAAGTTAAATTCTTTTTAGCTGAAAAGTGTTTGAAATGAACCGTATCAATCATGATACCTACATTT
TTAAGTATATTATGATGTTGGAAAATATCTATGCCATTTAAAAATATAGCACCTGAAGTAGGTCGTTTTG
TTTTAGCAATCATTTTCATAAGTGTTGTTTTACCTGCGCCGTTTTTTCCAATTAAACCTACGACTTCTCC
ACGGTTTATGGTTAATGAAACACCGTCAATAACATTAAAATCGGCTCCTTTAAAACGTTTATAAAGGTCA
TCTATTTTTAACATAATGTCCTCCTTTGAACTAATAGAGTTTTAATGAAATTTATATGAATTGTTGATGT
TACGCTTATATAAGTTAATTTTAACAACGAAAATGAATTTGTTCAATATAATAAATAAGTTGTTTTATTA
AAAATTTATGTATTCTACTTAAAATTTAATTTATATATTTTTAGTTTATAGAAAAAGGGATTTACTAGAT
TTTTGAAATCGCAATTGACAATGATTTTTAAGGAGAGTATGATAGATGACTGTATAAGGGGTGTACTATT
CAAAAGATATGATCTATCCCACATCAATTTGAATAGTAAACAATAGACTAAGGTGGATTTCATGTGTTCT
TGGGTTTAATTTTAACCTAATAGTACACAGGGTGTACAATTTAAAAATAGGAAGGTAGAAGAAAATGTTT
AATGAATTTAAATTTATTTTCAGAAATAAAATGTTAATCATAGCACTTATTGCAATAGCAGCTATCCCGC
TATTATATGTTGCTTTATTCGTAGGTTCTATGTGGAGCCCATATGATAAGACAGATCAATTGAAAATTTC
AATTGTAAACCAAGATCAAAGTGCAAAGCTAAATGGTGAAAAGGTTACAATAGGTGATGATGTTGTCGAC
AAATTAAAAGATAACGATAAATTTGATTTTCAAGAAGTTTCAAAAAAAGAGGCATTTAATCAATTAGAAA
AAGGTAAAAGTGTAGGAACTATCATTATACCTAAAGATGCCTCTAGTAACGCTACGACATTATTAGATAA
AAATCCTAAAAAAATAAAGATTGAAACACAAGTCAATCCAGGGTCTAGTTATACTGGTAGTCAATCAGCA
CAAAAAGCAATTGATACGGTAACAAATTCAATTAAGGATAATATTCGTACCAATTATTTAGATCAATTAT
TTGCTAGTGCTAAAAAATCACAATCTGGATTCAAGGATACTTCAAATGCATTAGGTGACATGTCTGATGC
AGAATCACAATTAATTGATGGTAATCAGCAAGTAACGGATGGATTGAAACAATTAGCACCAACAGTAGGA
CAACCTGCACAGCAATTAATTTCAGGCAATCAACAAGTCACAGATGGACTTAATCAATTGCAACAAAATA
ATGATCAATTAAAAGCGCAAATAGACCAATCTGTAGAGCAACAAGACGGCGTTGCTTTTGAAGGTGACAA
TGAAAAAGCGTTAAATAATGTAACGAAAGTAAATGAAAATAATGCTACAGAAGCCGATAAATATGGTGAA
ACAATCGTGCCTTATATGGCGAGTGTTAGTTTATTTGTAGGTGCTGTGTCATTTAGTGCAATATACCCAC
TGAGAAAAATGTTAACTAAAGATGTTACATCACTAAAACAAGCATTCGGTAAGTTATTATTGTATCTCGT
ACAAGGTGCGGTATCTGCGTTATTGATGAGTAGTTGGGCGATATTTGCACTTAATATGTCTATAGATAAC
ATTGGTAAATTTATCTTAGTCGGATTGCTATGGGCAATTGCAGCAATTACTGTTACGACATTCTTAAGTT
TATTATTAGATCGAATTGGTCTATTCATATCTATGGTTTTACTTATATTACAATTAAGTGCGAGTGAAGG
TATGTTCCCAATAGAGTTATCAGCACAATTCTTTAGATGGATTCACCCATTCTCTCCAATGTCATATGCG
ATACAGGGTTATAGAGAAGCCATCTTTACAAATGCAGGACACTTTAACTTTGGATTTGTAGTAGCATTGC
TCGTTGGTATTATTGTCATAATGATGATTTTACAATATTTAGTATTACTATGGTTTAACAAAAGACAACG
TTTACCATTTTCAATAGAATTTAAATAAGTGCAATACGGAGGTGACTTATTTGGAAAACGTAGATAAAAC
AATTGAAGAAGCAATTACTAAATTTCAGATAGTTATGTTGCATTTAAATAAAGAGATAGTTGAAATTGTT
AAAGAGACAGGTTTAAGTAATTTACTTTCAAGAGAACAAATTGATGCGATGAGAATTATAAAAAATGAAG
GCAAAGTAACAATTAATGAATTAGCGGGTTTACAAAATATTTTTAAAACTGCTGCTTCTAAACGCATCGC
AAAATTAGAAGAAATGGGCTATGTACAACGCGCTTATTCAGATAATAAACGTATTAAACTGATTATGTTA
AGTGACGAAGGTGAAACATTTTTACAGAGAGCGACTGCAGTGATGACCGAAGCAGTAAAAGATCGACTAG
GTAATAAATTTACTGCCGAAGAAGTACATCATTTCGTTGAGCAACTTACACATATCGTTAATGCGTTTAA
AGCACATAAGTAGTTAATAGATGTACTTGTGGCATTTACAAATGTGCGAATTATAATATAAAAAGTGCCA
ATTCGATTCTATAGGATATTGGCACTTTTTATTTAACATTTTTTATGAAAATATAAGACATACGTAATTC
AGCGAACATTATTATTTGTAAAAAATGGACTTCAATATTAACAATTAGTATAATTACTGTATAATTAAAT
ATTTTTAAAAAGATTGTAGGTAAAGATTATTGTCCTAATAAATTTATTTTAAAAATCACAGGAGGTATAT
TGTTATGAAAAGAACAATAGAACGTGTACTGACGTGGATTGGTATCGTCTTACAAATACTTGGTGTTGTA
CTAATGGCTGTTCTAATACCTATGATGGGTAACGGCGAGGTCAAAGAAGCATTCATTAGTCAGATGATGC
AAGAAGATAGTAGTTTCACGTATGAAGACGGAAATACGATATTTAGCACTTTTAGTGGTCTTTTGACTAC
TGGTTTAGTCTTAGGTATTATACTATTAATCATAGCGCTTATAGCAGTATTTTTAATTAGCAAAAAGCCA
AAAGTGGCAGGCGTTTTATTAATTATCGCTGGTGTGATTTCATTCTTAGGAAATTGGATAAATGCGGTTT
TATGGCTTGTTGCAGGTATTATGTTATTAGTGAGAAAGCCGAAAGAACCAATTTATGACAAAGAAGAAGA
TGACGATGTAAATCCATATATTAAAGATGGATCTCAAGTGAATGAGCGTAATAACTCATTTATTTTATCT
GAAGAGCAAAAAGAAAATGAGCAAGAGACAATAAAGGATGCTTACTCACAATCTAAAGATGATAATAAAA
CAGATTTAGATAACTTAGATGATCTAGATGAAAGATCAAAAAAATTGAAAGAAGATCCTTATAAGTATTA
AATGATACTTTGTTAATCTGTATATCTAAATAGACTGGGTTACTAAATGTAGCCTAGTCTATTTTATAAT
ACATAGATTGCAAACCAATATTTAAAGCAATTATGTATATAAACTTAGAAAAATTGTGATATATTTTAAT
AAAATGAGATTAAAAGTAGTTAAATATTAAAATGGGGTGAGAAAGATGATGATGGCATTAGGCATGCTAT
TGCCTGTTTTGGTGGTTGGTTTTATTACTATGTCCATATTGGAAGAAAGAAAAAGAAATCGTAATAAAAA
GAAAGATAAATAATTGTTATCAGAGTGAAAAGCTTATGCAGCTTTTTGTGTATATAACGTAAGAACACAT
ATAAGTAAAAATCGAATTTCCAAAGAAAGATTTCATAGTGCCTACGCAACAAGGATGATTAGTCTGTAGG
AATGGAAAAGTCGTTTTATAGCGTAGTAGGATTTTAAGGGTAATTAGGCCGAGACATATAAAGATGTTTC
GGTCTTTTTTCTTGTGAACTGAAAAATTATAGCAGTATAAAAAATTAAGATATGGCATAAGGATGATGTT
ATTGAGATGCATAAAATGTTTAACGTGAAACAAAATGATTTTAAATTAATGGTTAAAGTCAAACGATTAA
TATTCTGATATGATTAATAGTAATATAGGTTAAATAGTAAAGTTATAAAATGCAACTTCAATCATAAATA
ACTAAAGCGCAACAAAGGGGGATGCTTATGAGTGAAATGTTATATATACTACAGACTGTACTTTTACCTA
TTTTTATCATGATATTTTTAGGATACATACTGCAAAAGAAATTTACATTAGATTTAAATACATTGGCCAA
ACTTAATATCTATGTCTTTGTGCCTGGATTTATTTTTGTGAAATTTTACAAGACGCATTTTGCGTTAAGT
TTATTGTTTTACATTATCATTTTCTTCGTAATCTATATGTTTGTACTATTTCTTATTGGTAAGTTATTGT
CTATGTTCCGTAAAACGGATAAAGGGGAGACAACAACGCTTACAAACAGTCTGATGTTCTTTAATTCGGG
TAACTACGGTGTCCCAGTAAATGATTTGGTTTTCAAAGGCGATCCATTAGCAATGTCTGTTCAAGTTATT
GTGTTATCTTTGCAAAACATATTCACGTTTTCTTATGGTGTATTTGCGATTCAATCTTTACATATAGGAA
AGTTAAAGGCACTTTTAGGTTATTTTAAAATGCCTGTGTTATATGCATTATTACTAGCAATTATATTAAA
TTACAATCATATACCTATTCCTGAATTTATTTGGACACCAGCGAATTATGTTGCCGATGCTATGATTGCG
ATTGCGTTATTAATGCTAGGTGCTCAAATATCTAATATCAAATTTAGTTTGAAGTGGTCCAAATCCTATG
CGTATGTTTTTATAAGATTGATTATAGGGCCCTTGATTGCCCTTGTTATTATCAAAATCATGGGGATAGA
GGGCATCATAGCTCAAACATTATTCATCGCATCAGCAATGCCAACGTCTGTAAATAGTTCAGTTATCGCA
CAAGAATATGACAATCATCCTGAATTAGCAGCAGAACTTGTCTTTTTATCTACTTTATTAAGTGCCATTA
CAGTTGTCATCGTGATATACATGTCTAAAATATTATTTTAATAGGAGCAGCTATATCGTGATGTGCTTGC
TCATGAAATTAAAAAAAGGTGAATATAAGTGATTAAATTATGATTTTAAGTCACTTATGTTCACCTTTGA
TTTTATTATATGATTCAAGTATTTAAAATTCTACTACTGTATATTGACGTAATGTCTTTTGAAAAGGTGG
CTTGTCAGCTTCACCATTTTTAGATTTTTTATGCATTGCTTTATGCTCTTCAACATGAGAAGGTCTAGCA
ACCCAATTTTGAAAATCTTTTTTCTCATCCCATTTACTTACAACAACATATTCAACATCATCTGATTTAG
ATTTTGTCCACACTTCTGATGATTTTAAACCAGCCACATTATGCAACTCGGATTGTGTTTTCTTTACTTT
ATTATATAGTTGTTGTTCATGTTCCTTGTTAGTCGAAAAAGCAACTTCTGCTACAAACATTACAATCCCT
CCTTATAAATTAAATACATATATTATTTTAGCACTAATAAATTTTTCGCTCTAATGAAAATTTCAAAATA
AAATTCACGAAGTGTTAATAAACTTTTGACGAATTTGTTAATGTCTATCTTCAGATTTGAAACACAATAT
ATAGTGTTTTATAATTAATGTATATACTATATATAGAAATGAGGGTTAATATGAACAAACTTGAAAAAAA
TTTAAAGCATCTCATTACGAAAGATCCAACTGTAGTTAATGAAAATGCTAATAAGGATAGTGCTACATTT
TCGACTATGAGAGATTTAACAGCAGGTGTAGTGTCTAAGTCGTATGCTTTGGATTATTTATTACCTAAGC
ATGTCGCTCAAGCCCATGAAGCAGGAGACATTCATTTTCATGATTTAGACTATCATCCATTCCAACCACT
CACGAATTGTTGTTTAATTGATGCAGAAAGTATGTTGTCACATGGCTTTCAAATAGGTAATGCGACCGTA
ACGTCACCGAAATCTATACAGACTGCATCAGCACAATTAGTACAAATTATTGCTAATGTGTCTAGTAGTC
AATACGGCGGCTGTACAATAGATCGCGTTGATGAATTGTTGAGTAAATACGCAAAATTTAATGAAATGAA
ACATCGACAAATTGCAGAAAAATTTGTACATGAGTCAGTCATTGATACATATGTAGATGAGCGAGTAACG
CAAGACATTGGGGATGCCATTGAGAGTCTCGAGTATGAAATCAATACGCTATACACTTCGAATGGGCAGA
CACCTTTTGTTACACTCGGCTTTGGATTAGGAACTGATCGATATAGCCGCAAGATTCAAGAAGCGATATT
ATCTACTAGAATTAAAGGGTTAGGTAAAGACCGTATTACTGCAATTTTTCCTAAATTAGTTTTTTCAATT
AAAAGAGGTGTTAATTTAAATGAGTCAGATCCCAATTATGACATTAAACAGCTCGCTTTAGAATGTTCAA
CTAAACGCATGTATCCAGATATATTAAACTATGATAAAACAGTGGAACTATTAGGAGATTTTAAAGCACC
TATGGGTTGCCGATCATTCTTACCTGCATGGAAAGATAAAGATGGTCATTATGAGAATAATGGCCGCTGT
AATCTAGGTGTGGTAACACTGAATGTACCAAGGATTGCTCTGGAATCAAAAGGTGACATGGAAGCTTTTT
GGAAAATATTTCATCAGCGTATGGCCATAATGCACGATGCACTGGTTTATCGAATTGAACGTATTGCACA
AGCTACGCCAGAGAATGCACCGATTTTATATCAAAACGGGGCATTTAAACACAGATTAAAAGAAACAGAT
GACATTATGACATTATTTAAAGGGCAACGTGCAACTTTGTCTATAGGATATATTGGGTTATATGAAGCGG
CAACGGTATTTTATGGGCCTCATTGGGAACGTTTATCTAAAGCAAAAGCATTTACATTAGATATATTAAA
ATCGATGAAAGCATATCAGTTAAAATGGACAGAGCAATACGATATTTGGTTTAGTATCTATAGCACACCA
AGTGAATCCTTAACGGATCGTTTTTGTCGACTAGATCGTGAACAATTTGGAGAAATAGCTGATATCACAG
ATAAAGGTTATTATCAAAATTCATTCCATTATGATGTTAGAAAAGATGTGACGCCTTTTGAGAAAATTGA
TTTTGAAAAAGATTATCCAGAATATGCGAGTGGTGGTTATATCCATTATTGCGAGTACCCGAAATTAAAT
CATAATTTAAAGGCATTAGAAGCGGTTTGGGATTATGCTTACGATAAAGTAAGTTATTTAGGCACAAATA
TCCCAATTGACCATTGCAGAAAATGTGGATTTGTCGGAGATTTTAAAACAACTGCAAAAGGCTATCAGTG
TCCGCAATGTGGCAATGATGATCCTAAGTCGGTAGATGTGGTTAAACGTACGTGTGGCTATTTAGGCAAT
CCTGTTCAACGGCCTACTATAGAAGGTCGCCATAAAGAAATGTGCGCGCGCGTTAAACATTTGAAAGATG
CATCAGTATGAATATTTTAAAAATAAGACATGGGCAAGGCCATATCGCTAAAATAGAAGCACAAAGCTTT
GTAGATGGTGAAGGTGTGCGTTGCAGTTTATATGTTTCAGGTTGCCCATTTGCCTGTGAAAATTGTTATA
ATAAAGTGGCTCAAAATTTTAAATACGGTGAGCCATTTCATGAAGACACATTAGAAGAAATTATGGAATA
CTGTGCGCCAAATTATATTTCAGGACTCAGTATCCTTGGTGGCGAACCTTTTTGTAATGTAGATATCACT
TTGAAGTGTGCTCAAACTTTTAGAAAACGTTTTGGAAATACCAAATCATTATGGGTATGGACTGGTTTTT
TATTTGAATATTTAGAGCGAGATTCAGCAGAAAGAAAGACATTGCTTGAGCTCATTGACGTCTTAGTAGA
TGGTCCATTTATTAATCATTTATATAGACCTAATTTACCGTATAAAGGCTCAATGAATCAACGCGTGATC
GATGTTCAAGCATCATTGCAAAAGCGCAGGGTGTGTGAGTATATCAAAAGTTAATTATAATATACATGAT
TTGCTCAAAGGCATTTATGAATCCTCAAAATATAAGTCATCATAATGTAAAGGAGTAGATAATGTATGTG
TACAGGATTTTCATTTTTATCAAAAAGTAAGCAGGCGATACTTGGTCGAACAATGGACTTTGTTTATCAC
TTAGAGGGTCAACCTGCAGTACAACCACGTCATTTCTATTGGGAATCGCGTGTCGAATATAAAGGTAAAA
CACAATATGGCTTCATTGGTGCAGGAAGTGACATGGAAGGATTCTTATTTGGTGATGGGTTAAATGAGCA
CGGTGTAGGTGTATCGATACAGTATTTTAGAGGCTATGCTTCATATGCGACAGAAGTGCGTGAAGGATAT
ATGAATATCGCTCAAAATGAAGTGATTACATGGGTGCTTGGCTATAATAAAAATATTGATGACTTGATTG
AAAATGGTAAGCAAGTAAATGTTGTCGCACACGTGCTTAATGATATTGCTGAAGTCCCACCATTACATTA
TCATATTACAGATGATACAGGTCGTTCAGTTGAACTTACTTTCCAGGATGGGAAAATTGTAATTAACGAG
AATCCAATCGGTGTTTTGACAAATAATCCAGATTTAAATTGGCATTATGAGAATTTAAGAAATTATACAG
CTGTCACACCGCATAAACCCGAAGCTAAAAATGTCATGGGCCAATCATTAGGCTCTTTAGGCAATGAAGG
TGGTACTTATGGATTGCCTGGTGGTTATACGTCACCGGAACGATTCATTAAAACAGCTTATTTGAAAAAT
TATTTAATTGGAAGTGAAGATCCAGAATACGATGTGATGGATGCTTTTAAATTATTAGATAGTGTGAGTA
TACCTAAAGGCGCTGTCTTAGATGAAAACGGCGATATGCATTATACGTTATATCAAACGGTATTTAATTT
AACAACTCGCACAATGTACCTCAAGTGGTATGACACAAATCAAATTACCGAATTACAATTAACAGAAGAT
TTGATTTTAAAAGAAGACATGACAATATTTGAATCAGTCCAAGCATTTGTAACAAATAAATTGAATCATA
CATCTTCATAAATATGAATAAAATGGTCTCGTGAATTAAATTTCATGATAGACAGAAGCGGTGCCGAGAA
CCTATTTCTATTTAGGATTCTTGGCACCGTTTTATTTTTGAAAGTAATAGGTAGATGTGGGATTAAATAG
TCAGATTTTGGAATGCAATCATTCAAGTTTTAGATGAAAAAATTGAACAACAATTTAAATAGGGTGTAAC
GTAAGTGCATTAAATATATTTGAAATATGTTATCTAAATCAAAACACCTAATGCATTTATTTTTAAGATT
GTTATTTTCAGCCTTCTTTATAAATCATGTAATTTCTCTTCAATTTCTGTTCTTTGATTTTCCATAAAAT
CGGGGAGGTTCAGTTTTTTACCTAAATCTTTAATCGCTGTATCTACTGTAAAACCAGGTGCTGCCGTTGC
AAATTCAAACATAATGCTATTATGGCGATAGTAAAGGGATTTGAAAAAGTAGCGATCAATGATGCCACTA
TGATTTCCCGGGTTATGATTGATTGTATCTAACACAGCGTACAAATCTGAATCATTTGGCGTATTGACTG
CAATATGATGCACATAACCTTGTCCAGGTCGAGCACGTGAACCTTGTTCTTCAACTAAGACAAAATCCGT
ATAGAGCCCATCAGAATCTAATGTCAATACAGTTTCATCTACATTTTCTCTTAACGAATAACGTAAGTCA
TTTTTTAAAAAATGAAGTGTTGGTTGAATGTCGCGTAAGCGCAGTTCCACTGGCCCCATACCTAAAATTT
GATATGCTTCTGGAATATCTGTATAAGGATTTTTTCTCCAAGCGTTAGGTGTGTTGCGATGGTTATTTGC
AAGTAATAATATTTCTAAACCATCCATATCTTTGAATAACAGCGCATGATGATTTAAATAAGTCATTTGT
GTTGTTGTGATATGCTGTTCATTTAAACGACGTTCAAAATAAGTCAATGCAGATTCATCGGGAACGAGTA
GTGATACGCGATGTATACTGTTCGTACCTGGACGGTTTTTACCTAAATTTGGAATTTCGAAAAAGCTAAG
CAATGTGCCTGGTGTACCGATTTCATCTCCATAAAATAAATGGTACATCGTTGGATTATCTTGATTTACA
GATTTTTCAACTAGGCGTAGGCCTAATGTCTGTGTGTAAAAATTTTTATTGATTTGTGCACCTTTTGTAT
ACATTGAAATATGATGATGTCCGATAATATTCATAAAAGAGACCTCCAAAAGCAATTTATATCATAATTG
CTATAATCATTTCCTTTTAGAACAAAAATAAACTTAATAAGTATAAAAATATACTAATAGTAATAATATA
AATGGATTCATGTGAAGCTGCAAATTTATTACATTTAAAGAAAAAGACAGTGGAATGATAAAAAAGTACG
AATCTCGAAGAAATAGAGACGCGTACTTTTTTATATTATTTATTATTTTTGAAGTCTAAATAATATAGAC
TGAATTCCAAATCATTTTTTAAATGTGATTCTAATAAGGATACTGCTAAATCAATATCTCTGTTAAAAAG
CGCAGTAACAATTTCTCGATGTTCTTCAATAAGTCCTGGTCTACGCTTATTTATCACGGTTTGACTAAAT
AAATAATAGAAAGAAAAATAAAATCAGTTTGGAAAAACTATCAAAACTTACTGGTGTCAGTACATCTTCA
TTGAATGAGATTGAAAAGGGGAATACCATTCCCTCTATTAATACAGTTTGGAAAATCAGTAACGGGTTAA
AACTGTCTTTTAGTAGTTTGATGAGTGAAGCGGAGTCAGATTATGTGCAGGTTAATAAAGAGGATGTTGT
ACCGGTAACTGAAGATGACGGGAAATATCGTGTGTACCCTTATTTTCCATTTGAAAAAAGTAAATCTTTT
GAGTTTTTCTATGTAGAATTAGATCCAGGTGCGACGTTAGACTCAGAACCACACTTATCCGGTTCGGAAG
AATCAATTATTATTGTAGATGGACAATTAGAAATGCATTTAGAGAACGAAGTCATTGATTTAGGTAAAGG
AGATGCCTTGAGGTTTAAGTCCGATATCACACATAGTTACACCAATCATGGTGAAGACATGACACTCATT
TCTATGGTGATTGATTACAAATAACAAAGTAAGCATATAGTGCTAGATATAATGGTACGGTAGAAAATAA
TATATATGGGGAGCAGAAACATGAAATCTAACGATAAAAGATTTTATGTTTCTGTTTTTTTATATAACAA
ATTTGTCATCCTTTTTTCATGTGAAAAGCAGGAGGTGAGTGAGATCACAATGCTAAAATAAGGCACAGTG
CAGTAAGCCTATTTATTAAATTAGAGAAAAAAGGAGTATGAATTTGAATAAAATAAACACAAGAATTGAA
ACATTAGATTTTTTGAGAGGATTCGCTTTGATAGGTATTATGCTCGTAAATATTGTAGTCATTGCGAATA
TCGGTATACCTGAGTCGTCACAAGATATAACATATAAGAAATTTTTAGATTTTTTTATAGAAAGTAAGTT
TTTTTCTATTTTTCATATTTATTTGGTATTGGTTTTTATATTTTTATGCAAAGAGCAGAAGAGAAACCTG
GAAATAAATATTTTATATATCTGCGCCGTATTCTGATCCTAGCTATATTTGGATTGATTCATATGCAACT
TCAACCAGGAGAAGCATTAGTAGTATACTCAATTTTTGGATTATTGTTGATACCATTTTTTAACCTTAAT
AAATTTATTAATCTAGTTATTGGCATCCTATTACTGATTATGGTCTTATATCTTGATGCTAAAATTTTGA
CACCATTACCTTATTTTATTTTAGGGTTAGCTAGTGCGCAATTTGGGATGATTTTTAAATTTAATAGATA
TAAAATATGGTCAGTCGTTGCTTTGATTTCAGGTATTATTTCAACGATTGGTTGGTACTTATTAGAGAAG
GCGTATGTAGTACCGAACTTTAAGTTATTACGACAAAAATCGGAAGTAAGTATTAATCATTATGCTGAAA
ATGTAGATCACTATCATCACTTGATTACGATTTTCTCACCGTTTATGAGTATATTTTATGCATCGTGTCT
TATTTTATTATTAAATATTTCTTGGGCTAGAAAAGTTTTATCTCCATTAAAGTATTATGGAAGCATGGCA
TTAACAAACTATATTGGACAAACATTGTTAATTTATTTAGCGATTTCAATATTCAGTGGGAAGCACTGGA
CGCACGTGGACACTCTATGGATATGTGTATGTGTTTATGTTTTTCAATTATTGATTAGCACCTATTGGTT
AAAATATTTTAAGTTAGGTCCTTTAGAATACATTTGGAAAATGGCAACCTATATGAAAAAGATTAAAATG
ATAAAGTGACAACCAATTAAGCGTCTGGGACAAAAATAGATGTCTTAGACGCTTTTTGATTTAGGTAGTA
GATAACTCTGAATTGAAAATGAAAAGTCTCACTGCTTTAAAGCACTCCTTTTTCTATTTATGAAAATGAG
TAGTTCATATGCATAAGCCAGAGCTTATGTATTTTGCATAAAATTCTAGGAAACTTATGCATGAGCTTCA
GCTCAGGAAAACTTTTCCCTCCCAGTCATCCTTGCCTTGATTGCATAGATAGGGCTACGACATCTCAATT
AAACAATTTGATTTCTGCCTCACTCCCTGTTAAGCATATATTTAATGAATCAGTGAATGTTCTAATAAAC
AATGTTCTATTTTATATTGAAATAGAATCATATTTAAAAATGTTTTTAATACTTGGTATTTGCTAATGAT
TGGGAGATTTATATGGATATAATTAGCGTATTAATTCTATTTGCAATATTTTTAGGCGGTTTAGTAAGAA
CATACTTTGGATTTGGAGAAGCGTTAGTTAGTATGCCGTTGCTAACACTTATTGGTTTAGATATACATAC
TTCAGTTTCGGTTATCGGTTTAGCAGGCATTTTAGTAGCGAGTTTCAATATTTTTTTAGATTTTAAAAAT
ATTGAATATAGGTTATTAGCTGCACTATTAATAGGTAGTTTTTTAGGGGTTCCATTAGGTATATGGATTT
TAAATTTTGTAAATACAAGTGTGGTTCAATGGTTACTTGGTTTATTTTTATTTTCATATGGAACTTATGC
ATTTTTGAGAAAGGTTTATTTCAAAAATAAAGCCAAAATGATATTAAAATCAAAGGCATGGGCTGGTCTA
ACAGGTATCATTTCTGGTGTGCTAGGCAGTCTTTATAATTCACATGGTGTGCCAGTAGTGATATATAGTA
CTTTAACTGGCTTATCTGTAAAAACATTAAGCAGCACCATACAAGTTCATTTTTTAATAACAGCCATTTT
AGTTGTTATCGGACAGGGTACAGGTGATATTTGGACAAGTGCTACATTACCCTTTATTTTTCTTAGCATG
TCCGTTTTTACTTATTTCAGTGTTAATTGGTAAATATTGCAAACGCCACACATTAGATTATCATTTTGAT
AAATGGCTATATTTATTTATCGCATTTTTAGGATTGTTACTTATTTTTGCTCATTAAAAACCCTGCTTTC
ACATCATAGCGAAAGCAGGGTTTATTATATATTATTATACGTTTTTACCAGTATACGCATTGATTCTTTT
ATTTAATAAAACAAAGAATAATATAAAAGCAAGCGTAATCATAATATGACCCAACCCAGCAATGCCAGCG
ATAGCAGGACTTACATTAAAATCTTTCATAGCCGCGATGCCATTTATAAATTGCATCGTAACCGTAATTA
ATACACCTAAATGGAAAATATAAAAGAAATAGTTAAATAATTGTCTGTTTGAGGTTAACTTTAATTGAAA
TTCGATAATCATAAATATTAAGAACATGATGGTGCCTAATACTAATAAATGCGTATGTGTGATGTTCAAT
TGTGAGTATCCGCTAAAGTTTTCTGCTTTTGACATTTCGCGGTAAAATAGCCCACTGAGTAAACCTAATA
AAGTATAAAAAGCAGAACTGTACATTAATTTTTTCATAAATGTGTACCTCCAATTTGTTAATAATTACAA
TATAAAGTTAATTTATGAACACAATATGAACAATTTAGAAAAAAGACATAACAAAGGTCATATTTATCTA
ATATCATGTCATTTTGCTTATATACATTACAGAGTTCTTTGTATTAAGGACTGAGTACCTATTAAAGAAA
CAAAAGCGAGACGGGACAATCATTTCAAATGGTTTGTTCCGTCTCGCTCATGTTAATTAAAGTTGAATAT
TAAAAGTGCTATTATTTATTTTTGTTGCGCAAGGAGTAGGTGGTATATCGTGTCTAAAATAGGTGTATTT
AAATGATGTTTTCTTGCTTTATAGAATAGATAGCCTTGAATACCATCAATTTCTAAGGATCTGCCATCAA
CTATATCATAGTACATGCTTGTGCCCATTTCAGCAGGGTAGCCATCATAAATATTAAGTATTGTATTTAC
AATGTTTGGTTCAAAGTGTACGTGTTCAGCTTTGGCGATGTTAATGCCTTCTAAGAGTAATTGTTCACAG
AGTTTTTTTATCCCTGGTACTTCTAATACTGATGCAGTAGAACGAGTTAAGGCTGTAACACTATTAATTG
CTAAGTTTACGAGTAACTTGTACCAAATAGCGTTATCGATATCAGTGGTAAGTTCAATATTAAGAGAAGA
ATTGGATATACATTGATGCAATGCTTGCGTATGTGCATTTTGGTCTAATATTAATTTGTGATCACGATAA
TGTGTGATGGTATTCCCTGTTTTTTGGCCACTAATATATACGACAGCTTGATATACATAAGGATGATCAA
ATTTGTGTAATTGGCCGTGTCCATTTTGTGCGAGGATAATTATCGTATTTTTATGTAATAAATGTTGATA
CGATGTTAAAACGGTATCCAGTTGGGGAATTTTGACAGTGATAAATAAGAAGTCTACGGTTTCATGGTAT
TCATTAAGTGCGCACACGTCTAGTTGATACTTAGTGTCAAGAGCATTATTTGAATAATAGTGAAGCGTTT
CATTGCGGCGACCAAGTAATTTTACATTTAATGAGGCGTCTCTTAAATCAAATGCAATGGTACTTCCTAC
TGCACCAGGACCTATAATTGCGACATTGTTCATATTATTTTATTTCCTTTTCTAAAAAGATTGGTTAATA
TATGGATAACAATGTAAATATATCAAAATGTGGAGTTGATTTTAAATGAAAACTTTAAATCAGTTACAAG
ATTTAAAAGTGAATAAAGAAAAAATTTCAATGGTGACAGCATATGATTATCCAAGTGCGAAGCAAGTCGA
AGCGGCTGATATAGACATCATTTTAGTTGGTGATTCATTAGGAATGACGGTATTAGGTTATGATAGTACA
GTTCAGGTTACTGTAGCAGATATGATCCATCATACAAAAGCAGTTAGAAGAGGTGCACCTAATACATATT
TGATCGTGGATGTACCTTTCGGGGCAGTAGGTGTCAATGATCAATATGATTTAGAAATAGCGGTAAAACT
ATATAAAGAAACAGATGCCAATGCAATCAAAGCAGAAGGTGCACATTTAACTCAATATATAAAAAATTGT
AGCAATATGGGTATTCCAGTTGTGTCACATTTGGGATTAACACCACAAAGTGTTGGTATTATGGGATATA
AAATGCAAGCTGGTAATAAAGAAGCTGCACGACAACTTATTGAAGATGCCTATGCTGTGCAACAAGCGGG
CGCTGTGATGTTAGTTCTTGAAGCAGTCCCAAGCGATTTAGCTGCAGAAATTTCAGATAAACTAGATATT
CCTGTTATCGGTATTGGGGCAGGAAAAGAAACAGACGGACAAGTATTGGTTTATCATGATTTATTAAATT
ATGCTGTAGAACATAGAGCGAAATTTGTTAAACAATTTGGTGATTTCTCAGTGGGCATTGATGCATTAAA
GCAATATAACAATGAGGTGAAAGCGGAACAATTTCCTGGTGAGGCCCATACCTATAAAAAGCAAATTATG
AATGAGGTTACAGAATGACACAGTTAATTACAACAATAGAAGAAATGAGAAGTATTATAGCAAACCTTCA
TAATCAGCGTCGTTCAGTTGGGTTTATTCCTACCATGGGGGCATTGCATGACGGGCATTTAAAGATGATG
TCATTATCATTGAATGAAAATGATGTGACGATTATTAGTATATTTGTCAATCCATTACAGTTTGGTCCGA
ACGAAGATTTAGATTCTTACCCACGTGATATTGTAGGTGATACTGCAAAAGCTGAATCTGTAGGCGTGGA
TTATATCTTTCATCCAACTGTTAAAGAAATGTATCCAGAATTACCGACAATTGAATTAAAAGCAGGCCGA
CTTGCATCCGTTTTGGAAGGTGCTGAACGTCCAGGACATTTTGATGGTGTGGTAACGGTTGTTAATAAAT
TATTTAATATTGTACGTCCGCATAAAGCATATTTTGGTAAAAAAGATGCACAGCAGTTGGCAATAGTAGA
AAAAATGGTAGAGGACTTCAATCATCCAATTGAAATCAAAGGTGTAGATATTGTTAGAGAGGATGATGGA
TTAGCGAAAAGCTCGCGTAATATCTATCTTACTAAAAATGAACGTATAGAAGCGGTTCACCTGTATAAAA
GTTTATGTCTAGCACAATCGCTTTATAAAAATGGAGAGCGTAATAGCGAAAAAATTATCAAAGCGACACG
GGACTACTTAACAGAACATACAAGTGGAACGATAGAAACAGTTGCAATATATAGTTATCCAGAACTTGTC
GAGCAAACACAAATCAAAGACAGCATTTTTATTTCACTCGCTGTCAAATTTAGTAAAGCGCGCTTAATTG
ACAATATTATTATTGAAGGATAATAACGCTATTTAATCTTGAATAAATATAAATGTTATGATTTATAGTA
TTGCAATATAGATTTTACATTTATAGATGGTTGTTTTATCATTAATATGGAAGATTCTTATCAAGGAAAA
TAGTTTTATGATAATAATAGGTAGTATAGGGTATAGATAAATTATACGTAAAATAGTTACTATATGAATA
TACATCGCTATTAATTATTATAAATGACTTATTGAAAAGTAAATACGAAAGGTGGAAAAATGATGAGTGA
AAAGAATTCTAAAGACGTTATTTTAATTGGTGCTGGTGTTTTAAGTACGACATTTGGGACATTATTAAAA
GAACTTGCACCAGATTGGAATATTAAACTTTTTGAAAGACTCGACAAACCTGCAATTGAAAGTTCTAATG
AACGCCATAATGCAGGTACTGGACATGCTGCACTATGTGAATTAAATTACACGGTAGAGCAAAAAGATGG
TTCAATTGATGTTGAAAAAGCGAAAGAAATTAATGAACAATTCGAGATTTCAAAACAATTTTGGTCTCAT
TTAGTGAAAAGTAAACAAATTCAAAATCCGCAAGCCTTTATTAGACCATTACCTCATATTAGCTTTGTTC
AAGGTGATAAAAACGTAAACTTTTTAAAAAGACGTTTTGAAGCATTATCTCCTTTATCAATGTTTAAAGG
TATCGAATATACAGAAGATCATGAAAAATTAAAAGTGTGGATGCCACTAATGATGGAAGGTCGCGATCCA
AATGAAACCGTAGCGGCTAGTAAAATTGATGAAGGTACGGATGTTAACTTCGGTGAATTGACTAGAAAAA
TGGCTAAAAATTTAAGTGAACATGACAATGCAGAACTTTTCTATCGTCATGAAGTACAAGATTTTAGTCG
TCGTAAAGATGGTAAATGGGAAGTTAAAATTAAAGACCTTAAAACGAAAAAAGTAGAACATCATATTACA
GACTACTTATTTATTGGAGCTGGCGGTGCAGCGATTCCATTATTACAAAAAACAGGTATACCAGAAAGTA
AACATTTAGGCGGTTTCCCAATCACGGGAGAATTCTTAGTATGTAATAATCCTGAAGTTGTAGCTAAGCA
CGAAGTTAAAGCTTATGGTAAAGAACCTGAAGGTACACCACCAATGACTGTACCTCACTTAGATAGACGT
TATATTCAAGATGAAAATTCATTACTATTTGGACCATTCGCAGCAATTGGACCAAAATTCCTGAAAAATG
GTTCAAACTTAGATTTATTCAAATCTATCAATCCAAGTAATGTTATAACGATGTTATCAGCTGCAGCGAA
GAACTTCCCATTAATTAAATATTCAATCCAAGAAGTGTTAGCTAAAAAAGAAGACCGTATGAAAGAATTA
CGTCGCTTTGTTCCAGATGCTAAAGATGAGGATTGGGATATTATGCAAGCAGGTAAACGTGTTCAGGTTA
TAAAAGATACTAAGGAACACGGCAGAGGCTTTATCCAATTTGGTACAGAAGTAGTTAATTCAAAAGATCA
CTCTGTGATTGCTTTATTAGGTGAATCTCCTGGTGCGTCTACATCAGTGTCAGTTGCTTTAGAAGTTATT
GAGAAAAACTTCCCAGAACAACTTAAACAATGGGAGCCTAAACTAAAAGAAATCATTCCATCTTATGGTC
AATCATTAATTGAGGACTATGCTTTATTGAAACAAATACGTCAAGCAAGTAATGCTGAATTAGAATTAAA
TCATAAATAGTCAAAAATATACCCCTTGGTGCGCTGTGGCATCAAGGGGATTTTTTGTGGTCTGAAGTAA
AGATTTATAAATGAACACATGGTCTAATAGTCAATATAGAAAAATCCCCCTATATAGTATTAAAGTATGT
AGGGGGAGATTGTAGCTGAATTTAATTTTTATAATGCTTATGCAAATAAGTTTCAAATGTATCTGGTTTT
TCTCCAGTAAGTTTTTCAAAATCGTTGCTACTTTGATCAAGTAATCCCATTTCTCCGGCTTTATACATGG
AGGCAAGTAAAGGACCGAATCCTTTAGGTTCATCATACATTTTTCCAAATTTTTCAAGTGTCACTGGGTC
ATAGGATATATTTGAATTTGCAACTTCTGATAAAATTTGCGCTAATGCTTCCATAGAATAGGTATATCCA
GATAGTAAATAACGTTTACCTAATAAGTTTTGATTTTTTACAATTTCAATAATACCTTATTAATGAAAAT
AAGGATAATAATGAGAACGATATCTCTGTGGTAAATAAAGATAATAATCACGTTGAAAAAAATAGTGAAA
TATCAAAAATACAAATTAGTGAAAATAATATTATTAGAAATAATGTAGAAGACAAAAAATTCGATGAAGC
AGTTTTAAAGGATGAAAAACAAGATAAACAACAAGATGAAAAACTTAAGCCAAATGAAAATAATAATCGA
AAATTTACAGAGATAAAAACGGAAGATGTTGGTCATTTTAATGGAACTATAAACGATAAAAAAATGGAGA
ATGATGCGATTCAGGAAGATGCCATTCAAACAAGAACGAAAGAGAATCTAAATAACCAATCTCAAACCAA
TAATCACATTAAAACCAAAGTAACTGTGAAACGAGCAACGACTGATTTTGAAAATATAAAAACAGTAAAT
AAAAGTGAAACTCCTAATAAAAATATAATTGGAACATCAAGAGCTTATAAAAAATTAACTGATAAAGATA
TTATAAAATTAAGAAAGCTACTTGCTAAACATGATTTGTATCACCCTGTAGTAACAAAAAGTGTAAGAGA
AATGATAGAAGATAGTTCATTGGAAGCATTGGATTATTCTGACAACTATACATTTCAAACGTTAATTTTT
CAGCCAGAACCATTAACTACGAAGGAAGTGTTAGACAGTAAAACAATACCTTTCCAAATACATAGTTATT
TAACAGGAGCAAATTCAGGAGATGTTTATAAGATTAATTTACAATTAGATCCCATTATTGCAAACCATGT
TAAGAAAATAACTGTAAACCCATCCGGTCGTAGTTCATCAGTGGAATTAGTAAGACTGGCAAATAAAGAG
TGTAAGGCAACAAATATTTGGCAAGTTAACTTTATTAGAGCTAGTGATGGCCTTTTTGGTGGAGCGGAAA
TATTGAGTCAGTACACAGCTGAAAACGGAAAAATAGAATTGGACGATACCGTACGGAACATATTAGAAAA
AATGGAAGACCATAGTGATAAGTTAAATTACTTAATATATGTAAAAGATTCACAAGAAAACAAAAAGATT
AAAACTTCTGAAACTAGCGGTTATTTCCTAACGCCATCTGAAACTTTAATTAATAGTATTGTCTCATCAA
ACTCTGATACTGCGAATAGTGCATTTAAAGCAAGTAGTGGTGCTATCCAATTTGATTCCGATATTGGTGA
AATTGGTGGTATTACGGTAGACCAACAAATATTAAAAAATGGAACTTTTAATTATGGTGGCCCTCTAATA
GATTCAGGATTAAATAAACAATGGAGATATCACTACCAAATTGATCCGAAACTTGTTCCATATATTGGTT
CAATTGAATTACATAGTTATGACTTTTATGGAGTAAGTGGTTTCGATAAAACCTATTACCCTAAAAATAA
AGTCGCTGATTTGGCAATAGATAAAGATGGTAGAGGGTCAATTACAAGTAGTAATTTAAATGATTTAATT
GTATTTAATAATGCATTACCGGAAACAGTGGGCATTAGATTGGTTATCAAATATAATCAAAGTCCAAATA
ATATATTAACAAGAAATGCTGAATATGACGAAAATGGTAATTTAATTAGCAATACTACAAAAGTAAAAGA
AGACTTTGCATTCTATGGGTATCTGACAGATAAGAATGGTGGGATGATTAAAAATACATTCGGATCATCT
ATTTATTATATTCAAGATTTAGATAAAGACGGTTTGACAGATAACTTTGAATTTCATAAATCACACACGG
ATCCCTTTAATCAAGATACGGATGGTGACGGTAAAAATGATGGTGACGAAGTATTACGTTATGGGACTTC
TCCATTAGTAGGAAAACCTATAGCCGATGATATAACTACAGAAGATACTACAGTAATTGGTAAAGTAAAT
TTAGATTTTTAAGCGCCTCAACAAAAAGTGAAAATACTAGATGAAAACGGCACATTAATAAGTATAGATA
CTTTAAATGAGGATGGTACATTCAGTATGCAAGTTCCGAAATTAAAACCAGGGACCTATACAATAGCTAT
CGAATCTCCAAATTATACTAATGATGAAGTTAACACTTTCAAAGTTATAGATATAAAAGAAATACTTAAA
CCTAGCATAAATCCTGTGAATGATCAAAGTAAGGAAATTGAAATTAATGGTGTTGAGGGCTCAACAATCA
TTATTAAAGATGAAAATAATGTTATTGTTGGTCAGACGATATTAAATAATGGACAAACTACAAGTATTAT
TAATTTAAAAACCATTAAAAGCAGGAACTATTTTAACAGCAATAGCAGAAAAAAATGGCATTAATAGTAA
TGTTTCGAATTCTGTCATAGTTGAAGATGTGACGTCGCGATTAGCGCCAACAATGAAAGATTTCACAAGT
AATGATACCCAAATTACAGGAGAATCTGAACCAAATTCAACAGTTGAAATTACGTTCCCGGACGGCCAAA
AAGTGACAACGACTGCAGATGACCAAGGCCACTATATCGTCGATATTCCAGCAGGTTCACTAAACAATGG
TGGGGAAGTTAGTGCCAAAGCAACAGACAAAGCCGGTAACGAATCACCAAAAACAATAAGAAATATAGTG
GATGAAACAGCGCCGATGGCACCAACAATGAAAGATTTCACAAGTAACGACACTCAAATAACTGGAGAGT
CTGAACCAAATTCAACAGTAGAAGTGACGTTCCTAGATGGTCAAAAAGTAACAGTAATTGCTGATGAACA
AGGCGACTATATCGTCGATATTCCGTCAGGTTCACTAAACAACGGAGGAGAAGTTAGCGCCAAGGCAACA
GATAAAACAGGCAACGAATCACCAAAAACAACGAAAGATGTCGCTGATGAAACGGTGCCAGAAGCACCAA
AAGTTGATAATGTCACAAGTAACGATATTCAAATTATAGGTAAAACAGAGCCTCATGCAAGCGTGACAAT
TCAATTCCCTAATAAACAAATTATTACTGGAAAAGCAGATGAACAAGGTGATTTTTCTATAGGCATACTA
AGTGAAATTAAGTTATTAGGTAATGAAATTCTTATTATCAATATTACAGATAAAGCAGGTAATATATCTA
ATAAAACAAGCGTGATAGTAATCGATAAGACTGAGCCTAATGCACCGATTGTAGATGAATTGACAGATAC
AGATACAATAATCACAGGTCAAGGAGAGCCAAATACAAAAGTGATTATCAATCTTCCAAATGGTAAACGA
ATTACTGGTAGAGTGAATAGTCATGGTAAATATGAAATTAAGTTACCAAAAGATATAACATTAAATATCA
ATGATAAAATTTCAATTTTACTTGAAGATGATAGTATTCGTCAGCTTTCAGCGAGTATGTTAAGCGCAAG
TATTTATAGAGCTTCTGAAAAGTGGTGTCATGGATTTAGTGATGTTCCAGCTGAGACATATATTCAAAGT
GTCACACCTTATATTATTTCTGGATTGGTATCTCGTAAATAAAATGAAATGAGGTGTTTGTTATGGGGAT
TATTATTATCATATTGGAAATTATTTTAGGTATCTTTTTTATAATGACAGGCTTGAAAATATTATCTGGT
GCTATGAAACAGGAATTTGCAAAATTAGGTTATCCACCAATTTTTAATAAAATTACAGGGCTGTTTGAAC
TTATAGGTGGTATAGCAATGCTTGTTGGTATTTTTTATATACCATTGGCTATATTTGCGAGTATTTTATT
AGCTTTAACTATGTTGGCAGGTGCAGGTTCACTTGTATTCCTTGGGAAAGACCCTATTAAAAAAGCAATA
CCAGCCATCGTATTATTTGTTTTGAATTTGATTATATTGATTTATCTATTGATAGTTTAAAAGCTTTGGC
ACCAGGGACATAAGACATTGTCTTAGGCATCTTTGTTGAATAGTCAGTTGATGATTTATAGGAAAATTAA
AATATCAATTTTATGGTATTAGTGTTAGTTATTTAAGTATTCATATCAATCTAATTGGAAAATAGCCTGA
GACATCTATTTATGTCTCAGGCTATTTTGAACTATCTATTCATCATTGCCAAACTATATCTACGAAAATT
TTATACAATCCCTTGTATTCTTAATACGATTTCCGCAACTAAGGCAGAACCAATATATGTACTTATTAAA
ATGACAATACCCACAACAACTGTTTTCCACCCTAACTTTGCGAAATCTGCCCAAGAGTTACCAATTGAAA
CACCTGCATAAGCAACGACAGGTGTTGCGAGTGATAATAAGTCTACTTTTTCAGTCCATTCAACTATATG
TGCTGCACCTGGCACACCTGGAATAGTTAATAACAAGCCAGTAATGCCTATGTAGGCAATACTAGGGATA
TTAAAAGGCACGATGTCATGGAGAATTAATCCTAGTAATGCGATGGCCATGAGTGAAAGAATTCCTGGTA
AAGCGTTTAATGGCATAATGCTATAGCCTATCCAGTTACTTAATAAAGAAATAATACCGACAACACATAA
AGTAAGTATCCAATTCATCACTTTTGATGACATCCTAATCACTCCTGTTCCTTAGTAAATTTATTTTTGA
TGTTCATGATTAAACTATAATATTTTCTAGTTAAAGGTAGTGCAATCAACATGCCGACATATAAACCAGT
CACGGACGTGAGTAAATTACTTACACCAGAAAAAGCTGTGATTGTGCTTGTCTGATCTGGATACATTTCT
AACAGAGGACCAAGTGCGGCAGCAGTCATTACACCACTTCCCACACCTGTTGCCATAGCATAAGCAATGG
GACTTAAAGGTAGAATTGAAATGATGATGCCAGAAAATATACTGAAAAAGATAGCGCCGAAAATAGTACC
AAATATGTACATGGACATAACGCCTCGCCATTCAGGAGAGGCAATGCCGAATTTTTCAGTGATTAAAGCT
AAATTAGATTCTCTCCCTATAGAGTGGGTCATACCGATAGATTCACGACGAAGTCCAAGTAAAATCGCTA
AAGGTAAAGAAAATACAATGGTTCCTAAATTACCAATTTCTTGAAGTATCAAAGCTGGACCAGCAGCAAT
AATTTTGGGTAAAGCAGGTCCGGCTTCTACACCAAATTTTGCTATAAGTAAAGCTACAGAAATGAACACC
ATAGGTTCAGAATTTTTAGCTTGTTTGTGTTTAATCAATGGCGTGAAATAAACAGCTAAACCTAATAGTA
CAGCATACACTACGGGTAATAAGAGGATTGATGTCATGCCCAAAGGTATTTTATGTGCACCGATGACTTC
GGAAATAATGACTATGACCAAAACGATGCTATGTAATCTCCAATCTTTCCATAAGTTGTTTTGTTGTTCC
AAATCAATCACCCCTAAAATAATCTGAATATAAAGAAAATTCTAAATATTAATAGCATCTATTGTATACT
TACAATTCGAAAATTAAAAGGGGGTAGAAGTGATTCATATATTTTTGGAATTTAATATATGTAAAGTGAA
AGCTTAGGCGTATAATGGAATCATTATAGTTAGAAAGTGGTGGTGAAAGTGCAACACGCATACCGACAAC
TCATATTAGGGATGGTTTGTTTATTTATAGTGATGGCAATTGGACGTTTTGCATATACACCTATAATGCC
ATTTATGCAACAAACAGGTCATATGGATAATCAAAGTGCTGGTTTATTGGCAACAATCAACTATTTAGGT
TATTTAATAGGTGCTATCATACCTATGTGGTTAGTTATAGTGAACAAAGTTACAGATTTGAAAATTTATT
TATTTATAAATATCATTTCAACCTTAATGATGGGGTTATTGGATGATTTTACAGTTTGGACCATATTACG
CCTCATTTCTGGGATAACAAGTGGTACTGTTTTTGTCTTAGCATCAAATGTAGCCCTTGAGGCGTTAAGA
GTAGCTAAGAAAGATGGTATTTCAGGTTTATTGTACAGTGGTGTAGGTTTAGGAATTTTTACAAGTAGTA
TATTTATTTTCATCTATACTAGTGCTGACACGTGGAAGATGACTTGGATTGTACTTAGTCTTTTTTCATT
AATTATGGGAAGTTTTGTATTATTTGGAATGCGTGAAAATCCAATCACTGAAAATGAAGATTCCAATTCA
TCAAATAACACAAATAATGTAGCGGTTAAGTTGAAGAAAAAATTTATTTGGGGATTTTCAATAGCATATT
TTTGTGAAGGTGCAGGATATATTATAACGGGTACTTTCTTTGTAGCCATCGTTAAATCTATACCCGAATT
AGCCGATTATGCAGCTTTAAGTTGGATGTTTGTAGGTTTAGGTGCAATTCCGTCAACGATTTTGTGGTCG
ATGATGGCTAACAAGCTAGGGCATGCGAAAGCAATATATTTGGCGTTTATCCTACAAATTATTGCTGTGG
TATTGCCAGTATTTTCAGGAAGTATGATGAGTTTGGTGATTAGTTCGCTATTTTTTGGAGCAACATTCCT
TGGCTTGACGACATTATTCATGTCTAAAGCACAAACGCTGATGTTTGAAAGTGCTAGTAAAATTAATTTA
GTCGCTTCATTAACTGTCATATATAGTTTAGGACAAATGATTGCACCTGCTTTTTCAGGTGTATTAATTG
GCGAGTCAGGTAATTATAATGCAGCATTAATATTTGCAGCAGTTATACTGTGTATCGGCTTATTAAGTAG
TTTTTATAGCTATAGAGTAACAGATTAACTTTTGTGCAAAGTGTTTTTGTATAGCATGTCATAATATCAA
AGCAAGAATGATTTATATCTATAAAAGGCTTCTGAAGATATATGTGTGTAGTCTTTTTATTGGTTATCAT
CTTTTTGTGTAAGTTGACATTTTGTGGTAATATCGTCATGGATAAAAATTCGAGATAATAATAGATAAGA
AGGTTTAATTATATATGAAAGAAAATTTTTGGCGTGAATTACCGCGTCCATTTTTTGTATTAGCGCCGAT
GGAAGACGTTACTGATGTGGTCTTCCGTCATGTGGTTAGTGAAGCGGGCAGACCAGATGTATTTTTTACT
GAGTTTACGAATACAGAAAGTTATTGCCATCCTGAAGGTGTCCATAGCGTGCGTGGGCGTTTAACATTTA
CCGAAGATGAACAGCCTATTGTTGCTCACATTTGGGGAGATAAACCAGATCATTTTAGAGAAATGAGTAT
CGGTATGGCAGAGATGGGATTTAAAGGTATCGATTTGAATATGGGTTGCCCTGTGCCAAATGTTGCGACA
AAAGGAAAAGGTTCGGGTTTAATTCAACGTCCTGAAATAGCTGCAGAAATTATTCAAGCAGCTAAAGCAG
GCGGTATACCAGTAAGTGTGAAAACGCGTCTTGGTTATTCTGAAATTGATGAATGGCGAGACTGGTTGAG
ACATGTATTTGAACAGGATATTGCAAATTTGTCGATTCATCTACGTACACGTAGAGAAATGAGTAAGGTA
GATGCGCACTGGGAATTGATTGGTGAAATTAAAAAGCTTCGTGATGAAATTGCACCAGACACGTTGTTAA
CAATTAACGGAGATATTCCAGATAGAAAGACAGGACTTGAACTTGCAGAAAAATATGGCATTGATGGCGT
AATGATTGGCCGTGGGATTTTTCATAATCCATATGCCTTTGAAAAAGAGCCAAGAGAACATACGAGTGAA
GAGTTACTTGGACTATTGAGATTACATCTTGATTTGTTCGATCAATATACTGAAAATGAACCACGTCAGT
TTAAGCCATTACGTAGGTTCTTTAAAATATATGTGCGAGGCATCCGAGGTGCAAGTGAATTAAGACATCA
ATTGATGAGTACGAATACGACAGATGATGCTCGGAAATTACTTGATGAATTTGAAGCACAAACGGAACAA
GTCAAATAAAATATCAAAAATAAAAGCTAGCTCTGAAATCATAAGGATTCTGAGTTAGCTTTTTATTATA
GTAATGAGGGTCTGAGGCATAGATAGTTGTCTCGGACTCTGTTTGCAATTAGGTAGTAGGTGACAGAATT
GAAAATATAAAGTCTCACTTATTTAAAGAGACTATTTTCTATTTTTAGAGAAACGCGTCGTTCTTATATA
TGACCTTTAGATTAGGGTAACCCTTTATCCCAGCCAACATTGCAGGGATGTAACTAACAAATCTCTACTA
GAAAATTTGATTTCTGTTCTATTCTCTTATTTTTGTTTTATAGTAAGCGCGATGATAAAGGCAATGATCA
TAAATGCTGTAATCATCAATACAACACCAGGCCATTGAATAGCGCCATAAAAAATCCCTGCTAAAGTACC
ACCGACAGATGACCCCATGTAATAGAAAAGTAAATATAAACTAGATGCCTGTGCTTTATGATCTTCGGCA
CGACTTGTAACAACTGCACTTGCAATTGCATGACCACTGAAAAACGCATAAACACTAAATGCTAAACCTA
GTATTTTAAAGGGTAATGGCGGTAGAAGTGTGATCCAAATACCGAAAATGAGCAGCAATATACTAAATTT
CAAAGCATTTAAAGTCCCAAGTTGTGCTCTTAATTTTGCATTAAGTATAGATGAAATCATACCGATTAAA
AATAATAAATAAACAAAGCTAATCACACTATCATGTAAATGATAGGGTTCATCCGCTAATACAAAACCGA
TATAGTTAAAGGCTGCAATGTTACAACCTAAAAGCAAAAAACCTATCATAAATGGTTTTAATAATCTAAT
ATTCTTCAAATGTTTACTGTAACTCACTAATAATGCTTTGACAGAAAAGCGTTGTTTTTCGAAATGGTTA
GATGCAGGTAATAGAAATGTAAAAAGAATTGCAGCAATCACACTAATGATACCTATTGAAATTAGACCTG
TTTGATAACCATAAATACTAGAAATAAAACCAGTGAATATCCTCCCAAAAGCACCACCAAAAGCATTACC
GCTAATATAAATTCCCATAGCTTCAGGTAAATTATGTGAAGAAATTTCTTCGCCAATATAAGCCATTGCT
ATGGAAGGGAGCCCTGCTAAACAGATACCTTGTATCAAGCGCACGATTAGAAAAGTATTAAAATCTAAAA
TAAAAGGTTGCACCAATGCTAAAAGTGACACAGATATAACAGAAAATATCATAATCGGTTTGCGACCTAA
AACTTCTGATAGTGCACCGAAGAACAGCATTGCAATCGCTAAGGTGATTGTTGCTGCAGACAGCGCTAAA
CTAGCAACGGTTTCGCTTACATTAAAAGCATTTGTAAAATGTGGAATAAGTGGCTGCACACTATAAAGAA
TTGAAAATATAGTGAATCCTGAAATGAACAGGGCAACAATGATTTTTATATAAGCCTGTGATCCTTTTTT
GACATAGTTGTTTTTTAAATCGTCCAATGTTAAAACCCCGCTTATGATCTGATGTATTTATGTTAGCATG
TAATTAATAATATAAAAAATGCATTATTTTCATTTAATGAATGCACAATATGCATAAGGGGTTGTTGAGA
TGGAGTGGCATCACTTTGAATACTTTAAGCAATTAGCACAAACTGAAAATATGTCAGAGTGTGCAAAAAT
GTTAAACGTAAGTCAATCAACGTTGAGTAGGGCGATAAAGAACTTAGAAGCGGAACTAGGCATCCCACTT
TTTAACAGGGTTGGAAGAACGATTAAACTGAATAAGTACGGTATCGCATTTTTAAAAACGACGAATAATA
TCATCAATGAAATGGATATCTATAAAAGTAATGTGCTTGATGCTACTAATGTATATAATGGGAAATTAGT
CATAGGTTTTTTACATTCAGTGGGCGTGACCTATATATCAGAATTTTTAAAGTCATTTAATTTAGCATAT
CCAAATATCCAATTGAAATTGATACAACATGATGCGAAACGCTTAATTACAATGTTAGATGACGGGGAAG
TGGATATGATTATTACTACTATTTCTGAAACAAGTCAGAATACGCATTTTGAACCGCTCATTGTAGAAAA
ATTATATGTGACATTACATGAACAGCATAGGTTAAGCCATTGTAGTGAAATTGCTATTGAAGCATTGGTG
AATGAAAAATTCATATTATTAAAGCCTAATTTATTATTACGACAACAAGTAGATGAAATATTAAAAGCAT
ATCAATTTACACCGGAAATTAGTTTTGAAGGTGACGAAGTCATTACAATAGCGACATTTATCAGTTCTGG
ACTGGGCGTATCTATATTGCCACATTTGAGGGATGTGCGCTTACCTAATTTGAAACAAATTCCAATAAAA
AATCATGATGCGAAAAGAACGATAGGATTGTGTTATAAAAATAAAAGTAACAAGGTTCCAATAATAAATA
AAACTAAAAAAAGTTTGATTGAATATTTTTCAAAGATACAAAAATAGAGGCATAATCATTTAAATAATTA
ACTATATTTGAGTTAACTTCCATTTTTCTTTCTTACTTGCTGTGGTGTTATAATACGCGTGATAAAAATA
AGCATTCATTTATACATCGCTTCCCTCATTATTACGAATAGTGAGGCGTATTTGTTGGTGTGGCTTCACA
ATCAAGATGAAAAGGAATGAGATACATACTTTTTCGTTTAGTATTAAAAATTCCAAAAATAATTACACAA
AATAACCGTACAAAATTTATTTGTACGGTTATTTTGTTATTTTAAGTCATTTTATATACGCAATTCAAAA
ATATTTTAAAAGGTAAAAATTTTCTTTTAAAAACTATTGATTTTAATTAAAAATGTTATAAGATTATAGA
GCATGTGTATAATTAATTTTAAAATGGAGTAAAACACATTAAATAAATAATAAGAATAAAATTGGGGGAT
TGGGATAATATGAAAAGATTATTATTTTTTGTAATAATGGTTATGTTTGTATTAGCTGGTTGTGGTACTG
AAAATGATGAAGCAAAAAGCGCGGATAAAGATTCAGATAAATCAAAAGCAACTAGCAAAATGAAAAAGTT
TAAAATTGGACAGGCTGTTGATGCAGATGGTGTGCAAGTGAAATTAACTAAAATTGAATATGTTAATGAT
TATGACGAATATAGTGCACCAGAAAACGGAAAAGTTATTAAAGTGTATTTGAAATTTAAAAATAATAATG
AAGATCAGGTGCTTATGGATTCATCTGACTTTAGCATGAAGGTAAATAATGAAAATTATCAAGAATGGTT
TGGTAATGACGATACGAATGCAGGCTTTTCTCATCAATTAAATAAAGGGAACACTGGTTCTGGATACATA
ACTTATGATGTGCCGGATAGTGATAATTATACTTTAGAGATGGATGCTACGCCAAAATTCAATAATGTAA
AAGCTAAATGGGAAATTAAAAAAACAGATATCAAGGAAGCATCTGTAGCTAATAGTAATGAGTCGAATGA
TGAAGCGGAAACAGACACTAATGTTGAATCAGAAGACAGCGAAGAACCAAAAATAACAGATGAAGACTCA
GAAGATACTGAAAGTGAAGAAACAGGATATTCAGCAGAAATGTATAACGCACTAGTGGATGAATATAACG
CATTAACTGATGGTGAAAAAATGAATCATGTAGACGATGATGTGTTAGAAATCGAATATGATCAATTAGA
AGCACGTGTTGACGCATTATATGATAAGAAAATGGATGAAGAAGATAAAGCTTTAGAAGAAGAAATGGAA
CAAGATGAAAAAGAGTATGAAGAGGAAATGGAAGCTATAGATAAAGAATACGAAGAAGAAATGAAGAAAA
TCGAAGAAGAAGATACAACGGATGAAGATACATCAGAAGATGACGCAGCATAAACTAAAAATGAAAGAGG
TAAATAAATATGAATCAAAATCAAACGGTTAGACAAACAAACAGGGTAGCAGAAATGATTTTAGGAATTT
TAGGAAGTATATTTGGTATTTTAGGTGGATTATTTGCTATTATGCTTGATGGTATTGGCGCAGAATTTGG
AGCTACTGAAAGTGGTAGTATTACAGGATTAGGCATAGCAGTTATTTTAACATGTATTATAACTCTAGTG
CTTAGTTGTATAATAAATAAAAAAAGAGTACTTATAGGAGTGTTGCTATTAGTTGGTGGCATTTTAAATA
TCGTGTTTATTAGCTTTTTTGGCATATTGTCAGGAATTTTAATTTTAGTTGCTGGTATCTTAGCTTTAAT
TAGAAAATAAGTTAGTATTTAACGAAAATAGTGACAATACTTTAAATAGTTTTTAGTAATGATAAAAGTA
AAACACGCTCAATGATGTGCACCTGAAAATTGGTATGAAAACCTAATTTTAGGAATTTAGTACATATTTG
AGGGTGTTTTTAATTTTTAAATAAGGCATATTATAAATAATAGTTTCATGAATCTTACATAAATTATTTG
AAATATGGCTATGTTCCTATCATAATTATGGAAAACGATAACGGAAGAGGATGGTTCGATGTTTACAATC
TATGGTCACAGAGGTTTACCGAGTAAAGCGCCAGAAAATACACTGGCTTCATATAAAAAGGCTGCTGACA
TACCTGGTTTAAAATGGATTGAATTAGATGTTGCAATTACGAAAGATGAACAGCTAGTTATCATACACGA
TGATTTTCTTGATCGAACAACGGATATGACAGGTGAAGTAACTCAATTAGATTATATGGACATAAAAAAT
GCTTCGACTGGCAGTTGGTTTGGCAAAGCATTTGAAGCTGAAAGATTGCCGACTTTTAAAGATGTCATCA
AGATGGCGAATGAAACGCAAATAAATCTAAATATTGAATTAAAGGGCGTAAGTGGTTCGAATGGTACGGC
CTTATCTGAAAGCATGGTTACACAAGTCGCTGAACAATTAAAAGAACTAGATTCGAATATAGAAGTATTG
ATTTCAAGTTTTAATGTCTATTTAGTTAAATTAGCCGAAGCGTTATTGCCAGAATATCCAAGAGCATTAA
TTTTTAAATCTGCAGCGTTCCAAGGAGATTGGAGAACTTTATTAGATTTTTGTGGATCAAATATTGTGAA
TATTGAAGATGCCAAACTTTCTCAAGCGCGTGTGAAAATGATAAAAAATGCAGGTTATACATTAAATGTG
TGGACAGTTAACAAATCACTACGTGCGAATCAATTAGCTAATTGGGGCGTAGATGGTATTTTTACGGATC
ATGCTGACGATATGATTCATTTAGAGAGACCATAATGATTGAAAAATGAATGGGTACTGATGACGATTTA
GCAATAAGAAATCACTTTTAAGTGTGTAAGCATTTTAGAAAAATAAGTAATCATTTATTATTAATTAGAC
ATCTCGACAGTTAATATATGAAAATTAGATAATCCGTGGCATTAGAACTGTTATAATAAAGAAAATAGTG
AGTAATATATGTATGGATAATGCTCAAATGGATTTCAGCTAGTAAAATTGTATTAAAATAAGAAACAGAG
GATTGTGTGTAATGGAAAGTAATAGTAATAACAATGATTATGAGAATTTGTTGTTTTATTTTGCCTATAA
AACATTTATTAACACTGCAGATGAAATAATCGAAAAATATGGGTTGAATAGACAACATCATCGTTTTTTA
TTTTTTATTGAGAAAGTACCTGGTATTACAATTAAAGATTTATTGAAAAGTTTAGAAATATCTAAACAAG
GTAGTCATGCCACATTAAAAAAATTAAAAGATGAAGCTTACATCATTGAAAAGCAAACAGCTACGGATAA
GCGTGTCAAAGCGTTATATTCTACTGATAAAGGTACGAAATTAGTTAGAGAGTTAAATAAAAAACAAAAT
GATATGTTTCAAGATATACAGAAAAAAGTAGGTAATGATTGGTATGCAATTATGGAAGAATTGGCTTCAT
ACCGTACTGGTTTTCAGGAAGTGAAATATCTAAAAGATGATTTTAACAAATAAATATGAGTGTCTAACTA
ACGATATAGCGTAACGAGCTGTATCGTTTTCTTTTTTAAAACAATAAGTCGCTATCAATATATAAGTCAA
CATTATTGACCTTTTATAATAAATGAGTTAAATTTGTAGTGTAATTGAGATGGTTTGAAAGGGGAAATGA
AAATGAAAAAAAGAGTTGGACAATATTTAATGGACTGTATCAGTGATGTTGGTGTAGATAAAGTGTTTGG
TGTTCCAGGAGACTTTAATTTAACATTTTTAGATGACATTATTAGCCGAGACGACATGGAATGGATTGGT
AATACGAATGAGTTGAATGCGAGTTATGCAGCAGATGGTTATGCTCGCATGAAAGGTATAGCCGCAATGG
TTACGACATTTGGTGTTGGAGAATTAAGTGCCGTTAATGGTATAGCTGGTTCATACGCTGAGCGTGTGCC
TGTGATTCAAATAACTGGTGCACCTACAAGAGCAGTTGAAAGCGCTGGGAAATATGTACATCACTCTCTA
GGAGAAGGGAATTTTGATGACTATAGAAATATGTATGCATCCATTACTACAGCGCAAGCGTATATTACAC
CAGAAAATGCACAAAGTGAAATTCCAAGAGTAATCAATGCAGCACTTTATGAAAAAAGACCTGTGCATAT
TCATTTACCCATTGATGTGGCAAATAGTGAAATTGATGTAGCAACGCCATTTGAAATTGAACAACGACCA
CAGACTGATGTAACGAAGTACATGACAATGGTTAAAGATAAATTACAAAGTGCAGACAAACCAGTTATTA
TTACCGGACATGAAATTAATAGTTTTAAATTACATGAGAAGCTTGAACAGTTTGTAAAGCAATCTCAAAT
TCCGGTTGTACAACTTTCATTAGGTAAAGGCGCATTTAATGAAACATCTCCTTACTACATGGGGATTTAT
GATGCATCGTTAGCCGAAGAAGATATTAGAAATTACGTTGATCAAAGTGATGCTATCTTAAATATAGGTG
CAAAATTAACTGACTCTGCTACAGCTGGCTATTCATATCAATTTGATATTGACGATGTAGTTATGATTAA
TCATCATCATTTTAAAATGAATGAAACGAAAGATACAGAAGTATCATTGGTAGATTTATTGGACGGCTTG
AATGCCATTAACTATGTGAATAATGCGGAATTCCCAAAATTTAAACAACCGAAAGCACATGATTACGATT
TGACTGATGAGCCGTTAACACAAGAAACGTATTTCAAAATGATGCAAGATTTTATTAGAGAAGAAGATGT
TATATTAGCTGAACAAGGTACATCATTCTTTGGTGCGTATGATTTAGCATTGAAACATAACAATAAATTT
ATTGGACAACCACTTTGGGGTTCTATTGGTTACACATTACCAGCTACTTTAGGCACACAAATGGCAGATA
CAAGTCGTAGAAACTTATTGTTGATTGGAGATGGCTCACTACAGCTTACGGTTCAGGAAATATCAACAAT
GATTAGAGAGAAGATTAAACCTATTATTTTTGTGATTAATAATGATGGTTACACAGTAGAACGTAAAATC
CATGGTGAAAATGCTATGTATAACGATATTAAGATGTGGGATTATAAATTATTACCTACCGTATTTGGTG
GAAAAGATGAAGTTCAAGTACATGATGTGAATACGAGTGAAGCATTTCAAAAAGTACTACTTCAAATAGA
AGCGCAACCAGACACAATGCACTTCATTGAAGTTAAGATGGGTGTTCATGACGCGCCACATAAATTAAAT
GCAATTGGCCAAGCTTTCGCAAAACAAAATGGTTAATATCGTTGCAATGATGCAAGATTACAGTCATTAA
AATATATTAGATAATTAGCAGTATAATTAATAAAGATAAGAGCGACACAAATCCGAAGGTAAAATTTGGG
TTTGTGTCGTTCTTTATTTTACGTTATATATAAATAAATTTTAAAGAATAACGATATATCGTTGACATAT
TTCGATATATCGAAATAAAGAAAGGTGATTTATATGTTTAGCAGACATTTTCATAATACAAAGAGAAAAC
GTGAAGGATTTGAATTCGGTTTTAGTAGAGGTCAAGAAAGATTTGGAGGTCCTCAAGGTAGAGAAAGATT
TTTTAAAAATTGCCCAAATCATTAAACAGAAAAATAATGATTTAGCCGCCCAAAAGTTAGAACATAGTAT
CCAAGTTATTGAAGTATTAGAACAAGCATTGGATAGTGCAAACATCAAAGTAGGACCATCGCAAAAGTAG
AACGCATGAAGCGTGTAAAGATGATTTTCTTCAAATGATGAGCAGTCATTACTGCTATAAAAAAGAGTGA
GAACCTTCATCTAGTTAGTTGATTAGATGAAGATTCTCACTTTTTCATTTTAATCTATTTGAATGTGTTT
TCTGACTTCATTTTGAATGTCATTATATACATTAGTGAAAGACTGTCCAGAGTGAAGTGCTGCATTTTTA
ACATCTTCAAATTCAGGTTTTGCTTTTATAATTTTATTATCTTTCATTGCTAGTTTGACCAAAATGGCGC
CATATGTTGTATGGATGGTTTGGAATTGACGATGCAAAATTTTGCGATTAACAGCGTAACTGCGCACACC
GAGAGATGTAGTGTGTTTAAGAATAAAATCTTCGAATTCCTTTGCTTGTGTGACGCTACTTATTACTGTT
AATTGAGTCGCAGGCCGACTTTTCTTCATCGTAATAGGTGTGTAAAATGCGTCTAATGCGCCTTCATTTA
TCACTTGCTCTATAAAGTAACCAAGTGTTTCTGGCGTCATATCATCAATTTGACATTCTAATACTTGTAC
TTGATTTGGGGTCGTTTCTGTCGCTGTATATTGTATAGCACGTATAACATTTGGAAACTCAAAGTCTTTT
GTACCACAACCGTAACCAATATTTGACATTGATACAGCAGACAAAGGACCGATATGTGTTGCTAAAGCCT
TAATAAATGCCGCACCAGTGGGTGTTGTCAGTTCACTTTGAACATCAAATGTTGCAAGTGGGATATCCTT
AAGTATTTCAGCGGTTGCTGGCGCTGGAATGGGATATATACCATGTGCAATTTTAATCTTGCCATTTCCA
GTAGGTACGGGTGACGATTTTATTTCATCAATACCCAAATCTTCTAATGCAAGACAACTACCTATAATAT
CTATAATGGAATCCATCGCACCAACTTCATGAAAATGGACATCTTCTATTTTCATGCCATGAATTTTTGC
TTCAGCTTGTGCAATAACATCAAATATCAGCATGCTACGTTCTTTGACTCTGTTGGGTAAAGTGCTCTCG
TTAATCATGTTGAAAATGTCTGACGCTTTTCTATGATGATGTGCTTCTTCAAAGTCAATTGTTAGACCCA
TCGCTTGTATGCCTTGTTTATTTTTTTTAGCAAAGTTTAAACTAAATTGATCTAAAGGTAGTGATAATAA
GTGTTGATGCACATAATCTACATCTGCACCTAAATCTACCAAAGAGGATAATAACATGTCACCCGCGATA
CCCGCATGACAATCTAAATAAAGACCATTTGTCATAATTTACCACTCCAATTTTAATGACTCTCAATCAT
ATTAATAATCATAGCAGCATTGTAACCACCACCAAAACCATTATCAATATTAAGCACACTTGTACCTGGT
GCACATGAATTAACCATAGATAATAAAGTTGTTACACCTTGTAGATTGGCTCCATAACCGATACTCGTGG
GTACAGCGTAAACCGGATGATCAACTAATCCAGCAACAACGCTTGAAAGGGCGCCTTCCATTCCAGCAAC
AACTACTGAAACTTTACTTTGTCGAATAGATTCAATATGTGCAAATAATCGATGAATACCTGAAACACCT
ACATCATAAAAACGTTGAACTTGAATCCCCATGACTTCAGCGGTGATAGCAGCTTCTTCGGCAACTGGTA
AATCTGAAGTACCTGCACAAATGATGGAGGCATAATGATTTGTCTTAGCTATATGTTTGATTGGTGTTGA
GACAATGCGTGCCGTTTCATGGTATTCAAGCTGATCATATTTGGCAGTAATATGGTCAGCTTTTTCTTGG
TCAATTCTCGTAATCAGAACAATAGAGTCATGTTTAATAAGTGTATGCACGATATCATGCAATTGTTCTT
TTGTCTTTCCTTCACCAAAAATGACTTCAGGAAAGCCTTGGCGTTGTGTTCTATGAAGATCGATTTTTGC
AAAGCCTAGCTCGTCGTAGTGATTTAATTGGTCTTTTGCATCGTCGACAGATAATTCATTTGCATGTACA
GCTTTCAGTAATTGTTCTATTGCGTCGTATTTTTCTACCATTTGACTGCCACCTTTACTTTGTTAATGTG
TATGATGCGTATCAATCACTTCATTCATACTGCCTGTACGGTAGCCCTCAAGATCAATCGTAACGTAGTC
GAATCCAAGTTCTTTAAGGTAGACGGTTATCTGGTCTTTGTTATGGATTACACTAGGTATATCAGCGTCG
TTGACTTCAATTCTAGCAATATTTTGATGGTAGCGGACCCTAACATGGTTTAAGCCCAAAGCTAAAATAA
ATTTTTCAGCTTCATTGATTTTATTTATTTTTGAAATGCTTAATGGTTCGCCGTAAGGAATACGAGAAGC
GAAACTGCATAATGCAGGTTTGTTCCAAACAGGTAGATGGTTGGATTTGCTCATAGCTCTCACATCAGAT
TTAAACAATTCAGCCTCTTGGAGAATGCTTCTAACATTAAATTCTGTTCTTGCTTTTAATCCTGGTCTAA
AGTCATTGATGTCATCCATAATCATCCCATCAGCTACATAGTTAAAGTTGAGCTGTGCGCGTAATGCTTC
GAGCTTAGAATATAATAGACGTTTGCTGTAATACCAACTATCAGGGGTATTTTCAACGATATGTGGATCT
TTTAAAGCTTCTATCTCAGTTTCAATTACTTGGGCATTGAGTTGATGAGCTAAAGCAATGGCTTGATCAA
ATTCTTCATTTCTAGTTAATTCAGATTTAACAATAACGGCTTTGACATGATCATGTCCTAAAACATCGAT
TGCTTTTTTTAGCACAAGACTACTATCTACACCACCAGAAAAAGCAACAATAACACTGTTCATATCTTTA
AGAATCGTTTCTAATTTTTGTTCTTTTGTAATCATTTCAGTTAACATAGTATTCCTCCTCAATTATGATT
CAACATATGGAATTGTCAGTGGTCCTAACGGCATGACGCCTATGGTCATGTCAGTTCCATATTTTGTTTC
CAGTTCTTTTAATGTGTTATTAATCTCATGTGCAGGATGAAGCATAGCATCTGTTGTTTGTTTATCAGTC
AGTTTAGAGTATAAATATACATCAGCAAATGTTTGAATGACTGCTTGTTTTTGAACTTGCCATTGATCGA
GCATTGCAAAATTCGGATCGCTAATCATGTCCACAAGGCCTTGCGGGGAGTCTGCCATTTTCAGTATTTT
AGCGTAGTTACCGTGATTGGGATAACCATCGCTACATTCTGATAACATGATGATACTGCCACCTTCTTTA
ACTACTTTGTGCGCAGCACTCATGCCTTTAACGGTTTGATATAAGTTCTGGTCTAGCGGATAACCAGAAT
TTGAAGCAATCACTACGTCAAAACGATTATCACATTTAAACATGGCATGAGCCTTAGCATAGGCGCATCC
TTTATCGTGTGCTTCATATAATTCTCCAGCAAAGACTGCGGTAATTTCTTTTTCTTTATTTAAAGTGACA
TTGAGCATAAAGTCAGGTTTACACATAGCGTTGATTTCTCTAGTCATATCCTGGACGGGATTATCCGTCA
TATTGCCCCATGTAGAGCGTATATCGCCAATCATTTTAGCGTTGTGAAAAGTCATGATTGTTTCAATACC
TGCAATACCAGGCATTATGCCTTTTGGGCCACCAGAGAATCCAGCAAAGAAATGCGGTTCGATAAATCCA
GTGACGATTTTAAAATCGGCTTCAACATAGTCTTTATTTAAATAGACATCACATCCATATTTACTATGGC
CTACCTTACTTAAAGTATCCTTGTCGTTACAATGATTATGAACAATTTTAATTTGATCGACGACATCTTT
ACCTAACATTTGTATCAATTCTTCTTGTGTTTGATCACGATGCGTGCCTGTACCATTTATGATGACGAAA
TTCTCAGGCGGTACGTGTGATAAAGTTTCTAGGATCAATGGCACAAGGATATGATTAGGCGTTGGTCTAG
TAATATCGCTAATGACAATGGCGACGGTTTGGTTTGCACTTACCATTTCATTTAATGGTTTAGTGCCTAT
AGGATCTGCTAAAGCATTACGAATTGCATTTGTATCGTCATCGAGTGCATCGATATCAGTAGGTTCAATC
AATACACTGTGATCAGGTAAATCGATTTCGACATTGGATTTACCATATAATATGCTTGTTTTCAAAATGA
TCTCCTCCTTATACTTCAAATTATGATATAACACATGACTAGTAAGTGTAGTTTAACATTATTCAGAAAA
TTTAGATAAAATTGCTGACTCATGAAAAAAGAGACTAACAATGTTTTGGGTTGTTTTTTTAACTAATTTT
TCTGATTGGTTTATTGTTTCCTCCAGCGACATCGGTCCATCGGTTAAACTAAAAGCACCAATTACCCCCA
TATCTTTAAATTGATCGATATCGACATCAATCGATCCGCCTATAAAAACAACGGGGACATTGTATCTGTT
TGCATATTTGGCAATACCCATGGGTGTCTTACCGTATAATGTTTGGAAATCGATCTTACCTTCACCTGTA
ATAACTAGATCAGCATTTTCTAAATATTGATCCAGTTTGATATAGTCTATGACGACTTGAATGCCATCTT
CAAAATGACTAGGGAAAAAAGCTTTGAAAGCACCACCTAAACCGCCAGCAGCACCAGCGCCAGGTAAGTC
ATGCAGACGAATGCTTTTCTTATGGGCTACTAAATCGGCCCAATGTGTCAGGTTGTGTTCTAATTGTTTT
AAATCTGATTCTGTTGCACCTTTTTGTTTACCAAAAACGTAGGAAGCACCGTTTGTACCAATTAATGGAT
TCTGTACGTCAGTGGCAATCGTAAAGTTGCATTGGTTGATACGTGCATCAAAATGACTTAAGTCAATATG
CTGTATCTTATGTAGATTACCACCACCAAGATCAACTTCATGATGATGCTGATCTAAAAGTTTGGCACCA
AGTGCCTGTAACATACCAGCACCTGCATCATTCGTTGCAGACCCGCCGATTGCAAGGATGAATTGCGTAT
AACCGCTATCCAATGCATCAAGAATTAATTCTCCAGTACCATATGTAGTGGCTTGCATCACATTAAGTGC
ATTGTCTGGCACATGCTTTAATCCAGACGCTTCAGCCATTTCTATGACACAGGTTTCCTTGTCATGGAGT
ACACCATATTGTGCAGAGACAGTATCGCCAAGTGGTCCTGTCACATTGAGTGTGGTGAATGTACCGTTCG
TGGCATTTACCAAAGCTTCCATGGTGCCTTCACCTCCATCCCCAACGGGTAAGGTATGTATATCGGCTTC
AGGGAATATATCAGAAATACCCTTACTCATATAGCGAGCAACCTCAGTAGCTGACATACTACCTTTAAAT
GAATCCGGTGCTAAAACAATTGTCATACGCCATCCTCCTTGTAAACGATTTCATCGTTGTATTATTCTAT
TATATCGATTTAATTTTATTGAAAATAGGGTTAAAATATACAAAAATGATGTTATTAATTTGTATGAAAA
TGATAGGGGATAAAATGATGAATGTATTAACAGATGAATTAGCTGCATTAATCGTTGAGGAAACAGTAAA
AAGAACGAATAGTAATATTAATATAATGAATTTTAATGGAGAAATCATTGCTTCGTTTGATAAGCGTAGA
ATTGGTCAAGTTCATGAAGGTGCGCGCAAAGTATTAGCGAGTGGGGATATAGTGATTTTGTCTGAAGAAG
AAACGAGTTATTTACAAGGTACACAGCCGGGTATTAATTTACCAATTATATTTCAAGATAACGTAGTAGG
TGTGATTGGTATTACAGGTGATCCATCAGCATTAGTGCATGTGGCTGATTTGGTGAAAATGTCCACAGAG
TTGTTACTTTATCAAAATTATTTTACATATGAATTAGAAGGACAGTTACGTAGTCAGGAATTACTAATCG
AGGAATTATTGAAAAGTGAACCCTCACAATCCTTTATCCAATATTTAACAAAACAATTAAATGTAGCGTT
TCTAACTTATAGAAAATGCATCATTATTAATTTGGAGAAACAAATTTTTTCACGAAGTAGTATTGTACAA
AGATTAGCTAAAATAATGGATAAGGCGACTTTCGCAGTCGCTTTTACTAATTATAATCATATTGTTATTT
TAGCAACAGATGAGCTACAAGATGAACTGAATCAAAAAATATATCGCATTCATCAAGTATTTACATCCTT
AAATTTAGATGTACGTATTGCTTCTAGTTTAGTGTTTACAAGTTTAAATGATTTTAAAAATGCTTACGAA
GAATGTGAACTTGTGTTTATGTTAAACGAAGAAAATGTATCTTTCGCTTCATTTGAAGATGTGGAAGAAA
AAACATTACTTTATCAGATAAATGAAGAAATAAGGGAGAGATATAAAAAAAGAATACTAGGTGAGTTAGA
CAATCAAAGTATTGAAACATTAAAAAGTTTATTTGAAAATGACTTGAATATTGCACAAACGGCTAAGTAT
CTTTATATTCATCGCAACACACTGCTATATCGTTTAGAAAAATGTAAACTACAAACAGGTTTGAACCCCA
AAAAATATTCTGATGCAATCAAATTACAAATTGCTTTGTGGTGTTAAATAGTATAGACATTAAGTACAAA
ATATTTTATAAAATAGCTATAATCAATTAAAAAGATTACAGTATTTTTTGAGGTTTTCATTTTACAAATA
TGATAAGGCGAGAAAAATGTTATTTTAGTAAATACAAAAAAGCGCTTTACAAATTACACGAGCGACAATA
TAATAAAATTAAGTTATTACTAAATAATTCTATTAAATTTAGAATAAAAATCTTTATAGATACAAAACGT
TTTGTTTCCAATCTGAATTTACTTGTTATAGAAATGGCGCCATTTTTTGAGTTATTTAGTAATGACTCAC
ATCAATCTTGCTTTGATGTATTTAAAAAGATGGGGAGTGAATATGATGGGTATGATATGATGAGACATGA
CTTATTTTGTAACTAAGTTTTAGCGTAAAAAATAATTACACTACAAAACAAACAGTCTAATCACGTCAAA
ATTAACGTGAAGTGAACCCTTAAACTTGTTGTAATTTAATAACAAGTATTCCTCTTTCACCACTTTCAAA
TGATTATATATTACAGTACCTACTTGAATACGCTTTATACTATGGTATTCAGTCACTTTTAAGTGAAATG
CATACATTTATAAAACCCAATGCATAGACTCTAAATTTTATCTATTTCACCTACTTTTAATTCCTCATTT
TTAAGGACCAGTTTAAAGAACATATGATTTGAAATAGAAAACATTGTAACGTGAGCTATCATTTATAGGG
TAGCCTTTATAAATGCGTCTATTTTGATTACTACCACCCAACCCATATCATTATTTAAGTATGTCAGGAG
ATATTTTCACTTAAAAGGACAATAAACTGGTGAAACAATATGGCCTCAGCAACAATGCTTTCATTGTTAT
TGAGGCTTTTTTTAGTCATTTAACGTACAGTTTATCAATGAGTATTTGTTTAAATAATAGACAAAAATTA
AATATATTTTATTGATGTTAAATATAATGGTTGTCTTTTTCTTTTTAATGTGACATACTCTATAACAATC
AGTATAACATAATAACTTATAGAGGTGATTAAGTATGACAAAATATATTTATGCATTTGATGAAGGCCAA
AAAAGTATGAAAGATTTATTAGGAGGAAAAGGTGCAAATCTAGCTGAAATGAAACGCTTAGGTTTACCAG
TGCCAGACGGATTCACCATTACAACGGAAGCATGTATAGAATATTTAAATAACCATTCAAAACTACCTGA
TTTATTACTGAAACAGTTAGATGTAGAATTGGATGCGTTATCTAAACGTATACAGAAATCATTTTCTGAT
GATGGTGCTTTACTCCTAGTTTCTGTAAGAAGTGGTGCAAAAATTTCTATGCCAGGTATGATGGATACGA
TATTAAATCTAGGTTTGAACGATGAAAATGTAAAAAAATTAGCAAATAAAACAAATGATTCGCGCTTTGC
ATATGATTGCTATAGAAGATTGTTGCAAATGTTTGGTCAGGTTGTTTATGGTATTCCAATGTCATCTTTT
GATACATATTTTGATCAATACAAGACACAACATCATTATGAAAGCGATGCAGAAATTCCAGCCGAAGGGT
TAAAAGAAATTTGTGAACATTTTAAAGCAGTTTACTTAGATGAAGCATATAAACCATTCCCACAAGAACC
GATTGACCAATTAACAGAGGCAATTGAAGCAGTATTTAAATCTTGGGATAATGATCGCGCGCGTGTATAT
CGTCAGTTAAATGAAATACCACATGATATTGGTACTGCAGTCAATATACAGGAAATGGTATTTGGTAATA
GTGGTGAAAAAAGTGGTACAGGTGTAGCATTTACGCGTAATCCTATAACGGGAGAAGCAAAGTTATTTGG
AGAGTATCTACTGAATGCTCAAGGTGAAGATGTTGTAGCAGGTATTCGTACACCTAAAGATATTGAAACA
TTGAAAGAACAAATGCCACATGTGCATGAGCAATTTGTAAAAGTTTCAACACAACTTGAAACGCATTATA
AAGATATGCAAGATATTGAATTTACAATAGAAAATGAAAACTTATATATATTACAGACACGAAGTGGTAA
ACGTACTGCCAATGCTGCGATTCATATCGCTGTTGATTTAGTTGAGGAAGATGTGATAAGCAAAGAAAAA
GCGGTCATGAATGTTGAAGTGAAATCTATTGATCAATTATTACATCCAAATTTTGATGAACAATCATTAA
AACAGACGTCAGTTATAACTAAGGTCGGCTTACCTGCCAGTCCTGGTGCAGCTAGTGGCGCAATTGTTTT
TTCTGCAGAAATGGCTAAACAACAAGCAGAACAAGGGAATAAAGTGATTTTAATGCGTCCTGAGACATCA
CCAGAAGATATTGAAGGGATGGTTGCAAGTGAGGCAATTGTTACAACGCATGGTGGTATGACATCACACG
CTGCAGTCGTAGCGCGAGGTATGGGCAAGTGTTGTGTCACAGGTTGTTCAGACTTAGAAATTAATATTAC
AGATAAGGTTGTACATTATAAAGGTGGTTCACTATATGAAGGTGATATCATTTCAGTAGATGGCGCCAAA
GGGGATATTTATTTTGGTGAAGTTGAGACAATCCAAGCAGAGCGTAGTCATGCTTTTGAGAAATTTATGC
AATGGTCAGAAGAAAATGCAAGATTAGATGTACGCATGAATGCAGAAACAGCACAAGATATTCAAGCAGG
TTATCAGTTTGGTGCTAAAGGGATTGGGCTTGTTCGAACAGAGCACATGTTTTTCGCGCCAGAGCGACTC
ATAGAAATGCGCAGATTTATTTTGTTTGATACACAGGATAAACGTATTGCTGCTTTAAACACAATTAAGC
AGTACCAAAAGAATGATTTTGAAGAAATACTAAAACTTTCTGGTGAACGACCAACGATTATTCGTTTGTT
AGACCCACCGTTACACGAATTTTTACCCAATTCAAATAACGAAAAAGCAACAGTTGCAGAGCAATTGAAT
GTAACGATTAAGGAATTAGACCAGTATATTGAAAGTTTAAATGAAGTGAATCCAATGCTTGGACATAGAG
GATGTAGGTTAGCCATTACGTATCCTGAACTTTATATCATGCAAGCAGAAGCGATTATAGAAAGTGCATT
GGAGCTGAAAGCGCAAGGTGTATCATGCCAACCAGAAATTATGATTCCTTTAGTTTCCACCGTTGCTGAA
TTTACAACGCTGAAAGCGCAAATTATTTCACGAATTGAAACATTACAACAAGAAGCAAAAGAACATATTC
ATTATATGATTGGAACAATGATCGAGACACCACGTGCTTGCTTGATTGCTAGTGAGTTAGCAAAAGAATG
TGATTTCTTTAGTTTTGGAACAAATGATTTAACACAGCTAACATTCGGTTTTTCAAGAGACGATGCTGGT
ACGTTTATTGGTACTTATTCTGAATTAGGCATTTTAGAGCATGACCCGTTCCAGACGTTAGATGTAGAAG
GTATAGGTGAACTGATAAAAATTGCTTCACAACAAGCAAAATCAGCGAATCCAGACATAACAATTGGTGT
GTGTGGTGAACTAGGTGGAGATCATAAATCCATTCAATATTTTAATCAATTAGACATAGATTATGTTTCT
TGTTCGCCATTTAGAGTGCCGGGTGCATTGCTTTCAACTGCGCAAAGTGAAGTAGAAGGTGGCCGATTAC
ATGTTTGATGACCAACAAGCACCACAGCTGAGATTATTTGTCATATCGGATTCTATAGGAGAGACAGCGC
AACGAATGATTCATGCGACGTTAACGCAATTTCCTGACATTTCACAAATAGAGATAAAAAAATATCCATT
CATTAAAAATGAAGAAGAACTGATGCATATTTTAAACAGAGCTAAAGAGTTGAATGCCGTTGTTGTTACG
ACATTAGTGAATCCAGATTTCAATATTGCAGGTCAACACCTTGCGAAAAAATTGCAAATTCCGTATATCG
ATTATATGTCTGATTTGATAGGCATTATTCAACAACAAACACAATGTAACCCCATACTAGAAAGTGGGGC
ATTACGTAAACTAGATGAAAATTACTTCAAGAGAATCGAAGCAATGGAGTATGCTGTGAAATATGATGAT
GGTAAACATTTTACAGATATTGGAGAAGCGGATGCATTGATTGTAGGTGTTTCAAGAACATCTAAAACGC
CATTAAGCATGTACTTAGCAAATAAGGGCTATAAGATTGCGAATATTCCATTGGTACTAGAGGTTGATAT
TCCAGATGAGGTGTTTAAACATAAGCATTTGAAAGTATTTGGTTTAACTGCGAGTCCTGACTATATTTTA
AATATTCGTAATGAGCGCGTTAAAATTTTAGGGTTATCGGGTCCGTCAAACTATAATAGTATGGATAGAA
TCAGAGAAGAGCTAATTCATGCAGAAGAAGTTTTTGAAAAATTAAATGCAACGGTTATTAATACAGAGTA
TAAATCCATTGAAGAATCTGCCTTTTATATTGAAAAATGCTTATAAGATGATTCAAAAAGAGAGAATAAG
AGATATTAAGATAAATATACGAGTCACTGAGTACAGGAAAAATATTGGATTAGCGGCCTTGAAATTTTAA
TCATATTAAAGAAAAGCAGAAAAACGACCACTTCTATTTTAATAGAAATGGTCGTTTTTTTGTTAGCTTA
CATTGTTATGACCTCATTGCTTATGCTTCATTAAGGTTAGCTAGAGTTTCAACAATATCTTCTGAAGCGA
TAAGACCGCGTAATTTAGCCCAGTCATCTCTGCTTACAAAATGTACACGCTGACTTTTAACTGCTTCTAA
GTCATCCCATTGATTACTATTTTGTAATTTATTTAAATCTTTATCGTTATCGTCTTCTACCATCACGATT
AATCTTTCAGGGTTAACATTTGCAAGTTGTTCATAAGACATTTCTAAATAATCTGATTCTCTATAAGCAG
GTAATGTGTCTGCAACTTTATCATTAAGTGCTGTTGCAAAGCCTAATTTAGTTAAAAATTCACCTACATA
CGTGCTATTTGAATGCGCCGTCACACCTTGTTCTGATACGACTGCAGCTAATGTTTCTTTATTTTCATCT
ATAGAAATTTGATTGTTAAAATCATTAACTAAAGCTTGATGTCTATCTAGACGCTCTTTAGCATCTTTAG
ATTTAGAAACGGCAGTACCAATACGTTGGAATACTTCTAATGTTTCTTGATAACCAGCATCGAAGCTTTT
GAAAAGAATGGTAGGCGCAATTTCACTTAACTCTTCATAAATCTCTTTGTGGCGATCAGAATCACCAATA
ATGAGTTGTGGTGCTGATGATCTAATAGATTCAAAATCTGGGTCTAAACGTGTACCAACTGAGACATAAT
CGCCTACTGCTTCTCTAAGTGGTGATGTTAAATTTGTACTATCACCGTCATCGGCAATACCTTTAACATC
TATATCTAAAGCAACTAATGCATCAACGAATGAAAATTCTAATGCTACTGCTGAAGTTATATCTTCTGGT
AATTCACTTGTACCTAAATCATGTTTAAATTCAAAAGTCATCATATTACCTCCCTAAATTGCTTTTACTA
TTTATATTCCACACAATTAAAATGTGAAACATAAAAATGATGTATAGGGTTGTCATAAATGATTCAGAGG
GTGTTACGTTGGTTATTGATAATACATTGTAGAAGTTAGTGCTACGATTGATGTTCCTGGATTAAAGTAA
CTATGAGGCAAATCACTATTAAATCGAAAAGCTTGATGATGATTGATTGTATATTGTTTACCATCGACTT
CGATTTCTAATACACCGTCATTAACAATAATATACTCTTCGGAACCAGGGTGGTGAGGGTCGGAATGCAT
TTTGCCACCAGGTTGGATTTCCATTTTAAACATTTCGAATTTCTTGTTCTCATCATAAGGAAAGTATGGA
TATATTGAAACTTCCTTATCAATGAGAGGGATGATATCACTTTCGTCAATAAAATCGATTGTATCATTGG
ATGTAGAAGTTAATTGCGACAATGAAATATGAAGGCCATTTGCTATTTTCCATAATGTGGTAATCGTTGG
ATTAGATTGTCCCTTTTCAATTTGACTTAACATATTTTTGCTGACGCCTGTTGCATTCGCTACTTTATCT
AAACTTAGTTGATGCTTTTTTCGATAATCGGCAATATTTTTTGCTACGATGCTTTGAATATTATACAAAT
ATATCTCTCCTATTTACATTATAACGTACATATCGTACCATATAATGTGTTATTTTCAAAATAGACCTGA
TAAGGTGGTAAATGATAGATTATGGAAAATTATAGAAAAATAAAACCATTCAATTGGTTGTTATTTATAG
GAATATTACTTGTCGGTGCGAATTTAAGAGCACCTATTACTTCTATTGGGGTCGCATTGCCTGATATTAA
AGCGGATTTAGCAATGTCGAATAGTGCTGTTAGTGTTATTACGGTAGTACCATTATTAGCTTTTGCAGTC
ATTTCATTATTTGCAGCACGAACAAGTAATCAATTTGGTTTAGAAAAAACGATTTTTCTAGCCTTATGTT
TAATTTTTATAGGTATTATTGTAAGATCAATGACAGAAATTTCCTGGTTATATATTGGGACAGTTCTGAT
TGGTATAGGTATTGGATTTGGTAATGTTCTAGCACCCGCAGTCATTAAGGCGAAGTTCCCATTACATATC
GGTATCATGACGGGATATTATACTGTTGTAATGAATGTATTTGGTGGTTTATCATCATACGGTACTGCGC
CATTGCTAAAGTCGTTTCATTATAATGTAGCAATAAGCTTAATCGATATCGTAACATTAGTGACGATAAT
TATTTGGTCATTTCAATTAAAAGGTAAACAAGAAATGGCTACAGCGTTACCTCGTAAAAGTGTGAATGTG
TGGAAATCTCCAATTTCTTGGCAAATCACGATACTAATGGGCGGACAATCGCTTATATTTTATTCTCTCA
TCAACTGGATGCCAGCATACTTGTCGCAAAGTGGTATGTCTATTAGTGAAGCGGGCGTATATTTATCTGT
GTTACAGATTTCAATTATTCCATTTACTTTTATCACACCAATATTTGCAACTAAGATGAAATCGCAATTT
ACATTAACTTTCGTGACAGGATTGTTGTTTATTGCGGGTGTAATCATTATGTTATGCGTACCTCAACTGG
CCATTATCTCTACAATATTGATAGGTGTTGCTGGGGGAATCGCTTTTGGACTTGTTAATACGTTCTTTAG
TTTACGTACAGAACATAGTCAAACGGCAGCAAAATTATCTGGTATGGCACAGTCTATTGGTTATTTATTT
GCCGCTATGGGTCCGTTATTATTTGGTGTTCTACATGATATGACGGGTACTTGGATTGCATCTTTAAGTA
TATTACTATTTACAGCAGTTATCATTACTTTGTTTGGTTCACAAGCAGGACGTAATCGAACAATCGAACA
ATCACTTCAAAAGTGAAGTGTTTAACTTGATTTTATAGAATTTAGATTAAAGCTAAAATGGTAAATATAC
CTATAATGGCATATAATGGGTATGAATCAATGTGAAATAAATCAGATTACATTGGAGACAATTGTACTAA
AATTAATATATGTATAAGTAATATAAGATTTTAGAACTAAAACATTATAGTTAAAAATATTTTTAGCTAT
TAGGGAAAGAATGATGAGGTGAAGTTATGCAATTAATATTTGATCCAGGTGTAAGTCCCATATATCGGGG
TGTGTTAGCATTCTTCTTTGTTATCAATGTGATATTAGCCTTTGTTATAGTCTTTTTAGACAGGGATAGA
AGAGATGCTACTGCAACATGGGCATGGTTGTTTTTACTTTTTGTTATGCCTGTTTTAGGATTTTTCATTT
ATATATTTTTCGGAAGAGGTATTCGTAAGAAACGTGAACGTGGCTTTGCGCACAATCAGATAGAAGATGG
GATGAAACGAGTTCAAGCCCAACTACAAGATTCGACAAATAAAATCAGTGATTCTGATAATCCTATTGTG
AGAAAACACCGTGATATTGCAACAACACTTTTAACAAAAGAACCTTCTTTTTTAAGTAATGATAATAATA
TTGATATTTATACAGATGGTCATGATTTATTCAGTCAAATGAAAGAAGATCTGCGCAATGCGAAAACGTA
TATTCATATGGAATATTATGTATTGAATTTAGATGGTTTAGGTACTGAAATCATTAATATCTTAGAACAA
AAGGCAGAAGAGGGACTTGAAGTGAAGTTACTTTATGATGCAGTAGGGTCTAAATCTGTACATAAGTCGA
AATTTAAAAAATTCCGAGAAAATGGCGGACAAGTGGAGGCATTTTTCCAAGCTAAAATACCATTAATCAA
CTTTAGAGTGAATAATCGAAACCATCGTAAAATTGTCGTCATTGATGGGATGACAGGTTATGTTGGTGGC
TTTAACGTTGGCGATGAATATCTGGGTCTAAATGATAAGTTCGGTTATTGGAGAGATACACACCTGAGAG
TGAGAGGTGACGGCGTTGATGCCTTACAATTAAGTTTTATACATGATTGGAACTCCCAGGCTAAGCGTGA
GCAGTTAGAATATAATATGAAGTATTTTCCAGATAATGCGTACCAAGGTGGTAATGTGTCAATGCAACTC
GCACTGAGTGCACCAAGTGATAATTGGCATCAAATTGAATTTGGATATATGAAAATGATTATGAATGCCA
AATCCTCCATATACATGCATAGTCCATATTTTATACCAGATAAAGGTTATATTAATGCGTTGCGAATCGC
CGCTAAATCAGGGGTTGATGTTCGTTTAATTATCCCTAATAAGCCAGACCATATCTTTGTATACTGGGCG
ACCATTACAAGCGTTGCGCAATTAATTAGAGATGGTGTGAAGGTATATACTTATGAAAATGGATTTATTC
ATTCTAAGATGATGATTATCGATGATGAAGTGGCAAGTGTCGGTTCATCTAATATGGATATCCGTAGTTT
CGAATTGAATTTTGAAGTAAATGCCTTTATGTATGACGAACAAATTACGAAACAACTTAAAGCAGCATTT
CTAGAAGATTTAAAAGTATCAAAAGAATTAACAGAAGAACGTTATAATCAACGTTCAAACTGGATTAAAT
TTAAACAATCCATCGCCAAATTAGCCTCACCAATATTATAAAAGTCAAAATAAGCATTTAATTTAATATA
AATTTTGTTGGAATCAGTAGTTATCATCGTATAACTACTGATTTTTTTATATGATATAATTATTAGAATA
ATTGAAAAACATTTTAATAATATAAATAATGATTTGATAAACAAAACAATTGAGGTGTGCTATGCAACGT
GATAGTAACTTATACATTTATAGACAACTATATACACAATTAAAAGAAGATATCTTAGCATTTAAATATA
ATAGCCATGAAAAATTACCGTCTAAGCGAGTGATGTCCAAACATAAAGATATTAGCATAAATAGTGTGAA
AGCAGCGTATGAACAGTTGCTAGCAGAAGGTTATATTTACACTCAAGAACGTAAGGGCTATTATATCGAA
CCCATAGATAAACTGATTATCGAAAACGATAAGCAACCGTCATTAGAAACATATCATGAGCATACAGCAA
CAGAATTTGAATATTCATTCTCACACATGAGCACTGATATATCAGAATTTCCAGTAGATACATGGACTAA
AATGATGAAACAAGTTTTTCAAAATTATGATCACTATCTATCATCTATTCCTGAAGTAAAGGGCCCTATG
GAACTTAGACAATCGATTGCGAAACTAATTTCCTATCAACGCGGTATCCATTGCCATCCTGAGCAAATTG
TCATAGGATCAGGCACCAATGCATTATTAACCAAATTAATTGAGCTCATGACTAAAAATATAACCATTGC
AGTTGAAGATCCTGGCTATTCTCGTTTCAGAACATTGCTAGAACAAACGCGTATACATATGGAGCCAATC
GCATTGGATCGTAAAGGGATTTCGTTAGAGGGCATTAAAGACATTCAACCTAATGCAGTGATTGTGACGC
CATCGCATCAATTTCCAATTGGGACAATTATGCCCGTTTCAAGACGTATAGATTTATTAAATTGGGCTAG
TAAAACACACAGCTATATTATTGAAGATGATTATGATAGTGAATTTAAATATGAAACAGATAATATCCCG
TCTTTATTTAGTTTTGAAAAAAATGAGAGTGTTATTTACTTAGGGACATTTTCAAAAACACTGATGCCTA
GTATAAGAATGAGTTATATGATTTTACCAACAAAATTAGTTAGACAATTTGAACTACAAAATCAAAACAC
AATTCCAGATTATTCCATGCTAAACGCTTTAACGTTAAATTTGATGATAAAAGAAGGGCATTATGAAAAG
TATATAAAGAAAATGCATCAGTTATACGGTAAAAAAAGAGAGAACCTTATAGCACATTTGAGTATGGCTT
TCGGCGAACATATCCAAATCAAAGATACACAAGCAGGATTGCATTTTATTATTGAAGTGAATTCTCCGTA
TTCATATGAAGAAATTGAAACACGTGCGAAAGAACAAAAATTGGAACTTTATACTATTAATAGATTTAAA
GTGAAAGCGCTTCAAAAAAATAATGGCCCGAAAATATTGATTATTGGATTTTCAAAAATAGAACAAAATC
ACATACCAGAGGCAGTTCAACGTTTAAAAAGTGTACTTATTGAATAAACTGGTACCATTAAAAACCGATA
ACTGGTACTTTACAGAAGACCAATAATATTTTAAATTTCTAGACAATCAATGAAAATGTTTAAAACTAGG
AGGTTTCATTATGTCAGAGAAATATGAATATTATAAAACGCAACGTGAAAAATATGTAGCTCGTGGTGTA
GGAAACGGAAATTTACATGTAGCGGACGAGGCACAAAGTGCAACCGTTAAAGACGTCGAAGGTAATGTGT
TCATTGATTTTGCTGGTGCCATTGGTACTTTGAATGTCGGACATTCCCACCCAGAAATTACGAAACACTT
GAAAGCACAATTGGATAAATTTATACATCCCGGTTTTAATGTCATTATGTATGAAAGCTATTTAAATTTA
GCGCAAAAATTAACGGAAATTACACCTGGTCATTTTGACAAAAAATCAATTTTGCTTAACTCAGGTGCAG
AAGCTGTAGAAAATGCCGTTAAAATTGCAAGAAAATATACGGGGAGACAAGCCGTAGTCTCATTTGTAAG
AGGATTCCATGGTAGAACGAATCTAACCATGTCTATGACGAGTAAGGTGAAACCATATAAATTAGGTTTT
GGACCATTCGCTCCGGAAGTTTATCAAGCACCATACCCTAATATTTCTGAAAAATCTGAAGACTTATCAG
ATGAACTTTACACACAACATATAATCAATAAGTTACATGATTTCTTTATCGAAACGGTGGATCCGAGTGA
AGTATCATGTATCGTCATGGAACCTGTTCAAGGAGAAGGCGGTTTTATCATACCTGATATCCAGTTTGTA
AAAGCCGTTAAACAAATTTGTGAAGATAATGGCATTGTCTTTGTAGCAGATGAAATTCAAAGTGGCTTTG
CTAGAACAGGTAAAACATTTGCGATAGAACACTTTGATGTTGAACCAGATTTAATTACGGTTTCTAAATC
ATTGGCTGCTGGATTCCCTTTAAGTGGTGTCGTTGGTAGAAAAGAAATCGTTGATAGCGCATCACCAGGA
GAATTGGGCGGTACGTATGCGGGAAATCCATTAGCATGTGAAGCTGCACTTAAAGTGATTGAAATCATAG
AAAATGAAGATTTAAATGGAAAAGCGGAACAACTCGGTCATCAACTAGAAGCATATTTAACAGCATTGAG
TCAAGATTATGAGCAAGTTAAAGCTATTCGTCGTTTAGGGGCTATGGTTGCATTTGAAGTCGTTGATCCG
GAAACTGGTGAACCTGACAAAGCGTTAACAGCTAAGATTATTAAAACTGCAAACGAAAAAGGCTTATTAT
TATTATCGGCTGGTATTAAAGGCAATGTGATTCGTTTCTTACCACCATTAGTTATTACAGATCAAGAATT
AAACAAAGGTCTAAATATATTAACAGAAGTATTTGAAAAGGCCATTGAAAAGCAAACGAATTAATGAATA
AGTAGCATTTATATTTTATAAGCGGAAAGGGTATGGATAAATGAAAGGGATTTTATAATTATATTTAAAA
AGGGGTCGTTACCATGACAAAGTTAGAAGTAATTAATCCAGCTACTAATGAAGTTTTAGAGCGTTTAGAT
TATGCTACGCATGAACAAATTAATCATCAAATTAAACAAGCACATCAAGCATTTCAAAACTGGAAGAAGG
TCGATGCGCACGAACGTTCAGCGAAATTAGCGCAATGGGCTCAATTAATTGATGATCATCAAGACGAACT
TGCACGTCTGATTACATTAGAAGGAGGTAAGCCACTGGCAGAGGCAAAAGGTGAAGTAGCTTATGCGAAC
TCATACGTCAAATGGTATGCCGAAGAAGCAAAACGTGTATATGGTCGTACGATACCAGCTAATTCACCTT
CGAAAAAAATTGTTATAGATAAATTTCCAGTAGGTGTCGTAGGCGCGATTACACCGTGGAACTTCCCAGC
AGCAATGATTACGCGTAAGATGGCACCAGCATTGGCGGCAGGATGTACAATCATTTGTAAACCAGCAGTT
AAAACGCCACTGACAACGATTAAACTTGTGGAACTTGCACATCAAGCGGGTTTTCCAAAAGATGCTATCT
CCTACATTATTGCTTCAGGTAAAGACGCAGGGGACATTTTCACAAATCATAGTTTGATTAGTAAAGTGAC
ATTCACTGGATCGACTGCTGTTGGTAAATCATTAATTGAATCATCTGCGCAACAAGTTAAAAATGTGACG
ATGGAGCTAGGTGGCTTAGCACCGCTTATCGTTCATAATGATGCAGACATTGAAGCGGCAGTAGACGGTA
CGATTGCTTCGAAGTTTAGAAATGCAGGACAAACTTGTATATGTGCAAACAGAATCTATGTTCACGAAGA
TATCGCCGAGGCATATAACGAAAAATTAATAGAAAAAGTGCATGCATTATCTGTAGGTGATGGCTTGAAA
GAAGAGGTTAAAATTGGACCACTCATTGACAATCAAGCTGTAGAAAAAGTGTTAACACACATCAAAGATG
CGCAAGAAAAAGGTGGGCAACTATCACGTAGTATTGAAGATATTCAAGCATTGGGCGGTAATTTCTTAAA
ACCGGTAGTCATTACGAATGCAAATTTAGATATGAAAGCAATGCATGAAGAAACGTTTGGACCAGTTGCG
CCAGTGATGACATATAGTGATTTAGATGAAGTGATTAACATAGCAAATGACACAGAATTTGGCTTAGCTT
CATATTTCTTCACGAATGATTATCGAACTGGATTAAAACTCTTTAATGAACTGGAATATGGTGTGATTGG
TTGGAACGATGGTGGACCATCTGCTGCACATGCACCATTTGGTGGTTTGAAAGAAAGTGGTTATGGTAGA
GAAGGTGGCGTAGAAGGCATAGAACCTTATTTAGAAACGAAGTATCTTTCTATACAAGAATAAAAATGCA
TTAGGATAAACCAAATCTTAAATAAAATATAAAATCAGTCAATTAAAGATTGAGAAAGCGATTGGTTAAT
CACATATGATAGGGCGGCGTTTATTAAAGTGAAATAAATACAACGCTACGCTGCGCGCTTCTCAACTTTA
ATTGACGTTATTGAAAATGTTATGGGGTATGTTCAATGAAATCACAATTTAATAAATCAATGAATATAGT
TGATGTTTTATTTCTAGCTATTGGTGCCATGCTTGGATGGGGATGGGTAGTCTTGTCAGGAGAATGGGTA
TCAGCAGCTGGATTTATCGGAAGTATTGTCGCTTTTTTAATTGGTGGATTATTAGTTATTGTTATAGGCC
TTACATACGCAGAGCTTGCATCAGCTATTCCGGAAACTGGCGGAGGATTTGTATTTGTTAAAAAGGCTTT
TTCTCCTGGTATTGCATTCATTTCTGGTTGGTCCGTACTTTTTGGATATGTATCCGTAATTACATTTGAA
GCGGTTGCTTTGCCCACAGTCATCGATTACGTCATTCCTTTTAAACATCATGGTTTTATGTGGAATATCG
CTGGTTGGGATGTCTATTTAACATGGGTATTAATTGGTTCAATTGGTAGTATTGTATTAACATCACTGAA
TTATTTCGGCGTAAAACCAGCAGCCATCATGCAGACTGTGTTCACTATCTTTATTGTAGCAGTGGGCTTG
TTGCTTGTATTTGGTGCTGGATTCAATGGCAACTTTAGTAATTTAAAACCATTCGAGAATGGTGTTGGCG
GAACCATGTCCGTATTGATGATGATTCCATTTTTATTTGTAGGATTTGATGTCATTCCACAAATTGCTGA
AGAGGTGAAAGCACCTTCTAAAAAGATTGGTGGCATTTTAATATTATCAATCATTGCTTCTGTTATATTT
TATTTATTGATTGTATTTGGGGTAGCCACAGGACTTTCACCTTCAGCACTGAACACGAGTAGTTTAGCAA
CGGCGGATGCAATGGTTAATCTGTTCGGTCATAGTGGATTTGGTGTGTTACTTGTACTCGGTGGTGTCGC
CGGAATTATAACCAGTTGGAATGCATTTATTATTGGTGGAAGTAGAATATTGTATGCAATGGCTAAAAAT
AAAATGATTCCACAATGGTTTGCCTATATCCACCCGAAATTTAAAACGCCTACGCATGGTATTTTATTTC
TAGGTGTACTCGCTTTTGTAGCACCGCTGTTAGGAAGACCAGCACTTTCGTGGATTGTTAATGCAGGCGG
TATTGGTGTTGTTCTAGGTTATTTACTCGTTGCAATTTCGTTTCTTAAGTTACGCAAAACGCATCCTAAT
TTAGAACGTCCTTACCGTATTAAAAACGGACAAATTGTTGGTATCATTGCGGTTATTTTGAGCATATTGT
TTATCGTGATTTATTTACCGGGTATGCCGTCATCGTTAGCTTGGCCATCAGAGTGGTTAATTGTATTAGT
TTGGTATTTGATTGCAGGTGTACTTTATTTAACTCAAAAAAGAAAGACAACAGAAGATGCCTATGTATCA
ATACAAGGAGACAAGCAATCAGATTATCAGTAACACTTTATATAAAACAGCCGTGTCAGTTTAATTTAAC
TGGCACGGCTGTTTTTAATGAAAATAGTTATGTTATTGAACTAGTTAGCGACATGGATAAGTTGATCGCC
TGGCATAATCCACTGTTTTTTAAAGAAATACTTATATAAAGCAAAGCTAATGACTGCAGGCAATATAATA
TGGAAGATTATAATTAATAGCCAGGTTTGAAGTGAACCCCCCATGGTATTAATCGTCATAATTTGGCCAA
TTAAACCACTTGTACCCATACCTGCACCAGCGGCATTATTTGTCATAGGAAATAGAGTTGTCATAACTGG
AGCAACAACTGCACTTGCTATTGTTGGAGGTACTAAGATCATGGGATGTTTAATGATATTTGGGACTTGT
AGCATACTTGTACCAATACCAATAGATAAAATACCACTCCAACCATTATCCTTATAGCCATTTACAGCAA
AGCCTACCATTTGCGCCGCACAGCCTATCGTTGCTGCACCAGCAGCTAAACCACTTAAATCAAGCATGAG
TGCAAGTGCTGCACTTGAAATTGGCGCAGTAAGTGCTAAACCAAAGAGGACAGATACTAAAATTCCCATT
ATCAACGGTTGTTGTTCAGTTGCGACAATGATAACTTTACCTAACCCAGTCATAAACTCATTTAACGCAG
GTCCAAAAAGTTTTGCGATAGCGCCCCCGATAACAATCGTGAGTAAGGGCGTAACAATGATATCGATTTT
AGTCTTGCTTGCATAAAATCTACTTAATTCTACGACGATGAGTGTAGCAATATAGGCACCAACTGCACCG
CCTCCAAACGTCGTATAACCTAGTGTGCCAACGATAACACACGAAAAAATAACTAGAGGTTTAGCGCCTA
ATCCATAAGCAATTGCTACCCCAATAGCAGCACCGGTAACTGACATTGCGACCTTACCAATTTCTGATAA
AAACGATAAATCTATTTGTGGAATGAGTGTTTGATTGCCAATAGTTTCTAAGATAAGTCCAATAATTAAA
GAGCCAAACAAACCCAAAGCCATAAAACTTAATGCTTCAATAACCCACCTATGCAAATGATTTTTCATTA
AGTAATCTCCTTATTTTTTAATTAAATTATTTCATAAATTAATATTAGTATATAGATAGATAGTGAAGTT
GGCTAGACTATATTGGGATTTTTTTCACAATCATAAAATAAAAACTGCCAGTGCGTATCGAAACGCACTG
ACAGTGTTGTAATTGTATTTAAATGTATTAGGATAGATTAATTTTTGTTTACAGAAGCATCATAGATAGA
TTCAACTGTTTCGCCTAAAATTTTGTCGAATTCTTCATCAGATTGGTTCACATTTAAATCATTGATTAAT
GCACGAGAGAAGCTAGCGATTAAATCTTTATTTTGTTTAAGTACTTCATTTGCATGTTCTCTGCTATAGC
CACCAGATAACGCAACGACACGTACAACGTTTGGATGGTTGATTAATGATTGATATTGATTTGCTTTTGT
AGGGATAGTTACTTTAAGCATTACAAGTTGATCATCGTTGAGTTTGTTTAGTTCTTCTAAAATTGAATCA
GTTAAGTATGCTTCAATCTCTTCTTTGTTTTCAGCATTAATATTAACTTCAGGTTCAATAATTGGAACTA
AACCAGCTGCAATAATTTGTTTAGCTACATCAAACTGTTGTTTAACAACTAAATCAATACCGTCTTTATT
TAGTTCTAAGATATTAGAACGCATTTTAGTACCGAAAATTTTATGTTTATTTGCACGATTTAGTAAGTCA
TCTAGCTCAGGCATAGGTTTCATTAATTGAACGCCATCTTTTTGTTCATCTAAACCTTTATCTATTTTTA
AGAAAGGTACAACACCTTTATCAGCTAGATAGTCCGCTGTATGTTTGCCTTCTACTTCGCGGTCCATTGT
TTGTTCGAACAGAATCGCACCTACAATTTTATCTGAACTAAATGATGGTGACGACACGATACGTGTACGC
ATGTCATGAACGAGTTTGAACATTTCGTCTTCACTGTCATATTGATCTTCTGTAACGCCGTAGTCACGTA
ACGCTTTAGGTGTACTACCACCACTTTGGTCTAATGCAGCAATGAAGCCTTTTCCATTTTTTACTTTGTC
AAATTGTTCTTGATTCATTCTTACCACTCCTTTTACTATATTCTCTTATAGTATGATAAAAATTAAAAAA
TAACGCAAGCTGTAGGCTCTTTTACGATAAAATATAATGGAAATTGTGTCTTTAATAAAAACTTTTTCTG
TAGCTAATATGATTTAGTAACTGAAATTAAAAATATGGGCGTTGGGTTATAAAATTCATCTTGTTCTGAG
TACATACGTAAATAAATTTCAGTGTCTAAATGGATATGATCAAATCCTAATGATTTTAAGATATCCATAT
CTGTTTGAGGTCTGGGTTGGTGATTAATGGGTATATTTTGTTTGATTGCCTCGCTTTCAGCCAGCATATC
TTTGCCGAGTGTGTGGTGTGCATGTTCAGTATTCAGGGATTTATAGTCAGTGAATGAATCGTTACCATAA
TTGGCATCAATATTAATCAGTTTACCGTTAGGTTTTAATACACGTAACCATTCTTGATATGCTGCCTTTG
TATTAGGAAGTAGCCACGTTACATTGCGAGAAATAACCATATCAAAAGTTTCATCATTGAATTGTAGTGA
TTCAGCATCCATTACTTGAAAGTGAATATCTTGATGATGACTTTCGGCATTCTGTTTTGCTGATTGGATC
ATTTCAGGAGAAAGATCTATCCCTGTGACATCGCTACCTAGGTTTCCACATAAAATAGCTAAAAAACCCG
CGCCAGTACCAATATCTAAGATTTTCATACCAGGTTGTATCGGGTTTATGTTATTAATTTCTTCTATCCA
TTTTTGAGCATGCGTACTTTCTAATTCTGCTAGCTTATTTTTACTAAAGGATTCAGCACGTTTATCCCAA
TAATTAATGATCTTTGATTTTTCCATTTAAATTCACTCCGCTTATTACAATTATTTTGCTGTTTACACTA
TTATAGAATATTTAAGTATAAAAGTTTGTGATGACTATTTAAAAACACACAAAAAACGACATACATTTAA
TTATGTATCGAAGAACCTTTATGCGATATTTTATAAAAAAACAGTCTTTTTCTCTGAAAATACAAAAAAA
TAAAAACAAATATTTATACGTAAATAATGAATAAAGATACATATTATAAAGTTTGTAAGATTCATTAATT
TCATTAAGTTTAAACTTAACACTGTGATTATAGCGATTTATACTCCGAAATTAATTCTCTGTTTTATATA
AATATTCATATAATTAATTTCAGAATATTGAATGCAATTTGCATTATTATTTAAAGTTCGTTAGGCTCAT
GTTTGTGAATTAATATATATTTTTGCTAATGTTTATCTATTTTTAGCGACTTTTACATAGTTATAAAAAT
AAATACAGGGGTGTTCAATAATGAAGAAAAATAAAGTTATGGATTGGACGACCTTTATAGGATCATCGGT
TATTTTACTGATTGCAGTAATTCCTATGATGGTCTTTCCTAAAGCAAGTCAAGAAGTGATTACTAAAATG
AACGATGCCGTTTCTAGTGCATTAGGTTCAGTTTATTTGTTTATCGGACTCGCTATTTTAATATTTGTTT
TATACATAGCCTTTGGTAAGTACGGTAATGTAACTTTAGGTAAAGCGACAGATAAGCCCGAGTTTAATAA
TTTTAGTTGGGCTGCCATGCTGTTTTGTGCCGGTATTGCGTCTGATATTCTATATTGGGGTATTATCGAG
TGGGCATTCTATTATCAAGATCCGCCACATGGTGGTAAAGGTATGACAGATAGTGCGCTTAATTATGCAA
CGATGTATGGTATGTTCCATTGGGGACCGATTGCATGGGCGACCTTTGTACTACCAGCGCTGTGTATTGG
TTACTTATTATTCGTGAAGAAGAAACCTATTTATAAAGTAAGCCAAACGTTACGTCCAATATTAAAAGGG
CAAACAGATGGTCTTGTAGGTAAGATTGTCGATATTATATTCATTTTTGGATTATTAGGTGGTGCAGCTA
CATCATTAGCACTTGGTGTACCAATGATTACAGCGGGGATAGAGCGCTTGACTGGTATCGATGGTGATAA
CATGTTAATGCGTGGTGCGATACTGTTTTTAGTAACTGCTATCTTTGCTTATAGTTCATATTCTGGATTG
AAAAAAGGTATAAAAGTATTAAGTGATTGGAACGTTATTTTGTCATTTGTATTACTTGGATTTGTGTTAA
TTGTTGGACCAACGGTATTTATTATGGAAACGACAATTACAAGTATGGGTAATATGATTAAGAACTTTTT
CGAAATGGCTACTTGGCTAGAACCATTTGGCGGTATTGGTGGCCGTAAAGAAACGAACTTCCCACAACAG
TGGACAATATTCTATTGGTCATGGTGGATTGTTTATGCACCATTTATTGGATTGTTTATCGCACGTATTT
CCAAAGGTCGTACGTTAAAAGAAGTAGTTTTAGGTACAATTATCTATGGTACATTAGGATGTATGTTGTT
CTTCGGTATTTTTGGTAACTATGCTGTGTTTTTACAAATTAGTGGACAATTTGATGTGATCCAAAATCTG
AATACACATGGTACGGAAGCTACAATCATAGAGGTATTGCATCAATTACCGTTCCATAATATTATCATTG
TATTATTTATGCTTTCGGCAGTGCTGTTCTTAGCGACAACATTTGATTCTGGATCATATATCTTAGCAGC
AGCATCTCAGAAAAAAGTAATTGGTGAACCATTAAAAGCAAACCGTCTTTATTGGGCGTTTGCGTTATGT
TTATTACCATTTGCGCTTATGTTAGTCGGTGGCGAGAAAGCGTTAGAAGTACTGAAAACAGCAGCCTTAT
TGGCGAGTGTGCCAGTACTTGTAGTCTTTGTTATGATGATGGTCGCATTTATGCGGACACTTAATGAGGA
CCGACTTAAACTAGAAAGTCGGGCAGACAAGTATAGAGAGGTCGAGCGACGTTCATTGCGTATCACACAA
GTTAGAGAACAAAAAGAAGACGATAATTTGTAATTTTAAATAAAAGCTGAGACAAGTACGATGTCTCAGC
TTTTTTATGCTTTAACTTAAGGTTGAATTGTCATGCTTATTTGTTAAATAAAAAAGCGACCGTTTGAAAT
TTAACTTCACACGGACGCTTTTTGAAATTCTGTTGATTTTGGGCTAACTATCTTACACATATTTAATCTT
CTTTGTAATTATTTTCAGGTATTGGGAAGTATTTAAATATTTCTCCACTTTCCAATGCATCACTTAAATG
ATCTAACCATTCGTAATAAGGTAACGTGTCGATGAGTTGCTGTTTCGTTTCGTTTGCCTCAGTTTTAATA
GCGGCATCTGTACTTTCGTCATTAATAATTTTGTTTAGTATCGCAACGGCATCATGGACAGCTTCGGCAT
TAATTACGATTTCCCGACGCCATTTGCGTGTAAAGAAATTGCTAAAGAAGTTAAAGAAATCTTTTTCTGC
AATAAAATGTTGTTTTCTACTACCGCGTGTAAATTGTTGCTTAACGATATCAAATTCTTGGAGTCTTTTG
ACCCCAGCACTCATGCTTGGTTTACTCATTTGTAATTGTTCACGCATCTCATCGAGTGTCATGCTATCTT
CGAAGAGCATAGTACCAAATAAATTACCAACACTTCTGTTGATACCATATAAATCCATTGTTTCACCAAT
CGCATTGATAACAATATCTTTTGCTTCGTCTAATTGATGTTCAGGGTTGTTTGAATGTGCCATGTAGTAC
ACCTCCGACCAAATATTTTATTGTGAATTCAAATTATAGCAGGTTAACGAACAGAATTTAAGTAGCGCTT
TGTTTCTGAAGTTATGAGCCAATTGAAATTTGAACTGGTTTGACACGCTTTCGTTTACTATGGTAACATA
AAATCTATAAAATTCGTTAAATAAAAATTTAACAAACTTAACGGAGGTAATTTTAATGGAACTTGTAAAT
CAATTGTCTCGTCGTCAATACATTGATGGTGAGTGGGTAGATAGCTCGAATCAAACAACAAGAAAAATTA
TTAATCCATTTAACCAAGAAGTCATATTTGAAGTAGCAGAAGGTACTGCTGAGGATAGTGAACGTGCGAT
ATTAGCTGCACGTCGTGCTTTTGAAAAAGGTGAATGGTCATTAGAAACAAGTGAAAATAGAGGCAAAAAA
GTACGTGCTATTGCCGATTTAATTGTGACACATCGTGAAGAATTAGCGAGACTTGAAACATTAGATACAG
GTAAAACATTAGAAGAATCTTACGCAGATATGGATGATATTGCGAACGTATTTAACTATTTTGCAGGTTT
GGCAGATAAAGATGGTGGAGAATTGATAGATTCTCCAATCCCAAATACAGAAAGCAAAGTAATAAAAGAA
CCAATTGGAGTTGTAACTCAAATTACACCATGGAATTATCCTTTACTACAAGCTTCATGGAAACTTGCAC
CTGCATTAGCAACAGGTTGTTCGCTTGTTATGAAACCAAGTGAAATCACGCCGTTAACAACAATTCGTGT
ATTTGAATTAATGGAAGAAGTTGGCTTCCCTAAAGGTGTGATTAATTTAGTATTAGGAAAAGGATCTGAA
GTTGGTGAACCGTTATCTGCACATAAAGAAGTGGATTTAGTGTCATTTACTGGTGGCATAAAAACTGGTA
AACACATTATGAAACAAGCAGCAGATCATGTTACAGATGTAGCGTTAGAACTTGGCGGTAAAAACCCAAA
TGTCATTTTTGACGATGCCGATTTTGACTTAGCAGTAGATCAAGCATTAAATGGCGGATTCTTCCATGCA
GGTCAAGTATGCTCTGCTGGCGCAAGAATTATCGTGCATAACGATATTAAAGAAAAATTCGAAGCAGCCC
TTATTGAAAGAGTTAAAAATATTAAATTAGGTAATGGTTTTGACTCAGAAACGGAAATGGGACCTGTGAT
TTCAGCTGAACATAGAGAAAAAATTGAAAATTATATGGAAATTGCAAAAGCTGAAAATGCAACGATTGCT
ATTGGTGGTAAACGTCCTGAACGTGAAGACCTACAAGATGGGTTCTTCTTTGAACCAACTGTAATTACAA
ACTGTGATACTTCTATGAGAATTGTTCAAGAGGAAGTATTTGGACCAGTTGTAACAATTGAAGGTTTTTC
AACTGAAGCAGAAGCCATAGAACTTGCGAACGATTCCATTTACGGTTTGGCTGGCGGTGTCTTTACACAA
GATATAGGCAAAGCTGAACGCGTCGTTAATAAATTGAAGATGGGAACAGTTTGGATTAATGATTTCCATC
CATACTTTGCCCAAGCACCTTGGGGTGGCTATAAACAATCCGGTATTGGTAGAGAGCTTGGTAAAGAAGG
TCTAGCTGAATATCAAGTAGAGAAACATATATTACGTAATACAAACCCAGAACCAGTTAATTGGTTTGGT
AAAGCATAATATAGATTTTTAAATAAGAGAATGAACGTATATAAATTAGAGGAGGCAGTATCACAATGAA
GCAATCATACGATTATATCATTATAGGTGGTGGAAGTGCTGGGTCAGTACTTGGTAGCCGTATAAGTGAA
GATGTATCGAATAACGTACTTGTATTGGAAGCTGGACGTAGTGATTATCCATGGGACTTATTAATACAGA
TGCCTGCAGCATTAATGTATCCAGCTGGAAATAAATTATACGATTGGATTTATGAAACGACACCTGAGCC
ACATATGGATGGACGTAAAGTCGGTCATGCACGTGGTAAAGTTCTAGGTGGTTCAAGTTCGATTAACGGT
ATGATTTATCAAAGAGGTAACCCAATGGACTATGAAAAATGGGCGAAGCCTGAAGGCATGGATTCATGGG
ATTACGCACATTGTTTACCGTATTTTAAACGCTTAGAAAAAACATTCGGTGCAACAAAAGATGATCAATT
CCGTGGACATCACGGACCAATTAAACTAAGAAGAGGTCCAGCTGATAATCCGTTATTCCAGGCTTTCTTC
GATGCAGGCGTTGAAGCAGGTTATAATAAAACACCAGATGTAAATGGATTCCGTCAAGAAGGATTTGGAC
CATTTGATAGTCAAGTACATAATGGTCGTCGTGTTTCTGCATCTAGAGCATATTTACATCCAGCGATGAA
ACGTAAGAATTTAGAAGTGCAAACACGTGCATTTGTGACGAAATTAAATTTTGAAGGTAACAAAGTAACG
GGTGTTACATTTAAGAAAAATGGTAGAGAACATACAGTAAATGCGAAAGAGGTTATCCTATCAGGTGGTG
CAATTAACTCCCCGCAATTACTACAATTATCAGGTATCGGTGATTCAGAACATTTACGTTCATTAGGTAT
TGAACCACGTATTCACTTACCAGGTGTTGGTGAAAATTTTGAAGACCATTTAGAAGTTTATGTGCAACAT
GCATGTAAAGAACCTGTTTCAATGCAACCAAGTTTAAATAAATTAAAAATGCCATTCATAGGATTACAAT
GGATTTTCGGACGTAAAGGTGCTGCAGCATCAAACCATTTCGAAGGTGGTGGCTTTGTACGTTCAAATGA
AGATGTAGATTATCCAAACTTAATGTTCCACTTCTTACCAATTGCGGTAAGATACGATGGTACGAAAGCG
CCAGCTGCACATGGTTATCAAGTGCATGTAGGACCAATGTACTCAAATTCTCGTGGACATTTAAAAATCA
AATCAAAAGATCCATTTGTTAAGCCAGATTTTGTGTTTAACTACTTATCTACAGAAGAAGATAAACGTGA
ATGGGTGGAAGCAATTAAAGTAGCTAGAAATATCTTAGGCCAAAAAGCATTAGACCCTTATAATGGAGGA
GAAATCTCTCCTGGACCTGAAGTGCAAACAGATGAAGAAATTATTGAATGGGTAAAACGCGATGGTGAAA
CAGCATTGCATCCATCTTGTAGCTGTAGAATGGGACCAGCTTCAGATGAAATGTCAGTCGTAGATCCAGA
AACGTTCAAAGTACATGGCATGGAGAATCTACGTGTTGTAGACGCATCTGTTATGCCACGTACAACAAAT
GGTAACATTCATTCACCTGTATTAATGATGGCTGAGAAAGCAGCAGACATCATACGTGGTAAAAAACCAT
TAGATCCAGAATATATTGATTTCTATCGTCATGGTGTACATGATAAAGATGCGGGTACTATAAAGTAATG
TTTGATTATGATATTTTAAAATAAATGAAATAGATATAGAGGTAAGGCATGTATTTGTTATTATCTCTGA
CTGCCGACAAAGGCTTAGACTTTGTTGGTAGTTTTTTTGTGCACGTCCGACTAACATTGCCTTTTTTGAT
ACTTAAAGCTTTTACGAGTTCGTTTTCGACAGACGCACGCATAACGCACTGTTACGTAACATGAGAGATA
TTATTTATCGGGGAGACTTGGTTAAATCTATGGTGGTTGAACGAATGCCTTTTATACACCATAAATATTA
CAAGTAAGTATCATTTAATTTTGTTATAATGAGTAAAATAAACCATAAACAAAGTAGGGATGCCCAATGG
AATTGAGAACGCTTAGATATTTTTGGACAGTTGCTGAAGAACATGCGATTTCAAAAGCGGCAGCGGTACT
AAACATTACGCAACCTACATTAAGTAGACAAATGCATGACTTAGAAATAGAACTAGGGGTAGAGCTCTTT
TATCGAGAAAATAAAGGTATTATGCTTACAGAAGAAGGCATATTTTTAAAAAATAGAGCAGAAGAGATAT
TGTCATTAACGAATCAGACGCAACAAGAATTTGAAAATAAAAAACAACAAGCGTTGAGTGGACATATTAC
GATAGGATGTGTAGAAGCGGATAATTCTGACACGCTTGCCATGATATTAGAAGAGATGGTGAGAGAACAT
CCTTTAATCACTTTTCATATCGTAAGTGGTATAGGCAGTGAAATCAGTGAGCGTCTTGATAAAGGATTAT
TGGATATTGCGATTTTAATAGAACCCATTGCAATGGAAAAATATGAGCAAGTACCTTTACCGAGACCAGA
GCGTTGGGGTTTGCTTGTTTCTGAAGATTCTCCATTTAGAGGGCAATCCTCAATACATCCTGGAGATTTG
AAAAAAACAAAATTATTAATGTCTAGAAGACCAGAAAATCAAAAAATGATTTCAGAATGGAGTCAAATAG
CAGTCAATGACTTGCAAGTGATTGGGACGTATAACTTAATATTTAATATTTTTTCATTGGTAAGAAATAA
TGTCGGTTCAGCTGTTGTGATTGAAGGTGTAACATCGAATAGAAATTTAGATAATTTAGCTTTTATTCCA
TTTAAACCAGAACTTTACACACATTGTGTTTTAGTATGGAAGAAAAGTAGAATACAAACACCTATTTTAA
AAAACTTTATCAAAAGGTTTAAGGAAATGAATCATCCACAGTAGATTTATTTCATAAAGAACGCATGCTT
ATAAAGCATGCGTTCTTTTATTTTAAGCATTAGACGAATGTCTGAAATGGCACTAATCTGTAGTTGTCTT
CAAAAATGTATTAATTAGGAGTGATATATATGGCTAAAAAACAAACTGCAGGTAGAGATAATTTAGGATC
ATTCGCACCAAAATTTGCTGAACTAAATGATGACGTATTATTTGGAGAAGTTTGGTCTAGAGAATCAGAA
CTGTCTCCTTATAAAAGAAGTTTAATAACAATAACTGCGCTCATTACAGGTCGGAATTTTGAACAATTAA
CAGCGCATTTAAAAATAGGTAAAGAAAATGGTGTAACCAAAGAAGAAGTAGCAGAAATAATTACACACTT
ATCATTCTACGTTGGTTGGCCAAAAGCATGGTCCGCATTTAACATTGCCAAAGATATATACAATGATTAA
TCAATAATAAGGAGGCCTATCATATGGCAAAACATGAAGAAGTTAAAGAGGGAATTATTTTCTCAATAGG
TGAAACGAATGATGCATTTGCAGATTCATTTATTGGTCAAAGTTTTTTAAACACATTAGTCAACGAAGAT
AATATCGATGTAGTCGTAGGTAACGTTACATTCGAACCAGGTTGTCGTAATAACTGGCATGTTCATACAG
AAGGCTATCAAATATTATTAGTTACTGGCGGAGAAGGTTGGTATCAAGAAGAAGGCAAACCTTCCCAAAA
ATTAGCGCCAGGGTCAGTTATCGTAACGCATAAAGGTGTGAAACATTGGCATGGCGCAACAAAAGATAGT
TGGTTTGAACATATCGCAATCACATCTGGTGCGTCAGAATTTCTAGAGTCAGTGTCAGATGAACATTATG
AAAGTATTGAAAAGTAAGGAGTGATTAAAATGGCAGAAAATGTAAAAAGATAAAGTAGTAGTTATTACTG
GTGCTTCCAGCGGTATCGGTGAATCCACAGCAAAATTATTAAGTGAAAAAGGTGCTAAGCTCGTATTAGG
CGCAAGAAGAATAGATAAATTAAACGCACTAAAGTCTGATTTGAAAACGGAGGTCATTGCAAAATCGACC
GATGTAACAAATCCACAAGATGTTGAGGCGTTAGTTCAAAATGCTATAGAAATATTTGGCAGAGTGGATG
TGTTAATAAATAATGCGGGGTTAATTCCACAGTCTTTCTTAGGCGACAATAATATTGATGAATGGAATCA
AACGATAGATGTCAATTTGAAGGGTGTACTTTATGGCATTGGTGCAGTTGTACCTAAGATGAGAGCACAA
AAGTCTGGACACATTATTAATATAGCATCTATTGCAGGACACCAAGTTAATCCTGGTGGTGCGGTATATT
GTGCTACTAAATTTGCTGTTCGTGCTTTAACTGAGGCGCTACGACAAGAAGAAGTCACAGTGGGAAGTCA
TATTAGAACGACGATTGTATCACCAGGGGCAATTGAAACAGAACTCTTAAATCATATAACGGATCAAGGG
CTAAAACAGGGTATGGAGGATGTTTATAAAGATGCATTAAACCCAAATGAAGTTGCTAAAGCACTTGTTA
ATGCGATTGATACAGATGCATCTACATCTATAAATGAAGTTGTTATTCGTCCAACACGACAATTACCTTA
ATCATATAAAAACGCAGTGAAAGGTGAGGTTAATATGTCCGAACAACATTGGCATAGTGATTTATTAAAA
CAATTTAAAGAAGCAGATGATATGCATGTATCGCCGTTTTATGATGATGGGCAAACTTTGGCAACACCAA
CATGGATATGGTCTGTTGTAGTTGATGGGAAATTGTTTGTCAGAGCGTATAATGGTCAAAATTCTAGATG
GTACCAGTCAGCTAAAGCTCAACAAGCAGGACAAATTCAATTAGCACAGCAAACATTTGATGTTCAGTTC
ATACCGGTGCATGGCGATAAGCAATTAGATGAAAGCATCAATGGTGCCTATAAAGAAAAATATGGTAATA
GTGCATATTTGCCACCTATGCTTGAACCAGGTCCAGTAAGTGCGACCGTCAAGATTGAACCCAAATAATG
AATCATGAGATGGCATGGCTGTTGTTTCTTCAAGTTGAAACAGCAGCCATTTTTAGATATTTAATCATAA
GTTAGCTATGTAGACTATTTACAAAAGGAAAGGAGGGAATAAATGAATAAGAAGCTCGTATTAGTTATTG
TTTTAGGAGCATATTTTATGATTATGATGGACACTTCCATCACGATGACTGCTTTAAATGAAATGCAACA
ATCATTACATATGTCGAGTGGGACGTTGACATGGGTGCAGAGTGCATATGTATTACTATTTGGAGGATTA
CTGTTACTGGGAGCTAAACTTGGAGATGTCTTAGGCCTTAAACACGTATTTTTATGTGGATTATGTTTGT
TTCTCTTGTTTTCTATAACAACTGGTTTGGCCACCAATACAATGATGCTGATTATTTCAAGAGCTGGGCA
AGGTATTGCAGCAGCATTAGTTTCACCTTCTATTTTGGCATTTATTAACTTAATATATGATGATGGTCCA
GAAAAAAGAAAAGCAGTCTCTTTTTATAGTACAATTGCTGGTATTGGTGCAAGTGGCGGCTTAATTGTGG
GTGGTATATTGACGTCTTTAGTATCTTGGAGACTATGTTTTCTGATTAACATACCAATGTGTATCATATT
TATTTTATTAGCGATAAAGTTATTACCCCAAACAACTACATCCAGTTATCCACCACGTATAGACCTTTTC
GGTGCCTTATTATCTGTTGTATCGATATTACTGATTGTGCTAGGCATGGAACGTCTGAATATGGCTTTTA
GCCTAATAAATTTTGTATTAATCCTCATAGGCTTAATACTATTAATAACCTTTATTGCTTATGAACATAA
AGTGAAGTATCCCATTATCGAGCTAAGTTTATTTAAAAATAAAATTCGAAGCTCAGGTTATCTATTGCGT
TTTTTATTTTTAAGTACAAGTTTTAGTTATTGGTATTATATGAGTATTTATTTTCAAGATAGTTTCAACT
TATCGCCTTTGAATACGGGATTACTACTTATTTGCACAACAGGAGTTAATTTTATAGTAGCGTTAAATAT
TCATAAATTATTGAAAAGTCAAACCAATATTTCGGTGTTAATCAAAGGCATTCTAATTTCAATTGTAGGC
ATGATTTTACTCATTTTTTGTTTGAATCATCAAGTTGGCATTACAATGTTTATACTGCCATTAATTTTAA
TTGGGGTTGGGCAGGGGTTTATTTTTACGCCATTAACAAATTTAGGCGTATATCAAGTGACGAATGAGCA
ATCAGGTATCGCTTCTGGATTAGTCAATCTAGCTCATCAAATTGGATCATCAGCGGGTATCGTCTTTGAA
CTCATTATTGCAACGACATTACTGCATATTTTAAACTTTGAAAATAACAACAGTAGTTTAACGCTCATTT
CAATGGTGATTGGGACAGTGATTCAAATCATCATGTTATTGTATGTTTTATTAGTATTTAAGAAAAAAGA
AAATAAGTACGAAATATAATATTTGAAGTCGTTATTTCCTAGGAAAGCATGCACAATCGAAAGTGTTAGA
ATTTAAATATAAAGAGGACCAATCCATACTAAGGATTAGTCCTCTTTTTTGAGATTAGGGATTTATGACC
CAGACGCTTTATTTTCAGAATGAGTATTTTTTTTCCTAATTATTTCTAATTTAATAGGCTAGTTGTTATT
TTTAGTAATTAAATCGGAAATTGCTTTAGACGCTTGTCCATTTTCTAATGAACAAAAGTCATCATAAAAC
TGATTGATTTTGTCATTGTAATCTATTGAAACTTGATCTAGATTTTTTAGATCTTCTGTTAATTGGTATG
GATCTTGGTGAATAGGTCCAGGTAAATCATTGTGATAGTCTAAATAGAATCCGCGTAAATCTTGACCGTA
TTTATCTAAATCATAAGCAAAGAAGAATTGAGGACGTTTCAATACACCGTAATCAAACATGACGGATGAA
TAGTCTGTGATAAGGCAATCTGAAATTAAATATAATTCAGAGATATCACTGTAGTTTGAAACATCAATGG
CAAAATCTTCATAACCACGTAAATCTAAGGCATTAGAAATGAGATAATGCATTCTCAATAGTACAACATA
GTCATCGCCAAGTTGTGCTTGTAAATTATCTAAATCAATTTGTAGATTAAATAAATATTTACCTTTTTTC
ACAAATTCATCATCTCTCCAAGTTGGCGCATACATGATGACTTTTTTATCTGCAGGTAAGTTTAAATTTT
CTTTAATTTCTTGGATATATGATTTGTCATTTGCATGGTTAACTAATACATCATTTCTAGGATAACCAAT
TTCAAGTAGTTGTTCAGGTTTCATCCAAAATGCAGTCTCGAAAATTTTAGAAGAATATCTATTTGGTGAC
ACTAAATAATCCCAACGGCTTGTTTCTTCTCTGAAATTACGTTTATAGTTATCCGTTGTAGTTCCTGGCA
TACGAATGACTTTCATATCATTTGCTAATCGTTTTAATGGTGTGCCGTGCCAATTTTGTATATAAACTTG
GTTTGGTTTTTTATTCAGATAAAGCGGTAATCTCGCGTTAGACACCCAGTATTTAGCTTTTGAATATGCT
TCATAGTAAGCTTTAGAGCCTTTTTTAACTTTTTTAGCTAAGCCAGGAATTTGTACTTTAGAAGGGTTTT
TAAAGACCCATATAAATTCATAATTCGGATAGCGTTTCATCATATATTCGTAAATATATTTCGGGCTATC
ACTGTAATTTTTACCAGCAAATGCTTCAAATACAATCGTATTTGGACTCACTTTATCTTCACTATCTGTT
AATTGGTATAATGCACGATTTTTATTTTTTCTACGTAACAAGATACTTTTTACTAAACGTGCTTTTTTTC
TAAGTTTATTTATTTTAAAAGCGGATTTACGTTTATTCACCATGAGCATCAATGACTCTAATATAAAGAG
TGGTTTCTCATTTTTGAAAAGCGTCGGAATTAATTCTCTGGTCACTTTTGGAAGCAATTCACTGTTATAT
TTATAACGCTCAGGGTTTTTTCTTGATGAGGGTTCGAATGAATGTTTGTAAATATTTTTCATTTTATTTT
TTATGAAAACTTTATTTTCTTTTAAAGGCGCACGTTGAACAGAATCAGAGAAACTATATACATAATCGTT
GAACGTAATGCCAAAATCTTGTTTAGACAGTGCTGGTTTCACAAACGGGTCATAGATTTCCCCTTTAATA
TAGAAAGGAAAGCGACTGACACGCACGAATCCATTGGCATATTTAATAAATTCTAAAATAAAGGACCAAT
CTACAAAGACGTTCAAGTCTTCATTAAATTGTAAGTTATGGCCACGTGCAATTGCAGTTTTGAAAACAAT
ATTACATGCAGTTTGCTTTCTTAAAAATTGATTAGAATGTGTTTTAGTATTTAAATATTGAGTACGCACT
AAATTTTGGTCAACGTATTGAGGTATATCCAACGTGAACCCATGGATAGGCGCAATTAACGCATCGAATT
GATTTAGTTTCTTCATATAAAATGATAATGCATAGGATGCCAAATAATCATCAGAATCAATAAAGATAAA
GTAAGGAGATTCAACTTCTTTCAAGCCCATGTTTCTAGCATGCGCATGTCCTGTATTTTCTGGTAAATCA
ATTGCTTTAATTGGAATATCCCAATCTTTAAGTATTTGTGTTGCAAGTGGTTTCGATTGATCTGTTGAAC
CATCATTTACTAAGATGAGTTCAAAATCTTGGAATCTTTGTTTTTTAAGGCTTATTAAACATCTTTCGAT
ATAATCTTCTGAATTGTAATAAGTCACTATGACTGATATAGACTTCATTGTGTTCCCTCTTTTTACTTAA
ATTTTCTCACTATCTTCTATATAAGGTAAAATATTAACAAACTTTGTTTTATCTTTTCAACTTTGAAATC
AAATTTTTTTGATTATTATGTGCATAAAACGTACGAATAATAATATATTATTATTTATAAGCATATATTA
TTTCTAAAGCATATATTGTAGCACGGTTATGTAGTATAAAGAAAAGCAAAAGACTTCAACTTATAGGTAA
AATACATTATTTACTTTTATTATATTAAAGCATAGTTAGTAGTTTTGGAAATGTATATAAAAATATTAAA
GACAGGGGATGAATATCATGACAATAAGATGTGCTAAAGATAATGAATTGAAACTCATTAACAAAGTTAT
ACCAAAGTTATTCAAAGAAGCGATGATGGTGAATTTTGATTTATCAGATGCGTCATTGCGGGATATGTCA
AGTCAATTGCTATTGCAAGGTGCAAAATATTATGTGTTGATTGAAGAAAACATATGCAAAGGATTTGTGC
TTATTGATAAAAAAACAGATTACCTTGAACAACAAGATTACGGTTTTATCTATGAGTTATATGTCTTTGA
AGGTTATAGAAGACAGGGTGTTGCTAAAAAGTTAATATATTTTGTTAATGACTTTTTTAAAAGACAGCAT
ATTGGTGAAGTTAGGTTAAATGTAAATGTACAGAATAAAGCTAAATTATTATATGAAAAAGTTGGTTTTC
AAGAGAGAAATATTACAATGTCTATGAAAGTAGTAGAATAATTTTTTTGAATATTTGCTATTTTTAAAAA
CTTTATTTTTCTTTTAATAGCAAGGGTTTTAGACATTATTAGTAATAAAGGTAAATTTAATAATCAAAAA
TATTGTTGATAGCGTTTTCATTTAGCGTTAGGTTTTTCTATATTTACCAATGTTGTAAACAAGTGGGGAA
ATTAAAAATGAAAAACTATCGTTATTTTATCATTACGATGATTATTATTATGACAATGATCAACTATGTC
GATCGTGGCGCTATTTCCTATGCTCAAGAAGATATTATTAACGAATTTGGTTTCGATAATATCGCTTGGG
GATCAATATTAGGTTATTTTGGCTATGGTTATATGCTTGGTTCATTGTTTGGAGGGGTTACAGCAGATAA
AAAGGGGCCAAAATTTGTTTGGTTAATTGCTGGTACACTTTGGTCATTATTTGAAATAGGTATGGCATTT
GCTGGTGAGATAGGCATGGTTTTATTTGGCGGTTCTGCATTAGCTGGGTAAGAGTACTATTTGGTGTATC
TGAAGGTCCAATATTTTCGACAATCAGTAAGACCAATGCAAACTGGGCAGCACCGAGAGAACGCGGTTTA
TTATCAGCTTTAGGTTTAATTGGTGTACCACTGGGTGCGTTAATCACAGCACCGATTGTTTCTGGTTTCT
TAGTTATTTCAACTTGGCGCGTGCTTTTTGTAATTTTAGGTTTATTAGGTCTCGTATGGATTATTATTTG
GTATAAAGTATTTACCGATTATCCTGAAGATAATAAACATGTTTCTCAGGAAGAAATTGAAAGTATTCAA
TCCACAGAAGAAACGGTTCATGGTGAAAAAACAGTTGAAACTGAGCACAATGCACATGAAAAATGGTATC
ACTTTTTCAAAAGTCCGACACTTATCTTTAATATGGTTGGTTATTTTGGTTTTCAATACATAAACTTTTT
GATTTTAACTTGGACACCAAAATATTTACAAGACGAGTATCATTTTGAGCTTCACTCATTGTGGTATCTT
GGTATGCTTCCCTGGATAGGTGCTTGTTTTACAGCATATTTCGGTGGAAGATTATCAGATTGGTTACGTG
TGAAAACAGGCAGCCTAAGAATTGCACGATCAGGTTTAGCGATATTTGGAATGACTTTGGCAGCGATTTG
TTTTTTAATTATCCCAACAACCAATCAAATTGGCTGGATAATGTTCCTAATGATGCTAGGTAATGCCTGT
ATATTCTTGCCAAATGCTGTTAATTGGTCTGTCATTATTGATACAGCACCGAAGAAAACTGGGACGTATG
GCGGTATTACGCATTTCTTTGTTAACTCTGCAACGATTATAGCGCCAACGTTAACAGGTATACTTGTAAC
ATCATATGGATATTCATCAATGTTTATATCTGCAGTAGTAGCGGCAGTCATCGGTATTATTGCGATGTGC
TTTGTTAAACCAGGTATTAAAAAAATGAAACCAACTTCATAAATCAAATTTATGTAAGTTACATGGATAT
ATTCCAAATGCTTTAAAGAAGTATTACTTATAAAATAAAGCTACGAGTATAAATGACCATCATTTTAATA
TGAGGTTCATTTATACTCGCTTTTTTTGTTTTTACTCAAAGTAAATAGTGTGGGGCGTTTGAGGTAAAAC
ATTTTTTGTTCCTAATTATAAACAAATGATTTGTAATTATAGCTAAATTGAGTATAATTTGATTTTGTTA
AAAATGATTAAGGAGAAATAGCAAATGATAAATAATAATTTTGAAGAAATTTTAATGAATAGAAAGTCTG
TAAAAGTATTTGATGAACAAGTGAAAATACCGAAAGCAGAAATGGATGAAATGATTAAAAAAGCAACGAC
AGCGCCATCATCAGTTAATATGCAACCGTGGAGATTCTTAGTAGTCGAAAGTGATGAAGGTAAAGACACA
TTACGTCCGCTCATTCGTTTTAACACACGTCAAAATGATTCATCAGCGGCTATGGTCGTTATTTTTGGTG
ATATGAAGAGTCAAACAAATGCCGAAGAAATTTATGGTAATGCAGTTAAACATGATTTAATGCCGGAAGA
AGTAAAACAAGAAATGTTAAAAAAAGTCATACCATTATATGATAATGCACCAAAAGAACAAATGAATGAC
ATTGTGAAGATTGATAGTAGTTTAGCCGCAATGCAATTTATGCTTGTTGCGAAAGCGCATGGATATGATA
CAAATCCAATTGGCGGATTTGAAAGTGATCAAATCGCAGATGCATTTGGTATAGATTCAGAACGCTATGT
ACCCGTACTAATTGTTGCGATTGGTAAAGCTAAAAATCCAGCCCATGGTTCTTATAGATTACCAACAGAA
ACTGTGACTAAATACGTTTAATATATAGTGAAAGACATTTTTTAATATTGAAAAATGTCTTTTTTTATTT
CTTTATAAAAAATAGTATTCGATTTTACAACTCTATTGATATATTGACTTATCAAATTTATAATAAAATT
TAATGAGTATTGATAGGGGTTATGAAATATGTGGAAATATGGGATTATTTTGTGTTTTTTGTTTTCGTGT
TTTTTAGTTTTATGTGTAGGGTGTTTAAATGAAAAAGATAAATTAACGCAAACGTTATCTTTTTATGCAG
TAGGCGATAATTTAATCCATCCAGTCGTTTATCAGGATGCTTTGCAAGATAATGGACAGTTCAATTTTGA
GTCAATGTATGACAATTTAAAAGATGAAGTTCAATCAACAGATGTATCATACATCAATCAAGAGTCGCCA
CTTGGTGGTGATGAACGCGGTTTGTCAGGATTCAAACAATTTAATACGCCAGAGGCAATCGCACAAAACA
TAGTACATACTGGATTTAATGTGGTTAATGGAGCTAATAATCATGCTTTAGATCAAGGAACTGCAGGTTT
AGAAAATGAAATCAGCGTTTGGAAGCAATTTAAGTCCGTGTTTTATTTCGGAACGTTTGATTCGCCAAAG
CAACATGATACGATTCCTGTAATTGAGAAAAATGGAATAAAAATGGCAATGCTGAGTTATACATATGGAA
CAAATGATATTCCTAGAGAAAAACCATATCAAATCAATTATTTTGATAAGGTACAAATCAAAAAAGATAT
CGCAAGCGCAAAAGAAAAAAGTGATGCAGTTATCGTCTCCGCACATTGGGGTAATGAAGGTAAGACTAAA
CCCAATGAGACGCAACAACAGTATGCCAAAGTGTTTGCTGATGCGGGTGCAGATGTCGTATTAGGCACAC
ATCCACATGTGATACAGCCAGTTAAATGGGTGAAAGGGAAAGATAATCATAAAACACTCGTTGCTTATTC
CCTGGGAAATTTTCTAAATGGACAAGCTACAGGAACTGAAAAGAATATATTAGGTGGTAACATACGTTTT
AATTTAGAAAAAAATCCTAAAGGCGTACAAATCAATAATGTTAAATGGAAATCATTGGTGACACATTATG
AAAATGGGGAACCTTATTTAAAAGCAACTCCTCAAAATTTTAAAATGTATAAATTAGATCATTATAAAGA
TGAGCAGGCACAATATCATGCTTTAAATGATAAAAAAGGCATGGAAGTATCACGTCAGAGACTTGTAGGT
ATTACGAAAGATGTGATTGATAAACAATATCTGGATGAAAAGAGTTACTAGTATGTTGCGTAAATATATA
TATAAAAGTGCAAAAGCGCCCTCTCGTTACTACACAGTATTGAAGTGTAACAACGAAAAGGGCGCTTTTT
AACACGTTATTGTTCAACTTTTTTTGCTAAATTTGTAATGTATTTAAAGAAGGCATCGTGTTCGACATCA
TCGACGACTGAAATTGTTCTGCCGTGTACATCATCTATATACGTTTGCCCCTGACTAGGCCCTTCTGTAT
AAACACTAGCATTGACCGAATGTTGCTGTACCAATTCAGGTTCACCTACATATGCAGTTGTTAGTACATC
CCATAAGAAATAAGTAGAATTCGTTTGGAAATGTGTTAATGGAGGTACAGCAGCATAACTGACTCCTAAG
AAATCAACACCTGGATAATGTCGTTCGTTTGCCCAAGCTTGTCTAATATCCCATGTCAGTGGTACACGAT
TTGTACTTTCTAATGCGACTATGTCTATTTTTATATTTGTATCAAAGACGGTTTTAACAGATTCTGGATC
CCAAAAAGCATTCCATTCTGCAGTGCCATCGTGTTCAGGTTCTTCGACATTTCCTTTTTCTAAAAATGTA
CCACCCATCCATACTAAACGTTCAATTTTATTAATAATTGTAGGCTCAACTGTTACGGCTTTAGCTAAAT
CCGTTAATGGGCCAGTAAATAATAAAGTCACTGGAGCATGACTCTTTTGTAATTTTTCAATAATATCTTC
ATAAGCATCGTGTTCAAGTAAATTTGAATGGCTTTGATTAGCTTCGTTTAAAATAGGTAAAGCGTCCATA
AAAAATGCATGCATACGCCAATCTTTAGGGAATGGATTTTTTCCGCGTTGTTTCGAAGCGGCGACATGAA
TCGGTTGCTTGCTAAAGCGATTAATGATTTTTTGAGATGCACTTGCTGCAGGTTCAACATAGCTATCAGC
ACCAATTGCACTCACACCAATGAGTGATACATCCTCCATTTGTAGTAACAGAAATAGAGAAATTAAATCA
TCGACGCCACCGTCATGGTTAAAATATATTTGTTTCATAAAATATCCTCCGTTTCATTTTGTAAATCTAT
TATATCAAAAGTGAATCAGAGTCATATCGTGTTGAGAAAGAAGCGGCGTCTTTGAGATATCATGTTGGAA
CTTATTGCCTTAAATACTTATATAAATACTAAAAGATTGAAGTGTGTGTTTACGATACGGCATTAGATGA
ATGTCTATAATTAAAATGGCATTTAATAAATTCGCGAAATCATTTTAAAATTTATTGATTTTGAAAATTA
AAAAATAATAAATTATAACTTATAAGTGTTTATAAGTTAATACATAGGTTATGTTATATAAATAGAAACA
ATTTAAGGGGTGTTTTTATTTGTGAAATTTAAAAAAGAGAAAGTTAACAGAGTAGATTCTGATCAAGCCA
AAAAAGGTGTTGTAGCCACAGGGATTGGTAATGCAATAGAATGGTTTGATTTTGGTTTATATGCACAATT
AGCTGTGATATTAAGTGCAAATTTCTTTGGGAATTTACCTCAAGAGATGCAAATTGTTTCAACATTTGCA
GTATTTGCCTTTGCTTTTATAGTGAGACCAATCGGTGGTATATTTTTCAGTCACTTAGGGGACAAATATG
GACGGAAAATTGTATTATCGACAACGATATTACTTATGGCAGCATCGACATTGATGCTCGGGCTGTTACC
TACACAAGATCAAATTGGTATTTGGGCACCTATATTATTACTTGTTGTTCGTATGATTCAGTCATTTTCA
ACAGGTGGGGAATACGCAGGTGCAATGACTTATATTGCAGAAACAGCTCCTGATAAGACACGCGGTAAAT
TAGGCAGTGGATTAGAAATTGGTACACTTGCTGGAAATATTATGGCTGCTATTTTAGCGGGGCTGATGTA
TTCATTATTAAGTAATCAACAAATGGCTGATTGGGGCTGGAGAATTCCATTCATCCTTGCTGCACCATTA
GGTATTATTGGTATTATCTTACGTTCAAGTTTAGATGAAAGCCCAGCTTATGAATCTACATTAGAAGAAC
AAGAAGAATTAGAATATTCATATTTAGATATTTTCAAATATTATTGGAAAGACGTCGTCGTTTGTTTTGC
AGGCGTAGCTTTCTTAAATGTTGCCAACTATATGGTACTTTCCTATATGCCATCATTCTTGAATTCAACA
ATCAACTTAGGTGGAACTATGGGATCCATATTGAGCACCATAACCATGTTAGTTATGATACCAGCAGTAT
TTTTCTTTGGTTGGTATAGTGATAAAGTTGGTAACAAACGCACCATTATATTTGGTTTAGCAGGATTTAG
TTTATTCTCGGTGCTTGCATTTTGGTTAATGAGTATTCCAATGATTCCATTTGTAATACTTGGATTGTTT
ATCATTGCATTATTTATGTCAACATTTGAAGGTGTTATGCCATCCTTATTACCAAGTATGTTCCATACAA
AGGTTAGGTTACGTACATTATCACTTGTTTATAATATTGGTGCTGCGGTATTTGGTGGTTTAACGCCATT
TATACTTTCAACTTTAGTAGAAACGACAGGACAACAAATTGCACCATCTTATTACTTGATGTTTATTAAT
GTCGTTGGACTCATTATCTTCATAACAATGTTTAAATCTACCTCTAACAAATCACTCAGAGGTTCTTATC
CAAATGTCGAAACGCAAGAGGATTATGATCATGTAGTGAAAAATCCTAAAGATGCTTTATGGTGGGAAGA
TGAAGTTAGAAAAGATTAAATATATTTAAGTAGTTGTCATTATCAAAAATGGCAACTACTTTTTATTTTT
GAAAAATTTAAGCTCAACCTACTGTGAAGGACTACATTGGGTATAATTATATTTTTATACAAATAATAAA
TATAATACTTATTATTAAAAAAGATGTAAAAATTGATAGAATTTTAGAATTAGTTAATTAATTATATATA
TATTGTGCTATTATAAAAGAAATTAAAACTTAAGGGGAGGTAGAACGATATGTCTAAGACAGTGAAGATT
GTTATAGCAGTCGTTATTGGGGTACTACTGATTTGTGGCATTGGGGGAGCAGCAGCGTATTATTTCACAA
AGAACACACCTAAAAATACGTATTTACTAAGTGAACAGGAAACAGCAAAGCAAATGAAAGCGTATGGTGA
AGACAGGTTTGAAAATGAATTTGAATTTCAAGATAAGATGAAAGATGAGTCGTATTTAATTAATTTAAAT
GCAAGTGCAGATGTACCAGAAGCACTACTCAAATCATCGGATATACCAAAATCTGTTGCAGATGCTTCGA
AGTTAGGATTTAAATTGGGACATGATCCGGATAAAGAGCATTCAGTTATAGCTTTAACACCTACAGTTGC
AGATAATGAAATTGGGGAATTTCAATGGGCTGCCGATAAGCAAAATCAATATTATGCAGCTCCAATTTTA
GATGATGTTTACAAAGCGAAGAATAATGAACTTGTCGATGTGTATAAAAAAATCACTGGGGAAACATCGA
GTGTTGAAGGGACAAATAATGGCATTACAAATGACTCATTAAATTTAAATTCGTTGTTATCTGGTACACA
AATATCTCAAGATAAAATTGATGAAATTAGCAAGAAATATAGTGAAGTGATTACAGATAAATTAGACGAT
GATAATTTTGAAAAAGACGATGTAACAATTAAGGTCAATGGTGAGGATAAAGATGTTAAAAAAGTAACAA
TGAATGTAAGTAAAGGTGAAACAAAAGCCATTTTAACAGACATATTAGAAAAAGCTAAAAAAGACAAAGA
TATTAAAGCGATTGCAGAAGATCAATTTAATGCGAAAGACTATAAAAAACAATTAGATGATATATTAAAA
GAAGTAAAAGATACAGATAAAGCAGAATTTCCAAGTGTGAAATCAGTTATATGGGAAGACGATAATCAGA
TTCTTAAACGTAATTTAACGATGAAAGATGAAGACGGTTCAACAGTGAAATTAAATGGGACAAGTCAAGT
TGATGATGATAACTTAATGATTGATTATAAATTAACAACAGATGATGACCAAGAAGTAGCACTGAAAGGT
AAGTCGACTAAAAAAGACGATCAGTATAAAGATAACTACAAAGTAACTTTTGATAATGGTTACCGTAAGT
CTGATGCAACTTTAACAAATACAGAATCACAAGATGGGGATAAACGTAACGACAAAGGTCAGATTGAAAT
CAATGCTAACTACGATAAAACAACGATTGATTTCAATAATAAATTAGACACAGACACTAAAAATAATACA
CAAAAACAAGAACTTTCATTATCAACAGATATCGATAATGAGACGGTCGTGATTAATATTAAAGGTGACA
CAAAACTTAAAGAAGACATTAAATTTAAAAAAGCAAATGCACAAGATTTAAATACAATGTCTGATAGTGA
CTTTAGAAAACTACAACGAGAAATATCTAACAACACTGAAGATATTGTAAAAGATATCGCAAAAGATATT
AAAGATAAAAAATAAAGATAACTCATTTAAAAAGGTAATATATTAATGGAGAGAGGAGTGGTTAAATGAA
AACAATTCAATTGTTTCGCATTTACCACTCTTTTCTATTAAAAAAATGGCATCTTTTTTTCTATTTGATT
TTGATGATGTGTGCTTTTTTAACTGCCTTACTAGTCGTTCAGTACGTTAATCAAGATGATGCAAAGTTTA
GAATAGGTATTGTTGATCACGATAATTCGGCGGAGACACAGCTCATACTCAATTCAATGGGAAATGGAAC
ACATCTAGGTAAAGATATTCGTATTCAGCGTTACAATCAAAATCAAGCGCAAAAATTATTGAAAGCACAA
AAATTAGAGGGATATTATGTTTTTGAAAAAGGTATGACAAAAACATTTTATAAACATGGTAATTTACCTA
TAGCTGTTTATACATATGATCAAACGTCAACTAAAAGTTTAGTTATTAATCAGTTGACTGATTCAGTTTA
TAGTCGCCTCATGTTATCGATGGGTGGAGGGTTAACCTACACGACATTATCACCAGAGGCCAATAAGGAC
GATAAGTTACAATTATTGACGGATTTATTATTTACCGGTTTAAATCGGACAGGCGGATTTGATTATCAAC
CGATACAAATATTTGATACATCGAGCTATTATGTAGTGACAGGTTATTTAGCCTCCATATTTATTTTTGC
ACTATCACTATTTTCAATTTTAAAAATGAACCAAGCTAAGGCATTAAAATCCAGATTACATATGTACCAT
TTTTCATTTGAAAAGCTAACATTAATTAGAAGTTTATTTACGCTATTTTATACTGGCGTGTGGACCTTGT
TAGGATGCTTATGCATGATACAGATATTGCCCAATACTTTTGAGCCTTATAATTGGCCAACTGTAGTTAT
TCAATTAGTTTATTATATTCTAATGATTACAGGTTGGTTAACCATTATTGATTTGATCTGTTTCCGTTGG
TTCAATATCGTACTGAAAATCATGCTTGCACTTATGGTTATTCTATTTTCTGGTCAAATTATACCAACGA
TATATTTCAAACATTTATTGAATGGCATGTTTAATGTGCAGCCATTTAGTTTTGTCACTAATCAAATGTT
AGAGATTATATTAAATAATTATATCTTAGATACACCCATTACTTTCTATATGAGCTTTGTGATAACAGCT
ATTATATTATTGGTAATCATTGTTTGGAGGTATCGCCGATGATACAGTCCTTTATATTTATCATTATATT
AAAACAGTGGAAGCAATTAGTGATTTTTTTTACTATTTTAACGTGTACGTTGTTATTGATATGGGCAGCT
TATTCATCGCTGAATCAATCTTTTAAAATTCCAGTCGCAGTTCAAGATCAGGATCAATCCCAAGCTTCAC
ATACATTAATTCAAAGTATTGAGAAGAACGACTTTGTTAAAGTTGAAAAGTTGGACCAAGAAGCAATATA
TCTGGATGAAAGTGTTAGTAAAAAAGAAGCGGTTGCAGCGATGCATATCCCTAAAGATTACAGTGATAAA
TTGAAAAATAATCAATTAAAATTGGCACTTACACTTTATGCAAGAGATGATTTTATTGGTGATATTACAT
TTGAAATGATTAGTCGTTCATTATATGAACAACAAATTCCGTATATTGTAAAAAAACATTTAGATGATGA
CGGTCAAGAGACGTCCTTAGAAAAGGTGTCCGATACATTAAATCAACACACGCCCAAATCAGCCATTGTT
CACCATGTCGTAAATACCAATTCTGAGACGTCTATATCAATCAGCCTAGTGTTTGGCATTATCTTATTCG
TTAGTAGTGTTCAAATCGTGTTGCATCAAAGGCTGAAACAAAATGGTCCGTTAACAAGACTTTTTATATT
TCAATACAGTAAGTTGATACTTTTCACAACTTATATTTTGATTCATACACTCATTTTAATGCTTGTACTT
GGCATAACAACATTCATATTTCAACAACAACTTTCATTTACGTTCTTTGCGAAATCATTAGTGATTATTA
TTGTGTATGAACTAGGGGTTTCATGGTTACTTTTCAAAATAAATACACTCAGTCATAGGCTCTTTATGGC
AGTCATATTTGCCTTATTGATGGCGGTGTTATATATCTTTATACAATTATAGGAGTGATAAGATGATAGA
ATTAAAAAATTTAAGCAAGCACTATCGTAAAAAATGCATCTTTGAGTCCCTAGATATGACATTTGAAAAT
TTGCAATTAACCGTTTTATTAGGTGAAAACGGCGCTGGTAAATCCACATTATTAAGAATGATTGCCGGTT
TAGAACAATTGACTAAAGGTGAAATACGTTATTTTGGAGAACAACTGTCAAAAAAGCAAAGACAAGATAA
AATCGGTTATGTACCACAGGATATTGCACTATTTGAACATATGACAGTTAATGAAAATATTCGATGTTTT
AAGGCGCTATGCAAAACACCGTTATCCAATGTATTGATAGACGAGTATGCACGTCAACTCAATTTAAATG
AGAGAACCATGACAATTTCTAATTTGTCTGGTGGTACGAAACGAAAGGTGAATGTTCTAATCGGTTTATT
AAGTAATCCGCAAATATTAATTTTAGATGAACCTACAGTAGGTATAGATTTAAAATCCAGATTTGATATT
CATAACCTTTTGAATACAATGAAGAGGGAACGACTCATTATATTAACGACACACCACTTAGATGAAGTTG
AAGCATTAGCGGATCAAATTAAAGTAATTGGTAATGATCCATTCTATAGGGAAATTCTTGAAGATAAGCA
TTGGGCATTCGAAGTATATAATAATAAATAGAGATGATGAACCACATCCATTCATGGAGAACCCCCGTAA
TGATGGATGTGGTTTTAATTATTTTGTATATAATGAGGTGAAAAAGAAGAAACATAAATTAATACAATAA
TAACAACGTTGTTATTTTGCGATAAATAATTTATAATGAGTAATTGTGAATTCGCTTTCATCATTTTTAA
GGGATTGGGGGAACACGAATTTGTCATTTTTAGGGGAACATTTGCCGCTCATATCGCTTGTTATTGGTGT
AGGAGTATTACTATTTTTAAACATTAAATTGAAGATTAATAGTATCCTATCGCTCATATTCGCAGCGGTG
CTTGTAGGATTTATGAATGGCATGAAGCCGTTAGCAATTTTAGATACAATTAAGGAAGGATTAGGATCTA
CATTAGGGAGTCTCGCATTAATTATTGGGTTTGGTGCAGTACTTGGTAAATTAATGGTAGATTCTGGCGC
AGCACAACGTATCGCTTCAACACTTATAGAAAGATTTGGTGCTAAATATGTTTAATGGGCTTTAATCATC
ATCGGTGCTGTATTTGGTATTTCTGTATTTTATGAAGTAGCATTTATGATTTTAGCACCGTTAGTCATCA
GTATTGCTATTGAAGCTAAGACACCATTTATGAAATTGGCGATTACAATGGTTGTAGCGACAACTTTATC
ACACAATATTTTCCCGCCACAAGAAGGGCCTACAGCACTCGTAGATGCTTACAATGCGGATATGGGAATG
GTTTATATTTTGGGGATGATCGTCTTTATTCCTAGCGTGATTATTGCGGGTATTATATTGCCGAGATTCA
TGAAGCGCATAGATTATCCTATACCACCATTATTACAAAAAAAGAAAAAATTTTACAGACAGTGAAATGC
CTAGTTTTGGTTTGAGTTTATTTGTACCATTAATACCAGCTATTCTAATTTCAATATCAACCATACTCAG
TTTATTTATTACCGAAGACACGATATTACATGAAATCGTATCATTTATTGGAAGTGCGGAAATCAGTCTT
ATCATTCCTATTATTACTGCGATTGTTATGTTTGGACTTAGAAAAGGTAAAGATATGGATACAATGATGA
AATCATTTGAAACAGGTCTAAAAGGTGTTGCAACTATTATATTCATTGTCGGAGCGGGTGGCGCTTTTAA
GGAAATCATTTTAGAAGCACATGTTGGAGATTATATTGCAGATATCATGAAAGGTACCAATATCTCTCCA
CTTATTATGGCTTGGTTAATTACAGCGCTTATCCGTATTGCGACGGGTCAAGGTGTTGTTTCAGCAATTA
CTGCTGCAGGTATCGTTGGTCCGTTGATACCCACTTTTGATGTCAGCCCTGTGCTTATGGTATTAGCTAC
AGCTGTAGGTAGTAATACCATTACTCATGTTAATGATGCATCATTTTGGTTATTCAAAGAATATTTTAAT
ATTTCTATTAAGGATACATTTAAGACATGGGGGTGCGTTGTTATTAACGACATCTGTAACAGGATTAATG
GTTGTCTTAATACTGGATCTATTTATTTAAAATAATAAAGTAAAATAACAATGATTCATATTTGTGTAAC
ATCATAAAAAGCATTATTTGCAAAGTATTTAAAGATATTTTTGTAAATAATGCTTTATTTTAGTATAAAT
ACACAAAACTGTTACAAAAGTTACAAATATTTTTAAATGCATCGATTCAAAGTCTTGTGATTACTGATTT
AAAGGTATTTGTAGCATATATGTTATAAATTAGAAGGTTTTGGGTACTATACTTTATGTGAATAAATGAG
TAACATGAATAAATCTACTTTCAGCATATTAATGACACTATCTTGAGTGACTTATGTTGTGCGATGTTTT
TATACAGTAATATGCTAATATTATGAATAAAAACACAAAAATATACAATTATTGGTAGTGAAAAGTTGAT
TTGACTTGAATTGTTATACGAGTATAATAACACCATATACAAGAAGGTGTATAAAAGCCACTTATTCTTG
ATATGAATATAAAAGAGAAAATATTAGGAGTAATTATGGGACAAAAAGATGAAAGTAGTAAAATTAATTT
ACCACAGCTCGTATTGCTAGGATTAGGTTCATTAATTGGATCTGGTTGGTTATTTGGCGCATGGGAGGCA
TCTTCCATTGCAGGACCAGCCGCAATTATTTCTTGGATTATTGGTTTTGTAGTTATAGGTTCAATTGCTT
ATAACTATATTGAAATAGGAACGATGTTTCCACAATCAGGTGGTATGAGTAATTATGCGCAATATACACA
TGGTTCGTTACTTGGATTCATTGCTGCCTGGGCAAACTGGGTATCGCTGGTAACTATCATTCCTATTGAA
GCAGTATCAGCTGTACAATATATGAGTTCATGGCCTTGGGAATGGGCGAAATTTACGTCTGGTTTAATGG
ATGGATCTACAATAAGTAACGCAGGTTTATTTGCAGTATTTGTGATTATTGTTATCTTCTCATTATTAAA
CTATTGGTCAGTAAAATTATTGACGTCATTCACAAGTTTAATTTCAGTATTTAAATTAGGTGTGCCTTTA
TTAACGATTATCATGTTAATTATTTCTGGTTTTGACACTGGGAACTATGGTCATTCAGTTGGAACATTTA
TGCCTTACGGTTCAGCACCTATATTTGCTGCAACAACAGCATCAGGTATTATTTTTTCATTCAACGCATT
CCAGACAATTATTAATATGGGATCTGAAATTCAAAAACCTGAAAAAAACATTGCACGTGGTATAGCTATT
TCACTGACTTTAAGTGCAATCCTGTACATAGTACTACAAAGTACATTTATTACGTCAATGCCTACTGAAA
TGCTGCATGAAAATGGTTGGAGTGGTATTAACTTTAACTCACCATTTGCTGATATGGCTATTCTATTAGG
ATTAAATTGGTTAGCTATATTACTATATATGGAAGCAGTTGTTTCACCATTTGGTACAGGTGTATCATTT
GTAGCTGTTACTGGACGTGTTTTACGCGCTATGGAACAAAATGGTCATATTCCTAAATTTTTAGGGAAAA
TGAATGAAAAATATATGATTCCTCGTGTAGCCATTATATTTAATGCAATTATAAGTATGGTCATGGTATC
GCTATTCCGTGATTGGGGTACTTTAGCAAGTGTAATATCAACAGCTACGTTAGTGGCATATTTAACAGGA
CCAACGACAGTGATTTCACTACGTAAAATGGCACCTAAAATGCATAGACCGTTTAGAGCAAACTTATTAA
AATTTATGGCACCATTTTCATTTGTGATGGCTTCATTAGCGATATATTGGGCGATGTGGCCAACAACAGC
CGAAGTTATTTTAATTATTATTCTAGGATTACCAATTTACTTCTTCTATGAATATAAAATGAATTGGAAA
AATACCAAAAAACAAATTGGCGGTAGCTTGTGGATTATCTTATATCTTATTGTACTTGCCTTCTTATCAT
TTATCGGTAGTAAAGAATTTAAAGGTATGAACTGGATTCATTATCCTTATGATTTTATTGTTATTATCAT
TATTGCATTAATCTTCTACAAAATAGGTACGTCTAGTTACTTTGAAAGTGTTTACTTTAAACGTGCTAAA
AAGATTAATAAAGATATGCGTGCGGATTTACGTGAAAAACGTAAATCAGAACACATTAGTGAAGAATAAT
TTAATTCTGTGAGTAGAAATATATATAGCGTCTGGGACATTGTTAAATCTCCCAGACGCTTTTTTCATAT
AAATAGCGACATAGTTAATCATTTGAATGATCATGCTTAAATGGAGTGGGAGCCTGAAATCTTTTTGAGA
CAATTTGATTTCTGCTCCATCTTTTTTATGTATAGAAAATGACTATAATAATGCGACTGTACTTAGACAA
TAAGCGTATGCAATATTGCAGTGGACAACATTTTATGCAAAATAAATGCATGGATATTCTATGGAAAAGT
AAATTTCATTAAAATAAATTATTTAACAATGTTTTTTATTCCCATTAAAACAACATTTTCAATTCGTTTA
AAGTGTAAAAATTCAAAATAACCTTTGACTAATTAATCTGACAAGTGTATTATTTATGAATATTAATTCA
TTTTTAAGAATAAATATTATGAAATGAGGGTTTTGATGCTTGATTTATATGAACACACAGACAAATATAG
TTCTAAAAATTATAGTCCATTAAAATTAGCTTTAGCTAAAGGACGTGGTGCAAAAGTCTGGGATATTGAA
GACAATTGTTATATAGATTGTATTTCTGGATTTTCGGTAGTTAATCAAGGCCATTGTCATCCTAAAATCA
TAAAGGCACTTCAAGAGCAGAGCCAAAGAATAACAATGGTTTCTCGTGCTTTATATAGTGATAATTTAGG
TAAATGGGAAGAAAAGATTTGTAAACTTGCAAATAAAGAAAATGTTTTACCAATGAATACTGGCACAGAG
GCTGTGGAAACAGCCATAAAAATGGCTCGTAAATGGGGCGCTGATATTAAAAATATTGATGAATCATCAT
CAGAAATCATTGCTATGAATGGAAACTTTCATGGCCGTACGTTAGGTTCATTATCATTATCATCACAAGA
TAGTTATAAAAAAGGTTTTGGACCGTTATTAAACAATATACATTACGCAGATTTTGGAGATATAGAACAA
TTAAAAAAATTAATTAATAATCAAACAACTGCAATTATTCTGGAACCTATACAAGGTGAGGGAGGCGTAA
ATATTCCTCCAACACATTTTATACAAGAAGTACGTCAACTCTGTAACGAATATAATGTGTTATTAATTGC
AGACGAGATACAAGTGGGGCTTGGAAGAACGGGTAAGATGTTCGCAATGGAATGGGAAAATACAGAGCCA
GATATATATTTATTAGGTAAATCACTAGGTGGAGGGTTATATCCGATATCCGCAGTGTTAGCGAACCAAG
ATGTGATGAGTGTCCTCACCCCAGGCACGCATGGTTCCACATTTGGTGGTAATCCACTAGCTTGCGCTGT
ATCAATGGCAGCATTAGACGTGCTGAATGAAGAGCATTTAGTACAAAATGCATTAGACTTAGGCGATAGA
TTATTAAAGCACCTGCAACAAATTGAAAGTGAACTGATCGTGGAAGTGAGAGGTAGGGGATTGTTTATAG
GTATAGAATTAAATGTAGCAGCACAGGACTATTGTGAACAAATGATAAATAAAGGTGTGCTTTGTAAAGA
AACACAGGGCAATATTATAAGGATTGCACCACCACTTGTTATTGATAAAGATGAAATCGATGAAGTAATT
CGTGTCATAACAGAAGTTTTGGAAAAGTAAAATTTAATATAAAATTTCCGAATATTCAGAAAGGAATGAA
GTGAATGATTGAAGTTGGTATCGTTGGCGGTAGTGGATATGGAGCCATTGAATTAATTCGATTATTAATT
CAGCATCCTAATGTAAATATAAAATATATCTTTTCGCATTCTAAACAGGATCAACCTATAAAGGAAACAT
TCCCACATTTGGAACAGCTCACATATCACTATGAAACGTTAAATAGTGAAGGAATTGAATGCGACGTGAT
ATTTTTTGCGACACCTTCAAATGTGAGTAAACACATTGTTCCTCAGTTGCTTAGCAAGAGGATTAAAATC
ATTGATTTGTCGGGTGATTTTAGATTAACTAATCGAGCTACTTATGAAACGTATTATGGTGAAACGGCAG
CTTCTCAAGAATATTTGAATGAAGCAAATTATAGCATTGCAGAATGGTCAAATGTAAACGCACAAACAAC
GCAATTAATTGCGAACCCTGGATGTTTTCCAACAGCTACATTGTTAGCATTACATCCGCTAATAGATAAA
GATATTGTAAAGCAAGATAACATTATCATCGATGCGAAGACGGGTGTATCCGGTGCCGGTAGGTCTTTGG
CACAACATGTTCATTTCGCGGAGATGAATGAAAATTTAAGCGCCTATGCGATAGGAAAGCATAAGCATAA
ACCTGAAATTGAACAATATTTATCATTATTAGCCCAACAAGAAGTAAAAGTAACATTTACACCGCATCTC
GTACCTATGACTCGAGGTATTTTATCAACCATTTATATCAAACTAAACCATGCTTTTACTAATGAAGACT
TACATAATCTGTTTAAAGATTATTATGAAGATAAACCATTTGTAAGAATTAGATCATTAGGCCAATTTCC
AAAAACTAAGGAAGTTTACGGTAGCAATTATTGTGATATCGGTATTTATGTTGATGAAGAGAATCAAACA
GCGATTCTCGTGTCTGTGATTGATAACTTAGTTAAAGGTGCAAGTGGTCAAGCGATTCAGAATTTGAACT
TAATGTATGGATGGAAAGAAAACACTGGATTGCTACAATCACCAGTTTATCCATAAAGTAGGATGAAAGG
AGAGAAGAAATGAGAGACATTGAAACAATTGATACATTAAACCAATTAAATATAGATTTACAAGGCGACG
TGAGTTCACCATTAGGTTTTATTGCTGGTGGTTTACATTGCGGTTTGAGAAGAAAGAAAGTGGACTTTGG
TTGGATTTATTCAACGACCCCAGCTACAGCAACAGGTGTTTATACATTGAATCAATTTAAAGCTGCGCCA
TTAAAACTAACTGAAGATAGTATTAATAAGGATAAAGCACTACAAGCCATTATTGTGAATTCGGCTATTG
CGAATGCGTGCACAGGAGAAAAAGGTATGCAAGATGCGTTGGATACACAAGCTTGGATTGCTGAGCAATT
AAATATCGAGCAACATCTTGTTGGTGTTGCCTCTACAGGTGTTATTGGATCGTTTTTGCCAATGGATAAA
ATACAATATGCAACGCAGCACGTTTTAAAAGAACAATATAATAAAAGTGAAGCATTCAATCAAGCTATTT
TAACAACTGATACGATGACGAAACATCTGTCAGTAAAGGTTGAAATCGATGGTACCACAGTAACGATAGG
TGGCACTGCAAAAGGATCAGGCATGATACATCCCAATATGGCAACAATGCTAGGATTTATAACTACTGAT
GCCAATATTGATGCGAATACGTTGGATTATTGCCTAAAACAATCAATCGATCAATCGTTTAATATGATTA
CGGTGGATGGTGATTCAAGTACAAATGATATGGTGCTATGCATGGCAAATGGTCAAGCGCAACATACACA
AATTGATGCATTACATCCCGAATGGCATAAGTTTGTGTATGCATTGAATTTTGTATGCCACTATCTTGCC
AAGAGCATCGCTAAAGATGGTGAAGGGGCAACTAAATTGGTTACTGTAAAGGTCAAGGGCGCTCACGATG
TTGTTGAAGCAAGAAAAATTGCCAAGAGCATTGTCTCCTCGAATTTAGTGAAAACCGCTGTCCATGGTGA
AGATGCGAATTTCGGAAGAATTGTCACTGCTATAGGATACGCATCGCGATATATAGAACCTAGCGCAACC
CATGTTTCGTTATGCCAAGTGAGTGTGTTGGAAAAAGGTATGGCTGTAGATTTTGATGAACAGCGTTTAA
AAGAAGAATTAGCATCAGATAATATTTTAATTGAAGCAACTGTTGGAAACGGGGAAGGAGAAGCGGCAGC
ATATGGTTGTGATTTATCATATGAATATGTACGTATCAACGCGTCGTACAGAACTTAAGGAGTGACTGCA
ATGAATTATATAGTTATCAAAATTGGTGGTAGTACCTTGACCGAATTACATGAAACTACCATTGATGATA
TTGCACAGTTAAAGCAACAGGATTTGCATCCGATTATTATTCATGGTGGAGGGCCTTTTATCAATCAAGC
GTTAGAGCAGCAAGGCGTCGATTCATTATTTGAAGATGGATTGAGGGTTACTACAGATGAAGTAATGTCA
ATTACAAGTCAGATATTAATCGGAAAGGTGAATCCGCAGCTTGTAAGTAAAATGAATGATGAAAATATTC
AAAGTATTGGGTTAAATGGAATAGATGCCAAGCTATTTGACGTTGAACCATTAAACGAAAAATATGGATA
TGTAGGCGAACCAATCAACATTAATACAGCAGTTATAGATCATCTTACAGAAGAATATATACCTGTTATT
GCGTCTATCGGCAGACATAAAACCTCTAGACATTTATATAATATTAACGCAGATACGTTGGCGTACAAAA
TAGCGCAGACATTAAACGCACCTATCTATTTATTGAGTGATATACCAGGTGTCATGATAGATAATAAAGT
AAAGGCCACATTGAATTCAGAGCATATTAAAAATTATATTGAACAAGAGCAAATATATGGGGGGATGATT
CCTAAAGTACAAGATGCGATCAGTGCCATTGAATATGGCTGTCAAAAAGTAGTTATCGCAGCAGGTAACG
AAGCGCATGTCGTGGAAAGGATAAGAACTGGGAAAGGTATTGGGACAACGATTGTGTTGTGAGCATAATA
TAATAGCAATTTCCTGGGAAATCGTTAAATCAAAGTATCACTATATTAAAAATTAAAAAAAGACTTTGTC
ATAGTATAAACAAAATTGGTAGATGCTTGAAATAGCGCTGCTTTTAAACGATGTGGTACATATTAAAGTA
ACGCAATTGGTTAGTGTTTTTCAGCAGCTGTTTACATTGTAGGATTGAATTGGTGTGATAGTGTAATGGT
TAATTTGAAAATAAAAAAACAACGCATATGCTGGAATGACGCATATGCGTTGTTTTTTTATAAATGGCTT
GGATATCGTACTTAGTGCTAATCAGGCCATTAATAATTTTTTGAATAAGTGATTAATAGTTCTTTATAGA
AATCAATGAATTTAAGGTACATTGCTTTTTCTACACGTTCATCTACTTGGTGTGGTTTTTCACCTGGACC
AAATACTAAGAATGGGAAAGATTCATCTTTACCGCGTAGTAAATTAGAAGCATCCGTCACACCACCAATT
GGGGCAGCGACAAAATCTTTATTAAATGCTGTTTTGCCAATCGTTTTAGCAGTGTCAATTAGGCTATTTT
GACCAGTAGTAAGTACAGGATCTAAGTCAAGATATAATTCACTTTCTAAATTTGAGCCATTTGCATTATG
TTTTTCAATTGTATTATTAAATAAATTTTTAACTTGGTCATTATTGTATTCTGGGATTGTACGAATATTG
AAATCAGCATCAGCGTCTTCAGGGACAGAATTCACTTGAACGCCACCCTTGATTAATGTGTTAGTGATGA
CAAGCCCTTGTAATGCGGATTCAATTTCTTCAACAGCAAATGTAGCTGGTAGAGAAGGTTTCATTCGATC
GAGCAAATGAGTGAAGTCTAAAGATTCACCTTTAATTTCTTTAGATATTTTTTGATATGCGTTATCGATA
TCTTGAATAAATTCAATTAAAGGTTTAATTGCGTTTACACCGAAGATAGGCATAGAACTATGTGCAGAAG
TACCTTGTGATTTAATACGATAGTCCATAGACCCTTTATGTGCGTAGACCATCATATCTTGACAAGGCTC
GGCTATGATGAGTGCGTCAACATCATCCATGTAACCTTTTTCGTAGAGATTTTGTGAACCAAGTTGTTCC
ATCTCTTCACCTGTAGTAGCTAAGAATTTAATGCGTCCTTTTGTTAATAATTGTGCATCGTGCATTTCGA
TAAGAGCAATAGCGAGTGCAGCGAGTCCAGATTTCATATCAGCAGCACCACGACCATATAAATAACCATT
GTCTTCGGTAAGTTTAAAAGGGTCATATGACCATTGTTCACGATTACCTTCTGATACGACATCCATATGT
CCAGATACACCGATGACTGGACTGCCTTCACCAATGTCGGCAATTAAGTTAGCGCGTCGTTCATCAACTT
TATCAATGGTTGATTTAATACCGTGTTGTTCAAATAAATTTTGGAAGTATTGACATACCTCGATTTCATT
ATCATTTACTGTATTCATTGCTACAATATCAGATAATATTTGTACTTTTTCTTCTACAGAAAATGTACTC
ATAACATACCACTCCTTTAGAAAAACTATAACAAGTATACATCTGACAAATTATTTTGATAAGTGAAAAG
ACTTTTAATAAAAACTTTATAATTTTAAAATATATATTGTGTATAATTACAATAGTGCGATTAATTGATT
AATAAACTTGTTGTATACAAGTTTTAAAGCTATGATATAGAGTAAGCAAATAAGCGTAAAAGAGGTACGA
TTATGACGTTATCATTAAATAAAATTCATCAAGCACACCAACAATATACAGGCGTAGATTTTCCGAAATT
GTTTAAAGCTTTTAAAGATATGGGAATCATTGTTAATACAGTGAATATAGAACAAGGTGAAACATCTTAT
ATTCATCAGGATGGAGCTGAAATTACTGATGAAAGTGTTAAAGTAGCTGTACCCATTGCACAACAGACAC
ACCTTGCGTTGGTAAAAGATATATTGCAGCGTCATCAAGCAGGTGAAACGGATTTTCCAAAGTTTTGCGA
TGAAATGGCACGAGCGGGCATTTATAAGTGGTATATTGATATTATCGCTGGCACATGTGCCTATATAGAC
AAGGAAAATCAGGTTCTCATTACAGAAAATATACCTCAATCTTGATATGTGTTTATAAATACGAGTAAAA
AGATAAGATATTTAAGACGTATACTATGACAGCATTTATAATTGATGATACGGTAGAGAGTGTAGAAAGA
TTATAAAGTGGCAAGATTAAAGCTTAATTATTAATTAAACGTGGGTTGTTTAGGGGAAAGTTGCGAGTCG
AACAATGACCCTAAAGTGCTTCATATAGATATATCGTGTTTAACAATGAAAGGGGACAATAAGTATGGCA
AGTGTAGCAATTATCGCAGGTGGTAATAAGATTGAGTCTAGGTTAACAGGTGTAGTAAAATATGCTGAAA
AATATTTAAATGATGAAGGCATTGAGACAGATGTCATACATGTACATCAATTAGACGCTGAAGCATTGAT
TACCGCTAACTTTTCAAATGAATCAATTAATAAAACACATAAAAAAATTGAAGAAGCTGATGGGATAATT
ATCGTTTCACCTGTATTTAAAGCAGCGTATTCAGGCATCGTGAAGACATATTTAGATTTACTGCCACGTG
GCGCATTTACAGGTAAAACAGTCCTCCCGCTCGCATTAGGTGGTACATTTGCACATGTATTAGCGATTCA
ATATAGCTTAGATCCAGTTATAAAAGAATTGGGTGCAGATACAATTCATAAAGGTAGATTTATTTTAGAC
AAACATATTACATCTAATGAAGACGGTACTTATGGTTATGATCAAGAAGCGAAAGATGGCTTAAATAAAA
CTTTAAAAAAGTTTGTCAGTGATAAAGCGCAAGTAATAGAATAAAAGATATTGATTTAAAGGCGTATCTA
AATAATTGCGATACGTCTTTAAAAATGCTTTGTTTTAACACAGGTGTATTAAAATGTGTTAAAGTAAATA
AAATAAGTTTTAAAGGCTATTTTTTTAGTTTTTAATTAATACAATTGTATTAAAAAGGGAGTTCTGATAT
ATGCCCAAAGTAGTAGATCACGAGAAAAAGAAGCAGCAAATTATACAGTATGCATGGCAATCTATCGTAA
GCAATGGCGCTAAGGGTGCTACAGTTAGAAATATTGCAAAGTTAGCACGAATGACACCAGGACAAATACG
TTATTATTATCCAAACCATCATGATTTGTTAAAAGCAGTATCGGTCGAAGTAGATAGTAAAGTTAGAGGA
AGAATTAAAGCGGTATATAACGACGGAAGTCTAAGCCCGCTTGATAAAGTCATACAGGCGATGTTGAAAG
CTATGCCGCTTGATGAAGAACGATATGCGGATATGGAGGTCTGGTTGGCCTTTCAATATGAGTTACATGA
AGTAGGTAAAGATTCCATGGGGAATGAAATCTTTACTTTAATAAAAGCATCGATGTCATTTTTAGAAGAA
CATGACTTACTCGACACATCGTTAAATCAATATGTAGCAATAATGAAAATGCATGCATTATTGGATGGAT
TAGCATTACATAAATTGTTAAATCCCGAGCAGATGATAAATGAAGATATTGAACATTTAATAGAGAGCGA
AGTGAAATCCTGGTTAAGGAGGTAATATAATGAACGGGGTATTAATGATACTTATTGTAGCTGAATTATT
ATTTTGAATTGTCATTATTTTAGTTTTGATTTCAAGATATGTCTTACGCATGAAACAAGTTGGTTTGATT
TTACTTGCAATGACGCCTGTAATTGATTTGATTTTAATTATTACGATGAGTGTAGATTTATTAAATGGTG
CCAAAGCAACGGTCCCTCATGGCATAGCAGCAGTATATATTGGCGTTTCAATTGCATTTAGAAAACAAAT
GATTCAATGGGCAGACGAACGTTTTAAATACTATGTTTTAAAGGAAGGAAATTTACCTGAAAAGAAAACG
GGTATTGCTTATGCAAAAGCTTATTTTGTAAGTTGGTTAAGACATGTTTTAGCCTATTTGATTGGAACAG
GTCTATTGTGGTTAATTATAAATATTGTAGGACAAGGCGATAGTGTAGCAGCGCTTTATCATGTTATTAA
AATTTGGACAGTTATATTAGGGATTGATTTATTAATCACACTGAGCTACTTTATTTGGCCGAAACCTAAA
AAAGTATAAAGTATAACCGATGATATAAAAATAGTGGAACAGAAATTTAATTTTTAGAGAAAATTGGATT
TCTGTTCCACGTTTATATTTACTATTTTTGAATAATTTAAGATTGCTTTAAGTGCCATTGATGACGCGTA
TCATACGATAAGTGGAATGTTTCCGTCTTAATATCAATTGGATACGCAATGGAATGTTTCTCAGAAAATG
ACCAGCGTCTATCTTCAGGTGTGAGTAGTATATAGCTTTCATCGGATGTATCGCCTAGAAAGTTTAACGC
ATAAGGTTCAAAATGAGCGTGTTCAAATGTTTCGATTTTATAATCCGATAAAGCTTGGTAAATAGCATTT
GTCTCATTACATACAAAGCCGATTTCACTGATTCTAGAAAATTCAGGTTCATCTGTAATGTTGGATACTC
TTGCAATCAATTCCACGATGTTTCCAGATGGATCATTAAAGTATATAGCGTGTGCGACAAATGATTCAAA
ATAAGTTGTATGGTGCCCGTCTTCCATTAATAAAAATAATATATTTTGATAATGCTCTTTCATGTCATAA
AAATGATTGTATGGAATATCAATTGCAAAGTGATAATAAGGTTGAATAACGTCTTCAGACCTACAAAATT
GCAATTGTGTTTCACCAATTTGAACAATGAAAGTATCTTGATTAATAACTTCTACAGGACATTCCAAAGT
TTCCTCATAAAATTGTAGCGTTTCTTCTAATTCTGAAGTACATAACGTTATACTTTCAAATTTCATATGT
ATATCCCATCCCCACGTAGTAACCATATTTTAAAAAGTATTTTAATAGTACTTTATCAAAATAATAATAA
AGATGATAATATTAAGAATTTATATAACCTAAATGTTTTGAAATTGCTCAGATTCTAAATTATCATCAAA
AGTAATTATTAAATTATAATAAAGTATTTATGAAGTTAAATAAAAGGACCAAGCCCAACAGTAAGGGGTT
AGTCCTTTTAAAAATACATTTATAGATTAAAAGAATATTGAGGTAATGATATAAGCACTTAAACCAACTA
AGAGACAGTATAGTAAGGCTGGGCCGAGTGTTTTTCTAATTACACTGCCTTCTTTTCCTGGCATATTCAC
TACAGCACATACAGCTACGACATTGTGTACGCAAATCATGTTACCAGCTGCTGCACCAATAATTTGTGCA
GCCAAGACGGTATAAGGTTCTGCGCCAATGGATTGAGCAATATTTAATTGAATAGGTGAAAATGTCAATG
TAGAAACGGTTGCACTTCCTGTAATAAAGGAGCCTAATGCGCCTAAGAAAGGTGCTACGAATAGCCAAAT
AGGTCCTAAGTATTTAGACATATTCTCAGCAATATATTCTGGCATGCTGATTAAATCACTTGTATTGATT
CCAGAATTGATAAACACATGCACCATCACAAGTGTAGCTACTAATGTTATTCCAGTGGTTTTAATCGTAT
TTAGCGATTCTACGCTTGCTTGCGATAGATCTTTGAACGATTTTCTCTGTATTAGGATGGCAAATAAAGC
AGAAAGCAGTAAGATAGTGCCTGGTGAATAAAGAAATTCCCAATCAGATGAAATTGTTTCAAAGCCTAGA
ATTTGATTCCAAGATAAATCTAACACTTGTGTAGTGAAATCTTTAATCAGTGGTACAGTTCTTGTCAGTA
ATAATAATATAACGACCATTAAATAGGGTGACCAAGCAGTTAATAATGGCATGTCATGTTCTGATTTTGT
GGGTGTATAACTGTCATCAAAACCGTCTTTCCATTCATTTTTAGGGAGTAGCCAACCTTTACTTGCTGTG
ACTACGGCTACGATAAGTCCTGTGAGTGAACCGAGAATTGCAACGAATTCAGGACCGAATAGAAAGGCAT
AGGCAAATGAAGAAGCGACATAGATGAAACCAATACAGGCTAGCCATGGAATCATTTCAACAATAGATTT
GAGTTTGTTTGTTTTGCCAAAGAAAATAATCAAAGTAGCAATTAATATAATAGGTATAAAAATACCACTT
AGTAAATCTAATGTTGTAATACGTTCAGCTGTAGCTTGAAACAGTGAACTATCTGCGTCATTTAATGTAC
TTAAACCGACTAATACAGGTGTACCCACGGCACCAAATGAAACAGCAACGCTATCAGCAATCAAAGCGGT
AACAACAGCTATCATCGGTCTGAAACCTAGTGCTACCATGAGTGGTGCTGTGACCACTGCAGGTGTGCCA
AATCCAGATGCACCTTCAATCAATGAACCAAATAAAAAAGCCACAATAATAACTTGAACACGCATATCTC
CTGATAATTTTTTGAATCCTTCATTAATACGTGTAACTGCACCAGTTTGTCGCAAAGTATTAAGCAACAC
AAGCGCACCAAATAAAATATAGAGAATGGTAAGTGTTTTATGAGTACCTTGAAGCAGTGAGGCCGATATG
ACATGGCCTTGCATTCCCCAAACAAAGACGCCCAAGAATGTGACAATGAACGCACTAATAATCATACCCT
TTAGTGCAGACATACGTAGTAATACTAAAAAAATAAAAGGCACAATGACAGCACTAAAAGCAACAAATAA
CATCATTTAAAAAATCCCCCTAAGTAAAAATAACAATCATCTAGTCATATGATGATTAAATATTATTCAT
TGTAAACGCATTCATGTAAAAATTCAAATTCCAATAAATAAATTATTTCATTTAAAAAATGACATTTATT
TTTAAAAACATACTTTAAGAGTAAAAACGTTTGTAGGAAATTTAAAATTGTAAACACAGTTTTTAATAGT
AATTAAAACAAAGAAACGAAAAGAAACGAAAATAAATTTGCGATAATAGAAAAAATGAAATAAGATAATA
GAAATAAATGAAATCGTTTTCTTTTAATTGGAATAAATGAACGCATAGGGTTTTAAAGAAAGCGCATATT
ATTTGAAATAACATAGGAATGAAAATTTATAGATATAGGGGTGTTATGAATGAATAAAAAGTTAGCTAAA
ATGGGCATGCCACCGACACTATTATGGGGATATATTGGTGTACTCATTTTTATGATGGGGGATGGCTTGG
AGCTAGCCTGGATTAGTCCATACTTACATGATCATGGCCTATCTGTACATCAAACTGCTATATTAACTAC
TTGTTATGGTGTAACGATTGCTATTGGATCTTGGTTTTCAGGTGTATTAGTAGAGATTATTGGTCCACGA
AAAGTAATGTTATTGGGAACGCTATTGTATATTATTGGTCACATGATATTTGTAGGCTTAGCACTTCCAT
CCATGAATTATGGACTAATGATACCATCGTATGCGATTAGAGGTTTTGGGTATCCATTATTTGCCTATTC
ATTTTTAGTTTGGGTAGCATATCGTTCTCCACAGAAACGTTTAGGTGCAGCAGTAGGATGGTTTTGGTTT
GTATTTACAGGAGGTTTGAGTGTACTGGGTTCATTTTATTCTTCGATGGCGATTCAAATATTTGGTCATA
TATTCACCTTATGGACTGCGATTTTATGGGTGATTGTTGGAACATTTTTAGCAGTATTTGTAAACCGTGA
TAAATTTGAAATAGAGAATAAAGGGAATGGTTTTAAAACCCATTTGAAAGAGATGGGCGCTGGTATTACA
ATTTTAAAACGAGAACCTCGCGTAGCGGTTGCTTGTATTGTAAGAATTATTAATCAAGCTGCACAATATG
CATTTCCGTTGTTCCTTCCAATATATTTATCTACGAAAGGTATCGCAACGACGACGTGGTTAAATATTTG
GGGTACGATTTTTATTGCAAATATTATTTTCAATCTTATATTTGGTGCATTAAGCGACAAGATTGGTTGG
AAAAATACAATATCTTATATCGGAGGTATTGGTTGTGCTGTATTTACTTTAGGCTTGTATTTTATACCTG
AAATATTTACAGGGAATGTGTTCATTGTCGGAACAGTAGGATTTTTATGGGGAATGTGTTTAGCTGGATT
CGTTCCTATATCAGCACTTGTGCCTTCACTTGTGCATGATGGTGATAAAGGTCCGGCAATGGCTATATTG
AACTTAGGAGCAGGTTTGTGTGTGTTTGCTGGACCTGGATTAGTCGCTTTATTCTACGATAGTATTGGCG
TACAAGGTATGATGTATCTTATATTTGGACTTTATGTAGCAAGTGCGATTATGACTCGTTTTTTAAAAAC
ACCAGAAGAGCGTGGTATTTTGAACGAAAAAGAAGCAACTTAAAATCCGATGGATAACATATAATGAACA
AGGCCCTGATATCTATAGATGTCATGGTCTTTTTTCATAGGTAATAATTAAATAAATTGAATAGATATTG
AAATATAACGAAATTTATAAAAAAGCCTATGAAATATAAGGGGTGTCTCATAGGCTTTGAATCAAATTGA
CGATCAACGACTGATTCGAAAATTCATTTCTGATTAAAAGGGTGATTATGGAATTTTTTGAGGTGGAGTG
GAAATAAATGCTTTATTTTTCTTGGAAACCGCCTGAAACAAATTGTGCTACGATTTGTTTAATTACAGCT
ACAATATCTTTAAACATAATAATTCACCTCCGTGAGATAAATGATTACATTCCCAATATACAACCATTTT
GATAATAAAAGATATGTAACGCATAACTTGAAATTTAAAGTTCACAACTGTTTATTTTCAGATATTTTCA
ATGCTTAAATGACGAGATTTTCGACGTTATTGTTTAAGAGACTTTAACTTTTTTTAAAATTGAAAAAAGC
TGTCAATGTATATAAAATTAAATAATATTCATTTTTTAGTATAAATATACTTGAAATATCATTTAAATAC
CTTTATTATGTATATAAATCTTATAAAACATTGGAGTGATGAAAATGGGGCGTACACAACAGCATTAAAC
AAGCTAGCATTATTCAAGGGTAAAGACTTTTTGAAGACATGTGATTTTTCAGCAGATGAGTTACATACTT
TAATTGATTTTACTGGTGAATTAAAAGAAAAGAAAAAGCGTGGTATTCCACACCCGTATTTAAAAGGGAA
AAATTTGGCATTCTTATTTGAAAAACCTTCTACTAGAACGCGTTCAGCATTTAGTGTGGCAGCATATGAT
TTAGGCGCTTATCCAGAATACTTTGGGCAAGGTGATATTCATTTAGGAGTTAAAGAATCCTCAGAAGATA
CTGCCAAAGTTCTAGGTAGAATGTATGATGGTATTGAATTTAGAGGTCATCATCAGAAAGATGTAGAAGC
ACTTGCTAAAAATGCAGGTGTACCAGTATGGAATGGGCTCACTAATGAATGGCACCCAACTCAAATGATT
GCAGATTTTTTCACATTAAAAGAACACTGGGGAACATTACAAGGTAAAACATTGACTTATGTCGGTGATG
CTAGAAATAACGTAGCTCATGATTTACTTATTACGGGTGCAATTTTAGGTGTGAACATACATGTAGCCGC
ACCAAAAGCGTTACAACCGGATGAAGATATTCAAGTTATGGCACAAAAATATGCTGCTGAATCATCGAGC
GATATATTGATTACAGATGATATTCAACAAGCAATCTATCAAACAGATGCAATATACACAGATGTTTGGT
TTTCAATGGGTGAAGATCAATCGGTATTAGAACCGCGTATCAATCAATTATTACCTTATCAAGTAAACAA
AGAGATGCTGATCAACACAATGAATCCAGATGTTATCGTATTACATTGCTTACCTGCATTTCATGATGTA
AATACACAAGTAGGACAACAAATTTACGAAACGTATGGCTTAACTGAAATGGAAATTTCAGATGACGTAT
TTAAAGGTGAACATGCTGTCATTTTTGACCAATCAGAAAATAGATTACACTCTATTAAAGCAATTATGGC
TGTAACACTGGGTGATATTTTTTAAATTAGATGTTAAGTATTATGAAGAGGTTTTGTAATGCTACTATAA
AAAGGATGGAGCCTGGGACAAAAGAAATGTCTTACACTCTTTTCCTACGATTAGTCAGTAGATGACTGAA
TTGAACATGTAAAGGCCAACTTAATTTAATGCATAGATAGTGTTAGCATTTTATTATGAAATAGATTGAC
GTTTCTACTTGTAAACAACCAACAAATTTAATTTGTTGGTTGTTTTTTTATCTTCAAATTTAAAAATGAA
GTTAAGGTGTGACTTTCGTTGAAATGAAGGAAGTTGAAAGTATATATCTAAAATGAATTTGGACAACATA
TGGATAACTTAATAGATGCATATAATAGATAATGATAACACTTTATGAAAATATTTTTCGTATTGTTCTA
TTATAATGATTAATATTTTCTTCGACTGTATATTGATGTTAATTAGGAGGTTATAGTATATGAGTAAGTT
GTTTGAAAAAGCACAACAATTTGGGAAATCATTTATGTTACCGATAGCTATTTTACCAGCAGCTGGTTTA
TTGTTAGGTATTGGTGGTGCGTTGAGTAATCCGAATACAATCAAAGCCTATCCAGTATTGGATATTGCGC
TCTTGCAAAATATATTTATTTTAATGTCAGCAGCAGGAAATATCGTTTTTCAAAATTTACCGGTTATTTT
CGCGGTGGGTGTGGCATTAGGTTTAGCAAAAAGTGATAAAAGGCACGGCTGGTCTAGCAGCAATGCTTGG
GTTTTTAATTATGAATGCATCAATGAATGGTTTGTTGACGATCACAGATACATTGGCGAAAGGCAACTTG
GCAGAAGAAGGTCAAAGTATGGTATTGGGAATACAAACTGTAGAAACAGGTGTATTTGGAGGTATTATCA
CCGGTATTATGACAGCTTTGTTACATAATAAATTTCATAAAATATCACTGCCTGCGTATTTAGGTTTCTT
CGGTGGGTCACGCTTTGTACCTATCATCACTTCAGTTTCTTCAATAGTGCTAGGTGTGGTTATATTCTTT
ATTTGGCCAACGGTACAAGGATGGATATTTGGTATCGGTGGTCTAGTAGATAAAACAGGGGTTATTGGTA
CGTTTTTCTTTGGTTTTATATTGAGGTTATTAGGACCATTTGGTTTGCATCATATTTTCTACTTACCGTT
TTGGCAAACCGCACTGGGAGATTCTTTAGAAGTTAAAGGGCACATGGTTCAAGGAACGCAAAATATATTT
TTTGCACAGCTAGGTGATCCTGATGTAACTAAATATTTCTCAGGCGGTTCACGTTATATGTCTGGAAGAT
TTATCACAATGATGTTTGGACTTTGCGGTGCAGCATTAGCAATTTATCACACGGCGAAGCCTGAACGTAA
AAAAGTAGTCGGTGGTTTAATGTTATCTGCAGCATTAACATCGTTCTTAACAGGTATTACAGAGCCTTTA
GAATTCAGTTTCTTATTTGTTGCACCAATGCTATACGTAATCCATGCCGTTTTAGATGGACTAGCATTTA
TGATGGCTGACATTTTCAATATCACTGTGGGACAAACATTTAGTGGCGGTTTCATTGATTATTTATTGTT
TGGTGTACTACAAGGTAATGAAAAGACGAATTTCTTATGGGTCATTCCAATTGGCATCGTTTGGTTTGTG
CTATATTACGTCATATTTAGATATCTCATTACGAAATTTAATTTTAAAACACCTGGTCGTGAAGACGAAG
GTGTAACAGAAACAGTTGAAGCAACTGATCGCGCTAAAACGATTATTCAAGCGCTGGGTGGAAAAGAAAA
TATCGATGTCGTTGATTGTTGTGCAACTAGATTGAGAGTAACGTTAAACAGTGATAAAGCTGTCGATAAA
ACAATGCTAACTTTTACAGAAGCACGTGGCGTGATTCAAAAAGGGAACGGTGTACAAGTTATCTATGGGC
CACATGTTACTACCATTAAAAACGAAGTAGAAGAACTTTTAGAAAATGATAAGTAAGGTATTCAATTAGA
GGATGATGAATAGATTATAGAAAGTTTTGGTGAGATGATGAATGTAATCAACTTAAAAAATCGTACGGTT
GGAAGCCAATACGTAGCAACAGAAATACTGAAACAGGTTATCTCCAAACCTAATACTATATTAGGTTTAC
CACTGGTAATACCATGATCGAAGTTTATAAAACATTAGCAGCGTTATTAAATGTGAATCAAATAGATCTA
TCCAATGTCGTAACGTTTAATTTAGATGAATATGTAGGTTTATCTGCAGAACATAATCAAAGCTATCATG
TGTATATGAACGCGCACTTATTTAATCATAATCAAGCATGGAATAATAAAAATATTTATTTGCCTGTAGG
TGATGCGCCTAATATTGAATTAGAAAGTGAACTTTATGAACAGCGTTTAGGTGAAATCGGTTCAGCTGAT
ATCCAAATATTAGGCATTGGTGAAAATGGGCATATTGGCTTCAATGAGCCATATTCATCTTTTGAAAGTG
TAACAAGAGTTGTTGATTTAACCCCTTCAACCATTAATGCAAATAGTCAACATTTTGAAAATATAGAAGA
CGTACCTAAGCAAGCGATTTCTATGGGATTGTCGTCAATTATGAAAGCAAAACGGATCATATTGTTAGCA
TTTGGTAAAAATAAACAGCAAGCAATAAAAGCTTTGTTAGAAGGCGAAGTGTCAGAAGCATTGCCAGCTT
CTATTTTGCACAAACATCCTAATGTAGAAGTTATTATTGATGATGAGATTTTTACTTCACTCATAGAAGA
TGGAACATTGTAAGTAAGATATAAATAATCATATGCGTCCTTCAAAGTAGACATTCTAAAAATGACAACT
TTGGAGGGCGCATTTTTATGTCTTGTAATAATTAAATACTATTTTTAATGAATCAAAAATGAGTCTGTAT
CGTTTTTAATGAAATACATAAAGTATAAATCTTAAATGAAATAATAATTTAAAAATTGATTTTTGTAAAC
GTTTACAATTATAATGTAATTATATAATTTTAAAAGGGGTGTGTAGTTATGGTTAATGTGAAAAAAGAAC
GTATGAAAGTCTATGTTTTGGATAACGGACGTATGAAGATGGATAAGAATTTGATGATTGCTAATTCCAA
TCAAGCAACATTAGATGACCCTAAGGCCAATAACGAGATGCATGAATTCCCTATATATACTGTGTTTATA
GATCACCCAGATGCTAAAATCCTTTTTGATACAGCTTGTAATCCGAACGCTATGGGAGATAGTGGGAGAT
GGATAAGTGCAACACAAAAAGCTTTTCCGTACTTTGCTGATGAAGCTTGTCATTTACCTAATAGACTCGA
GCAAATTAATGTAGATCCTAAAGAAGTCGATTTTGTTATTGCTTCACATTTACATTTGGATCATGCAGGG
TGTTTAGAATATTTTACGAATGCAACCATAATTGTCCATGATGATGAATTAAGTGGTGCAATGAAAACAT
ATGCACGAAACCAACAAGAAGGGGCTTATATTTGGGCAGATATAGATGCTTGGGTGAAAAATAATCTGAA
ATGGAGAACGATTAAAAAAGAAGAAGATAATTTGAAACTAGTAGATGGTGTTCGAATTTTAAATTATGGT
AGTGGTCATGCATGGGGCATCATTGGTCTAGAGATTGAGAGTGCTGAATTAGGAACGATTATATTAGCAT
CGGACGCAATATACACTAAGGAAAGTATAGAGGATACATTGAAGCCACCAGGTATTTTATATGATTCTAT
TGGATGGACGAAATCAGTGGAGAAAATTCAAAGATTAGCAAAAGAAAAAAATGCTCAAATTTGGTTTGGA
CATGATGGCGAACAATTCGAAGGCTTTAGAAAATCAACGGAAGGTTATTATGAATAATTGCTATTTTATC
AAAGTATCTTTAAATCACTACAGTGAATGAGGAGTGTATGTTATGAAAACAAGAGCGGCAGTATTGCGTG
AAATGGGTAAAGATGCACCATATACAGAAAGTCATCCTTTAACAATAGAAACTTTAGAACTTCAAGGGCC
TCAATCAAATGAAGTACTTATAAAAATAGGCGCAGTGGGTTTGTGTCACTCTGATTTATCTGTAATTAAT
GGCAGTAGACCACGTCCAATGCCAATGGTATTAGGGCATGAAGCAGCTGGAGAAATTATCGAAGTAGGTG
AAAACGTTGCGGAATTTGAAGTGGGTGATCATATCGTATGTACATTTATACCAAGTTGTGGACATTGTAT
TCCGTGTCGTGAAGGCAGACCTGCCTTATGTGAAAATGGTGCAGCGGCAAATGAAAAAGGAGAAATGTTA
GAAGGTGGCTTTCGTTATGAATCTGACCGTGATGAGGTAATGCATCATCATTTAGGTGTATCAGGTTTTG
CAGATTATGCAGTGGTATCTACAAATTCAATTGTCAAAGTAGATAAAAAGATTCCATTTGAAAAGGTGGC
GATTTTTGGTTGTGCAGTCATTACGGGCATAGGTGCAGTCATTAATACAGCTCGCATTAATGCAGGGAGT
ACTGTGGCGGTTGTTGGGCTTGGTGGCATTGGTCTTAACGCAATTCTTGGTGCACGCCTGGCAGGTGCAA
GTGAAATTATTGCACTAGATATTAATGAAGAAAAATTTGCATTGGCTAAATCACTTGGAGCAACAGCAGT
ATTTAATTCAGGTGAAGCACATACAATAGAAGATATTAAACAATATACGCAAGGTGGTGTGGATTATGCT
TTTGAAACGGCGGGCGTAGTACCTGCCATGGATGTCGCATATCAAATCACACGTCGAGGTGGAATGACAA
CGACAACAGGTTTACCAGATCCCAAACACCAATTTTCATTTCCTCAAGTAACGCTCGCTGCTGAAGAGCG
TACGATAAAAGGGTCATATGTGGGAAGTTGTGTTCCTGACCGTGATATACCACGTTTCATCAACTTATAT
CATCAAGGTCGTTTACCAGTAAATGAACTTTTAACAGATACATTACCATTAGAACATATTAATGAAGGGT
TTGACCGCTTGGCACGAGGTGAAGCGGCACGTTTAGTAGTGAAAATGGATTAGGTGTGTTCATATGAGTC
GTTTTAATGACACATTAGAAAAGTATTTGTTACCAGTCGCGTCTAAATTGGGATCGAATAAAATTTTAAT
TTCATTAAGAGATGGTATTATCGTTGCGATGCCATTGATTATCATTGGATCACTATTTCTTGTCATTAGT
GGCATCGCCATACCGGGATGGATTGAATGGTTGGAAGCACAAGGCATACAACCCTATTTAATGAAAGCAG
TAAATGGCACATTTGGATTGATGGGATTAGTTGCAAGTTTTGGTGTGGCACATAGTATTGCTCGACAGTA
TGATACGGATGGTGTTTCAGCAGGAATTATTTCCATGGCTGCATTTTTAGTTGTAACACCTAATGTTATG
ACCGGTGGCAAAACATCAGAAGAAGCTATACCTCAAATGTATATGGGAAGTCAGGGACTTTTTGTAGCAT
TAATTATAGGGATCTTTTCCGGATTGATATTTCAATGGTTTATTAATAGAAATATAAGGATTAAAATGCC
CGATCAAGTTCCACCTGCAGTAGCGAAAAGCTTTAGCGCATTAATACCTGGAGCTGTCATTATTTTATTG
TGGCTTATAATCTATATAGCATTAGATAACCTTCCTTTTGGAAACATACATGACCTTATTGTTAATACAT
TAGGTGTGCCATTAAGTTTAATGGGAAGTACTTTAATAGGTACGATTATATTAGTAGGACTAAATAGTGC
CTTTTGGTTTGTAGGTATTCATGGTGCAAATGTAGTAAATGCGGTTATGCAGCCAATATGGCTTAAGAAT
ATAGATGAAAACCGTATTGTATATCAAGCTAATCCTCATGGCGATTTGCCACATATCATCACGCAACCTT
TTATAGATAATTTTGTATTTATGGGGGGCGGTGGCTCAACCATTGGCTTAGTGATTGTTATTGCCATTTT
AGCCTTTAAAAAGCGTTCGAGTAAAATTACGAAAACAATGGCACCACTGACATTGATGCCTGGTATTTTT
AATATTAATGAACCGACCTTGTTTGGTTTGCCAGTCGTTCTCAATGTTAGGCTGATTGTACCCTTTATAT
TGGCGCCGATGATCAATGCGACGATTACTTATTTTGCCATGGCAAGCGGGCTTGTTCATTTAACTAATGG
TACTGCGATGCCTTGGACAATCCCACCTATTATTAGTGGGTTTTTAGCTACGGGTCATGTTAGTGGTTCA
TTGGTACAAATGGTTTGTATCATTGTTGATATCTTATTGTATTATCCATTTTACAGAACGATGGAAAAAT
ATAATTTGCAACTAGAGCAAAAAGAAGCAGATGAAACAAAAGAAATCTAAACAAAGGGGATTTGTCTCAT
GGTAAAAAGATTATTAAGTGCGAATGCATCTGAAATCGTTGAAATGACAGCCACAGAATTAAAACAAAGT
ATTAAAGCAAGTGATGGTCGTGTTGTATTATCTGAAAATGTGGTCACACGTACTCCAGTCATTCCAGATA
TTACAAATGCTGAACTTGCTCGTGCATTTGGCGCAGATTTAATTTTATTAAATGGTTTAGATGCCTTTGA
TCCTAAAGTTGTTAATGTAGATGAAGATAAACAGGTTATCAATGAATTGAGACGTCTTGTTTGTAGACCG
ATTGGTGTCAATTTAGAACCTGTAGATAAAACCGCAACGATGTCAGAAGAAAAACTAAATATTGTAGAAG
GTCGACAAGCAAGTTCGAAAACGGTAAAGGCATTAGAAAAATTAGGTATTAATTTTATATGTATGACAGG
GAATCCTGGGACAGGTGTAACGAATGATAAAATTGTCAACGCTATTTCAGAGACACGAAAGCATTTTACA
GGACTTATTATAGCGGGGAAAATGCATAGCGCTGGTGTAGATGAACCTGTAATAACGGAAACGTATGTAG
ATCAATTTATAGACGCTGGGGCAGATATTATTCTTGTACCATCAATTGGCACGGTACCAGGATTTGATGA
GGAACAATTGAAAAATATTGTTAAAGCAGTACACCGTCGTGAAGGTTTAGTTATGTCTGCTATAGGAACA
AGCCAAGAAAGTTCTGATCCAAGTACCATTAGGGATTTTGCGATACGTAATAAAATCTGTGGTGTTGATA
TTCAACACATTGGTGATGCTGGTTATTGCGGTCTTGCACCAGTCAATAATATTTTTGAATTAAGTAAGGC
AATCAGAGGTGAAAGGCATACAGTATCCATGATAGCTAGATCGATTCAACGTTAAATGATGAAACTACGC
TTTTAATCAGGAGGAATTTTTATGGCAGAAAAAACAATCATGTTGGTATGTGCAGCGGGAATGAGTACAA
GTATGTTGGTACAAAAAATGCAAAAAGAAGCTGAAAAGCAAAAGCTTGATAGAGATATTTTTGCCGTTTC
CACTTCAGAAGCAGATCAAAAAATTGAAAGTGACAATATAGATGTATTGCTACTAGGACCACAAGTTCGC
TTTAAAAAAGACGAATATACTAAAAAATGCTCTGAGAAAGACATACCTGTAGCGGTCATTGAAATGAGAG
ATTATGGAACGATGAATGGAGAAAATGTATTAAATACAGCTGAACAATTGATGACAAAATAGAGGTGGTT
CAATGTCAGAAGCGGAAAATAGTTTAGAGTTTGCCATGTCACTTATTGCATACAGTGGTGACGCCAAAAG
TCATGCAATGGAAGCCATCTATGCGGCAAAGAAAAATGCTTTTGAAGAAGCTGAAAAGAAATTAAAACTT
GCAGAAGTTTCATTATTAGAGGCACATCATATTCAAACAAATATGTTAACCAAAGAAGCGCAAGGTGATG
AGATAAAAATGTCGCTGTTAACCATTCACAGTCAGGACCATTTAATGACAGCGATTACGTTCAAAGATAT
GGCAGCAGAAATGATCGATTTATATAAAAAGATGGATTCGAAAGCATAAATATATTAAGTATCATTGAAA
AAGTACATTTTCAAAAGATTTGAAGATGTACTTTTTTGTTCATTATTGTAAAAAAAGGAGTAAACAAGGG
AATCAACTTAATTGTATTATATGTTAATTAATTGGAATTAAAAAATAAATGTATATTTGGATAAAAAAGT
TATTGACTTAATGAAGGGTTAGGCATAGAATATTTTTATTCCGATAAGAATAATAAGAATAGAGGGCGCG
AAATGAAAAAAATATTATTAGGTATACTGACGTTACTTTTAGTTGTGGGACTCGCAGCTTGTGGTACTTC
TGACAAAAAAGACAACGATAACAAAAATAAAACTGCAAGTGAAAATAAAACATTTGTTGTAGGTACGGAA
GGGACCTATGCACCTTTCTCATATCATGATAAACAAGATAAACTAACAGGTTATGATATTGATGTAATGA
AAGCAGTAGCTAAAGAAATGGGTTACAAAGTTAAATTTAAAGAAACACAATGGGATTCTATGTTTGCTGG
ATTAGACTCTGGTAGATTTAATGTGATAGCGAACCAAGTAGGTATTAATGATGAACGTAAAGAAAAATAT
AAATTCTCAGAACCATATACGTATTCAGAAGCAGTATTAGTCGTTAACAAAAACAACAAAGATATAAAAT
CATTTGACGATGTTAAAGGTAAGAAATTGGCTCAAACGTTTACTTCAAATTATGGTAAATTGGCTAAATC
TAAAGGTGCAGAATTAACGAAAGTAGATGGCTTCAATCAGGCTATGGATTTATTACAATCTAATAGAGTT
GAAGGTACATTTAATGACAATATTTCATACTTAGATTATAAAAAACAAAAACCTAATGCAGATGTGAAAA
TTATTGAAGGTAATGCTGAGAAGAGTCAATCTGCTTTAACATTTAGTAAAAAAGAAGACGATGCAACAAT
TGAAAAAGTAAATAAAGCAATGAAAAAATTAAAAGATAATGGTGAATTAGCAAAAATAAGCAAAAAATGG
TTCGGCGAAGATGTTTCTAAATCTTAATACTGAACAGCAACATGCACTAGACGCAGCTGGTCAAGCATTT
GCACCGATGCTTGAAGGATTAGTGAAATTTTCTATACCTATTACATTAGTAACCTTTTTGTTAGGTTTAG
TGATTGCGTTACTCACTGCGTTAATGCGCATTTCAACAAGCCGTATTTTAAGAGGGATTGCTCGTTTTTA
TATTTCAATCATCCGAGGTACACCGATGATTGTACAATTATTCATTATCTTTTACGGGATCCCTGAACTC
GGCAGATTATTGACAAATAACTCTGAAAATCAATGGACGTTAGCACCAGTTATCGCAGCAATTATTGGCT
TATCATTAAATGTAGGGGCATATGCTTCTGAAATTATTCGTGGAGGTATTATGTCTATACCTAAGGGTCA
AACAGAAGCGGCCTATTCAATCGGTATGAATTATCGACAAACGATTCAACGTATTATCTTGCCACAAGCG
ATTAGAGTATCCGTACCAGCATTAGGTAATACATTTTTAAGTTTAATTAAAGATACATCACTTTTAGGAT
TTATATTAGTAGCTGAAATGTTTAGAAAAGCACAAGAAGTCGCTTCAACGACATACGAGTATTTAACTAT
TTATCTACTTGTAGCACTTATGTACTGGGTGGTTTGCTTTATCATTTCAATTGCACAAAACTTCTATGAA
TCTTATCTTGAAAGAGGGTATCGCTCATGATTGAATTAAAAAATATAAAAAAATCATTTGATGATAAAGA
AGTTATCAAAGGGATTGATTTAAACGTTAATCAAGGAGAAGTTGTGACATTTATTGGACGATCAGGTTCA
GGTAAGACGACTTTGTTGCGAATGATTAATGCTTTAGAGTTGCCTACAGAAGGTGCTGTGTATGTTAATG
GAGAGACTTATAGCAATGCAGACAAGAAATCACAGATAAAAGTCCGTAAACAGTCGGGCATGGTATTTCA
AAGTTATAATTTATTCCCACATAAAACGGCATTAGAAAATGTAATGGAAGGTCTCATTACTGTTAAAAAA
ACGAAAAAAGATGAAGCAAAGCAACAAGCATTAGCTTTATTGGAAAAAGTAGATTTAACTGCTGTAAAAG
ATCAAAGACCGAATGCTTTATCTGGAGGGCAACAGCAACGTGTAGCAATTGCTAGAGCTTTAGCCATGAA
TCCAAAAGTAATGCTGTTTGATGAACCTACGTCTGCGTTAGATCCAGAACTCGTTAATGATGTGCTTCGT
GTCATCAAGGACCTAGCTAATGAAGGTATGACAATGATTATCGTGACGCATGAAATGCGATTTGCTAAAG
AAGTATCTAACAAGATTGTATTTATACATGATGGTGTAATTGGAGAATCTGGGCCTCCAGAGCAAATCTT
TAATCATCCACAAAGCGCTGAACTACAAAGATTTTTAAATATGATTCGTGAAGTTTAACGTTGAAAGAAA
GTTTAGTGAAAGTATTATGATAAAACGATTGCCTTGTTATATATACTGACAAGGATGATTAGGCAGTCTG
AAGAATAGCATTTTTAAAAGTGATAGCGATGTATTTTCAATAGAATATATGATTGCCTAAATAAGGTGAG
TCCGAGACATTTAGTTATGTCCGGGCTTTTTTTTATAAAACGATATCATATATGTACTTTGAACTTTATA
ATTTAAAAATATAATGATTTTTTTATTTGATGTGCAACTTTTCGCATTTAAAGACGAAAGAGATTACACA
TCTATCATCTTTAGAAAGCGTTTACAATAAAGAGGCGAGGAGGTTGCTAATATGTTAAGTAAGCGACAGT
ATCATATTTTAATGTTCATACTTGAATGTGAAACTTTTGTGCAAATTCATCATTTAGCAACGCACTTTAA
TGTTACAGAAAGAACGATACAGTACGATCTTGAATACATTGAAGATATGGCAAGTAACCTAGGTTTAATT
ATTCAAAGGACTAAGCAAGAGGGGGTCAAAATAACCACAACACCAGAACAGTTAAAGCGCTTTGCACATA
AATCGACAACGCATACAATACATTATGCAAAAGAAGAGCGCTTGTTATATATAACGTTAAAATTACTTGA
AGCCAATACGCCGACATCATCACAAGTGCTTGCGACCACCGTATCTGTTTCAAGACGAACGATTGTGGAA
GATTTGAAAAGCGTTCAAAATTGGTTAGAGCAGCATGACTATCTTGCTATAGCAGAATGTGCTTTCGTAG
ATTTAGCGCATTTAAATAAGGTATTTAAATATCGATATGGCGTAACAGCTTATCAATATATGTCAAAACT
AAAATAATATTGCATTTATCGACTTAACTTTAAACAGCGCATGTCATCTCATAATAAAGATGACATGCGC
TGTTGTATTTCAGATTTGTGATCTGTTTATATTATTTAAGCATTTCTTTATAGACTTTATGGTTTTGGTA
GACGCATTTAAGTAATGGGGCGTCAATTTGGTACGTATCGGCTAAGTTTAATAAATAACCTTGTAAGTGA
CCTGTTTCAATATTTAATCCTTTTTCCATGTCACGTTGCATAGAAGTCTTAAAATGGTATGATAACTGAT
TAAATGATGTCATATATTGTGATACAATATCGTCTGCGAGTGGCGCTCGATGTGCACGCATTATCGAAGC
GACTTCATTGTATAAAGAGCGAACGAAGTTAATGCCACCATCACTGTCTCGAATAGGACCAATAGGCGCA
TGCATTAATGTTGTGATACTGGATAACACAGTAATCATTAAATATTTGTGCCACATGCCTTGTTCGATTG
AAGTGCTTAATTTGAATTCTGCCTTTGTTTCAGAAAATGCTTGTGCAATTTTTTGTGCGCGTTCACTTTT
ACTTCCATCTAGTTCTCCAAAAAAGAGTTTATCAAAAGGGCTTGTTTGTATGATTTCTCCCATACTATCT
AATGTTGTTTCTATCACACAATAGCCACCCATAACTTTGTCTTTACCAAAGATAGATTGTAATTGTGGAA
TATGTGCGACGCCGTTTAATAATGGAATGATGGCAGTATGACCATCGACAAATGGTTTCAAATCTGTCAT
GGCTTGCTCTAAATGATAGGATTTAGAAGAAAGTAAAATAACATCGAAAGGCGCTACGCGATCGTCTTTT
GTAATGAGTTGAGGATTGAAATGATAATCTCCCTGCTCACTGTGGATGGCTAATCCATTTCTTTCTAAAA
ATGACTTGCGTTTGGGTCTTACTAAGAATGTCACGTTCTGTCCGCTTTCGGCTAATCTGCCTCCAAAATA
GCCTCCGATACCGCCAGCACCTAATACTAATATACGCATTGAATACAACTCCTTATACGCTATGTGTGTT
GATTTGTTAATTGATGTATATATACCACATTTGAGGGGCATATACGCATATGAAAATAATTTTCAAATAA
TTCAATAGATGTAGTTGGGACAGTATATTTTATTTTTAAATATATATTTGAAAACAATAAAATTTGTGCA
ATGTAATAAGTGTTCACTAATTAAAAACATGGAGGGGTTCCAATGTCGTTTAAAAATGATCATAAGTATC
AGTGGAAAGATATGCAAGGGAAAGATTTTCTACTACCGTTTATTTATTTGATAGGTAATTTTTGTTTATC
TATAGTCATCTTAACAATCATGATTGGAATCAATGAAACGCAAGGGAAAAATAACGCTAACTTTAATGCT
AACTTTTCAGGTACGCCAGGCATATTAATGGAAATGATTGCCTTTATAATTATATTCGCGTTATGGATTT
TATTCCATAGACATTCATTTAGACAATCGTGGAAACAGGGGCTACAAAATATTAAGCAACACTGGAAACT
CATTGTCATTACATTTATCGTTATTATAGTGTTTAAAGAAATTTATCCATATTTAGTAAATGCATTCGCA
CCAGAACATTGGAAATTTGAAGAAACACAAAATGACAAAATGGTGGAGGAAATGTTTGCTACGCCTGTAT
CAACCATATTAGCTTTTTTCTCAATTGTAATTATTGCACCAATGACAGAAGAATTTTTATTTAGACATTT
AATTATTGGCGAATTAGGAAAGAAATTAAATTTCTATGTTATGTCTGTTATTTCAATTATTGTGTTTGCA
TCTTTACATGTAACAGAAGCTAAATCTCCATTAGAAATTGTGATGTATCTTGCCATAGCAGTTGGTATTG
TATATGTATATATGAAATCGCAGCGTAGTTTAGCTGTAGCCATTGCGTTACATGCTTTGAATAATTTATT
AGCGTATATTTTCATGATTATCATGTAATTTACATAATTCTTAGTGATATACCTGTCTTCTTTGTGAAGG
ACAGGTATATTTTATCGTGTTAGTGTTTAGAATTTTCTAAAAACTCATTGACTAATCTTGAGCATAATGC
TAGGATTAAACCACTAAACATAAATATGATTGACTCTTATCAAGAGTGGTGGAGGGATGTGCCCGATGAA
ACCCAGCAACCGTCGATTTTTCGAAATGGTGCTAAGTCACAAAAAGTTATTTAACTTTTGGAGATGAGAG
AAAGTGCAAACTTTCTCTTGATTTATTAAGAGAAAGTTTTTTTATACATATAAGTACGTTGAAACAAATT
TTTAAGGAGTGAAAGTATTATGAGAAAATGGTTTATTTTAGGATCATTGTTTGTGTTAACGATTATACTA
GCAGCATGTGGTAAATCGAATGGTGAAAAAGAGGATAAGGAAATTACGATTGCTGCTTCGCCAGCGCCCC
ATGGCGTCGTACTTGAACATGCAAAAGAAGAAATGAAAAAGAAAGGCTATGATTTAAAAATAAAAACAGT
TAATGATTATAAGGTTCCTAATAAATTATTAGATAAAGGAGATGTTGATGCGAATGCATTTCAACATACA
CCGTATCTTAAAGCAGAAAAGAAAGACCATAATTATAAAATAGAAGAAGCCGGGAAAGTGTTCACGACAC
CGATGGGCGTTTATAGTAAAAAATATAAAGACATTAAAGATATCCCTAAAGGTTCTACCATTTATGTATC
AAACAATCCTGCTGAAGAAGGTCGTTTCTTGTCATTCTTTGTTGATAAAGGCTTAATCAAAATTAAAAAA
GGTGTCAGTATTGAAGATGCTAAGTTTGATGACATTGTAGAAAATAAAAAAGATTTGAAATTTAATAACA
AGCAAGGTGCGGAATTCTTACCTAAAACTTATAATAGTAAAGAAGGCGCAGCAGTGATAATGAATTCTAA
TTATGCGATTGATAATGGTCTAACACCACATAAAGATGCAATTGCTATAGAAGGAAAATCATCACCATTT
GCGAATATTGTTGCCGTACAAGAAGGACATAAAAACGATAAAAAATTCAAAGAACTTATGAAAGTTTTAC
AATCTAAAGAGATGAAGAAATTTATAACTGATAAATATGGACAAGATGTTATTCCGTATGAAAAATAAAT
AATCATGTAATATATAGATTGAAGAGGAAGGTGATTCGATTATGTCTAAGCTAGGTATTATTGGTTTAGG
AAAAGTGGGTACGCAAGTACTTACAGATGTACAGCAACTGAATTTGTTTTCAGAGATTATTTTAATTGAT
GATAGAGCGGACGTGGCAAGTGGTGAAGCACTTGACCATATTCACTCGCAAGGACTGATAAATACTGCAC
ATATCAAGATTCGTAGCGGTGTCTATCAAGACTTAACGGATGCAGACTTTATCGTCATAGCTGCGAGTGA
AGCAACCGATAAAAATAATGGTGACCGTACATTATTAGCGCAAGGAAATCACGACATCATTAAGGGCATA
ATGTCCCAAATAGCTGAAGTGACGCAAGAGGCGGTTGTGATTCTGATATCTAATCCTGTAGATTCTATGG
TTTACTTTGCAAATCAAATAGATTACCCAGCCCATAAAATTATTGGTACGGGTACGGCTCTAGAGACATC
AAGATTTAAAACAATTATAGCCGATCATTATCAAATTGATCCAAATAATGTGGAAGCTTTTGTCATTGGG
GAACATGGTCAACATGCAATCCCCGTGTGGAGTAAAGTGCATATTCATGGTATGGAACTATCGGAATTTG
AGGCATTAAGTGACCGTCCAGCAATTGATAAGTCACACATATCGTCCATTATCAACGAAGTGTCGATGGA
TGTTTTTTACCAAAAAGGGTGGACCAACGCAGCGATATCAAAAGTGACATCATTTTTGATACAGTCCATT
GCATTGGATCAGAGAACAATTACACCATTGACTTCCCTGAGTTCAGAATATGGCTTAGAAGATGGTGCAT
TTAGTTTACCAACATTAATAGATAAAAAGGGTATTGTTCAAAGATTTGCGATAACATTAGACAAAGAAGA
AGAACGCGAACTTAAAGAAGCATATGAATATATTAGACAAACGATTCATACAGCACAACAATAGCGATTA
AAACATTCAAACACGCATTCATTAGATATTTTCTTTTGAATGCGTGTTTTTTATATTTAAAATAAATGCT
TATCTTGTTTATCAATCCGGTAATGGCTACAATATACTTAAATATAGCGATGAATAGAAGTGAAGTATAT
GAGCATGGGAGGTGTAATGATGCTAGAAAGACATGTAAAGCTCATCAGATTAATGTTAATCAATCGTAAT
CAATTTTTAAATGCAGATGAAATTGCAAGGTACTTAAATGTTTCTAATCGAACAGCTAGAAATGATATTC
AATATATTAATAGTGAAATCTTAGATGATCTCATTGTAAGTGTAAAAGGACGAGGGTATAAATTGAATCA
GTCCTTATATAGTATGCAACAAATAGAAACAATTGTAACTGATTTTACCAATAAAGAAAGTGAACTATTA
ATCAAGTTGGGTTATCAATTACTCATGTATCAACAACCACTTACAAGTGAAGCCATAGGAAAAACTTTTC
ATTTAACGAAGGCAGAAGTCACTGATTATATAAATAAAATTAAAGCATGGTGTATATCATTCGACGTGAA
TATCCAAATAACCAAGAAAAAAGGGATCACCGTCAATGGTAGTGAAATGAATATCAGAAATGCAATATTG
CACCTAAATCAACTCTCAGAAAATGTTAAAACAGTGGATGCGTTTATTTTAGCGGAGCATCAATATATGA
AACATCAAACTGAGGATTTTATATATTTAACTATTAGTACGGGTGTAGGTATGGCCTATATAAGAAAAGG
GGAACTTGTTTCTGGTGTTAATGGGAACTTTGGTGAAATTGGTCATACCATTATAAAAGGCGATAGTGAT
TACCAATGTCCGGTTTGTAAACAATATGTTTGTGTGGAAAATGAAATATCAGGTTTAGCGATCAGTAGAA
AAGCGAGTCACATTTTAAATAAGCATGTAAGTACTAGAGAAGCTATAGAAATGTATCTCCATCAAGCGCA
TAGTGAGATAACTGAAATGATAGATGAAGTTTTGATATTAACACAACAACTATGTACAAATCTATTCAGT
ATTTTTAATATTAATAACATTGTATTGGGTGGCGGTGTTACCCAAAGTAAGCTACCTTATAAATCAAGCA
TTGAAAATTATGCACAAAAACATTATTTAATTCAAAATAGCACATTAAATGTAACAATAAGTAATTTAGA
GGCAAATGTTTTAACGGGTTTATATCATGTAAACAAATAATATATAGGAGAACGTGACAGAAATTGAATA
TGCTAATAGAGATTTCGTAGTCTCACTCCGGATAAACTAAATTAGAATAAAGATCTGGAACCTTTATTAA
TATCTAGATTTTTAAATTAGTCAGAGATGGTTAGCACGAATAGAAGGTTGTAGGAAATTACACTGAGGTT
AGGCTTCGGTTTGTGTGAGGTAAGTGTTCTGGGACGTGTAAAAAAGGCAGGGCCATAGTGATATGGCCCT
GCCTTTTTTATGAGTATATGTGATGTCACACTTTAAAGTTACATCATAAACGTAGTAATATTGCATAAGA
ATCACTAAGGAAATTCGTAACATTAATTTCCAAGTGAAATTAATGAATACAAAAGAAAATCTTTTGCATA
AGAATCACTAAGGAAATTTTTAACATTAATTTCCAAGTGATTCTTTAAAACCGTTATCGAGATCAGCAAT
AATATCATTAATGTTTTCGGTACCTACAGACAATCTAACTAGTTCTGGTACTACGCCGGAAGCTTTTTGA
TCTTCTGGTGATAATTGTAAATGTGTAGTACTAGCTGGATGAATGATTAATGATTTTGAATCACCTACAT
TCGCTAAGTGGGAAAATAGATTTAAACCGTCAACAAATTTGGCGATATCGTCTACCGTGCCATCTATGCC
AAAGGTCAATATAGCACCTTGGCCATCAGGTAAATATTTTTGAGCGAGTTGATGATAAGCGTTATTTTTT
AAACCTGGATAGTTGACCCAAGTTACTTTTGGATGTTGTTCTAGATATTGTGCGACACGTAAAGCATTTT
CAGAGTGTCGTTCTAAGCGTAAGTGTAGTGTTTCTAAACCAATTAAGAACTCATGGACATTAAAGGGTGA
TACTGCAGAACCTAAATCACGTAACAACTGTACACGTGCTTTGGTAATATAGGCAGCTTCGCCAACATCT
TTTGCATAAGAAATACCATGATAACTTTCATCAGGTTCTACTAAACCTGGGAATTTTCCATTATCCCAAT
TGAATTTTCCACTATCAACGATCACGCCACCAATGGAAGTACCATGGCCACCAATGAATTTAGTGGCTGA
ATGTACTATGATATCTGCTCCAAATTCAAAAGGACGCAATAAGTAAGGTGTTGGGAATGTGTTATCAACA
ATCAAAGGAATGTTATGATTGTGTGCGATATCGGCTACAGCTTCAATATCTAACACATCAATGCGTGGGT
TCCCAATGGTTTCAGCATATACTGCTTTTGTTTTATCTGTTATTGCATTTTTGAAATTGTCTGGATGACT
AGGATCTACAAAATGGACTTTAATACCTAGTTTTTTAAAGGTAATATTTAAAAGGTTATAGGTACCTCCA
TATAAATTTGACGAAGCAACAATTTCATCGCCACTTTCTACAATATTTAAAAGTGCTAAATGTATGGCTG
CTTGTCCAGAAGATGTAGCTAAAGCACCTACACCACCTTCTAAGGCTGCAATCCGTTCTTCAAAAACATT
TTGTGTAGGGTTCATAATTCTTGTATAAATATTGCCATCTTCCTCTAAAGCAAATAACTTTCTCGCATGT
TCAGTATTATCAAACACATAACTAGATGTCTGATAAATTGGTACAGCACGTGCTTTTGAAAAATCATCTA
CTACTTGCCCGCCGTGAATAGATAAAGTATCTAAATGCCAAGGGTTTTGAGTCATATGATAAAGCCTCCC
TATAATTTCTAAATTTTCTGATAATTACAACTATACAAGAGCTAATTGGCTATTTCAAGTATGCTTACTG
AAAAAGTAGGAATTAGATTATTATACTTTATTGACTTGAAAATGAAATGATTGCAAATATGAAGAAAAGG
ATTTATAATTCTTATCGGTATAGTAAGGTATTGTGGGGAGAAAGGCACTATGGAGGGAAATAATGATTGC
TTTTGATTTAATTGGAAATACGCCATTAGTATTGTTGGAGTCATTTAGTAATAAAGATGTACAAATTTAT
GCCAAGTTAGAACAGTATAATCCTGGTGGTAGTGTGAAAGATCGATTAGGAAAACATTTAATCGAAACAG
CAATAAGAGAGAATATAATCCAAAAAGGCGATGTCGTTGTAGAGGCATCTGCAGGGAATACAGGAATTGG
TGTTGCAATTGCTGCTAATCATTACGGCGTCAGTGCTGTGATTTTTGCACCTGAAGGTTTTTCTGAAGAA
AAGATATCAATTATAAAAGCGTTAGGTGCTGAAGTCATCAGAACAGATCAAACTTTAGGCATGGCAGGTG
CACAAAAGGCCGCACGTGATTATGAACTGCAAACTGGTGCGTATTATTTAAATCAATTCGAATCTTATCG
CAATCCTGAGACCTATAAATCTACAATAGGAAAAGAAATAACAGATAAGCTTAAAGATATTGATTATTTT
GTAGGTGGTGTTGGTTCAGGAGGGACTTTTACAGGTGTTGCTGAACATTTAGCAGCAACATATCATACCG
AAAGTGTCATCGTAGAACCAGAAGGATCTATTTTAAGTGGCGGTAATGCGCATAGTCATGATATTGAAGG
GATCGGTTCAGAAAAATGGCCATCTTTTCTACCTAAAGCATTGGTGTCAGATATTATAAAAGTGAGTGAT
GATGCCGCTTTTCAAAATGTTAAATTATTAGCAAGACAAGAAGGTCTTTTAGTAGGTAGTTCTTCCGGAG
CAGCATTGCAAGGCGCTCTAGAAATTAAAAAACATATTAATAAAGGTGTCATTGTAACCATTTTTCCAGA
TGGCAGTGACCGATATATGTCAAAACAAATTTTAAATTATAAGGAGACAATCAAATGAATAAAAAAACAC
AATTAATTCATGGTGGACAAACAACAGATCCATATACAGGTGCAGTTACAACGCCAATTTATCAAACAAG
TACGTATATGCAAGATGGTATTGGCGACATGAGACAGGGATATGAATATTCTCGTTCGGCAAATCCAACA
CGCAGTGCTTTAGAGGGTTTAATTGCAGATTTAGAGCAAGGTGAAAGTGGCTTTGCATTTGGTTCTGGTA
TGGCAGCTATTTCAGCAGTTATTATGTTATTAGATAAAGGTGACCATTTACTCATCAATTCAGATGTATA
TGGTGGTACTTATAGAGCTTTAACAAAAGTGTTTAATAGGTTTGGTATTGATGCTGAGTTTATCGATACG
ACAAATATAGAAGCTGTTGAACAATATATTAAACCTGAAACGAAAATGTTATACATTGAAACGCCGTCTA
ATCCTTTATTACGTGTCACTGATATTAAAAAATCAGCAGAAATTGCTAAAAAGCATCATTTAATTTCGGT
TGTTGATAATACATTTATGACGCCATATTTCCAAAATCCATTAACATTGGGCATTGATATTGTTTTACAT
TCAGCCACAAAATATATTGGTGGTCATAGCGATGTTGTTGCCGGATTAGTTGCAACAAGTGACGCTGAAT
TAGCTGAACGTTTAGGATTTATTCAGAACTCAACTGGTGGTGTGCTTGGACCTCAAGATAGTTATTTACT
GATTCGTGGCATAAAAACACTTGGATTACGCATGGAACAGGTTCAACGTAATACACTTGCTATCATTGAT
ATGTTACAACAACATTCAGCAGTGAAACAGGTATTCCATCCAAGTATCTCGGACCATTTAAATCATGATA
TTCACGAAGCACAATCTGAGGGCCATACAGGTGTTGTCGCATTTGAAGTCGCTGACATAGAAAGTGCTAA
AAAAGTAATCAGTGAATCACATTATTTCACTTTAGCTGAGAGTTTAGGTGCTGTTGAAAGTTTAATTTCA
GTACCTGCATTAATGACACATGCTTCAATTCCTAAAGATATTCGTGAAAAAGAAGGCATCGCCGACGGAT
TAGTACGTTTATCAGTAGGTATTGAAGATACAAAAGATTTAGTCGAGGATCTAGAACAATCATTAAACGC
ATTAGGTTAATAGTATAAATTTCAAAAAGAAATGAAATGCATATAGGAATAAGTTGGGAATAAGCGGAAA
TCAATTTAGAATCATTGATTTCAGGCTTATTCCTTTTTTATATATGGTTATATTTATCATTATTTGAGTT
TGAAGTTTGATGTTGTGCGTAAGTATCGTTAAGTATATCTGAGTTAGTTTTTTGTAATTTACTATAACGA
CCTTTCGGTATTTTGTTTTCTGTAACCTCTACTTTAGGATAAATGAGTAATGGAATCAGTCCGATAATGC
CAAAAATGATAAAGCTATATTCATAATTTAGTATATCAATTACAATACCAGCGATAGATGAACCTATAAC
TTGTCCAACCGCTAGAAGTAAGAAAGGTATGCCTATGCCAAGAGAAGCATTTTTGACAAACAGTTTGATT
CCCCAAACCAGTAAAACACCGGTTAAGAAAATATAACTCAGGCCGAATAATGATGACGCAATAAATGGTA
GTAACCAAATGCTTGGCGTGTATGCTAATAATACACTAGCGCATGCTAATGCAATAACGCCAAAATTAAA
CGCGAAGTGAATCCCTTTTTTATCGATAATTGAACCAGAAATACCACCAACTACACCAAATATGCCAATT
AAAATCCAAAAAATAGAAAGTGCTATATCTGAATAATTGCCTGTTAATTGGACAATGGGTTTTGAGAAAG
TCCAAATGGTGCAGTAGATATACCGAGCAGTGTAGAGGCAGTGACGATACGTGTGCTTGCAGAAATATCT
CTAATATTAAGACTACCTGTATGAATTTTAATATCTTTTTGAAGCTTCGGTATGACGATATAGTTCCAAA
ATAAAACGACCAATGCAATTAAAGCATATATTAAATAAGTATCACGCCAATCTAAAAATACAAGCATTGC
TGTTATACCAGTAAACATTAAACCCATACTCGTTCCTGAATTAATCAAAGTATTTGCTTTACCTTGATCT
TGAAGATTAATCCACAACGAAATGGTATAGCCATACGGAGGAGAAACGAGACCGGTGCTTGCACCTGTAA
AAATAACACCGATAGATAGAATGATTGCATTGCTTGATACGCCAATAGTAATCAAACCAATGACTACAGA
GATGCCAGCAAGTATTATCATACGTTTTGGACCAATCGTATCTGTCTGTAGAGTTGAATAAACGATTGTA
AAACAATACGCTAAATAAAATAAAGACGAAATTAGACCAGCTTGAGATGCAGATAAAGATAAATCATTAG
TAATGTCTGGTAAAAAGAGACCAAAACTAAAACGGCCTAATCCATAGGTCGTTGCGATCATAGCAATACC
AGGGAATACAAGTTTTGAAAATTTCATTAATAGGAACCTCCTTTTATAGATAGAATGTTCATTCTACTTA
GAACTAAAATATATAGATGTTCATTCTACTTTTGTGTAAAGATAACGAGTAAGTGCATTTTGTATTAAAA
TACTTCAAATTCGTTTGGAATTATTGATTATGTGCTTCATTTAATAATAACTTGGCCATTGTGATAGCAT
GCGAAGTCGCATCTTTAGAACCTAATAAAGCAGTCATAGAAGTTGTACCTTCTAAAAGCAAAGTATATTG
AACGGCTAAATCATAACCATTTTCAATACCAGCATCATCAGCAAGTTTTTCTAAATAATGTAACAGTCTT
TCTTTGTGACCTCTTGCTGTACTTTCAATCTCATTATCCGTGTCTGCATAATCCTCAATAGCACGCATAA
ACATATCACCTTTATACGAATAATCATTTAACCACTGACAATGCGCCGTGACTGCTGATATAAAAGGTTT
TTCAGGATGTTGTTCAACGTGACTGTCTAGATAGTGCCAATAACGTGTTTCACGCTGTTTCAGTACTTGA
GCCACTAAGTTATCTTTAGATTCAAAATGATTATATAGCGTCATCGTTGCGACATTAGCTTCTTGTATAA
TTTGCTTCAAACCTACACCTTTAAAACCATATTCATAAAATAGGCGTTCTGCTACACTCAAGATATCTTG
TTTCTTTTGTGACATATATCTCACACTTTCAAAATAGAATGGTCATTCTATTTAATTCTAGCAACGCACA
ATGAGAATGTCAAAAAAAGCGTAAAGCTCAATACACTTATCTGATTATAAAGTGTATTGAGCTTTACTAA
TAGCGTCGGATGATATTTGCATGATTTAGTTGTCGTAACCAAGCGTAGTTATTTCTTTGGAATGCCGATG
ACATGTCCGAGTTGTTTAGGTACGTCGAAAGTGTTTTGTTGATCAAAATAGTGTTTGATTTTTTCTTGGA
TGGGTTTAGGAAAGTCCATGCTTCGTCTTGTTTCATTGCCAACACCCATCATAATGGCTTCATATGTTGC
ATTGCGTTCATCGTTGCTATTATACATTGTTAAGAATAAATGTACTCTTTTGGCATCGTAATCGTAAATA
TGTACTTTAATATAGAAGGATTCATCGAGTAAAAGTTCTTTTAAAAATGAAATATGCGCTTCTACGCTGA
ACATTGTCACATCTTGACTATGACGATAATCTGTGGAGAAATCGATAGATTCAAAAAAGCCTACAACAGC
ATCACTGAAAATGGAATAATATTGCGCATCATGCATATGATTATTATTGTCTATCCAAGATGGCTGTACC
GTATTTTTATAGATATATTCATCTGTCACAAAAATCACTCCTTTATTTTTTATAAGCCTGTACTATTGTA
TCAATTATGTATGAACAGAGTTAACAATTTGTTTTACGAGGCTTAAAAATAGTTAATTCTTTATAAAATG
CATAATGTAAGATAGTATGATATTTAGCTTACTAGAAAAATTTACAACTGGAAAAGGGGGACATATATGG
TATTGGTTGCCTTAATATTATTCATTATTTCTATTGTCTTTCTTATTTATTCTATTACATTATTAATGGG
CAAAGATGGTACCATGTTTAGTTTGTTTACAAAAGAAGAAAAAGCATTAACTAAAGGACAAAAGTTAACC
ATTTATCTCATTACTATTGTATTATTTGTAGCAAGCTTAGTTTGGCTACTTAACCTGATTTAAGAAATAG
ACTTTGAACGTTAATAATATAACAGAACGCATATTCATAATAAAAAGGACTGGAAATGATTCCAGCCCTT
TTTTTAAAACTAATACTTTCTTAAAAAATCTACATCACGGTCAAAGATTTGTTTGACGACATAACATTGA
ACTGCAGTTATGATACTTTCAATCACTTGCGTTTTATTAGATAAGATACGAAGGCTGAAACCGTGAGTTG
GTAAATGTGTGATACCAAAACGGCAGTCATATTTATGTTGGAAGTGTTTAATTTCCTCATAAACTTGTTC
AATAAATTTTTGATTAACGCTAGGGTGGATGAAATAACAAGAACCTAGATGCGTATAATCTTCCATATAA
CCTAGACCATCCACATTTTGTTTCTGTGGATCGAGTAACATATTATCAAACGTTACCAATGCATCATCTA
CATATATTTCGTTTAGTAAGTGCATATACGTATAACTAAAACGTTTATCTGATTTGGAATAACCTGGTGT
AAGAATATCTGTATAGAATAGAGACGCAGTTGATTCCAAATTGAATACATTGTGTTGATAAAACTTTGCG
TTTTCAAAGGCTATAATGGGATCACCAACATATTCAGCATAACCATTATTTTTTATATTAAAGGTTTGGT
ATTGCTCGACATGATCATTCAATGTTTTATAAATTTTTGTGGCACCTTGTGAAGTTAATATAACTTTAGC
ATCAGAATCAATATTAAAATTCATCGTATAGCGGTCACCATCTAAGTATCCGCCACCTACGTTGACGATA
TAGAAGGTGGGGATATCAGATTGATTTAGATAGACTGGACGCATGACTTTTAAGGCTTTTTCAAAAAAGA
CATCTCTAGCAACAGATTTTTTACCATTGTTAAAAACGGATAAATCTAATTGTCCTGTCCAAGCTTGTTT
GTTGTTAGACATTTAGGCTAATCCTTTAAGAAATACATCTTGTTCAATCCATTGTATGACTTCATCCAAG
CCTTCGTCTGTTTTAAGATTTGTAAAAGTAAATGGTCGGTTACCACGGAAGACTTTCGTGTCTTCTGCCA
TGCGATCTAATGATGCGCCAACGTAAGGTGCTAAATCTGTTTTGTTAATGACGAAAAAGTCCGACTTAAT
CATACCTTGGCCACCTTTACGTGGGATTTTCTCTCCTTGGGCAACATCGATAATATAGATTGAAAAGTCG
ACAAGTTCAGGACTGAATGTAGCAGCTAAGTTATCGCCACCTGATTCTATGAAGATAAGTTCAATATCAT
CATTGCGCTCTTTTAATTCATCGATTGCTGCAAAGTTCATTGACGCATCTTCACGAATTGCTGTATGAGG
GCAACCACCTGTCTCTACACCGATGATTCTATCTTCGGGTAAGACACCTGAATTCACTAATATTTTCTCA
TCCTCTTTAGTATAGATATCATTTGTAATTACACCGATACTCATGTCTTTCGCTAAGCGTTTGACAATTT
TTTCGATAAGTTGCGTTTTCCCTGCACCAACAGGGCCGCCGACACCTATTTTAATTGTATCTGTCATAAA
GCTTGTCCTCCTAAGATATAAAAATTCTTACATTTACGTTTTCATGTTCCATTTGATTGATTTCCAAACC
TGGTGCTGTAATACCGAGCTGTGACGCAGGAATTGTCATGATATGGTCTCTTGTTTCTTTCATGATTGGA
ATCATTTTATGAACAATACGCTGTCCGGCAGTTTGTCCTAATGGAATTGCACGAACGGCATTTTGAGTGA
GACTGGACACATTTTGATATAGATAATAGTCAATGATGGTTTCGATATCGACACCGAGATGGTGACCAAG
CATTGTAAAGCAAATTGCAGGATGCAAGGATGCTTTTTTATCTTTCATTTGGGCATGATACCAATTAATC
CAATCGCTATCATATAATTCAGACGCAAGTTTAACCATGCGATTTCCCATTTGTTTTGAACCTTGTCTCG
TTTCTTTTGGTAAGTTTTGAACAAAAAGAATACGATCTAATTTCAATATTGCTTTTGTATCATTTTCATT
TAGGGCATCATACACTAAACGCATTGTTAAACCATCTGCATATGTTAATTGCTCATTTAAAAATAACACG
AGCCATTGTTGGAAACTTTCTTCGTCATGGACAGTATCACGCTGGATATATGTCTCAAGTCCAAATGAAT
GACTGAATGCGCCTGTTGGGAATTGCGAATCGCAAAATTGAAACAGGCGTAGGTGTGCATGATCAATCAT
GTGAATGTCCTATGTGTCTGAATGCTTTGTTAACTTTGCGGTCTTCATGTTCATAAGGAATACCTAGGTC
TTTTAATAAAGATTCCACTAAGTAGTCATATTGAACGAGCATTTCAGTTTCTGTGAATTGTGCTGGTAAA
TGTCTGTTACCAAGTTGATGAGCGATATCTCCCATTTCTTGTAATGTACGTGGTTTGATTACCAGTAAAT
CTTCAGAATTTACATCAACAACAATCATATTTTTATCATCTTTATATAATATATCGCCGTATTGTAAATC
AATAGGCTGTTTTAAACGGATACCTATTTCATTACCATGATCTGTTGTAACGCGTTGAATTCTTTTTACT
AAATCTGAATTTTCTAGGTATACCTTTTCCATATGTTTACCTTTTTCACTATCTGAAAAATTAGCGATAT
TACCTACAATTTCTTCGATAATCATGATTTACCTCCTAGAATAAGAAATAGCGTTGTGTTAATGGTAATT
CTGTAGCAGGTTCGCTTGTAATTTTCTCTCCATCAACAAAAACTTCATATGTTTGTGGGTCAACGTCTAA
ATCTGGTGTTGCATTATTGTTTTTCATATCTTTTTTACTTAATTTACGGATATTGTGCACAGGTCTTAAT
TTGCGTTTTAAGCCTAAAAGTTTACCAATATCGTTTTCATAAGCAGTTGTAGAAACAAAAGTCATCGATG
TACTTTGTAGATTTCCACCTAATTGACCATACATTTTGCGATATTTTAAAGGTTCTGAAGTAGGGATAGA
GCCATTCGCATCTCCGTTGATTGCAGCGTTGATTAACCCGCCTTTAACGATGACATCAGGTTTAACGCCG
AAGAATGCTGGTTCCCAAAGAATGATGTCGGCTAATTTACCTTCATCAATTGAACCTACATAGTCAGAAA
TACCATGTGTAATGGCTGGGTTAATTGTATATTTTGCTATATAGCGTTTAATACGATTATTGTCATTGTA
TTCACTGTCGCCATCTAATAATCCACGTTGTTCTTTCATACGGTGAGCAACTTGCCAAGTACGGGTAATT
ACTTCTCCGACACGTCCCATTGCTTGTGAATCAGAACTTACCATACTAAATACGCCCATATCTTGAAGTA
CATCTTCAGCTGCAATGGTTTCTTTACGAATACGTGAATCCGCAAACGCAATATCTTCAGGGATAGATGC
ATTTAAATGGTGGGTAATCATAACCATATCTAAATGTTCATCGATTGTATTTACAGTATAAGGTAACGTC
GGATTTGTTGAAGAAGGTAAAATGTTAGCATACGCAGCAGACTTAATTAAATCGGGCGCATGACCACCAC
CAGCACCTTCCGTATGATACATATGCAATACGCGATCTTTTACTGCAGCCATTGTTTCTTCCATGAAACC
AGCTTCATTTAACGTATCTGCGTGCAACGCGATTTGTACGTCATAGTCATCTGCGACTTGTAAAGCATGA
TCAAGTGCTGAAGGCGTTGCACCCCAGTCTTCATGCACTTTTAAGCCGATTGCACCAGCGTGAATTTGTT
CGACTAAAGCTGTGTGGTTTACAGCTTGCCCTTTACCAGTAAAGCCAATATTCAACGGTAATGACTCTGC
TGCGAGTAACATACGATGTAAGTGCCATGGTCCAGGTGTGACAGTTGTCGCCTTCGTACCCTCAGACGCG
CCTGTACCGCCACCGATATGTGTTGTGATACCACTTTCTAATGCAACTTGCGATTGTTCAGGGTTAATGA
AATGGACATGTGTATCTATGCCACCCGCAGTTACAATTTTACCTTCAGCAGAAATAATGTCTGTTGTAGC
ACCAATAATAATATCTACGTTATCCATAATATCTGGATTGCCTGCTTTACCAATTTTCATGATATAGCCA
TTTTTAACGCCGATGTCGGCTTTGACAATCTTATCGTAATCAATAATCATCGCATTTGTGATGACTAAAT
CAGCAACTTGCTTGTCATCACGTGTGACATTTGGATTTTGTGCCATACCATCACGGATAGACTTACCACC
GCCGAATGCAGCTTCATCTCCATATGTAGCGTAATCACGTTCTACGCGAGCAAATAAGTTTGTATCGCCT
AATCTTACAGAATCACCAACAGTTGGTCCATAGAGACTTGTATATTGGGATTGCGTCATTTTAAAGCTCA
TACTTTTTACCCTCTTCCTTTGTTAGCATTTTCACTCGTTTTGTCTTGTTCTGCAATGACTTCTGTTGCA
GTACTATCATCTTCCAGTTTATAAACACGTGACTCATCGATGGAACCATTTACGTCACCATGAAAACCGT
AGATTTTACGTTTACCACTGTATTCTACGAGTTGTACTTCTTTTTCATCACCAGGTTCAAAACGAACAGC
CGCGCCTGCTGGTATATCTAGACGTTTGCCATAGGCTTTTTCATGATCGAATTGTAACGCTGGGTTAGCT
TCGAAAAAGTGATAGTGTGAACCAACTTGGATAGGGCGATCGCCTGTATTTTTAACATTAAGGATTGTTG
CATTATGCCCTTGATTCACTTCGATTTCTGTACGTTTGACTATAATTTCACCAGGTTTCATAATTTTAAT
CCTCCTCTAAACGATTGGGTGATGGACAGTAATGAGTTTCGTACCATCTGGGAACGTTGCTTCGATTTCC
ATTTCAGTTAACATATCTGCAACGCCTTCCATCACGTCATCTTCATTTAATATTTGTTTACCATAGCTCA
TGAGTTCGGCAACTGTTTTTCCGTCTCTAGCGCCTTCGAGTAACTCGAAACTGATAATAGCTACAGCTTC
CGGATAATTTAATTTCAAACCTCGTTGTTGACGTCTGCGAGCTAAATCTGCTGCGATGACCAACATCAGT
TTATCTTGTTCACGTTGTGTAAAATGCACAATCTCACTACCTTTCGACAAATTGAATTGTGTACATAAAA
ATTTATATGTGCACCTTAATAATAAGACGATTAATTTGGAACTACAAGAATAAACCATTACATTCCACAA
AATTAAAAAACATTTAAATAAAATCATGATATATATTGCTTTAATTTTTTGTATTTCTCATATATTATTG
TTTAAGTCAGAATATATAGAAATCAGGTGACAATGTGGATGCGATTCGAATTGTATTGAAGAATATCTCA
CAAGTACTACTGCTAAATAATGCATGGACGGGATTATTTATTTTGCTAGGGTTATTTATAGGTAGCTGGA
AGGTGGGTGTGATGGCACTCATAGCGAGCGTCATTGCATTGTTACTAGCAAAAAGGACTAATTATTCAGA
AGAAGAAATCAATACAGGATTATCAGGTTTTAATCCAGTATTAACAGCAATTGCATTGACATTATTTTTA
GTGCCAAAATGGTACAGTTTAATTATTATTTTAGTTGCAATCATCATTACGATGCCAATCGGTTCTGCAT
TTAGAGAGTTCTTTAAACCTTTTGGTGTACCTATGTTAACGATGCCTTATGTGTTCGTAAGTTGGCTCAT
TTTACTCATGTCATTTCAATTTAAATTCGTAAATGCTGATGTAAATATTCTTCCCAATGCGATACAGGAA
ATTCAATTTTCGGGTCATCATATTCAATTTATCAATGCTTTTTTATCCGGATTTAGTGAAATATTTTTAT
TGAAAAGTGTGTTAGCGGGCACGTTAATATTAATTGGCATTTTTATAGCATCTAGAAAAGCGGGTGTTTA
TGCGATAGTAGCCAATTTAATAGGATTTTTAGCAGTGATTGTATTAGGTGCAAATCATGATCAAATTAAT
GAAGGTTTATTCGGCTATAATGTGATACTCACTGTGTTAGCGCTAGGCATAGCGTTTCGAACTAGAATAC
AACGACCAATTAGTATCGTTTTAGGTATATTGCTGACTGTGGTAATCCATGCAGGTATGACGACATTATT
AACACCCTATGGACTCCCTGTCTTTACACTGCCGTTTATTATCGCAACGTGGATAATGCTATTTGCGGGT
AATCAAATGAAAGCGCAAGAAATATAATCATAGGTTATTAATAATGAATGTTATGCAAGATAAAGTCATA
AGTATATTTTCTAAGTGATTAATAATTTATTAGGAAGAAGGAATATGAATGAAAAAAATGGTCGCACTAT
TAGCAACAACAGCGATTGTGTTGGCAGGTTGCAGTGGATCAGGTAATGAATCAAAAGGTAAAACGTTGAA
TGTCGAATTGCCACTAAAGACAACTTCTATAGCACCTTACGAAACAGATGTACCTGTTAAGATAGGCTCA
GCAGAATCACTATTTAAAGCAGGTGCGAATGGTAAAGTACAAAAACTTTTAGTAGATACGTATAACCAGA
AATCACCAACGCAATTAGATTTGAAATTAAAAGATGACATTAAATTTCAAAATGGTAAAAAAGTAACGGG
CCAAGCTGTAAAGGCGAGTCTTGAGGAAAGTATAAAAAAAAGTGATCTCGTTAAAGGCTCATTACCAATT
AAAGAAATTAAAGTAGATGGCCAAAATGTAAGTATCACTACCAAAGAGGCTTATCCTGAATTAGTATCTG
AATTGGCTAGTCCATTTTCGGCTATTTACGATACAAAAGCGGATAGTGATGTAACGAAAGCGCCTGTTGG
TACGGGACCATACCAAATTAAAGATTACAAACAATCTCAAAATATTAAACTAGATCAATTTAAGGATTAT
TGGCAAGGTAAACCAAAATTAGACCATGTAAATGTTACATATCAAGAAGATGGTAATGCGCGTTCAAGTG
ATCTAAGTTCAGGCAAAGCCGATGTCATCACAGATGTGCCAGTCGAAAAAGAAAAAACATTAAATCAAGG
TGATAAAACGACAACATCTTCAGTTTCTGGATTTAGAACGTCCTTGATCATGTATAACCACACAAGTAAA
AAAATGACGAAACCGGTGCGTGAAGCCCTTGACAAAGTTGTGGATAGAGAAAGCATTGCTAAAAATGTCT
CCAAGAATCATGCGACACCTGCCACTGGGCCATTTAATACAAAATTAGATTTTATTGATAAACAACAGGT
ACAAAAGCAAGATATTGATGAAGCTAAAAAAATAATGGCAGCGCAAGGCTACACGAAAGCACATCCTTTA
AAACTAACGGTATCAACATATAACGGACGTCCAGAGCTTCCAAAAATGGCTCAAGTACTTCAATCAGATG
CTAAAAAAGCAAATATTGATATTACGATTCGTAACGTAGATGATATTGAGGGTTATCTTAAAGACAAGAG
CCAATGGGATGCATCAATGTATAGCTTTGGAACGATTCCTAGAGGTGATACGGGTTATTTCTTTAATCAA
GCGTATAAGCCTGAGGGTGCAATCAATGCAGGTGGATATGACAATGCGAAAGTAACCAAACTGATTGATC
AATTCAATAAAACAGTTGATAAAACTGAACGTAATCGACTAACTAATGAAATTATCGATATTACAGATAA
AGATAAAGCCAATAGTTATCTTACTTATATGGATAATATTGTCGGTATGAATAAAAAAGTTAAAAACTTA
AAAGCAACGCCTGAAGGCATTTATCTCATTGATTATAAGGTTGATAAAGCGAAATGATATTAAAAAATAT
ACTTTCTAGAATTGGACAAATGATCATTGTATTGTTTGTCCTTTCTACTATTACTTTTATTTTAATGAAA
CTTACGCCAGGAGATCCTATAGATAAAATATTACATTTGGATGTAGCAAATGTTTCAAGTGATCAAATAG
AAGCGACTAAAGCAAAACTTGGGCTAGACCAACCCGTAATCATTCAGTATGTGCAATGGCTCGGGCAAAT
TATCCAATTAAATTTTGGGACCAGTTATCAAACAGGTGAACCCGTTATCAAAGAATTAATTTACTATACA
CCGCCAACATTATTTATCGCAGTGATGACAATAGTTGTCGTGTTTGTCGTAGCCATACCATTAGGCATGA
TTGCAGCAAAGTACTATCATACATGGTTAGACAGTTTAATAAGAAGTGTGACATCTTTTACAGTAAGTAT
ACCGTCCTTCTTCTTGGGTACGATATTGATTTATGTGTTTGCGCAAAAGTGGAATCTACTCCCGTCCTCT
GGTCTTGATACAATGGCAGGCTATATATTACCAGTCATTGCATTAAGCGTTGGTATGAGTGCATATTACG
TAAGGTTAATGCGTTCAAATTTAGTCGAACTCTACCAATCAAAAGAAGTGGAAGCAGCAAGATTAAGAGG
GATGTCTGAACGTTATATATTATGGCAAGATTTATTTAAACCAGCAATTATTCCAATCATTACGGTGTTA
GGTATGTCTGTGGGCAGTCTAATCGGTGGTACTGTTGTGATAGAAAATTTATTTGGTATACCAGGGATTG
GTCATTTTCTTGTAGATAGTATTCAAGCACGTGATTACCCTGTTGTTCAAGGTGCTGTTATCATGATTGG
TTTCTTTGTTGTATTAGCAAATACAATGAGTGATTTACTGTTATTATGGATTGATCCCAAGCGACGATAT
AACAAGCCAACGGATATTGAACGCATGAAACGTCAGGATGGTGAGTCATTATGAAGCAGATTAACCGACG
AAATATGATATTTTATGCATTTGCGGTTTATTTTGTTGTACTTATCATTGCACAGTTTTTTGTATCGTCT
TATAGTGCATACGAAGTCAATTTAGGCAGTAGTTTGGAAACGCCAAATTTAACACATTGGTTAGGTACGG
ATGATTACGGACGTGATTTATTTTCAAGAGTGATTATCGGTGCTAGATATACATTGATTATAAGTTTAAT
TACGCTGTTTATTACAGTTATCATTGGTGTGCCATTAGGCCTGCTTGCTGGCTATAAGAAAGGTATCGTG
GATACGTTCATTATGCGCTTGATTGATATTGGATTAAGCATTCCTGAGTTTGTGTTAATGATTGCATTAG
CTAGTTTTTTCAAACCGAGTATTTGGAACCTTGTCATTGCGATTACAATTATCAAGTGGATGACCTATAC
AAGATTAACGCGATCAGTAGTTAGTAGTGAAATCAATAAACCATATATACAGATGGCAAGGTTATTTCAT
GTACCGACACATGTCATTATTTTTAAACATTTTATGCCGCAAGTGATGCCATCTATTATTGTATTAATGA
CGGTAGATTTTGGGAAAATAATATTATATATTTCTTCACTTTCATTTTTAGGATTAGGTGCACAACCACC
ATCTCCTGAATGGGGCGCGATGCTCAATGTAGGCAGAGATTATATTAGTTCCTACCCATTACTGATTATT
GTGCCAGCCTGTTTAATTACTGTTACGATTTTATTATTTAACTTAGCAGGCGACGCGCTGAGAGATAGGT
TATTGAAAGGACAACGTGATGTGAATGACTAATATACTAGAAATAACAAATTTATCTATAGCAGATCGTT
TTGGTAATAAGCTGATTCAACACGTGGATTTAGGTCTTAAAAAAAGTAAAGTGAATGTCTTAATTGGTGA
GAGTGGTTCTGGCAAAAGTTTAACAGCTAGAGCAATGGTCCAACAGATACCGAACACACTAGATATGCAA
TACGATTGCATGACTTATGAACATAGTGAAATGTCTGATATGCACAATCTTTTAGGTAAAGAAATTGGTT
TTATTTCTCAAAACTATACACACAGCTTTAACGATCATACGAAACTTGGGAAACAATTGATTTCTATATA
TAGACAACATTACAAGACAGATAAAAAAGGTGCGCAAAAAATTGTGGAACAAGCACTATCATGGGTCGAA
TTAAATCCTTCTCAAATGATGTCAAAGTACCGTTTCAGCCTTTCTGGAGGGCAATTAGCTCGAGTTCAAA
TTGCTAGCGTATTAATGCTCAATCCTAAGGTCATTATTGCCGATGAACCAATAGCTTCATTAGATGCTGT
TACAGGCGTGAGTATTATGAATTTGATTAAACATTTGGCTGAAGTACACAAAGTGACTTTGCTGTTAATA
ACACATAATCTATCGCATGTATTAGATTTTAGTGACTGGATTCATGTCATTAAAAATGGTGAAATGGTAG
AGTCCAATCATATTGATGCTTTTAAAAATAATGATGTTAAACCGTATAGTTTAAAATTATTTAATTCCCG
TAGTCGATTAAAGAAAGGGGATTACCATGCTTAATTTAACAGACGTTAGCTTTAGCTATAAACATGAAGC
TATTTTAAAAAAGATTCAATTATCCATACAAGCCGACGAGATTGTCGGAATCGTTGGTGAAAGTGGTTCT
GGTAAGACGACACTAGCAAAAATAATGCTCGGATTACTTCAACCAACACATGGTGAAGTTATCACGCATA
AGGAACGCGTTTTACCAATATTTCAACATGCTGTAGATAGCTTTAATCCTAAATTTAAAATTAGAAAATC
TATGGAAGAGCCAATAAAGTATCAACGTAGAGGGGAATCACAAAAGGCGGCGCAACGCTTGTCTGATTTA
ATGGCCTATATGCAATTAGATACAAAATTGATGGATCGATTGCCTGAAGAGTTAAGTGGTGGCCAATTGC
AGCGTTTTAATACGATACGTACATTAATGTTAGAACCTGACATACTTATTTGTGACGAAATTACAGCAAG
CTTAGATGTCATTGCAGAACAACGTATGATTGATATATTAAGGCATTATTATAAAACAACACATAAAGGC
ATGATATTAATATCACATGATCTTGCGTTTCTAAATCAAATTGTTAATCGATTCATTGTAATGAAAAATG
GTGAAATTGTAGATGATTTTGAAACTAAAGATTTATTTAATGTTACGCGTCATGAATATACTAAAACACT
ACTTTCTATTTATTAGAAAGTAGTATTTTTTTAAATTTCGATAATCAAATATATTTAAATTTCAAAAATA
ATGCGTGATATATGATTGAGATTAATATATATGATTGAGATTAATATATATGATTGAGATTAATATATAT
GATTGAGATTAATATATATGATTGAGATTAATATATATGATTGAGATTAATATATATGATTGAGATTAAT
ATATAATAATGTATAATTGAGAATAAGATGAGAAAAGGGGAAAGATAAATGAAAAAATTAATATTTCCGT
TGCTAGCACTGATGTTAATACTAGCGGCGTGTGGCAATAATTCAAGTGATGACGCTTCGAAAAAGGATAA
AAAAGAAAAGACGTATACACAAGATTCAGGTAAAAAAGTAAAGATACCTAAAGATCCTAAACGTATCGTA
GTGTTAGGTGCAACATATGCAGGTGGATTGAAAGAACTTGATGCAAATATCGTGGGTGTCGCAAACATTG
TAGATGATAGTAAAGTGTTAAAAGACAAATTTAAAGATGTTGATAAAGTAGATGCTGAAAATGTTGAAAG
TGTAGCGAAACTTAAACCAGATTTGATTATTACATACAACACTGACAAGAATTTGAAAAAATTAAATAAA
GTTGCACCAACTATTGCTTTTGATTATATGAAACATGATTATAAAGAACAGCATAAAGAGTTAGGTAAAA
TTGTAGGTAAAGAAGATAAAGCAGAAGATTGGATTAAAGACTGGGAAGAAAAAACAAAAGATGATGGTAA
TGAAATTAAAGATGCCATCGGTGAAGATACAACTGTATCTATCATTAAAGATTTCGACAAAAAAATCTAT
GCATTAGGTAAAACATATGGTCATGGTAGTGAAATTCTATATGATTCATTTGGTTTGAAAATGCCTGAAA
AAGTAGAAAAAGCGACTAAGAAAAATGATTTAGCTGATATATCTGAAGAACAAATTCCTGAAATGTCAGG
AGATTATGTTGTTACACCAGTTGCCAAAGGTGCAGATTTATCATTCGAAAATAAAGATATTTGGAAAAAT
ACAGAAGCGGTTAAAAATGGTAAAACATTTAAAGTGGATGAAGGTATCTACTGGTTAAATGATCCATATT
CATTAGACTATGAACGTAAAGACTTAAAAGAAAAATTATTAAACCATTAGTCATTTAAAACAAATTAGTT
AGTGAAGTAAACTTAAAACTGTCGCCAAAGTTGTTAAACTTTGCGGCAGTTTTTCTATTTGATTGAGTAT
GTCAATGTGTATCAATGATCATTATTTTGGTAACAGCGCTAAGATGATAAAGAAAGATGCACATGTCATA
GTTTTTGAGCTAAACATTATAAGGTGACATCCTATATTAAGACAAAAAATGTATTTAGAGAATTAATTAA
ATAAATGTTATCATTTACATAAATAAAATCACATTGTATTAAAACGATGCTTATATCTTTGGGAGGATAC
GATGAAAAAACAACAGAAAATTGATAATTGGGTACAGCTCACGAAATATGTAAACTATATCGATACGATG
ATTGAGAAAAAATTGAAGCAAGAATACAATTTGAGTGTAAAAGAATTTTATGTGTTGTATGAGATTTACA
AAGCTAAAGGGAAAAAATATAAAATTAATGATTTGATTAAAATTGTAGATTTAAGCCAAAGTGCAATGTC
ACGTTTAATCGTAAGAATAGAAAAGCCAACGAAAGCATTAGTAGTGAGACAAGAATGTCTTGAAGATCAC
CGGGCGATGTATATTTATTTAACTGAGGAAGGGCAGGACATTACTGAAAAAGCTTTGAACACGTATGAAA
GTCTAATCTCAAAAGTGAGCTTTTCTAATATTCGTAAGCTTTCTCAAATAGATAGTATAGATTAATGGTG
TATGTAAGCTATAACGATAGCTGTGTTGATAAATAAACAGCAGTATAAATATTTGGTTGAATGATAAAAC
GAGTGTTTTATAAATAAAAGGGCTAAAACATGTACGCATGTTTTAGCCCTTTTTATTCGTATTATTAAGA
TTGACGTTTTTTAGAATGCTTCACACCATATAGAAGGTAAATGAGCAACCCAATAATAAACCAGATGAGT
GTGTATAATTTTGCTTCAGCACCTAAGCCCCAGAATACAACAACGACACTGACAAACGTGATGATTGGCA
TAACAGGGTAGAATGGCATTTTAAAAGCTGGCATCGGAATATCTTTTCCTTCTCTTGGGCGTAACCCAAA
AATACCAATGGAAACAAACATAAATGCGACCAAGGTTCCTGCAGAAATTAACTGCGCAAGGAAGGCGAAT
GGGAACATAGAGCCAATGATAACTGCAATCACGGTTAAAATAATTAATGAACGATTAGGTAAATTTTTCT
TGTTTAGTTTTCCTAACCAAGAAGGTAATAAACCATCACGACCAAAGGAATATAGTAGACGTGAGCCAGC
TAACATCATTCCAATAAGGGCTGTGAACATACCAATAACAGAAATTGCTTGCACAATAGCTGCCACAACA
CCAAAACCACTTTGTCTTAAGGCCCAACCAACAGGTTCAGCATTATCAGCATAAGCTGAATAAGTAAACA
TACCTACAAGGACAAGTGATACTGCGACAAATAGAATGACAGCTATTGCTAATGACCCTAAGATACCGCG
AGGCATTGTTTTTTGTGGATTAATTGCTTCAGCCGAATTTGCTGCAATTGAATCAAAACCAATATATGCT
AAGAATATCATTGATACACCTGCATAAATACCTTGCCAACCACCAAAGGAACCTGTTTCAGTTACTTTAT
GTTCAGGTATAAATGGTACATAATTGCTTAAATCAATAGCGGTTAAACCTACTACGATAAATAGTAAAAC
AGCTAAAACTTTAATTACAACGAGTATATTTTCAATACGTGCTGCTGCCGAAACACCATATGACAAGAGA
CAAGCAGTAAGTAAAATGACCACAGCGGCAACGATATCAATGATGCCTCCATCTGTCCCTAATGTATTGG
ATAATGATTTGGGTAATTCAATCCCTAATGGTGAGACGAGACCACGTAAATTTGCCGAAAAACCAGAGGC
AACAAAGGCGACGGCTATAAAGTATTCAGCTAACAATGCCCAACCGGCAACCCAACCGAATACCTCCCCA
AATACGACATTAATCCAAGAATATGCTGAACCAGCAAACGGCATTGCCGATGACATTTCAGCATAAGCAA
AAGATACGAGACCCGCTACAACTGCAGCTAATAAGAACGAAAGTGCAACTGCTGGCCCAGTATGCTGTGC
TGCGACTACACCTGGTAATGTAAAAATAGAAGTTGAAACAATGGTACCAACACCTAAAGCAAGGAAATCT
TTTACACGTAATGTTCTATTTAAATGTGCATCCTTCACTTGATAGACGGAAGGATCTTCTCTTTTTAAAA
TCTTATTAAAAAAACCTTTCATAATGAACCTCTCCCAATGAATAATATATCGTAAAACTTAATAACTAAT
TTATGATAATGTATATCATAGCACATATATATCTAAATATTCAGAAAATTTTATAAAAATATGTGTAAAT
ATACACAAAAATACCGCTTTTATGTGAACTTTTGTTAAGCAGTGTTTAATACCAGTAGATGATTACCTAG
AAATTTTTAGAAAGGTGATAATAAAGCTAATTAACACATACTTTTAGCAGCGCATTAATATTTTCAAAAA
GTATTTTTATTTAGCCTCATTATAATAGAATGCTCTGATGAAAAATAATTTATACATCCCGAAAGTTAGG
CACATGGTCTTAACTTAAAGGATGTATTTTTATTTATATTAAAAACAGTGATTTATAGTTTTATTCAAGT
GCAAATGGTAAGCTAATATTAAATTTGAGATTGAATGAAATAGGGGGTATTTATTATGAATATACAATCA
TCATGGCTTAATTTACCAGTAAAAGATTTAAAAGCGAGTGCGACTTTCTTTGAAAATATTGGGTTTACGA
TTAAAAAGAATGAAGCTGTTTTAGACAAAATGAGAGGTATTGAAACAGCAGATCATAAAATCATTATGTT
AATTGAGCAAGGTCAATTTGAAAAAGTGGCGCAACAATCTGATATAGTTAGACATGAAGCATTGGTTTCA
GTTTCTGTAAAAGAGGCAGCAGAGGTAGATGACTTATTAAATCATGTTGAAACAGCAGGTGGAAAAGTAC
TTCAACGTGGTACAAAACATGAAGGCTTTTATGGTGGTCTATTTAGCGATATTGATGGACACTTATTTAA
TATTATCGCAATGTAATTTAAACTATAACGTAAACATTTATATACAGTATTGAAGGGAGTATCAGTATGA
TAAAAGCAATTGCGGTAGATAAAGATGGTACATTTCTTAAATCTGACCATACCTATGACAAAGCATATTT
TAATCGTTTATATCAAAAAATTGTACAGCAAAATATAAAATTTATCGTAGCTAGTGGTAATCAATATGCA
CAGTTACGCTCATTTTTTCCTGACAAGGTAGATAATATCACTTTTGTAGCAGAAAATGGCGCGGTAACTT
ATCAAAATGATGCATTGTTGACAGCACATTATTTTGACCAACAACTCATATTTGAAGTTTTAGAAATGAT
TCATCAAACGTATCATATCAGTGATGTTGTTTTAAGTGGTATACATTCAGCATATGTAAGTGATGAGAGT
AGCGACGAATTCCTAAATTTTATACGAAATTATTACTATGATATCAAAAAAGTAGCTTCATTTAATGAAA
TCACAGAGGATCACTTTGTAAAAATAGCTTTACGGATTAAAGATGAAGACTTGGTTAAGCAAGTGACTAA
CGAAATAGAACAACGTTATAAAGGGAAGATACGTGCAGTGACAAGTGGAAATGACAGTGTGGATTTAATC
TTACCTAGTGTGAATAAAGGCGTTGCGATCAAAGAATTGTTAAAAGAATGGGACATACAGCAAGACGAAT
TACTCGCGTTTGGTGATGCCAATAATGATTTAGAAATGCTCGGTTTAACCATACATAGTTATGCTATGGC
AAATTGCAGTGATGAATTAGCAGCGATTGCAAAACATCGGGCACCGTCTAACGATGAATCAGGTGTTTTA
CAAGTGATTGAACGATATCTTCAACAATAGTGCATTTAATAATAAAACTCAATTTCAGTTATACCTGCCA
ATGAATAGAGGCGAGTTATAACTGAAATTGAGTTTTTATTTGCTAATTTACAATTAATACAGGTATGTCA
ACATTACTTGCAATTTTGTGTGTAACGTTACCAAGTATATTCTTGATATCAGATTTTTCACGCGTATTAC
TCATTACGATAATGTCATATGCATTTTCCTTCACTTCAGTCAAAATCGCTTGTTTAATATAACCTGCGCT
AAATTTAACCGTGACAGTTAAATCGAGTGCTTCTAATTGTTGAATGAAAGGTGAGAGCACTTCGTTCTTC
TCGTTTGCTAAATCTTCAAAATGCTTATTATCGTAACGTACCGACGTTTCAAGTTCACTTTCTGGAATAA
CATTAAATACTGTAACTTCAGCATTTTCAACGCCATTGGTTAAATTTTCCAATTCTTTAGGGACGTTATT
GAACGAATTATCAAAGTCATAAGCTAATAATATTTTCTTATACATGATAGCGCCTCCTTTTTATTCATAT
ACCCTATTAAAAATAAAGTAATAATTTAATATTGATGATTAAGTGATTGCTTAAATAAATAGGATGACGC
TTGTTAGCATAGCGTTATTTTACATCTAAACCGATAATTTCGTTAACATTGTTGTAGCCATTTGATTTAA
GATAATGTGCTAATTGTTTATTCAATTTCTGAGTTAGTCCTGGACCTTCAAATACTAAAGCACTATAAAT
TTGAACTAGCGATGCACCTTGGCGCATCATTTTTATGACATCTTCTGCGTTGAAAATACCACCAGTTCCG
ATAATTAAAAATTGGCCATCTGTTTGTTTGTAAGCATAAGAAATGAGTTTAAGATTACGCTCGAATAGTG
GTTTGCCACTTAAACCGCCAGTTTCTTCACGATGATTTGAATGCAGTGCTTCACGTTGTTGTGTTGTGTT
GGCTAGTATAATGCCATCAAAAGTTTGCGTAATTGGTGTTAACATTGCACCAAGACCATCTAAAGATAAA
TCAGAAGTTAATTTTATGAAAATAGGAACATTAAGGCTTTCTTTATATTTATATGTCTGAATAGCTTCGC
ATAATTGCGAGAATTCATCTTTATCATGGAAGCTTTGTAAATTTTCTGTATTAGGTGAGCTGATGTTGAC
AGTAAAGAATGTGACGTCGTTTTTAAACGTATCAATCACTTTGATGTAGTCTTCATAACGCGCTTCATAA
GGTGTGGATTTATTTACACCAACATTTAAACCGACTGGAATTTGATAACGATGCTTGCGTAAATAACTTA
AAGCTTTATTCATACCTAAATTGTTAAATCCCATGCGGTTAATGAGTGCTTGATCTTCAACTAAACGATA
CATACGCGGTTTTGGATTACCTGGTTGTGGTTTAGGCGTTATACCACCAAGTTCAATTGATCCAAATCCT
GCATTTTCTAAAGCTTTAGGAACTTCACAAGATTTGTCGAAGCCGGCTGCTAAACCAATAGGATTCGCAA
AGTGAATGCCTTTGAGGTTTTGGTTTAATGAGTCGTTTTCGTAATGAAAGATTTTTTTAATTACAGGTAA
TAATTTTGGATGGTTTTGAACAAATTTAAGCGCGTCTATCGTCATTCCATGCGCTTTTTCAGGATCGAAT
TGAAATAACATTGGTTTGATGAGTTTATACATATAGTGATCGCTCCATTTATCAAATTTAATTAAAAATA
TTTATGTATCTTAAGTTCAATATGTAAAAAAGCTGAATTGAAAATGATGTCTTTAATAGACTAGCATTTT
ACGGAATATATGCCTAGACCAAATAAAAATAATTAATAGAAGTTTCACAGAAATCATTGGGTAGGTTTGT
ATGATTAAGTAGATAAGAAAAAGGAAATAACCATATATAACTTAATTTTAAGAGATTAGTGGAGGGATGA
TTCATGAATCAAGCGTGGCAATCACAATTGCCTTTAAGTCATATTAAAAATATCGTTCCTGTAAGTGGTG
GAGATGTTAATGATGCATTTCGTATTGAAACGGATCAGGAAGATTATTTTCTACTAGTACAACGTAAGAG
AAAGTCAACTTTTTTTGATGCCGAAATTGCAGGGCTCAATTTATTTGAAAAAGTCGGTATTACTGCACCG
AGAGTCATTGATAGTGGAGAAATTGAAGATGACGCTTATTTACTATTAACTTATTTAGATGAAGGCGTGT
CAGGTAGCCAAGAAGCATTAGGACAACTTGTGGCGCGTATGCATAGCGAGCAACAAGCAGATAATCAATT
TGGTTTTGATTTACCTTATGAAGGTGGCGATATTTCATTTGATAATAGTTGGACGAATAGTTGGATTACC
TTGTTTGTAGAAAAACGCTTAGATAAGCTCAAAGATAGATTGGTGCAACAAGGATTATGGGGAGACGCAG
ATGTCACTCAATATCAGGCAGTACGTCGTGTGATTGTAAATGAATTAGAAAGTCATAATAGCAAACCTTC
ATTATTACATGGCGACTTATGGGGCGGTAATTACATGTTTTTAACAGATGGTTCACCAGCGCTATTCGAT
CCTGCACCATTATATGGGGATAGAGAATTTGATATAGGCATTACTTCAGTGTTTGGAGGATTTACGCAAG
CATTTTATGACGCTTATCATAAGCACTATCCACTGAGTGAGGGAGCAGATGTGCGCTTAGAATTTTATAG
ATTGTATCTTTTAATGGTACATCTAGTTAAATTTGGTGAAATGTATGCAGGTAGTGTTGATCGTTCAATG
CAAAAAATATTAAATCAATAAAATAAGGAAGTGGGATAGAAATCAAATTTTCTAATAGAGATTTCGTATG
CCTATCTATGCAATCAAGGCAAGGATGACTCGGATAAAGGTTTGCCTGAGCTAACGTTCATACATCAATC
TCACTAGCATTTTTATGTGGCATAGCTAAGTTTCAGCTGATACATCAGAATGATTTGTGTCCATAAAAAT
GAAAACATCGTTTCTTTAAACAAGTGAGACGTTACATTTTCAATTCAGTCATCTACTGCCTAAACGAAAA
AGAGCCTGAGGCATCTAATTATGTCTCAGGCTCTTACTCATAACAATCAAGTATCTCTAGATGATTCATT
TAAATTAATCTATATCAAGTGTACCCATTTCTTCTCTTAATTGGTAAACTTTGTCTGGTGTCACGTCTTC
ACCTAAAGGATCAACTACTTTTAACGTTGAAAATGTATGGATTACTTGTCCACGTATCATTTTCAAATAT
TCTTGTCTCAAAGTTTGTTGTTCTTCTTTTTCTTCAATGCTTAACGTTTCTATTTTTTCTTTATTTGCAA
GTTCATTAATTCTGTCTAGTAATGTCATTGTTTTTTTCCTCCTGTGATAAATGAGGTGGGAAGTGTGGAA
TAATATAATCGCCGACCTCAGTTAATAGTGATTTATATGGTCTATCATTAGATGTTAAATGCAACATCAT
ATGATTTGTACCGATTTTTTCATATGATTTTAAAATGTTTAATAAAGTATTTCTACCTAAACGGTAGCCA
CCTTTAATTGGTTTAACGAGTTCATTAGGATTTAAAGATAAGTCGATAACTAATGGATGCATAAATGGTT
TGAATACATCATTGTTATGCCATTCTTTTAATAAAGCTTTTTGTTTTTGAAATGGTTGTGGATAAAACAT
AAGGCCATCCATATTTTTCTTAATCCAGGAGAGTTCCTGTCGCGAATATCCTGTAGCAAACATGGGTATA
TGATTGTGTTTTGGCAATATTTGAAGACCTGAATCTTCATATAATTCAAATATTGAATTTGATATTTTTG
GCGAATGTGATTGCCACAAATCATTCATTGCATAGATCGCATCCTGGAATTGCTTTGATAATTGCGTTTC
TTTTATCTTGAAAGCTGGAAACTCAAATGGACGATCTCCTGTTGCTAAACCTAATAAAAATCGCTCGTCT
GATATCAAGTCAAGAGAAGTTGCAGCTTTAGCTGTATGAATTGGATGACGCAATGTAGCAACAATACTAG
ATGTTCCGAGAGCGATTTTCGATGTTTTAGCGCTTAAATAAGATAAAAATACAAACGGATCGTAGTTTGT
CGTTACATTACCTAAATGTGGACTATAAAGTGGATTATCTCTCACAAAAAGGCTTGTAAATCCAAGATTT
TCAGCATACTGTGCTAAATCAACTTGATTTTCAAACGACAATGCGATGTTTTCAGAATTATCAAAAGGCA
GCATTAATCCCAAAGTTAAATGGCCTTGTTGAAAAGTCCGTTTGAAACCATTGTGTTTTTGAATTGTTGT
CACGTCTATCCCTCCTTAACTTGTATTTACAACACCTGATAACTAACTAACACGTGTTGTATAAATGCAT
TGTATACTGATTTGTTAACTAATGCAAACAACATGTTTATTCACTAAAAAAGTCAGTTGAATTTAAATGA
TATTTATTATTTTAAAAGCTAAATTTCTAAAACGATAATACAATTATTTGATTATTATCCGAAAATTCAT
TAAATTGAAATAGAAAAAATTTTGATGGAGGTTGTTTATGCTTAAAAGAAAACTACGAGGTGGTCTCATA
TTCATAATAGCTTTATTATGTACTGTGATCTCGATAAATGGAAATACATATGCAGCAACGCAAACACATC
AATCGACTGATCAGTCAGCTCAGTCTGAAGACGCTAAAGTCGGTACCAATCAAATTAAGACAAGAGTCGT
CTTACCTAATGACGATAGAACACAAATAGAAAATACAACAAATGGTCATTATCAATCTGTTGGCTATATT
AGTATTGGAGATAATATTGCGACGGGTGTTGTGATTGATAAAAATACAGTGTTAACTAATAAACACGTTG
CCAACCTTTCTGAAGGGAATATGAATTTTTCACCAGCTGCCCAAAATGAAAATACGATGCCTTATGGTAC
ATTTTCTGAAAAAGAAATTGAAGTGTACCCAGGAAATGAAGATTTAGCGCTTATACATTTAAATAAAAAT
AAAGATGAGCAATCAGTTGGAGATGTAGTTCAACCGGCGACTTTAAAAGATGCCTCAGCGGTAACAAAAG
ATATGCCGATTACCGTAACGGGTTATCCAGGAGATAAGTCCTTGGCTACAATGTGGGAGAGTAAGGGCCA
AATACTGAATACGAACACTACTGAATTTGAATATAATGCGAGTACATTCGGAGGTAATTCTGGCTCTCCT
GTATTTAACGAAAATAATGAAGTGATTGGTATACACCAAGGTGGTATTGAAGGTGAAAGTAATAGTGCCG
TAGCTATGACAGATGATGTATTGAGCTTTATTAATAAGAATAAAAGTTAATAAAAGGTACAAGCATGAAA
TCCACGACAGAGACCTAATAAGTCCTGACGTGGATTTTTATTTTAAAATCTGTTTCATTAGAAAGGGTAG
TGCACCCTCAATGTAATCATTTGCTGATAATTGACTACTATGAAACCAATGCTTAGCTGTACCGTATAAC
CCCCATGAAAGAAATCTCGCACTTGCCGCAAGAGATTCTCTTGTTTCATTTGGATGTTGTTGGACAAGCA
ATGTTAAAAAGATATCCTCTAACTCTTCTTTGACTCTTTTTTCAACAACTTGTCCATAGGCTTCGCTATT
TAATTTACATTCATTATGTGTTTCTTGAATATAACTCGTAATTGTAATGAAGCTAGAAGATAATGTCGTT
TCGTTAAGTTCTGAAGAAACATCTAATGCATCATTTAAATTTTTTAATACAGTTTCTGAGAGCGTATAAT
CCATAATGTCATATTTATCATAAAAATGAGCATAAAACGTAGCGCGATTTACCGTTGCACGTTCCGTAAT
GTCTTTAATTGTTATAGTTTGTAATTTTTTTTCTTTAGCAATTTCACGAAAGGCGTCCATCAACAACTTT
TTAGTTCTGGTTACTCTTGGGTCAACATGTGTTGTAGTCATTGACCTCATACCTCCTCTAATTTATAAAA
CGATTATGTATTCAAACAAATTATCTTGCTTTCATAACGAGATGTCAATGTGAATGATTTGAACTGCATA
TATTACAAATTAAGCAATACGTTTAAAAACCTTACTATAAAACTTTGTCCCAAAATATTTTGTGATTTGA
ATTACAGTGTCATGTTATTGTTTTCCTTAATTATGCTGTTCATGAAACTATAGATGAAAATACCTAATGT
AATTATGATGATCCCTATCATACTAACTGTGCTTGGAAGCGGTAAGTCCAAAAGGAGCATTTCACCAATT
AATGTAAAAATGATTTCAGTCGCTTGTGTCGATTCGACTGCTCCAAGTTTTGCTTGGTTATGTTTTACCA
TATTGGTTGCATAGAAAAAGAGTGTCGTAGCTATTATCCCAGAGAATACGGCTACGATAAATGTCTGTAA
AAGTTGATTAGAAGAAGGCGGACCGGACTTCAATACACCACATATAAATATAACCACCCATATAGGTAGT
GTGACGAGCGTCATACCATAAATACGTTCAAGTGTATTTAATTGATTATCCACAAGAATCATCATCTTAC
GATTACCTAAAGGATAGCAAAAGGCACCTATAATTAAAGGAAGTACCGACATGATAAAAACTTGTATTTC
AATATGAGAAACTTGAGGTATTTGGACAAGTACAACACCCAAGACCATAATGCTAGAGGTACCTACAGAG
CGCCAAGAAATACGCTCTCTTACTTTTATTTGTTGATGATTTATTTGCACATATTCATAAAATAATGGCG
CGAGGAGTAGACCACAAATGATTGTTAATTGCCATGTTGCAGAGATAAGCCAGCCGGGACTGTAATTAGC
GACAAATGTAATTGGCATATAAAAAAATACAAATCCTAGGGTACTCCAAATCATCCATGGAACAAAATGC
GTTTTAATATGATAATGTACTTTAGTTAGGTTCTTTTTAATGTATATAATTATAAAAAGTATGGGGAACA
TAAATAAAAAAGCGTAATGAAGCACTAAATAGCCAATTGCCTTCATCTTTAGCCATTGCATGATTCAAGA
TAAATGTTACAGAAAAAAATAATGCACCAAGAATACCAATTAATATTGCACGCATACGATTCACCCTTTA
ACATTGTAATTGAAAATAATTAATATTTTTAATTTAACATTTATTTAAAAATTAGCAAAGCTAGTATGTT
TGTAAATATATTTATAGGAAATAATAAGTGTAAAGCAATATGATTTCATTTGTGTTAAAAGTATTTTGAT
ACTTATCATGAAAAAAGTAGTATGATAAAAATGTGCAAATATTTCGAATAAGGGGTAGAAATAATGGCAG
ATAAATTAAAGGAGAACTCAGTAATCGGCATATACAGTTAATTGCGATTGGAGGAGCCATTGGAACCGGA
TTGTTTTTAGGTGCTGGACAATCTATTCACTTAGCTGGACCATCCATTTTACTCACCTATATTATTGTTG
GATTTGTGTTGTTTATGTTCATGAGGGCAATGGGAGAAATGTTATTGTCAAACACTGAATTTAATTCTTT
TGCGGATATCACGCATGAATATGTAGGGCCGTTAGCTGGATTTATAACGGGATGGACATATTGGTTAACA
TGGATTATTTCAGGGATGGCAGAAGTGACAGCAGTAGCTAAATATGTATCCTTTTGGTATCTAGATATTC
CAAATTGGTTAACAGCACTGGCATGTGTATTGTTACTTATGTCGTTTAATTTATTAAGTACGAAATTATT
TGGCGAATTAGAATTTTGGTTTGCAATAATCAAAGTAGTAACTATTGTGGCATTGATTATTGTGGGCATT
GTAATGATTATCATGGCTTATAAAACGCCATTTGGTCATGCTAGCGTATCAAATATCTATCGTCATGGTG
GGGTGTTCCCTAATGGTATGTCTGGTTTCTTAATGTCGTTTCAAATGGCAATCTTTTCATTTGTCGGCAT
TGAGATGATTGGTATCACAGCCGGAGAAACAAAAAATCCTCATAAGACAATTCCTCAGGCGATTAATAAT
GTGCCACTTAGGATTTTATTGTTTTACATTGGTGCGTTAGCAGTCATCATTTCTATTATACCTTGGAATG
AACTAGATCCAGAAGGCAGTCCTTTTGTGAAAGTATTTGCATTAGTGGGGATACCATTTGCTGCAGGCAT
GATTAATTTTGTTGTGTTAACAGCTGCAGCGTCAGCGTGTAATAGTGGGATATTTGCTAATAGTAGAACA
CTATTCGGATTATCAGATAGAAAACAAGCGCCACCGAAGTTTCAAGCGACAAACCGTAAAGGCGTACCTG
TTGTCGCAATTCTTGTAACGTGTGCATTATTGTTATTTGCAGTATTATTGAATTATTTTATTCCAAATGC
GACGACTGTGTTTGTGTATATCAGTACAGTTTCTACAGTATTAAATATCTTTATTTGGACAATTATTATG
ATTGCCTATGTAAGGTATACCAAAGCACGTCCGGACTTACATAAACAAAGTAGATATAAAATGCCAGGTG
GAAAAATTATGTCGATTTGTATTATTGCATTTTTCGTATTTATTTTCGGGGTATTATTTGTTAACCCAGA
AACACGTATTGGGGTTATTTTAGCACCTTTATGGTTGATTGTACTTGCTTTAATGTATAGACAATACAAA
AAGCATACAGTTGAGTAATGCGTGCTTTTAACATGAATACGCATAGGTTGTGAATTTTTATATTGGAGTG
ATTAAAATGAGTAAAAAAATAATTATGGATTGTGACCCGGGTCATGATGATGCAATCGCATTAATTTTAG
CAGGAGCACAAAACAGTCCATTAGATATATTAGCTGTGACAACGGTAGCAGGGAATCAATCGGTAGAAAA
AAATACCAAAAATGCTTTAAATGTATTAGAAGTGATGGGAAGAGATGATATTAGTGTCTCTGTTGGTGCT
ACGCGTCCACTTATTAAGCCAGCATCCTTTGCTTCACAAATACACGGCGATAGTGGGTTAGATGGTCCGA
AACTGCCTGAAGTCCCAGCACTAAAACCAACGCAAAAACAAGCAGTCGATGTTATTATCGAAACATTGAA
GCAAAGCAAGGAACCAGTCACGCTTGTTGCAACGGGTCCATTAACCAACATTGCTACGGCGCTGATTAAG
GAACCAAATATCACACAACATATTGAATCTATTACAATTATGGGCGGTGGCACCTTCGGGAACTGGACTC
CTACTGCAGAATTTAATATTTGGGTTGATGCAGAAGCGGCTAAGCGCGTCTTTGAATGTGGTGTGTGTAT
CAATGTGTTTGGTTTAGATGTGACGCATCAAGTATTAGCCACAGATCATGTTATCGATAGATTTAAACAG
ATTAAGAATCCAATTGCAAACTTTGTTGTAGAACTTCTAGAATTTTTCAAATCTACGTATAAAACGCACT
TTGACATGGATGGTGGTCCAATACATGATGCTTGTACGATACTTTATTTGATGCAACCTGATTTATTTAC
AATGCAACATACACATATCGATATAGAGCACCAGAGTCCATTGACATATGGCACGATGTCAGTAGATTTA
AATGATATTATGAATAAAGAGAAAAATGCCTATTTTGCTACAGCGGTCGATGTAGCGAGTGCATGGACAT
TAATGGAAAATATGTTAGCAAGTTATGAGAAGCATACACATTAACAAGCAGGCATTTATAAGCGGGAGTG
GTACAGAAATCTGATTTTACTATAAAGATTTCATAGTGCTGCTCCTTTTTGCTACAACTAAAGTATGAGC
GCTAATTCAAGCGAATTATTAGAGATTTATCACTATAAAAAGTATACTAAAAAGCCAATACTTAAAATGA
TTAAAAGGTGAATCGAATAGTGAAAAATGTAATGAAATGGATTGTCTTACTAATAATTATTATTGTTCCA
CTAACGTGGTTAATACTGAATATAAATGATATAAAAGAAAATATGAATGAAACATTTACTACACAAAATC
AGGACGCAGACCAAGGTGAAAGTGAAGATTCTTTTAGTAAATTTTTCGATGGCAGTAGGGAAACAGAAAA
TTTTGGGGAATATGAATTTAGTGAATTTGATGGTAAACACTACGGCATCGATTATCATTTGCCTGAAGAT
ACGCCAATCAAAGCGGCTGCTGATGGCAAAGTGACGCGAACATTCGATGATGATTTAGGTGGTAAAGTAA
TTCAGATAGCCGAGTCAAATGGTGAATATCATCAGTGGTATATGCATCTTAATGAATTTAAAGTGGAAGT
AGGAGATGACGTTAAAGCAGGTGATACGATTGCACTGTCAGGTAATACCGGTGAACAAACGACTGGCGCA
CACTTGCATTTTCAACGTATGGAAGGTGGCGTTGGTAACGATTATGCGATAGACCCTAAAGATTATGTTG
AAGATTTGCCAAATGGAGAAGAAAGTTTATTTGAAGTAGAGTAAATCGCTATATTAAATAAAAGAGATTC
TAGAAGTTAGAGTTTTTCATACTATTAATACCAAACAACACAAGAAGTAATGAAAAATGGGGTTTATGAA
AAAATAATAGCTTTTGAGATAACGTGAATAGGGCGAGACGATGAATTCAAATGATAATGTTTGATTTCAT
TGCCTCGCCCTAATTTTTATGGTCTTTTGGTATATCATAGATAGAATCGTATTGTAATAAATCTTGATGA
ATTGCTTCCCATAAATAGAATGCACCAATTGAAGCACAACCCTGCCATTGTTCCTTACAGATAGTGAGTT
GTTTCTTTCTTTCGGCTTTGGTTGTTTGATATAACCATTGAGCAGCACGTTGCAATCCAACATCGTATAT
AGGTAATATATTTTTGCGCTGTAATGTAAATAGAAGAAAAACTTCGGCAGTCCATCTACCAATCCCTTTA
ATTTGAGTCAGTGCGTTAATAACGCTATTATCGTCCATTTTGTAGAGTTGTTCAAAATTCAATTGTCCAT
TGCGCACTGCAAATAGTACATTTTGGATATAGTTTATTTTTGATTGAGATAAACCTAACGCTTTCATTTC
GGATTCTCTTAGTTGTGATAATTGATTTACCGTCCAGTGATCGTCAATGGCGATGGATAATTTTTGGAAA
ATAGATTGCGCTACAGCTACTGTAATTTGCTGTCCGATGATAGACCGGATAAGGGATTTTAACGGGTCTG
CGCGCGTCTGAATCTGTAAATCTCCTATCTGGTTAATTAACTGCGCAAGTGTGGCATCTTGTTTAATTAG
CGTTTGTACGCATGCATCTTGAACGGAAATTTGCCATGTATTCATAAATTACCTCTTAATTTAATAAGTC
TTGAAGCACAACTGCTTGATTGTGCTGTTCATCTTTTGCTGCAAATAATAAGATGACGTCATTCTCAGTA
TTAGAAATGATAGATTTTAATTTTTCAAAGGCTTCTTTTTGTGATTCATTGTCACGTAATTCTTTGGCAT
ATTTTTCTTTAAAAGCAGCATATAATTTGGGATCGTGATTGAACCATTTTCTTAATTCGGTAGTTGGCGC
TAGCTCTTTTAACCAAAAATCTAAATTTGCGTCTTCTTTTGATATGCCTCTAGGCCAAACACGATCTACA
AGTATACGCGTACCTTCGCTCTGATTATTTTCATAAATGCGTTGTATTTCAATTGTCATGCTACTGCCTC
CCTGAAAATCATTTAGTATCAATCATATTATTACCGTTAAATGAAATTTGAAAACATAGTTATATTATAG
AAGGAACAGGAATGGGTATATAAATAAAAAGGGAAATAGGAGTGATGTTAATGTCTAAATTTGATCATAT
TCAACCACCTGACCATTTTCGATATAAAGAGGGTGAAGTGTTAATAAAAAATTATTATGAATTTACATGT
GATAATAGAATTTATTTTACTCAAACTGTGCATAAAGATTTAGAAAACCAAACATATAAGTTCAATATAG
AAATATTATCTAGCATTGATGCATATGGTCTAGCTATGGATTTTAATGAAGTAGATAAACTGTATGAAAG
AGAAATAGCGCCTTATATTGATGGTCAACTTGTGAATGAAACATTGCCAGAGATGAATACAACAGCAGAA
AATATTGCGATTTGGATTTGGCATCAATTTAATAAACACTTACCTGAAAATAATTCATTACAAAAGCTAG
AATTTTTTGAAACGGATACACAGGGGTTAGTGTTAACAACAGAATTAATGGATAAATAAAAATGACGATA
TAAAAAGTGTGAGTAGAACAGAAATCAAAATTTCTAATAGAGATTTCTTAGTTCTACCTATGCAATTAAG
GCAAGGATGATTAAGTTAAAGCTCATGGATAAGTCTTACTAGCATTTTTATGTGGCATATCTAAGTTTTG
GCTTATGTATCAGTACGACACGTTTCCATAAAAATGAAAAAATTAGTTTCTTTAAATACGAGAGGATTTA
CATTTTCAATTCAACTATCTGCTAATGCCTAAATGTAAGCGAGTTTAGGACCACTATTTATGTCCTAGAC
TCGCTAGTTTGATATATATCGTTTTAGAAAACACTTAAAATTAGCTTGATATAGGATGCGATTTTTAGAA
AGTCGAGTTCCTCCAATGTTTTGTGTTTGCTACTAAATGAAATCACCCCTGTGATGAATTTAGTAAAAGT
GAAAAATAATACAAAATAAATATTCTGAAAATTAAGAAAATATGATATGGTAGTATTCTATTTCAGCTTA
GGGGGGAACTTCTATGATTAAAGTAAGTCCAAAACAATTTCTATATAATGTTCTGTCAGGTGTAGCAATT
GCTATTGTTGCAGGTTTAATTCCTAATGCGATCTTGGGAGAATTATTTAAACTTTTTGCACCAAAATCTT
CAGTATTTACAACTTTATTGCAAGTTGTGGAAAGTATTCAATTTACAGTTCCTTTATTAGTAGGTGCTTT
AATTGCCATGCGTTTCAAACTAAGCCCATTAGCAACTGCAGTCGTAGCTAGCTCTGCATTTGTAGGAAGC
GGCGCAGCACAATTCAAAGATGGCGTGTGGTTATTAGTTGGAGTTGGAGATTTAATTAATACAATGCTTA
CTGCAGCGATTGCAGTATTTTTAATATTATTAGTAGGAGAAAAATTTGGCAGTCTGACATTAATTATTTT
ACCTACCATTGTGGGGGTCATCGCAAGTGTAATTGGTGTATTTACCTTACCATATATCCAAATGATTACA
ACAGGTATTGGGAACTTAGTAAATTCTTTTACTGAGTTGCAGCCAGTCCTTATGTCAATGCTCATTGCAT
TAGTGTTTAGCTTTATTATTATTTCACCAATTTCCACAGTTGCGACTGCTTTAGCTATTGGTATCAATGG
CTTAGCTGCAGGTTCAGCTTCACTAGGTATTGTTGCGTGTGAAGGTGCATTAGTAGCAGGCACACTTAAA
ATAAATAGAGCGGGTGTACCACTTACGATATTCTTAGGTGGCGTCAAAATGATGATTCCGAATATGGTCA
GACATCCTATTATATTGTTACCTATTTTTACCAATGCGCTTATTACAGGTTTAGTTGGTGGGTTAATTGG
TATTGGAGGTACAAAGGAATCAGCTGGTTTTGGTATTATCGGACTAGTTGGACCGATCAGTGCTTTTAGA
TTTATGGAACATTCAATAATATTGAATTTAGTTTTTGTGTTTATTGCATTTTTTGTCGTACCATTTGTTA
TGGGGTATTTAATTAATACGTTATATATGAAGATATTGAAAATATATGATAGAGAAATCTTCAAGTTCTT
AGCGTAAGGTTACACAATTTGCTTAAAATGTGTGTCATATTTTGTAATAAAGCATAAGGTTGTCGTTACA
TAAAAAAATATAAAATGATTAAAAAAGGCCACCCATCAGTGGTCTTTTTTTAATTTAAACAAAAAAATTT
GCAAGTTTTACTCCAAAATATAATTTTTTTGTCTTTTTGTTATTTTACAGTTATGTAACAAAAGTGTGAT
TTGTAATATTTCAGAATATATGATTTTCTTAAATGTAAATTTATTTAATCGCTTTATATCATATACTCAT
ATAATATCCTTTTATCTATCAATAGTTATTTAGCATTACAAAATAAAACAAATATGTCGTAATGTTACAA
AGTGGAATTTGATTTGTAACGTTTTGTTAAGTAAGTGTAATATAACTGAACGAAATTTATGGTATATTAT
TTGTGGCGAAAAGATAAGACATTAAATTTAAAAGATTTCAGCACATACGATAAATAATTTAACGAAAATA
TAATTTAACTTAAAAAGAAATTAATTGGAGGATTTTTTTATTATGAAGAAAACAATTTTAGCATCATCAT
TAGCAGTAGCATTAGGTGTAACAGGATATGCAGCAACAGCTGATCACAATCAAGCGCATGCATCAGAAGA
AAATATCGACCAAGCGCATTTAGCTGACTTAGCTCAAAACAACCCAGAGCAATTAAATGAAAAACCATTA
CACGCTGGTGCGTATAACTATGATTTCGTATTAGGTGGAAACGAATATACTTTCACTTCTGATGGCCAAA
CTTGGTCATGGAATTATACAACTGCAGGTGCTCAAAGTGCATCTTCTAACACTATCCAAGATGTAACTGC
TCAAGCAACTACACACACTAACGAAACTTCAGCTAACGAAGTTCGTACACAACAACAATCAAGTAACACT
GAAGTAGCAGCTGTTGAAGCGCCTAAAGCTTCATCTAACACAAACGTTCAAACTGCACAAACAAGTACTT
CAACTAAATCAACAACTACAACAACTACAACATCAACATCAAGTATTGATGCAATTGCTAATCAAATGGC
AGAACGTACTGGTGTATCAGCTTCACAATGGAAAGGTGTTATCCAACGTGAAAGTGGCGGTAACGCAAAT
GCTGTTAATGCTTCATCAGGTGCATACGGATTATTCCAATTATTAGGCCATGGTGAACATGCAGGTATGT
CAGTTCAAGATCAAATGGATAAAGCTGTTGAAGTTTATAATAACCAAGGTGCTGGAGCATGGGTTGCTTG
GTAAGATTTAATTATATAGACAAAGAGTGACTCTTTAGAGTCGCTCTTTTTTTGCATTGACATGTTTGAA
TATTCTGATAAAATTAATAGTAATTTAAAAGCAAAACTTATCCAGAGAAGTTGAGGGAATTGGCCCTGTG
AAGCTTCAGCAACAGACTTTGTAAAGAAGTACTGTGCTTCGTCCAACAAGTAATACTACTTGAAAGATAG
GTGACATGTAAACTATATGCCACTTTCGTAGGTATATAGTTTTTTTATTAGGAGGACTTTGATGGTGATT
TCGGATAGATTAGCACAAGTACCAGATAGTTATTTTGCAAAAACGATGGGGCAGCCTGTTGAACATGGGC
CGTTACCTTTAATTAATATGGCGGTAGGTATACCAGATGGAGAAACACCAACAGGGATTATTGATTGTTT
TACAGATGCATTGCGAGAGCCTAATAATCAAAAGTATGTAGCATTTCATGGTAAAGAGACTTTTAAACAA
GCGATTGTAGATTTTTATCAAAGGCAATATGATGTCGTGTTAGATAAAGACGATGAAGTCTGTATTTTGT
ACGGAACTAAAAATGGTTTGGTAGCTTTACCATCTTGTATTGTTAATCCTGGTGAAAATGTACTACTACC
AGATCCAGGTTATACAGATTATAAGGCGGGTGTCTTATTAGCTGATGCACATCCACAACCGCTCGTATTA
GAACCACCATATTACTTGCCTCAATGGGATAAAGTGGATAGGGATATATTGAAAAATACGCGATTAGTCT
ATTTAACGTATCCAAATAATCCTACTGGATCAGTAGCTACACAAGCTGTATTTGATGAGGCTGTAGCGCA
ATTTAAAGGTACAAAGACTAAAATAGTTCATGATTTTGCGTACAGTGCATTTGGGTTTGATCATAAAAAT
CCGAGTATTTTACAAACAGAAGGTGCAAAAGATTTAGCGATTGAAGTATTTTCATTATCTAAAGGATATA
ATATGTCCGGTTTTAGAGTTGGATTTGCAGTAGGCAATAAAGATATGATTCAAGCGTTGAAAAAATATCA
CACACACACGCATGCGGGTATGTTTGGTGCGTTACAAGATGCAGCGACCTATGCATTGAATCACTATGAT
GATTTCTTGGACGAACAAAGTAATATTTTCAAACAACGTAGGGATACTTTTGAAGCGAAGTTAAAGGAAG
AAAATATTCCATTTGAACCGATGAAAGGTGGTATATTCTTGTGGCTAAAAACGCCGCCAAATTTTGATGG
GGAATCATTTGTTGACTATTTATTACAAGAGCAATCCATACTTGTTGCACCGGGTATTCCGTTTGGTGAA
CATGGTAAAAACTATGTGCGTATATCATTAGCGCTTGATGATGAGCAATTGAAAGTAGCTGCCGAGAGAA
TCCAATCTCTGAGACATCTGTATGAATAACATTAATTTTAAAGGGGATGCTAACATGACGCGTATAAAAC
TTTTTGGCGTTAGAAATGAGGATAAAGCTTTCATTGAAGCTTGGTCTAATAAGCATAAAGTAGAAGTCGA
TTTAGATGAAGATTTATTAACATGTGAAACTGTCTCACGTGTAAAAGGATTTGATGGTGTGTCTATTTCG
CAACAAATACCATTGGACGAAACCATTTATAAGCAATTACATGATTTTGGGATTAAACAAATTGCTCAAC
GTAGTGCTGGCTTTGATATTTATGATTTTGAATTGGCGGAAAAATATAATTTGATTATTAGTAATGTACC
TTCTTATTCACCACATTCAATTGCGGAATATACTGTGTCACAAGCACTCAATCTAGTTCGTAATTATAAT
GACATTCAACAAAAAACTGCTGAATATGATTTTAGGTGGCAACCGGATATATTATCACGTTCTATTAGAG
ACTTGAAAGTTGCTGTCATTGGAACAGGTCGCATTGGTTCAATTGTTGCTAAGATATTTGCGCAAGGATT
TGACGCTGAAGTAACGGCTTATGACATTGCACCTAATGATGATTATAGAAGCTTTTTAACTTATGCAAGT
ACCATCAATGAAGCAATCCAAAATGCAGATATCGTAACAGTACATATTCCAGCTAGTAAGGAAAATGATT
ATTTGTTTGATGAAACTTTATTCAATGAATTTAAACCAGGTTCTGTATTTATTAATTGTGCTCGAGGTAC
AATTGTGAAAACAAGTGCATTAATCGATGCTTTAGATCGAGGTTTGATAAAAGGTGCAGCATTAGATACG
TATGAAGGTGAAAAAGGCTTGTTCCCTAGTGATCAACGTCATACAGCATTTAATGATGATATGTTAAAGC
AATTGATTGAACGACCAGATGTCATTGTTTCACCACACATTGCATTTTATACAGATGCCGCTGTCGAAAA
TTTAATTGTTGATGCATTAGATGCAACGATGGAAGTCATAAAAACAGGTGACACGCGTTTAAGAGTAAAT
TAAATATATAAAAGAAGGGGCGCTTAAATGACTAAGCGTCCCTTCTTTTATATTTATTTAACATCGTAAC
CTTGGTCTTCTATTGCGTCTTTCATTTGAGGCATTGTAACTTTGTCATCGTCAAAATCTACTTTAACATT
ACCGGCTTCTAGACTAACGTCAGCTGTTGATACACCATCAAGCTCAGTTAATGCAGTTTCTACAGCATGT
TTGCAATGGTCACAGCTCATGCCTTCTACTTGAATTGTTTCTGTAGCCATATAAATCACCTCCTCATAAA
GTCGTATGATTGTATTATATATCATTTATAATTTCATACGTTTTAATCTTAACGCATTTGTTACTACACT
AACAGAACTTAGAGCCATGGCTGCACCAGCAATCCATGGTGCGAGCAAACCAAGTGCGGCGATAGGTATA
CCTGCAACATTATAACCAAATGCCCAGAATAAGTTTTGGCGAATATTGCGTATGGTTGCTTTACTTGCCT
TAATGGCTTTAGGTATTAATAATAAGTCACCGCCTAGAATTGTAACATCTGCGGCTTCAATAGCGACTTC
TGTGCCAGTACCAATAGCAATACCAATATCGGCTTGTACGAGTGCTGGTGCATCGTTAACGCCGTCACCC
ACCATCGCAATGGTTTTATCTTGGGTTTGGAGTGATTTGATTTTTGCTGCTTTTTCTTCTGGTAATACTT
GGGCAATGATTGTATCGATACCAACTTCATTGGCAATAGCTTGTGCTGTACGTTCATTGTCACCGGTTAA
CATGACGACTTTAATATTGAGATCATGTAATTGTTTAATTGCAGTAGCAGTTGAGTCTTTGACTGTATCT
GCAACGGCAACCATCCCTCTATATTCTTGATTGATTGCAATTAACATTGCTGTTTTACCAGATTTTTCAA
ATTGAGTCATGATGTCTTCTGAATCTTTTATATCGACATTTTCGTCGTTCATAAATTGACGGTTACCAAC
AATTAAATTTTTGCCAGATATATTTGCTTTAATACCGCGCCCAGGTACCGCTTCGAAATCAGTTGTATCT
AATAATTTAATATTCATCGTTTGGGCATAATTTACAATGGCATCTGCTAAAGGATGTTCTGAACCTTTTT
CTGCGCTAGCTAATAATTGCAAAGCTTCTTCATCACCATCAAAGTCAGTGACTACTGGTTTCCCATTGGT
TATCGTACCTGTTTTATCAAGTACGACGGTATCGATTTGATGGGTACGTTCAATGTGTTCGCCACCTTTA
AATAAAATACCGTTTTCTGCAGCTTTTCCAGTTCCTACCATGATTGATGTAGGTGTTGCTAAACCAAGTG
CACAAGGACACGCAATGACGAGTACTGCAATTGCGGCAACTAATGCGGGTTCAAATTGACCTTGTTGAAC
GAATGCAATCCATATAATAAAAGTGAGTACTGCGATACCAACGACGATAGGTACAAAGTAACCTGAAATA
ACATCGGCTAGACGTTGTATCGGTGCTTTCGAACCTTGTGCTTCTTCAACAACTTTAATAATAGACGCGA
GGGCAGTATCTTTTCCTACCTTCGTAGCTTTAACAGTGATAGAACCATTTTTATTCATAGTTGAACCGAT
AACGTTATCATCTTGCACTTTTTCAACTGGCATGGATTCACCAGTTAGCATCGATTCATCAATAGACGTT
TTTCCTTTAATGATTTTACCGTCTACAGGTATTTTTTCACCAGGTTTAATAATTAAATAATCGCCTTCAA
CCACATCGTTTAGCGGTATCATCTGTTCTTTATTGTCCCGCAAAACGCGCGCTTCTTTGGCTTGAAGATT
CAATAATTCACTTAATGCATTTGTCGTTTGTGTTTTTGCACGAGTTTCTAAATATTTACCAAATAAAATA
AGTGTAATTAATACGGCACTTGTTTCGAAATATAAATGAGGCATCACATTAGCATTAAATAGCCATTTGA
CCATTTCGTATAAACTGTAGAAATAGGCGGCACTTGTACCTAATGCAACGAGTACGTCCATATTTGCTGA
GCCATTTCTTAAGTTTTTGTAAGCTCCAACATAAAATTGCCATCCGATAATAAATTGAACCGGTGTTGCC
AATATAAATTGGAACCAAGGATTCATAAAAATAGATGGAATTTGTATACCGAAAAGATGTACAAGCATTG
TTAGCAAGAGTGGCGCGGCCAACACTGCAGAAATGATTAATTTAACTAATTTGCTTCTTAATTCTAATTC
TTTTTGTGAACTTTTTTCGGCCACCTCTTTTTTGGGTTGTGCATCGTAACCTATTTTTTGTATTTTTTTA
ATTAATGCATCAACAGACGTTGCACTAGGATTATAGGAAATCGTAGCATTTTCAGTTGTTAAATTGACTG
TTGCTTGATCTACACCATCTGTACGATTCAATACTTTTTCAATTCGGTTAGAACATGCTGCACACGTCAT
GCCAATAACATCTAACTCAGCTGTTTCATTTAACACACCATAACCTGTTTTTTCTATGGTTTTTGTTAAA
TCATCTGCGGATGTTGATTCTGGGTTGTAAGATATTGTAGCTTTTTCAGTTGTAACATTCACATTTGCTT
CTACATCATCTAATTTATTTAAGTTTTTCTCAATGCGATTGGCACAGGCAGCACATGTCATTCCAGTAAT
GCCAATGGTCGTCTTTTTCTGTTCAGTCATATGCTGTGACCTCCTTATAGTTAAAATAAAATGGCTGGAT
ATATACGATTAAGTCATTTGTTTTATATTTATAATATACCCCTAGTAGGTATACAAGTCAAACACAATGT
TTAAAAAAAGACTGAAGCATCGTATGCCAATTAAGGTATATCATGCTTCAGTCTTGGAAAATATTTATAA
AAGATGTTGTTGATTCACTTTACTTAATTCATTTACGATTTTACGGCTATCTTTATTTAGATACTGAACG
TAAATTGTATTGTTTTTTTTATGATAATTATCTATTAAAGTATCTATGGCATTTACTGCAGAATCATCCC
ATAAATGTGCATCTTTAAAATTTAAGTAAATTGTTTTATGTCTTAATTCTAAATCAAGTTGGTTCATTAA
TGAATCAATAGATACGAAGAAAATTTGTCCAGTAATATAATAATGAATGGTGTCGTCCTCTTCTTCGTAG
GTAACAACCACGTTTGAAATCTTTGTTGCAAAACAAAGTGCACTCACAACGACACCGACGATAACACCTA
GAGCTAGGTTATTAGAGATTAGCACAATCGCAACTGTTAAAATCATGACAAATGCATCAGTGCGAGGTGC
TTTTTTAATAAATTTAAAAGATCTCCAATCAAATGTACCAATTGAAACCATAACCATAATTGCAGCGAGA
ATAGGCATTGGAATTTGAACAACCCAGTCGCCAAAGATGATAATCAAAATGATTAAAAATATACCGGCAG
TAAAAGTAGATAATCTTGTCGTTGCACCTGATCGAACATTAATGACAGATTGACCAATCATCGCACAACC
ACCCATTGCGCCAAAGAAACCAGTTACTACATTAGCAATACCTTGGCCACGTGATTCTTGATTTTTACTA
CTATATGTATCTGTTGCTTGATCCACAATTCTAGCAGTCAATAAACTTTCTACCAGACCGACAATCGCCA
TAGATAATGAGTATGGAAAAATGATTTGTAATGTCTGTAAGTTGAATGGTACATCCGGAATAAAGAATTG
TGGCAATGAACGATTAATTGCACCTAAATCACCCACAGTCTCAACTTTTGCACCGGTAATTAAATACGTT
ATGGTTAGTAGTATAATTGCAACAAGTGGTGCGGGTACTTTATTAAATACGCGTGGTAGCAAGTAAATAA
TAAGTAGGGTAGAGATAACAAATAAATAAGTTGGGATAGAAATACCAAAGATATGTTTGATTTGGGTCAT
GAAAATCATAATAGCTAGTGCATTAACGAATCCAATCATGACAGAATTTGGAATGAATTTCATTAATCTT
CCTATTTTTAAAATACCGAAAATGATTTGTATGATACCCATTAGTATTGTCGCAGCAAGCAAATATTGGA
CGCCATGATCTTTGACTAAAGGAACAATTACTAATGCGACAGAACCGGTAGCAGCAGATATCATAGCTGG
TCTGCCCCCTACAAAGGAAATGACCACTGCTATAATAAATGAAGAATATAAACCGACCATGGGATCCACA
CCAGCAATAATTGAGAACGAAATGGCCTCTGGAATGAGCGCTAATGCAACAACAATACCAGCTAAAACAT
TGGTGCCTGGTGCAGTTAGCCATTCACTTTTTAATTTATTTAACATCTCTTGTACTCCTTATTTAAAATT
GAACTTAGCTATTATATCATAAGATATAATTGAGCATTTTAAGATTTGAATAAAATACTTTTTATATATG
TGACAGGTTTGTCATTTAAATGGAAATATTTGTTAGTTGAAACAAACGAAAAAAGAATTGAGATTCGTTA
AGCTATGACTATACAGTAATTAAGGAGTGAGCGGCTTGTCTATATTGAAAGTAGAAGGACTAACGAAAAG
TTACGGAAACAGACATCGTCAACAAGAAGTATTAAAAGGGATTGAATTCTCAATAGAAAAAGGTGAATTT
GTTTCTATTATGGGACCGTCTGGATCAGGAAAGACAACTTTGTTAAATGTATTGAGTTCTATTGATTATA
TTACCAGTGGAACAGTTGAAATCAATGGTCACAAATTGAATGAAATGAGTAATAAAGCATTGGCAGACTT
TAGAAAAAAAGAAGTCGGTTTTATTTTCCAAAATTATAGTGTCTTAAATACACTGACAGTTAAAGAAAAT
ATTATGTTGCCTCTATCAATTCAAAAAATGTCAAAAGAAGAAAAAGAAAAAAATTATAAAGAAGTGACAG
AAGCATTAGGTATTCAAGAACTTGGAGATAAATATCCTAATGAAATTTCTGGTGGTCAACAACAACGTAC
TGCTGCAGCGCGTGCATCAGTCCATAAACCAGCAATTATCTTCGCGGATGAACCTACAGGGGCGTTAGAC
TCTAAAAGTGCGCAAGACTTATTGCATAGACTTGAAGATCTTAATAAAAACATGAATGCGACAATCGTTA
TGGTGACACATGACCCTGTTGCAGCGAGTTACTCAAATAGAGTAATCATGCTGAAAGATGGCAATATTCA
TTCAGAGGTCTACCAAGGTGAAGATACGAATCAAGCATTTTATAAAAATATCATTCATATGCAAACAGCC
TTAGGTGGTGTGGCACATGAGCTTTAATCAAATTGTTCTTAAAAATTTAAGACAAAATTTACGTCACTAT
GCGATGTATATATTTTCGCTCATTGTGAGTATTGTATTATATTTTAGCTTTGTTACATTAAAATATACAG
ATAGTATCAATAACGCGAATTCTATAGGCATCATTAAAAAAGGCTCTGTCGTTGGTTCATATTTTTTATT
CGTTATTATTATCGTCTTTTTAATGTACGCAAATCAGTTATTTGTTAAAAGACGTACACGTGAATTTGCA
TTATACCAACTCATTGGGCTTACGAGATCTAATATTTTACGCATGATTTTGATTGAACAAATCGCTATGT
TCTTAGTGACAAGTGTAATCGGTATTATCGTAGGTGTTTTTGGATCGAAAATTCTACTGATGATTGTACT
TAAAATATTGGATATTAGTACAAGCGTATCATTAACATTCCAATTTCCAGCAGTTACACAAACTGTATTA
CTCGTTATTGTAGCAATGTGCTTAATTATGATACAAAGTTTTATCTTTTTACGAAAACGCAGTATTTTAT
CAATGATGAACGATAGTTCAAAATCAGAAGCAACTAAAAATAATATTTCAATTGCTGAAGTCATATCTGG
TATTTTGGGTATCGCTATGATTATCTTTGGTTACTATATGTCTACAGAAATGTTTGGTAAATTTGCAAGT
GGTATGATGTTCACACCATTTATCATTCTGTTCTTAACAGTTGTAGGCGCATATCTATTCTTCAGAAGTT
CAGTATCAGTTATTTTTAAAACAATCAAAAATGCTAAACATGGTAAAGTGTCCATTACAGATGTTGTATT
TACTTCTTCAATTATGCATAGAATGAAAAAGAATGCGTTATCTTTAACAATTATTGCCACAATATCTGCA
GTGACAGTGACAGTATTATGCTTTGGTGCAATTAGCAAAGCAACGATTGATGACAATGTGAAGTTGAGTT
CTCCACAAGATTTTAATTTCACAGAACAAAAACAAGCAGAAGCGTTCGAAAATAAATTAGATGAGGCGCA
TATTGGTTACGATGAACAATATAAAGAATTAGAGAGAGTGAAAGTGACGAAGGATAGCTTTTTCAAGGAA
AGTGGAGGCACTGGCAATATGATGCCAACTGAAATGTTTATTACGAGTAATCAATATTTTAAAGATAAAG
ACATTACTGGAAACAAAGCTAAGATAACTAATTTAGCAGCTGCAGGTGGATTTGCACAACATAATGATCA
AGGTATTATTAAACTGAAAAGTAAACCGGATCAATCAATTAAGGTTATAGACAGTAATGAAGATGTCCAT
TTCAGTAGTGAAGTGAGCTATGCTGGACCGGTACTTATTGTTAGTGAAGATAAATATAATCAATTGAAAC
AAAGTGCTGTAGAAACCAAACATCAATATGGATATAATTTGGAAAAACAAAGTGATTGGAAAGCGGCAAA
TAAAATTGCTAAATCCATTAATCCAGACATACAATCTCAAAAAACACAGCGACAAGATATGAATGATTCT
GTAGGAATTCTACTATTTGTTACTGCATTTTTAGGATTAGCATTTTTAGTGGCGGCAGGATGTATCATTT
ATATCAAACAAATGGATGAAACCGAAGATGAAATTCCTAACTTCCGTATTCTACGTAAGATTGGTTATAC
ACATCAAGATATGCTGAAAGGGCTTGGACTTAAAGTGATATTCAACTTTGGTCTACCACTCATTGTTTCA
TTATTACATGCTTACTTTGCAGCAAAAGCCTTTATGTTTCTTATGGGTGGTTCAACGATGACTCCTATTT
ATATCGTCATGATTGCCTATTCAATTGTTTATGGTATTTTTGCAGTAATGGCTTTTGTACATTCAAGCCG
TATCGTCAGACATTCAATTTAAATATAATAGCATTGGTTTTTATTTAGAACACTGTAGCGTATATCGTTA
CAGTGTTTTTTGTATAACGCACATAGTCTGTCTAGAATTTATGTTGTGCCATTCATGTTTGTCATAAGAA
TAAAGTGGTATCTATAAATGGATAGAGATTATAACAGAGAGGTGTATAGTTAATGAATTTATTAGAATTT
CATAAGCAAATAAAAGGATACACACAAGATAGACAGCCAGGTATACAGAAAGATATGAACCCACAACCAA
TAACGGAAATGGAAAGTTATAAAAGTGGTGGCAAGTTAAAAGGTAAAGTTGCATTAATAACGGGTGGTGA
CTCTGGTATAGGACGTGCTATCGCAGTGCTTTATGCAAAAGAGGGTGCTAATGTAGCGATTGGATACTAT
GATGAGCATGAAGATGCTGAAGCGGTCGTTGAACAAATATCATCTTTAGGTGTTACTGCAAAAGCGTACG
CCCATGATTTAAAAAAAGTCGAAGATTCACAAAAATTAATTGAAAAGGTCGTTGCTGATTTCGGAGAATT
GAATATTTTAGTAAACAACGGTGGTGTTCAATTTCCACAAGATCATTTTGAAGATATCGCACCTGAACAA
ATCAAAGAAACTTTTGAAACAAATATATTTGGAATGATGTTTTTATCTCAAGCAGCGGTACCACATTTAA
AAGAAGGTGACGCAATCATTAACACGACGAGTGTTACAGCTTATAGAGGATCTGCACACCTAATTGATTA
TTCAGCTACTAAAGGGGCAATTGTTGCATTTACGCGTTCACTAGCGACAACTTTAATGAGCAAAGGCATA
CGAGTCAATGCTGTGGCACCAGGTCCTATTTATACACCACTGATACCAGCTACATTTTCTGAAGATAAAG
TGGAAAATCAAGGTGGAGAAACACCAATGGAAAGAAGAGGACAGCCAGCAGAACTTGCGCCTTCTTATGT
ATTTTTAGCTTCCTATGCGGATAGTTCGTATATCACTGGCCAAGTGATTCATGTTAATGGTGGAGATTAT
ATTACTTCATAAATATAGAAATGGAAAAAATAAGACAATGAGTCTGGGACAAACATAAATGTTTCAGACT
CTTTTTCATTTTCTAGTCATCGTTCGCAGGATGGGACTAAAAAATCTATATTAGAAAATCTGATTTCTGA
CTCATTTTGATTGCTTAATGTTATTGGAAACTTATATTTAATTGATAAAACTGGGGAGAAGTACCTTTTG
TTAAAGTTAAATATTTTATTGGAAATATTATTTTTAATCATTTTAATGATGGGAAAGATTGTTTGATGAT
ATATTCTATATGTTCAACGTATGTACCTTTATGTTTTAGTTTTACATATTGTTCAGAAGGGTTATACCCA
TTAAATGACACTTTATAACTGCGTTTTTCTCCTTGTTTAGAATAAATGGATAAATCTTGATAGTATTGCG
TGTTTAATTTAACGATGGCATAAGAGGTTTCTTTTTTTAATAATGGGTTAAATCTGTCAAATTTATCAAA
TGAGAAGAAGGCAACTGTCAATAGCACGAAAAGGATAACGATAATGAGTAAGTTTTTTTTTCATGATGAT
AGCTCCTTTATTTTAATGAAATGAGTACTTTCTAATAACGACAATACTACCTATACTTTAATTCCAAACG
GCACCTTGAGTATAAACAGTAGCGGCTTTGAGTATAGGGCTAGTGCTTAAGGAAAATGAGACAAGCAACA
ATGAACTTACAATGAATTTCTTCATAAGAAAACCTCCTTTTTATAATTTAATTATATTATAAATAATTAT
TTATAATATTTCACTATAATGTATAGGGAAATTAAAATTCACGACAAAAAAGCAACGGCGCTTTTAAATA
AGCGGTCCGTTGCTTCAGTCTGAAGGTTGTCTTAGAAAATCTATTTGTTGCAATTGCGTTATTCCGATAC
AGTAAATCCAATTTGTATATGCATAGCGTTACCTCAAGATAACGTATAGCATATGTTAAATACTTATGTG
TCATGTCTTGATGAGGTTATAAACTTTAAAAGAAATCAGAAGGAATCAACTTTTCGAAATCCAAATTTTT
TATACCGTCAAAATTTACGTTTTCAATGCTTTGTAGTATTTCACCGTTTTTAACTTGGTTATAGTAATTT
GTTGCCTCGGCAGTTACATCATGATCTTCAAAAGTCTTCACGACACCAAGTATAATGACCACGGCAATTG
CTCCCTTAATTAAAAATTTCATAATTATTGACTCCTTTTATAAGTTTATATACCTAGTTTATACTGTTTC
GCTCAATTTAACATGCGTCCTTAGTATAGATGTTGTGTCATACCTTAGCAGTATAGCACGTATCGATCGT
TTATTGTGAAGCATCCAGCTATAAACCGAATGCGATAGGTAGCCAGAAATACGCAAAGAGTGAAATAACA
ATAATTGCAAAAATATTAAGTACAAAGCCAGCCTTGACCATATCTTTCATTTCTAACTCATCCGAACTAA
ATACGGCTGCATTCGGTGGCGTGGATATAGGCAACATAAATGCACAAGTAGAAGATAAGGCAACGATACC
CATAATGATAAAGGGATCTTGGCTGATAGCTGCTGCAAATCCAATACTGATAGGCATTAACATATTTGAA
ACGGCAGTATTTGACATCACTTCTGTTAGGAATAGGATGGCCGTTGTTAATACAATCACAATGAGTATGA
ATGGCAGTGGCTTCACAATACCTAACATACCACCAAACCATTTTGTTAACCCTGAATCTTCAAATGCTGC
AGCTAAAGACAAACCGCCACCAAATAGTAGTAATATTCCCCAGGGTAACTTATTCATATCGTCCCATACC
AGTAATCCGCCTTTAGCATTTTTGGCTGGAATAAGGAATAACAACACAGCGCCAAACATTGCTATAATCG
TATCTGTGATGTGCAATGTTTCAGGTAAAAGCCCTCCGAAAATCCATAATAAACTAACGAGTAAAAAGAC
AATGCCTGTTAATTTTTCTTCTTTAGACATCGGACCTAAATCATGCAAAGCTTTCTTGGCAAAATCTGAG
GATATTTGGTCAGCATCTTCAATTTTAAATAGCCATTTTGTTAAGAGGAAGTAGAGAATTGCTAATAAAA
TAACTGTTAATGGCACTGCGAAAATCATCCATTGCGCGAATGATACTTTCCGATCAAGACTTGATGATGC
AACGGCAGCAAAGACTGCATTGGGTACTGAACCAATGAGTGTAGCTAGTCCACCAATAGAAGCGGAATAA
GCAACGGTAAGTAAGAGCGCTTTACTAAACTTACTTGCAGATGCTGGTTTGAGAAATTGTGCATCCTTAA
TTTCTTGAATAAGTGCTAAGGCAATTGGTAACATCATCAGTGCTGTCGCAGCATTTGATATCCACATAGA
TATAAAGGCAGTGGCGATCATTGTTCCTAATATAATGCGGTTACTGCTTGTGCCCATCATGGAAATGATT
GTCATCGCAATCCGCTTATGTAAATTCCATTTTTCAATCGCTAGCGCAATAATAAATCCACCCATGTACA
TAAAAACAATGGGATCCGCATACGCACTTGCTGCAATCACTTCATCCGTACCACCTGTAAGTGGTAGGAG
AATAAGTGGAATTAATGAAGTCGCAGGAATTGGAATCGATTCTGTAATCCACCATGTTGCTACGAATAAT
GTGACTGCTAACACAGCTCTAGGTGCGTCTGCTAAACCTGTAATGGCAGGTATAAAATAAAAGATAATAA
AAAGTAATGGTCCTAAAATCAATCCGATTTTTTGTTTCATAAATGTAAATCCCCCTTGTTTATAACCCCT
GTACCAGTAAGAATATCAATTTAAAACTTTATAAACAATTCATTTTTCAGAAAATTGTAAAAATAATCCG
AGGTAACTGGTAGAATGAATTTAACAAATTGTAGATTGTCGAAGGGGGATTATTTATGCTAATAGGTGCA
ATAGTAGCTAAAGATGATACATGGTTATTATGGGCAATCATTATTGTTTGGGCAACGGTGAGTTTATTTT
TAGAACAACGTTATCGATGGGCGAGTACCATTTCGGGTGCGATTATTGCACTTGTTGGGGCAATGTTACT
ATCAAATTTCAAAGTGATTCCAATGAGCGCGCCAGTATATGATACTGTGTGGGATTATATTGTGCCCTTA
TCTATTCCATTACTTCTTTTTAGTTCTAATATATTGAAGATTTGGAAAGAAAGTAGAAGATTATTAGTGA
TATTTTTTGTAGCCTCTATAGGTACCATGATTGGTACAACGGTAGGATTTATGATCTTAAATCAATGGAT
TCCATATTTAAATAAAATAGGAGCCATGATGACTGGAAGTTACATTGGAGGAGGCGTTAACTTTGCGGCA
TTGAGTTCCAAACTTGAGACACCAAGTGAAATGATTTCATCTACTGTAGTAGCAGATAATAGCGTTATGG
CACTTTATTTTATGCTGCTAATCGCACTACCTTCATTGCCTTTAATTAAAAAACAATTTAAAAGTGACTA
TGAATCAAAAAGTACTCCAGAATCTCAACAAGCGTATTGGGAGCCAAAAAAAATACAATTATTAGATATT
GCTTTTTCGATTGCAAGTGCTGTGACGCTTGTAGCAGTTAGTTTCAAAGGTGCTGATCTCATTCAACAAT
GGATGCCGCAACACAATGTAGTTCTTACATTGATTGTTTCTTTTTTGGGAGATCCTTATTTATTGTTAAC
CACTTTAACTTTAATTGTAGTTGCAGTTTGGGGAGACTTCTTTGAAAGTTTAGCAGGTGCTTCAGAAATT
GGTACATTTCTAATTTATATTTTCTTTGTGGTTATTGGGACACCTGCCTCATTTGCTACGATAATAACAA
CGGCGCCTTTATTGTTTATCTTTGTTATAATTATCCTTGTCTTTAATCTAGGGCTAAGCTTAATCTTTGG
TAAAATTTTTGGCTTTAAAATAGAGGAAATTTTACTTGCAAGTAACGCAACTGCTGGTGGGCCAACAACT
GCTGCCGCATTAGCAATTGGCAAAGGTTGGACGAAGGTGGTTGGCCCTATACTTATCATTGGCACATTAG
GTTATGTTATTGGAAATTATGCAGGAACGTTAATGTATCAACTTTTAACTTATTTAGGGTGAATATAAAA
AATATGGAGGTGCATTTACGATGAGTGAAAAAGAAAAAATGTTAGCAGGTGATTGGTATGATGCTAATTT
TGACGAATCATTAGATGCTGAGAGAATGAAGGCTAAGGATTTGTGCTTTGAATTAAATCATATCAAACCT
AGTGATAAAGAATCGCGTCATACAATACTTACAAAATTATTAAATTATGAACCGAAAGCATTGGAGTTGT
TAAGTCCATTCCAAACAGATTATGGATATAATATCTTTTTAGGTGAAAGAATTTTTATTAATCATGACTG
CTATTTTATGGATGGTGGCAAGATATTTATTGGTGATGATGTGTTCATCGGGCCAAGTTGTGGCTTATAT
ACAGCAGTGCATCCCTTAGAATATAAAGAACGTAATATTGGGTTAGAACAAGCACTACCAATTCGAATTG
AGTCTAATGTCTGGTTAGGTGCCAATGTCGTTGTCTTACCTGGAGTAACAATTGGTGAAGGTTCAGTAAT
AGGCGCTGGTAGTACTGTGGCTAAAGATATACCGCCGAATGTGCTAGCGTTAGGTACACCAGCCAAACCG
GTCAGCGATATCAAAAATCAATAAATTTAAGCTAATCGTATGTTGACATGCTGCTTAGCTATAAGTAATT
TACAAGGTGTTTCTTGTTTTATATAGAAGAATATAATAATGCTCCGCAAGACGAGTGTGCAAATGCTAAA
GTTGTTTTTTAGATTTGTATACTCGTTTTTTTAGTACAGTAAAAGTTAAACATATAAAATATACAAAACA
AATATTCAGGCTTTTTGAAAGAAAATTAATATAAAATTGTGTAATATATTAAAAATAATTAAAACCATTT
ATCAAAATGTTCCGCGGAGCTTAAATAAAAATTAATAAAATTGTTCGGAATATAAAACGAATTTGTGTTA
ATATAAAATATGAGTGAAATAGTAGGAGTAATAATTAATAAAATGTTTGTCTATACTGCTTAGCAAATGG
TTGAAAAATTATTTCCGTACTTAATTTAACTACTTCTAGAATAGGAATGAGGAATTCGAAAAAATGGATA
TTTTGATTGGAACATTGTTTTTAATTGTAGTGTTAGCACTTTTTACACTATTTACATATCGAGCACCTAT
GGGTATGAGAGCTATGGGTGCCTTAGCAAATGCAGCGATTGCGACTTTTTTGGTTGAGGCATTTCACAAA
TATGTCGGTGGAGATTTATTAGGCATTTCATTTTTGGGAGATCTTGGTGATGCAGCCGGAGGTCTCGGTG
GCGTTGCAGCTGCTGGTTTAGTTGCACTTGCAATTGGTGTATCTCCGGTCTATGCATTAGCGATTGCTGC
TTCATGTGGTGGACTAGATTTAATACCTGGTTTTGTTGCTGGTTATGTTATTGGTTATTTAATGAAATAT
GCAGAACGTAAAGTACCAGATGGTGTTGATTTAATAGTTGGTATTTTAATTATTGCACCCTTAGCGAGGT
TAGTAGCCGTAGGTGTTACACCATTAGTCAATAATTCATTATTAAAAATCGGTGATATTATCCAAAGTTC
TACTGAGGTCAGTCCAATTATTATGGGTATTATCTTAGGTGGTGTCATTACAGTAGTAGGTACTGCACCG
TTAAGTTCAATGGCTTTAACAGCGCTACTCGGTTTAACTGGTATGCCAATGGCCATTGCAGCGATGGTGT
CCTTTGCATCATCATTTATCAATGGCACAATGTTCAATAAATTAAAATTGGGAGATCGTAAATCTAGAAT
TGCAGTTTGTATTGAACCTTTGTCTCAGGCTGATGTTGTATCAGCGAACCCGGTACCAATATACACAGCT
AATTTTATTGGAGGTGCATTGGCAGGTGCTGTGATTGCATCATCAGGTATGATAAATGATGCTACAGGTA
CTGCGACACCATTGGCAGGGTTCTTGGTTATGTTCGGTTTTAATGATCCTATAAAAATATTTATCTATGG
TGCGATTATTGGATTAATAGGTTTAATTGTTGGTTATGTTTGTTCAGTGTTATTTAAAAACTATCCAATT
GTCTCAAAAGAGGATATAGAAACAAGATAGTAAAACACTTCGATGCTAAAAAAGTTAAGGCATCGGAGTG
TTTTTGACTAATCGCTTAATTGACTATCTGGTATATCTGTAATAAACATATGACCTGGTGCATGTGTAAT
CATTAAATCGGGTTTAGCATCTAGTGCAACTGACTGAGGCGTTACACCACATCCCCAAAATACAGGAACT
TCATTTTCATTAATAGTAACGGGTTCACCGAAATCTGGTAGAGCAAGGTCTGTGATACCTATCTCTGTAG
GATTACCAATGTGAATAGGTGTCCCGTGGACATTTTTAAAACGCGTCGTAATTTCTGTAGCTTTAATTGC
TTGTGTCATGGTCATGGGTCTCATACTCACTGTAATGTTACCTTTAAATTGCCCACTTGGATTAGCAGGT
ATATTAGTTACATACATAGGGACATTGTGATTTTCTTCTAAATGTCGAATCGGTATGCCTGCTTCCAATA
AAGCATGTTCGAATGTAAAACTACAGCCTATTAAAAAGCTAACCATATCATCAGTATATAAATCGTCCAC
ATTGGCGCGTGTTTCAATGAGTTCACCATATTGATAAATACGGTAAGCAGCTACTTCAGTGCTAATGTCT
GCAGTTACACCGTATTTTGTAAATGATTTATTTCCTTTTTCAGATACGTCCAAGAGTGGACATGTTTTGG
GATTTCTAAAACAGAATAGTAAAAAATCATAAGCACATTTAGATGGAAGTATGACTACGTTAGCTTGTAC
ATAGCCTTTTGCCATCCCGCTTGTGTGACCAGTTAGTTTCCCTTGTTTAATCATTTCTCTTAAAGTGCTA
GGTTGCGCATCTTGTATGTTCAATCAAACCACCCCTTAACTATGTATTATTACTATTTTAACAAAAAATG
TAATCAAATAGGGATTAAATACTTTTAAAGTAATTTACTTGAACGCGTGTCACTGAATGGCATACAGACT
AGTGCATAAGTTATTGAAAAGCAGGGTATGAAAACAACATAGATGATGTTAGGAGGAGACATATGAAAAG
GACTGCTGAAAAAATACTCATATGGATTGGTATTATTCTACAATTTATTTTAATTTTTTTAATGGCCATC
GTTGCACCATTTTTTAATGATGTCAGTGTGAAAAATGAGTTAATAGAAGTAATAAACCAGAGTAATATTT
ATAATCAAAATGCATCACAGATGGATCCAGCTAATATAGTAGACTTAGTGAGTAATCTATTTATTTTAGC
TTTAATTGTTGTTATTGTTTGTACAGTGATTGCCATTATATTTGCAATATTAACAAATAAACTTTCAAAA
TTTGTTGGTATTATATTTATTTTACTGGGACTTGTGACAGTTCTTACACTCAATTGGATAACAGCTATAC
TTTGGTTAGTAGCAGGTATATTGTTATTAGTAAGAAAAAAACAAAAATCTTATGATCGCTATCAACCAGC
TAAAGGAAATAGAAAAAAAGAACAAGCAAAGCATCATCATAACAATCAAAAACGTAATACTGAAACTACA
TATCATGAAGAGGATGATCATAAATCAGAAGAACAAGATAAAGCACCAACACAATTAAGTAGGAAAGCAC
GTTATAAAAAATAGGGAATAAAATAGCCTGAGACATACATAGATGTCTCAGGCTATTTCCAATTAGAGCG
TAGATGACTGAATGAAAGTAGAAAATGCGCATTAACGCATATTAACATTTCAGCTTAGTCCATTTTACCG
TGTTTATAACTTTCGTATACTTTGTCATATTTTATATGGCCAATACCACCAACGATAAACTTACCATATT
TTGACAAATTGAATATATAAGCTAAACAAATGGACACGGTTAACGTGATAATGAAATTGAAAGCAATATT
TCTAAGTGAACTAGCTGCTCTTAACAAACCTAATTCGTGGACGAAGAAGTAATGTATTAAGTAGATACAG
AAAGAATAGTTACTTATAAATAAAATGAATTTTGGTACGTATTTAACATATGAAGCGAATAAGAAAAAGA
CTAGAATAACCATCTTTACATAAAAAGGTATATCAAAGCGTTTTGATTCTACCCACGTGCTAATGCCAAA
CAAATAGTTATCGACTAATATAGATGTTGCTATTATTGCGCCAATAATAATTGGCCAAGTATATTTTTTA
ATCTTCTTCATGAAAGTTTCATAGTAGATACCAGTGTAAAAGCCAAGTAAGAAGTAACTAATCCATCCTA
AAAAGAGCATCCAGCCTTCTCTTTCCCAGAATAGACCAAGGATTGGATGTTCTGACTGTGGTGCATATTG
TCTAAATGCCCAATAAATTGTAGCAAAGATAACGGCACCAATAATCACTGGGACAGGTTTCCATTTAATG
AGATATTTTGCAAAAAGTATATGTAATATATAGAATTGGAAAATAATAACAATGAAATATGTCACTGCAC
CACCATGGAACATTGTGTCTCCCAGATGTGTCATGAATTGATCGAATGTTTTGGATTCAAAATAGAATAG
TGCAATACCAATGTTAATGATTATATAGGGGATACCTAAATAAATTAATTTATTCTTAAAAAATCCTGGT
TTTGTTTTGACTTGATAATTTTTAGCTAATAAGAATTCTGAAATGAATACAAATAATGGGGTACTGAACA
TAAGCATTAATTGAAATACTCTGATTGCAGTTCCATGACCTAGAAAATCCATTTTGCTAAATGTAGTTGT
AATAGAATGAATGAGAACAATACTTAAACAAGCTATCGTGCGCATCCAAAATATAACTGACGTATATGTT
TTCATATATAGCTTACCTCTCGATTGTTCATTTAATTTAAAATACAAAATATAAACATTACACAATTAAA
AATATCGAATATAATATAAAGTGTGGCAAAATGAACGGAAATAGATTCGAAGCGACCCAATTTTAGGAAA
GTTTATGTAAGCGATTGCATTTATTGTGTGATACATATACAATGACATTAAGAATGGAAGATTCCATTTA
GTTTTCTATTTACAAACTCACATGGGGGTAGAAAAATGGTAGTCAATTATCACAATGAACCAAGCATAGA
TTTTACAGATAGTAAGAATGTTGAATCATTTAAAGAAGCATTAAAGAAAGTTAAAGGTGAATTAAATCAA
AAAATTCCTTTAGTTATTAATGGAGAAGAGAAATTCACAAAAGATACGTATCAGTCTATCAATCCTGCAA
ATACAACTGAAGTGATTGCAGAAGTTTCAAAAGCAACTCAAAAAGATGTGGATGACGCATTTGAAGCAGC
TAATGAAGCTTATAAATCTTGGAAACGATGGTCACACAAAGACCGTGCTGAATTTTTAATTAGAGTTGCA
GCTATTATTAGACGTCGTAAAGAAGAAATCTCAGCAGTAATGGTTTATGAAGCAGGTAAACCATGGGATG
AAGCGGTCGGCGATGCTGCAGAAGGTATTGACTTCATTGAATATTATGCAAGATCAATGATGGAACTTGC
TGATGGTAAACCAGTATTAGATAGAGAAGGAGAACATAATAAATATTTCTACAAACCTATCGGTACAGGC
GTAACCATCCCACCATGGAATTTCCCGTTTGCAATTATGGCAGGAACAACATTAGCACCTGTAGTTGCAG
GAAATACAGTACTTTTAAAACCAGCGGAAGATACACCATTAACGGCATATAAATTAATGGAAATTTTAGA
AGAAGCTGGATTACCAAAAGGTGTTGTGAATTTTGTACCAGGTGATCCTAAAGAAATTGGCGATTATCTT
GTTGATAGTGTACACACGCATTTCGTTACATTTACAGGTTCTCGTGCAACAGGTACTAGAATTTTTGAGA
GAGCAGCCAAAGTACAAGACGGACAGCAATTCTTAAAACGCGTGATTGCTGAAATGGGCGGTAAAGATGC
TATTGTAGTGGATAAAGACATTGATACAGATTTAGCTGCAGAATCAATCGTATCGTCTGCTTTTGGTTTC
TCTGGTCAAAAATGTTCAGCTTGTTCACGTGCCATTGTACACAAAGATGTATATGATGAAGTTTTAGAAA
AAGCTGTTGCATTAACTAAAAACTTAACTGTAGGCAATACGGAAAATAACACGTATATGGGACCAGTTAT
TAATCAAAAACAATTTGATAAAATTAAAAATTATATTGAAATTGGTAGTAAAGAAGGCAAGTTAAAACAA
GGTGGCGGTACAGATGATGCTACTGGATACTTTGTAGAGCCTACTATTATAGCAAACCTTAAATCGAGCG
ACCAAATTATGCAAGAAGAAATCTTTGGACCGGTTGTAGGTTTTGTTAAAGGTAAAGACTTTGAAGAATT
ATTAGAAATTGCGAATGATACAGATTATGGTTTAACAGGTGCTGTGATCACAAATAATCGCGAAAACTGG
ATAGAAGCCGTTGAATCATACGATGTTGGTAACTTATATCTGAACCGTGGTTGTACATCTGCAGTTGTTG
GATATCACCCATTCGGTGGTTTCAAAATGTCAGGTACAGATGCTAAAACAGGAAGTCCAGACTACTTATT
AAACTTCTTAGAACAAAAAGTAGTTTCAGAAATGTTTTAAATCGCATAAAGTGGTTTATAAAAAGCATAG
CAATATAACACGATCTTTAAATTGAAAAAGGCGATGCCAGTCATATGGTGTCGCCTTTTTGTAGTGTAAT
AAGTTTTAATGTCATTGAAAAAGGGCATTATAATTAAGATTATGGAAATGACATACCATATAAAATACTT
CAACAATGATTAAACATCTTCAACCTTGATATTGATTAATTTTTGGAAGAGTACGTCGATTTCATGTGCG
CTAAGTTGAATATCATTATCTCGTATCCATTCCATAAAACCATATAAACTCGTTCCATAAACATAAAATA
TCAATTCTGTTGGAACGCTTGCGTCTACTGAAATGCGATGTTCATTTTCTTTAATATCATTTTGCAATAT
TTTGATGAAATAATTACTGATCGTACGCTCGAATTCTTTATCATCGCATTGTTTATCACCAACACGTTTC
AACTCGTTAATATCATTTAAAGTTCTTTCCATAACACTAAAGGGATTATTGATACGATCTTTAATATCCA
TAGAGAAATAATTTTTTGTGATTTCTGTAATTAAATAAATAAGCAAATCGTATTTATCATAGAAGTGTTT
ATAGAATGTCGTTCGATGTGTGAGTGCTTCATTACAAATTTGGTTTACCGTGATGTTTGAAAATGCATGT
TTCTCAAGCAAGACATATAGGCTTGTGGATAAAGCGCGTTTGGTTTTAATGACTCGTAAATCTTTTTCAT
TCATTCTACATTTCTCCTAATCTGTAGTTTAAATAGGCATATTACAGTTTTTAATTCTTTTATTAATTGT
ACACAGCGTTTATTGTGTTAATATAAATAATCTACACTATACAATTAAACTATAACGTTGATTATCTGAG
GAGGCAATAGATTGGCAAAGTTTTTATACAAGTTAGGATCATTTGTGGCCAAACATAAATGGTGGAGTGT
CGTTGCGTGGGTTATTATACTTGCTGCAATTATTATCCCGCTTACAGTAAGTGCACCTAAATTTGATAAC
GATATCACAATGAATGGTTTGCAATCACTTGATACTAATGAAAAAATTGAAGATGAATTTAATCAAGACA
GTGAGAAGGCTCAAATAAGGGTTGTATTTAAAAGCGATTCCGATAATGGCATCGTTAAACAAGATATGAC
AAAAGATATCAAGGATACATTGAAAGACATCAAAGATGATGACAAAGATATTAAAAACATTACCGATCCA
TACGAAAACAGACAAATAAGTAAAGATAAAACGACAGCTTTTGCAGATATTAATTATGATATCTCTGCGA
CGTCTATGACACAAGATGGCAAGGATAATGTGCAAGATAAAGTCGATAAATTAGAAGATGACCATAATGT
CCAAGTTGAATTGATGGGTACAGGTATGGAAAACACAGAAATTGGCGGTTCTTCTGAATTAATCGGAATT
ATTGTAGCGTTTGTTGTGCTTCTCATTACATTTGGTTCATTTATTGCGGCTGGTATGCCAATTATTAGTG
CATTACTTGGCTTAGGTACAGGTGTAGGTATTATTTCGTTACTTACATATGCTTTCGATATCCCTAATGT
AACACTAACATTAGCGGTAATGATTGGCTTAGCCGTAGGTATAGATTACGCTTTATTTATATTATTTAGA
TACCGTCAGATTGTTAAGACGGAATCGAATCATATTAAAGCAGTTGGTTTAGCAGTAGGTACTGCAGGAA
GTGCCGTTATCTTTGCTGGGGTAACTGTAATTATAGCTGTTTGTGGTTTATCGTTAGTTGGCATTGATTT
CCTAGCTATCATGGGTTATGCCTCCGCAATCAGTGTGCTTGTAGCGGTTATTAGTGCGTTGACATTGTTA
CCAGCTTTAATCAGTATTTTCCATAAACAAATCAAACCGAAAAAAACAAAATCAGAATTTGACAATGATG
TAGACACAAAATGGTCTAAATTTGTCGTTGGTAAACCATTAGCTGCTGTACTTATAGGACTTATTATATT
AGTCGTAGCTGCAATACCAATTAGTAATATGAGATTGGGTATTCCAGATGATGGTATGAAACCAGCAGAT
AGTACGCAGAAGAAAGCGTATGATATTGTATCCGATAAATTTGGCGAAGGCTATAACGGTCAAATTGCCA
TGCTTGTGAATGTTAAAGATAAGAATGATAACCCACAAGCATTACAAAAAGATTTACAAGATATGACGAA
AGATATCGATAAAAAAGATAATGTTGATATGGTGACACCACCACAATTGAGTAAAAACAAAGATTATGCC
TTAATTGCGGTAATTCCAGAAAAAGGACCTAACGCAGAATCTACAAATGATTTAGTTCATGATTTAAGAG
ATTATAATGATGATGCTAAAGATAAATATGGCTTCAAGACAGAAGTGTCAGGACAAAGTGTCATCAATAT
AGACATGTCTCAAAAATTAAATGAAGCGATTCCGTTATTTGCAGGTGTTATCGTAGCATTAGCGTTTATC
TTGTTAATGATTGTATTCCGTTCAATTATTATTCCACTTAAAGCGGTATTAGGCTTTGTACTTTCATTAG
TCGCAACACTAGGCTTTACAACTTTAATTATGCAAGAAGGATTTATGTCTGGCTTATTCGGTGTGGATAC
GACTGGACCATTACTTGCATTCTTACCTGTTATAACTATAGGTCTGTTATTTGGTTTAGCAATGGACTAT
GAAGTGTTCTTAATGTCACGTATCCATGAAGAATACAGTAAGACACGCAATAATGAACACTCAATTAAAG
TTGGTATTAAAGAAAGTGGCCCAGTTGTTGTCGCTGCCGCATTAATTATGTTCAGTGTGTTTATCGCCTT
TGTATTCCAAGATGACGTGATGATTAAATCCATGGGTATTGCACTTGGATTTGGTGTATTATTTGATGCA
TTTGTCGTACGTTTATTATTAATACCAGCATTAACACAATTGTTTGGTAAAGCATCTTGGTACATTCCTG
GTTGGTTAAATAGAATCTTACCGCATGTTGATATTGAAGGACATGCATTACAAGATAAAATGCCTTCAAA
ACCAGAAGCGAAACAAAATCAAAATGCATCGAAAGAACAGTATGATCGTTCATTTAGTATTGCAACTTCA
AATGATAACCGTGACAACAAAAATGTGATTACTACTGACGCACAAACTAAAGCTTTATATGATCAAATTG
CTCAACAGTCTACGAATCAACATTTCTTATATGAAGCATTAAAAGCTTATCAAGGTAAGGCAGATAATGA
TGCTGATAAACGTCATGAAGCAACTTCTAAATTAAATGAAGATTCAGAGCTACAAGATAAAGCATTGATG
TCACTCTTATCAAAACAAAGTGACAATATCAGTGAATTAAATGCATTGATAGAAAAACTTGTTAAAAAAT
AATAGATTCTATTGTTGAATTAAGCGTAGGTACATAGCCATTAGGCTGTGATACCTACGTTTTTTTATAT
ACCAAATTGTTTCGTGATAGCGTAAGCGTCGCTGTCAAAAATTTGCTAATCTTGCTAAAATGAAAGTATT
AATTAGTCCTTGTACACGAAGTATAATTTAATAAGAGGTGCAACATGAGAGAACTATATAATGTGGAATT
TAATAAAAATTTTAATAACCTTACAGATTTAGAAGAAGGGTTACGCATTGTGCTCGTACTAAACGGTATG
ATGAAAGTGATTAATGGAGACTCTGTGACAAACTATCAAAAAGGCGAAGTATTTCTGATTAATCATAGAG
CGTCATGTCGATTTTCAACTCATAAAGATACATTATATCTTTCAATTCAATTAACGGAATCATACTTAAA
ACAGTATATGAATGATTATAAAGATAAAGCATTTATTTTAAATAAAAATACTTTGCAAGAAGTCATTTAC
CAACAAATTGTGAATGCAGTTGCTAAAATAGGCATTGTCTATATTAGAAAAGGTGAATTCTACCGTTTAT
ATATCGAACAACAACTCATAGATTTAATATTTATCATGATGCGGTATTTACCAACTACCAATATACAAGC
ACAAATGCCATTGGTAGCAGATGACAGGTTAGCATATATTTGCGAATATATTGATAAACATTTTACTGAA
TCGATTAAACTCACTGAGATGGCAGACATGGTTGGACTTAGCGATGCTTATTTATCTAAATTGTTTAAGC
AAAAAAAGGGCGTTGGATTTAATCAATATGTGAATCATGTGCGCCTTGAACAGTGTAAAAATGATTTAAT
TTACACGAATGAACCCATTACACAAATCGCATATAAAAATGGCTTTAGTAACTCTAACGCATTATTAAAG
TACTTTAAAGCTGAAACAACATACACGCCATCGAACTACCGACTTAAATTTCAAATGAAAGAACAACATA
TAAAAGTAGATGATTGTCCTACCACAACAACGTATCAATCTTATTTATATTATTTATCTTTATTGATTGA
TCAAAATATTGGAGATATTGTTCAATCACCCGATGCACAAAAAGTAATTGATATCACATTACAAAATGAC
GGGAAATCCATTTCCCACTATCAACACGTTATTCAAGTTGGCTATCTCGAAACAATCCTGACACATCGCG
TTAGAAGACAGTTAATTGAAGTGAAGACCATGTTAGGATTAGACCATATACTTATCAAAGATCCCATTCA
ACAGGGACGTATTAATCATTCGGAAATTGAGAGTGATGAAATGATTCCCAATATACATCCTTACATGCAA
GTGGATGAATCAATTAATTTTTTAATAAAACATCAAATTGGTTTAGGCATCGAACTTACGCCACCTAGAA
GTACGATTAATTTCACCCAATATTATCAAGAATTGACTTACCTTTTAGAACATATTTTTAATGGCTTACC
AAATAATAATTTATTGAAATTTGTAGTTTATATTGATTGTAAGCAAGATTCAATATTTAATCAGCTGGTT
GCTCTTTTTAAATATTATTTTACAAATGTGCAAATTGTGCTCAATGTGGACATAGGGAAATTAGAAGCGC
CTCATAAAGCGAAACGAATTTTAGAACAATCAGACAGTATTGTTGATCGCATTGCTTTTTCAGCCAATCA
GAATGATATGATTGATTTTCAATCTATAGAAAGTCAGCAATATGAATTAGCGAAACGACATATTTACGAA
CAATTTAATAAGGTTGTTGAAACATTAGAGCTTCAGCAAAGTTCTATCTCGTTTATATTATTAAATTGGA
ATACGTTGACTGGAGATACACATTTAACGAATGGAGAGTATTTTAGAGCGGGTATCATATTTGAACAGTT
AATTGAAATGAATGACAGAATTCAAATGATCGGTTATTGGCTGAATTATGAGCTGCATGAACAATTTAAA
TTAAAAGATTCAAGTGCACAACTCACTGGTATTGAGTTATATCATCAATTTGATGGAAAAAGGCCGGCCT
TTTTTACAAGTGCCTTTTATAGAAAACTGTTCGATCAAGTGTTATATCAAAGTGAAAATTGTATGGTTGT
TGGTTCACCTGACCATTTTCAAATTGTCATGTGGGATGCGGAACATTATAATCCATATTATATATTGAAT
CATCATGCACAATATTTAAATCATAAGGAATATCAGATTAATATCATCAATGCACATCCTGGAACATACA
AAATTAAGCATATGACCTTAGATAAAAATAACGGGGCATTATATACAGTTTGGCAACATTATAATACGCG
ATATGGTATGGATGAAGAAACCATTGCTTATGTTAATCGCATCTCATATCCGAAAATGGACATTAGTGAA
GTGAAAGTCAATGATACAATCACATATCACTTGAAATTGTTAACGAATGCTATCCAAATTATAGAGTTTA
AAAAATATCTATGTTGAATTGGCTATTACAACGAAGGGGAGGCACCTTTTGTTGTAATAGCCTCTTTCTA
TTTATCAAAATTTGAAAGGTATGTTGTTAAAAAGACAAAAATGATACATCTATTTTTGTTGTTAGTCGAA
GAAATAATACATATGCAATAAATAGGTAGTTAAAATAGCAAATAATATATATTGCTATTAATTGATAATC
ACTACACTTGAGATAGAGAGGATAGCGAATTAATAGAGTTGAAAATGTTGCTATGAAGGGCATTTACAAT
GAAAGCTTATCTTCCCTAATGGTCATTAGTTAAATTGGATAGAGGAGGAAGTATAATGACACAACAGGGA
AATACACAAAATTATAAAGGGGATAATAAACTCATATTAGGTATTGTGTTAGGCGTTGTTACGTTTTGGT
TATTTGCACAATCTTTACTTAATGTGGTCCCAACGTTACAGCAATCTTTTGATAGTAATATTGGAACAAT
TAGCATTGCAGTTAGTATTACAGCTTTATTTTCAGGTATGTTTGTTGTAGGTGCGGGGAGTCTTGCTGAT
AAAGTGGGACGCGTAAGTATTACTTATATTGGTTTATGGCTCAGTATTATTGGATCATTATTAATCATTA
TCAGTAATTTACCACTATTATTAATTGTTGGAAGGGTTATTCAAGGATTGTCTGCGGCTGCTATTATGCC
ATCAACATTAGCAATTATGAAAACTTATTTTGAAGGAAAAGAGAGACAACGTGCGTTAAGTTACTGGTCT
ATAGGATCTTGGGGAGGTTCAGGACTAGCATCATTATTTGGAGGTATGGTTGCTACTTTTGTGGGATGGC
GCTGGATATATATTTTATCTATTATCATTGCATTATTAGCAATGTATTTAATCAAAGGAACACCCGAAAC
AAAATCAGAAAGCACACTGAAGCAACGTTTTGATTATAGTGGACTGATATTATTTGTGATTATGATGTTG
AGTATTAACGTTGTTATAACGCAAAGTGGAACATTCGGTATCACGTCGCCATTGATTTTAGGTCTTATTA
TTATATTTATAGTAGCAACAATCATATTCTTAAAAGTTGAAAACAGGGTGGGTAATCCATTAATTGATTT
TAAATTATTTAATAATAAAGCATATACAGGTGCCACATTATCTAATTTCTTATTGAATGGTGTTGCAGGT
GCACTTTTAGTTGCTAATACATTTGTACAACAAGGACTAGGATTTAATGCATTTCAAACAGGACTGTTAT
CCATTACTTACTTAATAACTGTGTTATTAATGATCCGTGTAGGTGAGAAAGTATTGCAAAAGGTGGGCGC
TAAAAAGCCGATGCTATTAGGGACACTTTTTAATATGGTAGGTATTATGCTCATATCGCTGACATTCTTA
CCTAGTGTTATTTATGTAGTAGTTTGTATTATTGGTTATTTATTATATGGTTTAGGCTTAGGATTCTATG
CGACACCGTCTACAGATATGGCAATTTCTAATTCTCCAGAAGATAAAGTGGGCGTTGCCTCAGGTATATA
TAAAATGGCATCATCACTTGGTGGTGCATTTGGTATTGCATTATCAGGCGCACTTTTTGGTGTTATAGCA
AGTGCAACAAATGTTCAAATTGGTGCATTCGCAGGTCTTTGGTTAAATGTCATTATGGCACTATTATCTT
TAATCATTATCATGTTTATGGTGCCAGCTACTAAAACAAAAGCTAAGTGTTAAAATAAAACAATTATAAA
TGTTTTAACACATACAGAGAAACTAGAAAGTGTATCATGTTATTAAACAAAGGATTATTAGGAGGAATAA
TAATGGTTAAACAATTAATAGATATATTAAAAAACAAAGAGTCACGTATGATTGAAATACGTAGATATTT
ACATGAGCATCCAGAACTATCATTTCACGAAGAAGAAACACCTAAATATATTGAAGCATTTTATAAAGAT
AAAGACTGTGAAGTTGAGACAAATGTTGGACCAAATGGTTTGAAAGTAACGATTGATAGTGGAAAACCGG
GTAAAACAATTGCAATTCGTGCAGATTTTGATGCTTTACCAATCCAAGAAGATACAGGTTTATCTTTTTC
ATCTAAAAATGATGGTGTCATGCATGCATGTGGTCATGATGCGCATACAGCATATATGCTCATACTTGCA
GAAACGTTAATTGAATTAAAATCACAATTCAAAGGGAAAGTAGTCATCATTCACCAACCAGCCGAAGAAG
TACCACCTGGTGGTGCACAAGCAATGATTCAAGATGGTGTATTAAATGGCGTTGATCATGTATTAGGCGT
ACATGTTATGAGTCACATGCCAGCAGGTAATATTTATTATCGTGAAGGGTATGTTCAAACTGGTAGGGAT
TTCTTTAAATTGAAAGTGAATGGCCAAGGTGGACATGGTTCCTCACCACATACAGCCAATGATAGTATTG
TTGCTGGCGCACATTTCGTCAATGCAGTTCAAACAATTGTTTCAAGAAGATTAAATCCATTTGAAACAGG
TGTTGTTACTATCGGCTCATTTGATGGTAAAGGACAATTTAATGTTATTAAAGACAGTATCGAAATAGAA
GGAGACGTTCGCGCACTGACAGATGACACAAAACATACGATTAAGAAAGAAATACAACGTTTAACAGAAG
GTTTAGAAGCTACGTTTGGTGTAACATGTGAATTAGATTATCATGACGATTATCCAGCGTTGTACAATGA
TCCAGAGTTTACGCAATTTGTGGTCGACTCAATTCAAAGTGCTGATACGGATGCCATTCAAAAAGTAGAA
AGATGTGAAGCTCAGCCACCATCAGAAGATTTTGCGTATTATGCAAAAGCGTTGCCTAGTACGTTTATAT
ATGCGGGTGCTGCTCCAGAAGATGGTAACATCTATCCACATCACCATCCTAAATTCAATATCAGTGAAAA
AGCCTTACGTGTCTCAGCAGAGGCTGTAGGTGTTACAGTCATGAATTATTTAAAATAAAATATAAGCCCA
ATGATTGAAAACATTTGTACCTTATGAGGAATAGAGATATTTTCTAGTATTCATTTTGATAAAGTTCATT
TATTTTTATTGTAAACATAGAAACAGAATGAGATAGCTATATAAAGTAGCTTATCATCATTCTGTTTCTA
TTTGTATTGTATAAAATTAATCAAAAAACATATATGTTACCGTAAGTTTATGAAAATACGATATAGTGTA
TATAAAGAGTGATAATAAAATGATAAAGGATGATTAAAATGAACGGTGACAAAAAAATAAGTGAACTGCT
TGATAATTATAAAAAACCACTAAAAAAGCTTTTTAAATATGATAAATCAAAGGCACGTGCTTTTGATAAA
GACAGCAGAAGTAAGGTTGAAGGTCAAAAAGGGATTTTTGTTATTTTTAATAATAAGCAACCTATCTTTG
TGGGCCAAGTAGGCGGTTATATGACGGGTTATAAAATAACACAAAAAGATTTAAACGATAAATTAGGCCA
ATTTAATGTGAAATCAGACTCTGGTACTGCAAGATTCAGAAGAGTATTTGCCGAACAAAATAGCTTAGAT
GAAGCTGAAACAAAAGAAATTAAAGCTGAAAATTATGGATTAAAATTTCAATTTATTAAAGTTAAAGGCA
ATCCATCAATGATTAATATATTGGAAATATTAGCTTTAGAGTATGCTAAAGAAAACGATATTAACCTTTA
TAATTTCTTATAAAAACAGTTCGTTTTAAGTTGGTTATAGAAAGAGGTGATTGTTATGAGTATAAGAGAA
CTCAGTCTATCTTTTCATCACCAAGAAATAAAAATTAAATTACCGAAGAATTATTTTAAGACAAACGGTA
AGTCTTATCCTTTAGTTATAGTTCAAGATGGAGACTACTTATTTAAAGATGTAAAAAAAGACGTTATATT
TGTTGGTATCGTGCCTAATAATCGAAAAAAAGATTACACACCCTGGAAAAGTGTTGTTGGTGATATTGAA
TATGGTGGTCAAGCGGATGCGTATATCACTTGGGTGGCTGATGCGGTAATACCGTATTTAAGAAAATGTT
TCCGTATTTCTCAGGATAGAAAAGACATCGGTATTGCAGGTGCCTCATTTGGTGGGCTCGTATCGCTATA
TGCGTTGTTTAAACACGCAGATACGTTTGGGCATTATATATTAATTTCACCTTCAGTTTGGTACCCTGAC
TTTGTTAAGTTTATGAAATCCCAACCGATTATTAATTCAACACATCATATTTACTGGTATGTCGGCCAAC
TTGAAGGGAAACAAAGTAATCACTTAAACCAATATATGGTGCCACAAACAGAGGCAGCAGTAGATATTTT
GAATGAACTGCTAGTATCAGAGACATCCGTATTTTATTTTGATACAAATAGAAAAGGGCTGCACCGCCAA
TATTATTTTAAGAAATATTTTAATAGAGCAATCAATAAATTATTTTAAGTAGCGACAGATAAAAGAAATA
CGATTATTGTCAGAAAATTCGCAAAAAATAAGTGAATTCATCCTTTTTATGTTAAAAAATGCTAAAATTC
AAAGTGTAAATCATTTTTAAATATACCGATACCGCTCTTAGCCATAATGTGTAAAATAACGTTTTGGGCA
GTGAGTTGGATATATGATTTTAAAAATATTAAGCTGAATTTTCGTATTAGTTTAAACATAGGGGATGTTT
TTTTATGACAGAAGGTACTACTAAAATTTCAGACAATAAGTTATTGGTAGGAATTGTCTTATCTATTTTA
ACTTATTGACTATTTGCACAATCTTTTTTAAATATTGGACCTAAGATACAGGCAACTTTTGGAGCAAGTC
CAGATATTGTTAACATTTCAGTAAGTTTGACATCATTTGTTACTGGCGTCTTTATGGTTGTAGCAGGTAA
CATTTCAGATAGAATTGGGAAGGTTAAGATGACGCGTATTGCTCTAATTTTGAGTATTATTGGATCATTG
ATGCTTATTATTTCTGGTAATGTCACTTTGTTGCTCTTGGGAAGAATTGTACAAGGTTTTTCAGCAGCGA
TTATTATGCCAGCAACCATTTCTATCGTTAATGATTTCTTTGAAGGGGATGATAGACAAAAAGCATTAAG
TTTTTGGTCTATAGGTGCATTTGGAGGGACCGGCCTATCATCATTCTTTGCAGGTGCAATGGCTACGTTT
ATATCGTGGCAATCCATCTTTGTACTCTCTATACTTTTGTCCTTGGTTGCATTGCTGTTGGTAAAAAACC
TGCCAGAAAGCAAACAAGTCAAAGCACAATCTAACCATTTTGATTATATTGGTCTAACTATCTTTGTAAT
TATGATTGCTAGTATCAGTTTGTAATTACACAAGGATATAAATTAGGATGGTTAAGTTCAGCAACGCTAA
TATTGAGTGCCGTATTTATTATCTGTATTTTTATTTTTTATAAAGTAGAAAAAGCAAAGCAATCACCGTT
TATTGATTTGGAGTTATTTAAAAACAAACCTTTTATTGGTGCAGTCATTGCTAACTTTTTGTTGAATACT
GGTGTAGGCGTTATTGCTTTATTTAATATATATGCACAAGGTGGCTTGAAATTCAGTGCTTTTCAAGCTG
GTTTGTTAACGCTACCCTATTTAATTACATTGTTACTTGTAGTTCGATTAGGAGAAAAAAGTATCAAGCG
CTTTGGTGCAAAACGCGCAATGGTTGTTGGACCTATTTTTACAGCGACAGGTATATTGTTATTTAGTTTA
ACTTTCTTTAATACTTCAATTTATGTAGTAGTCGCATTAATTGCTGCGGTTTTCTTTGGTGGAGGTACTG
GCTTGTTTGCTAGACCGGCTTTAAGCACCGCAGTTTCAACAACTCCTGCAGAAAAAGTTGGGGTAGCATC
TGGTATTTTTAAAATGAGCTCAACGCTTGGTGGAGCCTTTGGTATAGCGATTATGACGTCCATATTTACT
GGAGTTTCACAAAGCGGACAAACAGTTGATACAGCTGCTAGTATTGGGTTTGTAGTTGGAACATGTTTGG
TTATAGGCGGCGTATGTGCAAGTGCACTGGTTATTCCAACGCGAAAAGTGAGACAAGGCGAAAAGGGGCA
AGTGACAGAAGGATAATAAAAATAAAAAAACTGGTCGCTGCATAATTAGATGGTTTGGCCAGGTTTATCT
TGGAATTGTGTTTTAACTTAGGAAATCCTTTAACAAGATTCATTATTGCTTTCGTTTAAAAGCAAGATGT
AAATCATGTACGAAGGCAATTAATGGTCTTATAGTCATTTGAATACTACCAATAACAAATAATATCGTAC
CATTTGTTACAGTTGAACTATTAAAAAATAGAATACTACCAATTAGAAAAACTAAGCCGAGTACGACATC
ATTGAATTGGTAAAGTGCTTTGTAAATGGCTGTTATGCGGTCAGATGCTTGGATTTGATGGAAACTTAAA
TTTAAGTGTTTAGATGATTGTTTGAATTTAGACATGTACAGTCCTCCTTTAGTAAGTAATGAAAATATTT
TAATATATCATCTTACGAGTTTACACGAAATGATGAAAGCATTAAGATTATAACCAATAAATGAGTAAGG
AAAAGAGAGGATACCATGCATTATAAAAGTAATTATCAATCGCCAATTGGTCAAATCGCACTCACTTCAG
ATGGGGAAAATATAACGGGTTTATGGCTACCTAATCATAAAGACTTTGAAACACAGTATAAAGATGAATT
AATGACAGCTGATTTGCCAATTTTTGATAAAGCAAAACGTTGGTTGGATGCGTATTTCTCAGGAAATAAT
CCTAAAATAGATTTTCCTTTAAAAGCAACTGGAACATCATTTAGGGAACAAGTATGGCAAATACTTTTGG
AAATACCACAGGGTGAAACATGGACCTATGGAGAAATTGCTCAAAAAATTGCTGAGAAAAGAGGTGAAGC
TAAGATGTCATCTCAAGCTGTTGGTGGTGCAGTTGGTAGTAATCCAATTTCTATTATCATTCCTTGTCAC
AGAGTTGTAGGAAAAGATGGTAGCTTGACTGGTTATGGTGGTGGCATAGATACCAAAATAGAATTGTTAA
AATTAGAGGGTCTAGACATGAATGTATTTTATAGACCCAAGCACAGTACGAAACCTTGATGCAGTCTAAA
GAACACCCACATGTATTGAGCTTTGCACTTTCTATTTACTGATTATAAAGTTTTTCTAAATAGAGTTGAT
TAATTAGCTCAGTATGATATCGTGATAACCGTCTTTATTTAATTATTTAGGGATGGTGAGTGTTTTGTTA
AAGGAAAAAAAGGGATTTTCAAGTGTATTTATATATTCTACAGCAGTAATTGGCTTGCTAGTGATTGTGG
GTGCAATTTTTCCACAACAATTCGGAACAGTTAGTGGCAATATATCAACATGGGTCTCTGAGACGTTTGG
TTGGTACTATATGTTACTTTATACTGTTATATTAGGATTTTGTATTTTCGTATTATTCAGTCCAATAGGA
AAGTTAAAGTTAGGAAAACCAAAAGATAAACCAGAATTTAAAACAGTTTCTTGGCTTGCTATGCTATTTA
GTGCTGGTATGGGTATCGGTTTAGTATTTTACGGTGCTTCTGAGCCAATATCCCACTATATGGCACCGCC
AACAGCAGATCCAGAAACAAAAGCAGCTATGGCTGAAGCTTTTAAGTCGTCATTTATTGACTATGGATTT
CATCCATGGGCAGTATACGGTATTGTTGCCTTAGGTCTTGCTTATTCTCAGTTTCGTAAAGGTGAAAATG
GTCTTATTTCAAGAACATTGAGACCTATATTAGGTGATAAAGTAGATGGGCCAATTGGTAACATCGTTGA
TATACTCGCTGTATTTGCAACAGTGATTGGTGTTGCTGTTTCTTTAGGTGTCGGTGCGATTCAAATTAAT
GGTGGCTTGCATTATTTATTTGGGGTACCAAGTAATTCAGTTGTGCAAGGTATTATTATTGCAATCGTTA
CCGTATTGTTTTTATACAGCGCATGGAGTGGATTAAGTAAAGGCATTCAGTACTTAAGTAATTTGAATAT
GGTTCTAGCAGCGATATTGTTAATTGTCATATTTGTCGTTGGTCCAACATTACTTATCCTCAACATGATG
ACGAGTGGTACAGGTGATTATTTAAACTCACTTGTATTTAATAGTTTAGACGTAGCGCCGCTGAACGAAC
AGAAAAGTGAGTGGCTTCAATCTTGGACTATTTATTATTGGGGTTGGTGGATGAGCTGGAGTCCGTTTGT
TGGTACGTTCATTGCTAGAATCTCCAAAGGGAGAAGTATTAGAGAATTCATCATTGCAGTCTTGGGTGTT
CCAGTTGTTATAAGTATTATTTGGTTTAGTGCTTTTGGTGTTACAGGTATTACAGTGGGCCAATCGCATT
CAAGCATTTTAAAAATGCCACCAGAAACGCAACTGTTTGGCATCTTTAATGAATTGCCATTTGGATTTAT
ATTATCAATTGTAGCATTAGCGTTGATTGCTTCTTTCTTTATTACCTCTGCCGACTCTGCGACATATGTA
CTGGGAATGCAAACTGCATATGGAACATTAAATCCTTCAGGTTTTATAAAAATTGTTTGGGGTTTGGCTT
TAGCAGCTATTGCCTATGTATTATTGTTAGCAGGTGGAGATACTGGATTAAGCGCTTTACAATCAGCTGC
CATTATTTCAGCACTTCCATTTAGTGTTGTTGTTTTTCTAATGATGGTTTCCTTGTATAAGGATGCTAAT
AGTGAGAGAAAAGCCTTGGGATTAACATTAAAAATAAATGAAAAACGAAGTGAAACATATACAAAATTGA
TTGAAGAAGAAAATAGAAAAAGATACGAATAACATTTGTTGTTATTACGGTTAAACCTATATCCGCCTCA
AAGAATTTAAACAATTTTTGAGGTGGATTTTTTTATTGAATATAAAAAGCGCTTTTCATTACATCAGTGA
AACTGAAGTATGAAAGCGCTCATTATTAATTAATAATTTTGAACTTGAATTTATAACGAACAACGGACAT
TTGATTAAAATGTATACAATAAATAAGACAATTTAAAGGATGTCGTTCGTAGGTGATAAGATTTAGTGAT
TTAAAATCTAATTTAAGGTATTATAATTACGGATATGATCATTAATACTTTCAAGGTAGAAGATAGTATT
TTTTTCATTTTCTAACTCAGTTTCATGATCAAATTCTAAATTGTCGAAACGGTTAAAGAATGATTCATAA
GTTTCGACTGAAATTTCTTCGCGGTTATTTAATAAATCTTTATGTCCTTGAATATCAAGTACATCTTGGT
AGCCTTCTACGATTTTACCACTGAAGAATTCGCCAACAGATCCTGAACCATAACTAAATAGGCCAATCGT
ATCGTTTGCAGATAAATCATGTGTTTCAAGTAAAGAAATCAAACTCAAGTAAAGTGAGCCAGTATAAATA
TTACCTACATAACGATTATAATAAGTGGCTGCATCGTAACCTGAAGTTAAACGTTCTTTTGTTTCAGCAT
CAATGTCATCTGTTAAAATAGAATCAAGTGCTTTTTTGCCCATTTTAGTAAATGGTACATGGAAACATAA
AGATTTAAAATCAGCTAATGATTTGTTGTAGCGACGTGCATATTCTTGCCAACTTTCTTGGAATGAACGA
ATATAAGCATCTTTAGATAAAGCACCATCTACAAGTGGATAAGATTGTCCGCTTGGACGCCAAAAATCAT
AGACATCTTCTGTAAATGCAACGGCATCGTCATTTAGTTCAAGAATGCGTGGATTTTGTGAAATCATCAT
AGCTACTGCACCAGCACCTTGTGTTGGTTCGCCGCCAGAATGTAAACCATAACGCGCTGTATCACTAGCG
ATAACAAGCACTTTTTCATCTGGACGTTGTGCTAAATAATCTTTAGCTAATTGAATGGCAGGTGTAGCTG
CATAGCAAGCTTCTTTCATTTCAATACAACGAGCAAATGGTTGAATGCCTAGCAAGTTATGTATTTGTAC
TGCAGATGCTTTAGCTGAATCAATGGCAGATTCAGTTGCAACAATAACCATACTAATTTGTTTTTTATCT
TCATCTGTAACAATCGCTTTGGCAGCATTTGCACCCATTGAAACGATGTCTTGGCTCATTGGACTTACTG
ACATTTCAGTTTGGCCAATACCTAATAAATATTTGTTTGGGTCTACTTGACGGGATTCGGCAAGCTTAGC
CATATCTACATAAAATCTTGGAACATAAAAATTAATTTGATCAATACCAACTGTCATAAAGCGTATCGAC
ACCTTTCTATATATAAATAAGCAATTGTATCATACCAAATCGTGACAATAAAATACAATGATTTGAAAAA
GAGATATAAAGGAGAATGAACATGAATAAAATCGCAATTGTAAGTGCTAAGCGTACACCGATAGGGAGAT
TTAAAGGAAAGTTAAGTCATTATTCAGCAGTAGAACTTGGCACTAAAACATTGGAAGCTGCTATAAAAGC
TATAAATTTAGATTCACAAAATATTGAGCAAGTCATATATGGTAATGTACTACAAGCTGGCAATGGACAA
AATCCAGCACGTCAAATCGCTATTAATGCTGGCGTGCCTAATACAACACCAGCTATGACAATAAATGAAG
TCTGTGGTTCAGGATTGAAATCCATTATTTTAGGAAAACAATTAATACAATTAGGTGAAGCCAAAGTCGT
AGCAGTTGGCGGTGTTGAAAGTATGACGAATGCGCCTCAACTCATTTTAAATGACAGTGAAACACCTGTT
GATAGCTTTATGCATGATGGTCTTACTGATGCCTTTATGAATGTACCTATGGGTATTACAGCGGAAAAAA
TTGCTGAAAAATATGATGTGACACGTGAAGCGCAAGATGCGTTTGCTAATGAATCACAACTGAAAGCACA
TCAAGCCACACAAGCTAAGAAATTTGAAAATGAAATTGTACCTTTAGAAGATGTAAACGGAGACTGGATG
ACCACAGATGAAGGTATTCGTGGCAATAGTAGTGTTGAAAAATTAAGTACACTAAAAACAATCTTTAAAG
AAGACGGTACTGTGACAGGTGGCAATGCTTCAAGCATTAATGATGGGGCATCAACAATTATCTTGATGGA
TGAAGTTTATGCCAAAGAAAATGGTTTTGAAATATTAGCATTTGTTGGAGCACATGCAGAAATAGGCTGT
GATCCAGAGTTAATGGGTTATGCACCATATCATGCAGTTACAAAATTATTAAACCAAGCTGATAAAGCGA
TAGAAGACTTTGATGTGGTTGAAATGACAGAAGCTTTTGCGGCGCAGAGTATACCAGTAAGTAAAAATCT
AGGTATAGCTGAAGAACAACTCAATTTATATGGTGGAGCGATTGCCTTGGGACACCCTATAGGTGCAAGT
GGTACGCGTTTAGTTACAACACTTGTAAATATTTTAACACAAGAAGATAAACAAACAGGCATTGCTACTG
CTTGTATTGGTGGCGGTTTAGGTATCGCTATTGCTATAGAAAGAGAGGTTTAATAATGGAAGCATTAGAC
AAATCATTTCGTCATTTATCAAGAGAAGACAAGTTAAACACGTTAGTTCAAAAAGGTTGGTTAAATGAAG
AAAATAAAAATACTTTGTTAAATAATCCTTTAATCCCTGAAGAAATTGCGAATAGTTTAATTGAAAATGT
CATTGGACAAGGAACATTACCTGTCGGTTTATTGCCAGAAATTATAGTAGATGATAAATCTTACGTGGTA
CCGATGATGGTTGAAGAACCATCTGTAGTAGCAGCGGCAAGTTACGGTGCAAAACTTGTCAATCAGACAG
GTGGATTTAAAGTTATTTCTAGTGAACGTCTAATGATTGGTCAAATCGTTTTTGATGGAGTATCCGATAC
TGAGATACTATCACAACAGATATATAATCTCGAAACGCAAATTAAACAAATTGCGGATGAAGTGTATCCT
TCTATTATAGAAAGAGGTGGCGGCTATCGTAAAATAGATATTGATACTTTTCCAAATGAAGGGTTATTAT
CATTAAAAGTATCCGTAGATACCAAAGATGCAATGGGTGCGAATATGTTAAATACCATATTAGAAGGTAT
AACAGCGTATCTTAAAAATGAATTAAAAGACGTTGATATATTAATGAGTATCTTGTCGAATCATGCCACA
GCTTCTGTAGTAAAGGTACAAGGTGAAATTACAGTTGATGCGTTATCTAAAGGTGATCGAGATGGCGAAG
CAGTTGCTAAGCGAATGGAACGGGCTTCTGTATTAGCTCAAGTTGATATCCATCGTGCAGCTACACATAA
TAAAGGTGTCATGAATGGCATACATGCAGTTGTACTCGCAACAGGCAATGATACTAGAGGTGCAGAAGCT
ACAGCGCATGCTTATGCAAGTAAAGATGGTCAATATCGTGGTTTAGCAACATGGAAATATGATGAAGAAA
GACAAACTTTAGTGGGAACAATTGAAGTACCAATGACACTTGCAACGGTAGGTGGAGGCACGAAAGTGTT
ACCTATTGCAAAAGCATCTCTGGATTTAATGAAAGTAGATTCTGCGCAAGAACTTGGTCATGTTGTTGCG
GCAGTTGGTTTAGCACAAAACTTTGCAGCTTGTCGTGCGCTTGTATCTGAGGGTATTCAACAAGGACATA
TGAGCTTACAATATAAATCTTTAGCAATCGTTGTTGGTGCGCAAGGTGAGGAAATAGCACAAATTGCGGA
TATGTTAAAAACACAACCAAGAGCGAATACAGCTGTTGCCCAACAATTATTAGACGAATTAAGATTACAA
AAACAATAAGTACAATACGAATGATTATAATAGAGTCATTTATTAATTATTTAACCCTTTTTAATTTCTC
ATTAAAAGGGGTTTTTATTATAAGCGTTAGATATATACGCACGATTCAGGAAATGAAATTATTTTATTTT
ATGAAAGGCTTTGCATATAATTAAGAAGATGAGTAATTAAAAAAGGGGTGGAGCTTTATGGATTCAAATG
AATTGCCAGTACTAGCTTATAAAGATGGAGAAAATAGTGTCGCACCAATACCTGCACATGAGCAACAATT
ACCTACAGTCACTGCCGAGCCTTGGCTAGAAATATCTAAACAAGGATTACAGTTAGAAGGATTATGCTTT
GATAGACAAGGTAACTTATTACTTTGTGAAGTGTTTGGTGGTACGATTTTTCATGTGAATTTACCAGATA
AAAAAGTCACTGAACTATTTAAATCGCATAAACAAAACCCAGCAGCCGTCAAAATTCATAAAGATGGCAG
ACTATTTGTCTGCTATTTAGGGGATTTTGAGAGCACTGGAGGAATCTTCATGGTAGATGCTGACGGTAAT
GATGCGCAAGATATCGTTTCAGATATTGGAACTGAATACTGTATTGATGATCCTGTCTTTGATAGTAAAG
GTGGGTTTTATTTTACTGATTTCCGTGGTTATTCTACTAATCTCAAAGGTGGCGTTTATTATGTATCGCC
AGATTTTAAATCAATTACACCAGTCATACAAAATCTTGCAGTTGCTAACGGTGTAGCTTTAAGCACAGAT
GAAAAAACATTGTGGGTAACAGAAACGAATGCCAATCGTTTACACCGTATCGATTTATTAGAGGATGGGG
TGACAATTGCGCCATTTGGTGCTTCCATTCCATATTATTTTACAGGTCATGAGGGTCCAGACTCGTGCTG
TATTGATAGCGATGATAATTTGTATGTTGCCATGTATGGTCAAGGAAAAGTTCTCGTTTTTAATAAAAAA
GGTTCGCCTATTGGTCAGATATTAATGCCAGGGCGCGATCAAGGTCACATGTTAAGATCGACACATCCAG
CGTTTATACCAGGTACAGACCAACTCATCATTTGTGCAAATGACATCGAAAATGATGGGGGATCATGGAT
ATACACTGTTAAAGCATTTGCTAAAGGTCATCAAAGTTATCAATTTCATTAATATATAAAATAAGCGTCC
GAGACATGAATAGATGTCTCGGACGCTTATTCTTATTTGGCAGCAGATGACTGAAAACATTGAGCCACCA
CTTTTTTAGGTATGCGTTTTGGCTTGAATTAAACAGCAAGACGTCATCTATGGCGTGTTTGTAACAGTTA
TATAAAACGCTGGCTAATCTAGAAAGATTTCTATGGCAATTATGATTTGCATCTATTTAGTCTAAATAGA
AACTAATAAATGTAATTGTACTTCGCTGCAGAGGATTTGCTTAACACTCTTGTTCCATAGGCTAAAGGTC
GATTGTAATTATATTCAGAGACTTTAATACTACCATTATTATAAACGGTTTCTACATATGCTACATGACC
GTATGTGCCACTAGTAGATTGCATGACAGCACGTTTTGCTGGTTTTTTTCCTACACGATATCCGGCTTTT
TTAGCTTTACTGTACCAGTACTTTGCATTACCCCAACCATTTGGTACAGCTTTACCGACACTCGCACGTT
TTTTAAATACATACCAAGTACATTGGTTTTTATAGTAATAGTTAACAGCAGCATTTGTAGTTTGTGATTC
ATTAATCGCTTGAAAAGTGACTGTCCCTGTCATTAATAGCGTAGTTGCAATAAATACATTTACTAATTTC
TTTTTAATATTCATAGATATCTCCAGTCATTTTTAAAATTATATTTTTATAATAAGGTTGAGAAGTAAAA
AGTACAATAATATAAACAATTATTACAAATAACTTTAACAAGGAAGAAATATATGCCACACAATTGTAAT
ATGACATCTGAATAAGTGCATATTTAAAAGTCAATATCACAAATCAATATCATTAATTGTCCAACTATCA
TTTATTAATTGGTACAGCAGTGGCTATTTTAGTTACCTTAATACATGGTTATGAATTCAGTGAAGTAGAA
GAAATGATGTATAAGGGCATAAGACATGCTTTACCAGCGATTGTCATCATTATATTAGTTGGTTTAGTAA
TCGGCTCATGGATTGGTAGTGGTGTGGTTGCGACTATGATTTATTATGGGTTGCAATTGATAGATCCAAG
ATATTTCTTGGTTGTAGTTGTTATTTTGTGCGGTATTGTTGCGTTAGCGATTGGCAGTAGTTGGTCAACG
ATGGCAACGGTGGGAGTAGCATCAATGGGCATTGGAATCAGTATGGGGATTTCAGCTGGTATGGTTGCTG
GTGCGGTCATTTGTGGTGCATATTTTGGTGATAAAATGAGCCCGCTTTCTGATACCACGAACTTGGCTTC
TGGCTTAACAGGCGTTGATTTATTTGAGCACATTAAACATATGTTCTATACAACGATTCCAGCTTTAATC
ATTTCACTGGTTGCATTCTTTATTATTGGTCACCGTTTTGGGACGAAAAACTTTGATACAAAAAACATTA
ATGCCATTCTAGACACCATGCAAAATCACTTTTTAATTACGCCATGGTTATTATTAATTCCTTTAATCGT
CATAGCTCTAGTTGTATTAAAAGTACCGGCGATTCCAGCCATCTGTATGGGGATTGTTCTTGGATTTTTT
GCACAAATCTTTGTACAAGGTGGTACGATTACAGAAGCATTAACCGCGCTACAAACAGGGTATACGATTG
ATTCAGGTAATAAACTTGTAGATGAATTATTCAACCGTGGTGGATTAGAATCTATGTTCTACACAATTTC
TTTAACATTAGTAGCGATGACATTTGGTGGCGTATTAGAGTACTCAGGTATGCTAAAGGCTTTAATCACT
CAGATACTTAAAATTGCAAAGTCTACAGGTACATTAATAGCATCGGTCATCGTATCATGTATCGGCACAA
ATATTACTTGTTCAGAGCAATACATATCAATCATCGTACCTTCTCGCATGTATATTAATGCCTTTAAGGA
GAAGGAATTGCATCCTAAAAACCTTTCGAGAGCACTGGAAGATGGTGGTACATTAAGTTCTGTATTTGTA
CCTTGGAATACATGCGGCGTATTTATTGCATCTACCTTAGGTGTTTCAGTAATAGAATATGCTCCCTATG
CGATATTAAATTATACAGTCCCTATCATCTCAATAATATTTGGTTATATTGGATTTAAAATTGTTAAACT
TAGCAATCAAGATAATGAAATAACTAATCAACCAAATAAATCAACACAAACAAATGATGCGAATAATGCT
TAAAACTGAAACGAATTTAATAAATAAAAGAAAATAATTTTATTTTGTACGTGTTATGATAGTTTATGAA
ATGTATTGAATATATGTTCTGTATTCATTTTTTAGTTGAAATGTCTAAAGTGGGATGTAAGCCTAATAGT
AAATTTGGTTTCAGTCCTACGATATTATTGAATTATTGAAATTTCAACGTATACTGAATAATATTAAATA
AATATATGCAAAGGAGTGAATACATGGACATTAAACATATGAAATATTTTGTTGAAGTTGTTGACCAAAA
AGGTATGACGAATGCTTCAAAACATTTATTTATCGCTCAACCGACAATAAGTAAAGCGATTAAAGATTTA
GAACAAGAATTAGATATGACATTGTTTGATCGCAGTAAGCGACAACTTGTCTTAACCGATGCGGGTTCGA
TTTTTTATAAAAAATGTAAGGAAATCTTAACGTTATATAATGATGTGCCGAAAGAAATCAATAGCCTTTT
AGGATTGGAAACCGGGCATATCAGTATAGGATTGTCTGCTGTGATGAACATGAACCAATTTATTAATATT
TTAGGTGAATTTCATCAAAAATATCCTAATGTTACCTATAGTCTTGTCGAAAATGGCGGGAAAATGATAG
AAACACAATTAATTAATGATGAAATCGATATAGGCATCACAACATTACCGGTTGATCAGTCCATTTTTCA
TTCTGTGACGTTATATCAAGAAGATTTAAAATTAGTATTAAATAAAGAACATCATTTAGCGAATGAAACG
CATGTTGATATGAGTATGTTAAAAGATGAAGACTTCATTTTATTTAATGAAGATTTTTATTTGAACGACA
AAATTATTGAAGCGGCGAAAAATGCCGGCTTTATTCCTAATACGATTTCTAAAATTTCACAGTGGAATTT
TATCGAAAACTTATTGAACGCCCATTTAGGAGTCAGCATATTACCCGAAAATATTGTACATTTATTAGAT
AGTAGTTTTAGTAACAAAACATTAGAAGATCCAGGTATGCGTTGGGAATTAGGTGTGATTTGGAAAAAAG
ATAAGTACCTAAGTCATGCAACGAAACAGTGGATTGATTTTATGAAAGAAAGATTATAAAGATAAACATA
TATACACTTAATAAAAGCCGAGAAGAAATCTTACATTAAATAAGATTTCTTTTCGGTTTTTATGCGTAAT
TCATTAGAATAAGAGGATTTATTATCTGAAATGATTAATCAAACCGCTTTCATTCATAATCATAATAGGT
CATATAAAAATTCAATATTTTTATTATAAGAATAATCATTCTATACTAGTAATTGTAATCAGGAAAGCAA
GTAGAAAAAAATGCAATTAAGGAATGATGCTATTGCAACAATTTAAAAAGATAATAACAGTGTTGATTCA
AGTATTAGTGATTATGGGGATTACTTATTTAGGTAATGTAATTCAACGTTATATGCATATACCCATTGCA
GGCAGTATCGTAGGATTATTATTATTTTTCTTATTATTACAATTTAAAGTAATTCCAGCAAAATGGGTAA
ATGAAGGGTCAAATTTTTTCCTAACGACAATGGTATTTTTCTTTGTACCTTCAGTAGTAGGAATCATGGA
TGTTGTACCAATGATTAATTTGAATTTCATTTTATTCTTCTCAATGATTCTTCTTGGTACATGTTGCGTA
GCTTTAATTTCAGGCTTTATAGCTGAAAAAATGGTTAAAAATAAACAAGACGGGAATGGAGTTAATTAGA
TGTTGATTTTAGAAGCGATAATAATGATTATTTTAACAATAGCAATGTATATTGGCGCGAAAAAGCTACA
ACAAAAATTTCAAACTCCATTTTTGAATCCTGCACTTATAGCATCTATTGGTATTATTATTGTTCTATTA
TTATTTAGAGTAGATTACAAGACTTACATGCTCGGTGGAAAATGGATTAATTATTTATTGAATTGTACGG
TGGTTTGTTTAGCTTTCCCACTTTATCAAAACCGTCATAAAATTTTAAAGTATGCGCGTGTTATTTTTAG
TAGTGTATTGATGGCGGTCATGTTAAATTTTGTATTTGTATTTAGTATATTAAAATTATTTGGCTATTCT
AAAGAAACTATTGTAACGATGTTACCAAGATCAATAACGGCTGCAGTAGGTATTGAAGTGTCACATCAAC
TAGGTGGCATTGATACAATTACGGTTATGTTTATTATAACGACAGGTTTGATTGGTAGCATTTTAGGCGC
TTATTTATTAAGATTAGGAAGATTTAGATCTTCAATTGCTAAAGGAATGACTTATGGTAACGCATCACAT
GCCTTTGGTACTGCTCAAGCACTTGATATTGATTCAGAAACTGGTGCTTATAGTTCAATTGGTATGATTT
TAACAGCAGTTCTAAGTTCAATTGTTTTACCTATACTCATACTATTTTTATACTAAATAGGTATGCGTTA
TAATCAATTTGTACATTTAAGTAATGATTTGGTATCAGTGAGCTGGAGTTAAATGAAATTAATGTAAATA
TTTTAAAGAACTACTCCTTTATTTAAAAAAGATATTAGAAAATCAGCTTACTGTTCCACATCTATCTTAA
AATTAGCTTTAAAAATTCGAGTGAAGTCGATTTAAAAAATGAAGGGAGTTTTTAATAATGGGCAAGATTA
AAGCAAATGAAGCATTAGTAAAAGCATTACAAGCATGGGATATTGATCATATTTATGGTATTCCAGGTGA
CTCAATAGATGCAGTAGTTGATAGTTTAAGAACGGAAAGAGATAATATTGAGTTTGTACATGTGCGTCAT
GAAGAAGTCGGAAGTTTAGCTGCTGCAAGTTACACTAAACTAACAGGTAAAATTGGTGTCGCATTAAGTA
TTGGTGGTCCAGGTGTTGTACATTTACTTAATGGTATGTATGACGCCAAAATGGATAACGTACCGCAACT
TATTTTAGCAGGACAAACAGATAGTACTGCTTTAGGTACAAAAGCTTTCCAAGAAACTGATATTAGTAAC
ATGGTTGATGATGTTGCTGTATATAAACATCAAATTTCTGAAAATGATAAAGACGTATTTGGTATCGTGA
ATGAAGCGATTCGCACAGCTTATGAGAAAAAAGGTGTTGCGGTGTTAATTCTTCCAAACAACTTATTAAA
TAATAAAGTTAAAGATACTACAAGCAAAGGTGTAGATACTGCACCTCCAGCAAGAGTTGCGCCAAAACCT
CGTAGTGTTAAAAAAGCAACTAAATTAATAAATAAAAGTAAACGTCCAGTGATGTTACTTGGTACAGGTG
CGAAACACGCTAAAGATGAAGTACGTGAATTTATCGAAGCATTTAAAATCCCAACAATTGTTACGTTACC
TGCGAAAGGGATTCTTGCAGATGACCACCCTTATAACTTAGGTAATTTAGGTAAGATTGGTACGAAAGTA
TCTTATCAAACAATTCAAGATGCAGACTTATTGATTATGGTAGGTACGAACTACCCTTATGTAGATTATT
TACCTAAGAAAAATATTAAAGCAATTCAAGTCGATACAAATCTTGAAAATATTGGACACCGTTTCGATGT
AAATGCTGGTATCATTGGTGATAGTAAATTAGCGTTACAACAACTAACTGATTCAGCAAAACACGTTAAA
AATCGTGATTTCTTAAATAAAACACTTGAAAGAAAAGCGACTTGGGATTCATGGATGGCAAAAGATATGG
CAGACAGCAGTTCGCCTATCCGCCCAGAACGTCTCATGGATGCTATCAATCAAGTTAGAACAGATGATGC
CATCTTCTCTATTGATGTTGGTACTTCAACTGTTTGGTCTACGCGTTATTTAAACTTAACTGTAAATAAC
AAATTTATCGTTTCAAGTTGGTTAGGTACAATGGGTTGTGCATTACCTGGTGCTATTGCAGCAAAACGCG
CTTACCCAAATCGCCAAGTTGTCGGTATTGCTGGTGACGGTGCTTTCGAAATGGTTATGCAAGATTTTGC
AACTGCCGTTCAATATGATTTACCAATGACAATTTTTGTATTAAATAACCAAGAATTATCATTCATTAAA
TATGAACAACAAGCAGCGGGCGAATTAGAATATGCAATTAATTTCACAGATATGGATTTAGCAAAATTTG
CTGAAAGCTGTGGCGGTGTTGGTTATACATTGAAAGATCCAAATAGAATTGACGAAGTAGTGGAAGAAGC
AATGTCTCAAGATAAACCAACAATTGTAAATGTTTATGTTGATCCAAATGCTGCACCATTACCTGGTAAA
ATTGTTAAAGATGAAGCAATTAATTATGGTAAATGGGCATACAGATCTATTACAGAAGATAAAAAACTAG
ATTTAGATGAAATCCCTCCAATGTCAACTGCCGTTAAACGTTTCTTCTAATAGTTAAAACGGAACGTAGC
AACGTGTTTATTTGACTAAAATAATATTTAAAAATGGATAACTAGGTTGCTATAATTTAATAATTTAGTT
ATTGATTTTCTATTAGAATAGCAGGCCAAGATGTTTAATAATATCTCGGCCTGCTATTTGTATTTTGTTT
TCGTTTTTTGTCGCTTTAGTATTGATTAAAATTAGGACTATGGGATAATAGAGTAAGCGCAATATTCTGA
TAATTATATATGTAAATGGCATAATATAAAAATAAGACTTATACAAATTTTAAATAAATGAACATTTTAA
AGCGTACTTATAGTTGGGAGAGGAAGTTAAAATATGGGGAAACATAGCTTTAGGCATTTACGTATAAAAA
CACCACATACATATGCACTGTTACTCATGATCATCATTATTTCTAGCATATTAACATATTTAATTCCTGC
TGGAGAATATGCCAGGGAGAAAAAAGATGGGCAGACGCTTGTCGTTCCTGGTTCGTATGAACAAGTACAA
CAGCACGGTGTTTCATTTTTCGATATTTTTCGTGCAATTCCAGAAGGATTGATGAGTGGTGGCGAAATTG
TATTTTATATCTTTCTTGTAGGTGGCGCGTTTGGCATTGTACATAAAACGGGTGCATTTGAAAATGGAGT
AAATAAAGCAATGCAATCATTAGGAAAATATAAAGTGCTGATGATTCCATTGACGATGACGATTTTTTCA
ATCTTAGGTTTTTCAATTGGTTTAGCAGAAGAAACAATTATTTTTGTACCTATTGGGATCATCATTGCAC
GTACTTTAGGTTATGATGCGCTTACTGGTGCTGCTATGGTTATATTAGGCGCAGCGAGTGGTTTTATGGG
TGGTATGTTAAATCCGTTTACTGTAGGTGTTGCTCAAACAGTAGCAGAATTACCGATGTTTTCAGGATGG
GGTCTACGTTCCATCATCTATATTTTCATTTTAATTGCCGCTATCACTACAGTGATGTTATATGCGCGTA
AAGTTAAGCATGATAAAACAAAAAGTTATGTTTATGAATTAGAACAATCTGAAGGACATACGGTTACGTC
CATGCATATAGCTCGTTTTACCAAAAGACAAGCAAGTGGTTTAGGCTTAATCGTTCTAGCAATTATCTTA
AATGTATACGGTATTTTTTCATATGGTTGGTCATTCAATGAAATGAGTGCGAATTTTATATTGGCAGGTT
TACTTGCTGGATTTATTGGTGGACTTGGTTTAAATGGTACATTTGATGCAATGATTGATGGCATGAAAGA
TATTTTGTTTGGGGCAATGATTGTAGGATTTGCTAAGGGGATTATTGTTATTTTGGAAAACGGACAAGTC
ATAGACAGTATTGTCTATGGTATGACGACATTATTAAATGGTGTTCCATCAGCATTAGTCATCATCGCAA
TGTTCATTTTACAATTCATGTTAAATTTCTTTATTCCATCTGGATCGGGACAAGCGTTGACGACCATGCC
GCTTATGGTACCGATATCGGATTTATTAGATATTAATCGTCAAATCACTGTATTAGCATTTCAATATGGT
GATGCAATAAGTAATGTATTATTTCCTACGTCGGCTATTTTAATGGGCGCTTTAGCAGTCGGTAAAATCA
CGTATACACAATGGTTGAAGTTTGCTTGGAAGATTATTTTAACTTGGGTACTTATCTGTTGTATTGGTAT
GTCGATTGCATTAATTGTAGGTTACTAATCACAAGGGTATTTAGATTGAGATCAAAAAAATAAAATAAAT
TTGCAATTAGTTATTGTATCTTTAATGAAAGCGTTATATAATATAAAAAAATAATCGTCAAATTGCGTGT
TACTGGTTAGGCAGGCATGAGCAAACATAATGACTATCTGAGATAGTCTGTTTGTTCATGTCTTTTTTTG
TGCGCTTTTTGGTGGTTTTGATAAAATTTTAAATTTTTGAAGGGATGTTTTTATATGTCTTCAATTGTCA
AATTAAGTGCAACACCTTATCATTGAAAAGCTCTGCTGGTGTTTTCCAATCAAATCGTTTACGAGGACGT
GTATTCAACTTATAAACATAGTGTTCTATTTGTTCTTCTGTAATGTTATCAATATCAATACCTTTGGCTA
TATATTCTCTAATCAATCCATTTGTATTTTCATTAGTTCCACGTTGCCAAGGGGAATGAGGATCAGGAAA
ATAAAATGGAATGTTATCTAACTCTGACGTAATTTCTGGATGTTTAGAAAACTCTTTACCTCTATCTGGT
GTAATAGATAATCGTTTATTGTTTGGTAAGGTGCCAAGTAAATCTACGATTTTCTGTTTCACAAACTCAG
ATTTCTTTTTAGGTACTTTACCACAAAGTAAATAGCCGGTTTTACGATCTACTAATGTAACAAGACAAGA
TTTTCCAGTTTTTCCCATAACAGTATCGGCTTCCCAATCTCCGATTCGTTCTCTATCATTAATGATTTGA
GGTCGATCATGTATTGAATAACTTATTCTAATTCTACCTCTATTTTCTTGATGACTTTTAGTGTGTCTAG
TCTTACCTCTATGCCTTAACAATCTAATACATCCACGGTTACCGTGACTTAATTTAGGCGGATCAAATAG
GCCTAAATAAATAGCACGGTAAATAGTATTATAACTAATAGCCAGGTGAAACCCTTCACTTTTCAATCGG
TTTGCAATTTGTTCAGGTGACCACTGTTGATTAAGAAATAAAAATTTTACTTTATCAAATAAAATCTTTG
ATTTTAATAATAATTTACGTCCGCATTTTTTCTTATTGCACTTGTAATTATTATGAGCATATGTAGGGTT
GTAGCTTCCGGAGGAAGCGTTTCTAGCTAATTCACGAGAAACAGTTGATGGGCTTCTGCAAATATCTTTA
GCGATTTTTCTTAAAGAATATCCTTTAGCCTTAAGAAAGAATATTCTTTCGCGTTCTTCTATGGTAAGGT
GTTTATATGAGTCCATAATCATCATCTCCAGTAAAATTTTGTCTTCGCAAACTTTATTTTACTAGATTGA
TGATTTTAGGGCTCTTTTTTATGTGTTGCACTTAAATTGTAAATTCATCGTTTAAAAAGCTATTTGGACA
GCTACAGCGTATTGGTAAAGCATTAATGTTACCAGTCGCTATTTTACCTGCTGCCGGGCTATTATTAGCA
ATTGGTACTGCGATGCAAGGTGAATCGTTACAACACTACTTACCATTTATTCAAAATGGGGGGATTCAAA
GTGTCGCAGAAATGATGACCGGTGCCGGAGGTATTATATTTGATAATTTACCTATGATTTTTGCGATGGG
TGTCGCAATTGGGTTAGCAAGTGGTGATGGAGTTGCAGCTATTGCAGCATTTGTAGGTTATCTTGTAATG
AACAAAACAATGGGTGCATTTTTACATGTATCTCCTGATAATGTAAATGATGCAGCGAGTGGCTACGCAA
GTGTGTTAGGTATTCCAACATTACAAACAGGTGTATTTGGCGGTATTATTATTGGTGCACTAGCAGCCTG
GTGTTATAACAAATTCTATAATATTTCGTTACCGTCTTACTTAGGTTTCTTTGCAGGTAAACGTTTTGTA
CCTATTATGATGGCAACAACATCATTCATATTAGCGTTTCCAATGGCATGGATATGGCCGAGTATTCAAA
CAGGCTTAAATGCATTTAGTGAAGGTTTACTTGACTCGAATACTGGATTAGCCGTATTTCTCTTTGGATT
TATTAAACGATTATTGATACCATTTGGGTTACATCATATCTTCCACGCACCATTCTGGTTTGAATTTGGT
GCATGGAAAAATGCAGCTGGAGAAATGATTCATGGGGATCAACGTATCTTCATTGAACAAATACGTGAAG
GTAGTAAATTAACTGCAGGTAAATTTATGCAAGGTGAATTTCCAGTGATGATGTTTGGTCTCCCTGCAGC
AGCTTTAGCCATTTATCATACAGCAAAACCTGAAAATAAAAAAGTCGTAGCTGGCTTAATGGGATCAGCT
GCATTAACTTCTTTCTTAACAGGGATTACAGAACCATTAGAATTTTCATTTTTATTTGTAGCGCCAGTAT
TATTCTTTGTGCATGCAATATTGGATGGTTTATCATTCTTAATTTTATATTTATTAAATGTACATTTGGG
ATATACCTTCTCAGGAGGATTTATAGACTATGTCTTACTAGGTGTATTACCAAACAAGACACAATGGTGG
TTAGTGATTCCTGTAGGTGTTGTGTACGCCTTTATTTATTACTTTGTCTTCCGATTCTTAATTTTAAAAT
TCAAGTATAAAACACCGGGACGCGAAGATAAACAAGCACAATTTACAAATTCATCAGCAAGCGAACTTCC
ATTTAATGTATTGAAAGCAATGGGTGGAGAAGAAAATATTAAGCATTTAGATGCATGTATTACAAGATTA
CGTGTGGAAGTAAAAGAAAAAGGTAAAGTTGATGTAGCAGGATTGAAAGCATTAGGCGCATCAGGTGTGC
TTGAAGTAGGAAACAATATGCAAGCCATTTTTGGTCCTAAATCAGATCAAATTAAACACGACATGTCCTT
GATTATGAAAGGTGAAATTACAAAACCTCAAGAGACGACAGTTACGGAAGAAGAAAGTGAAGAAGTAGTT
CATATCGAACGTGCGTCTGAAGTAAACATTTATGCGCCAGGAAATGGTCAAGTTATACCGTTGTCTGAAG
TGCCAGACCAAGTCTTTGCGCAAAAAATGATGGGCGATGGTGTTGGGTTTATACCAGCTGACGGTAAAAT
TGTTGCGCCATTCGATGGTACAGTGAAAACCATTTTTCCGACAAAGCATGCCATTGGATTAGAATCAGAT
CAAGGTCTTGAATTATTAATACACATAGGCATAGATACGGTTAAGTTGAATGGGGAAGGTTTTGAAAGTT
TTGTAGAAACAGATGATAGAGTCCATAAAGGACAAGTACTGATGCAAATTGATTTAGATTATATAACAGC
CCATGCACCAAGTACGGTTACGCCATTAATTATTACTAATTTAGAGGATAGACAATTATCTGTAGAAGAC
GTCAAAGATGTAACAGCAGAACAATTAATCATTAAAGTGATAGATGACAAATAAATGTTGTAAACTAGGA
TGAAACACTTGAGTTTATCCATATAGTATAGGAGTAGAATTTTGAAATCTCATCATAGATTTCAAAGCTA
CTCCTATTTTATTTTGTCTAAAGTATTGAAATATTCTGAAAATATAAATATCATGAGAGATAACAAATAA
ATAATCGCAGGTGAACGTATGAATTATAGACCAGCAATGAATGTAATGCCCAATGTTTCGCTAATACCGC
CAGAGTTAAATATGGCGGAAACTTTATATGATTTGATTAAAAGTAATTTTTCACATTTATCTCCATTTTT
AGATTTTATTAAGGAAGATGTAACCGTTGAAGATGAAAAAGCATATTTGAAAATGATGATACAGCAGCAT
GCAAAAAATAAGGCTAGGTTATTTATGATTTACTACGAGGAAACGATGATTGGTACGATAGATTTACATC
ATATTGATCAAGCTAATTACAAAGCAGAGGTTGGATATTGGATAGCAGAAGGCTATACAGGGAAGCAAAT
TGTTACAAAATGCGTTAAACAGTTATGCCATTACGCTTTTGAAACATTATCACTGAATAAATTAACTATT
ATGGCGGATGTTAACAATATAGCGAGTTGTAAAGTAGCAGAAAAAGCGGGCTTTAAATTTGTTGCAACAG
ATTATGAAGATGTGTTTAATGGTGAACGCTTTAGAGATATGAATCGCTATGTACTGTTGAAAAGAGATTT
TTAAGCGCAGGTAGAACTACTTCTTTTAAAAGCAATGCATAATAATTACAGATGATTACTTAAGTAAAAA
TATATTATCGAAGCGGAACGAAAAGCATGAAAAATATTTTCCGGAAAATAAAGCGTTAGCGATTTGACAC
GTATGAAGGAGATTAAAGAATGTTACATAATAAATTAGATATTGCCAATTTAAATACACCAATTCAAAAA
TTAGATCAGTTAAGTGATGCATTAGGAAAAAATATTTATATTAAGAGAGATGATTACACTGGATCAGAAA
TATCAGGTAATAAGGTGCGTAAACTCGAGTATACAATGCAATATGTATTAGATCATGGATATGACACTAT
TATAACAACCGGGGCAATTACATCGAATCACGCACGTGCTACAGCTGCCTTGTGTGCTAAGTGTAATGTA
TCATATCTTGTTCTAAGAGGAGAGATGGCAGAATATGAAGGGAATCTATTTTTAGATGCAATGTTAGGTG
CGCATATACATATCATCGAACCAACAAGTTCTCGGGAAGATGCGATGGATAAGCTATATAAGACATTTGA
AGGACAAGGGAAAACTCCATTTTTAATTCCAGTGGGTGCTTCGGATTGGATAGGAACACATGGTTACGTT
AATGCGTATAATGAAATCATAAAGCAACAGGATGAGCTGAAAGTACATTTTGATTCAATCAATGTTGCTG
TTGGTTCTGGTGGTACGTATGCTGGTCTTTGGTATGGGCAAATGATTAACTGTGAAACTACGCAAATTAT
AGGTTATGCAGTAGACCAAAGTGCACATACATTCAAAAATAAAGTGATAGAGATAATAAAGCAATTAGAT
GAAACAATTCAATCATACGAGACAATTACGATAAACGATGCTTATATTGGACTGGGATATGGTAAAGCAA
CTGACGAAGAATTACAATTTTATATCGATATTGCACAAAAAGAAGGCATTATACTAGATCCAACATATAC
TGGAAAAGCTTTTAGAGGTTTAGTTCATGAAATAAAATCTGGTGCGTATGATAATCAAGACAACATTCTA
TTTATACATACGGGTGGACTACAAGGCTATACTCAAGAGACACGTTTACGTTTGCAAACGATGTTGCATA
AAATAGATCTTTCATTATTAAAGTAAATTTAACTTTTACAAAGAATAATCGCATTTTTAACAATAAACTC
AAACAAATGCAATTTGCTAGTTATATACTTATAATATAGAGGATAGATAAATTAAAGGTTGTTTGAGGAG
CGAATAGGATTATGACTGAAAGAAAATTAGTGGCTGAAAGAAACTTTGAAGTAAATGGATATGATATTGA
TGCGATGGGCATAGTAAGTAATATTGTATATATAAGATGGTTTGAAGATTTACGAACTGACTTTATTAAT
CAATATATGCCATATTCTGATATGATGAATCAACAAATATCGCCTATTCTAATGAATACAGAAGCAGAAT
ACAAAACACCCATTACCATACATGATAAACCCGTAGGACGTTGTTATTTAGTAAAAGCAAGTAAACTACG
TTGGGAATTTGAGTTTGAAATTGAATCAGAGGATGCAGTGCATTGTATAGGCAAACAAAGTGGGACATTT
TTTGATTTACAAAAGAAAAAAGTAACGAGATTGCCGGAAGTATTTCAAACGATTTTAAGCTAATCATAAT
ATGTGAAAAAGTGTAAATATGATATTACAGTGAACAAAATAATTGATTGTCCAAAGCAATACAGTACATA
ATGATATTCAATTTATGTTGTAGAGGTGGTCTTCAAAATGCCAAAAACATTAACATCGATAGAAGCGTTT
CATGAATTTATTGCAGAGCATAGGCTTGTAGTCATTCATATCATGAGAGATCATTGTAGCGTATGTCATG
CTGTATTACCTCAAATTGCGGGTATAGTGAATGAGTTTCCTGATGTTCCATTAGGTGTGATTAATCAAAG
TGAATTAGAGGAGATTGCAGGAGAATTATCTATCTTTACTGTGCCTGTAGATTTAATTTACTTTAATGGT
AAAGAAATGCATCGTCAAGGTCGATTTATTGATATGCAACAATTTGAACATCAACTGACTTTGATGTATA
AAAGCATGGTATAACAGAAAGATTTGTATTAACTATATATAAAAAATGTATACAACCATCACGTTGATAT
AACGAAGCATGAGTCTGGGACATAAATAGTTGTCTCAGACTCTTTTTCGTTTAGGCAGTAGATGACTGAA
TTGAAAATATTAAGTCTCACTTGTTCTTTTGCAAAAGCCTATGTATGCCACGTAAAAATGCTAGTGAGAC
TTATGCATGAGCTTTAGCTCAAGTAAACCTTTATCCTCGTCATCTTTGCCTTGATTGCATAGTTGGGACT
ACGAAATATCTATTAAAAAATTTGATTTCTGTCACACTTCCATGCTTTTATTTTTAATTAAAAAAGTTGT
GTTAAATTGAAACAAGAAAAATCAGATAAATTATATCGCAATTATAAAAAGTAATGTATGATAAAGTTAA
TTTATAGCATTAAGGGGGTTGTTTATGCGTATCGAAAGAATCTGTCCAAATGAAGCAGAAGCACTTTATA
ATTGTATGAAAAAGATAGATCAAGAAACGCAATATATGCTTTATTTGCCTGATGAAAGAAGTTTTGATAA
AGATAGACTGAGTGAAGATATAAAAAGGAATTTTTACATAGGTGTTAAAACGGACGATAATCAAATATTA
GGTTATTTATCTGTCCATATCAGTATGTTAGCTAAAGTTAGACATATTGGATATATTGTGACTGGCTTAA
TCAATGACTTACATCAACAAGGCTTAGCGACGCAAATGTTTAATGAAACAATCAAATGGGCACAACGCAA
AGGATTAAGAAGGTTAGAATTAACGGTGATTACTTCGAATAAACCAGCAGTTAACTTTTATGAAAAGTTA
GATTTTAAAATTGAGGGAATTAAGCATGAATCTGTTTTTATGGAAGAACATTATTTTGATGAATTATATA
TGGCAATGATGCTAAACCAAGATTAAAATTTAACGCTTAACAAATCTGAGCATGATGCATTAGAATTTTC
TATAAACAGGAAATTGCGTATATACTTTATAATCTACTATAAAGATAGTACCTTTTATTTAAAATGATTG
CTCAATTTGTTATAAAATATATGTATAAGAAAGTGCGAGGAGGATAATTAACGTGATTAGAAAAATAGCC
ACTATTGTTGGTATAGGTGTTGCCACATCATACGTATATGCAAAAGTTAAAGAAAAACGTAGCTACAAAA
GTTTTTTAGAAGAAATCATTATTAGAGCAACAAAAATGAAAAGTTCATTTTTAAATGTGGAAAATGCGCA
ACAAGCTTTAGAGAAGGTTAAAGATGAAACGAAAGCATTATATGAAGGTACGGATTATTATTTCAACCAC
AATGTCCAAACGACTACAGTTCAAGAGTCTACAGTATATATTGTGAATGACAACAAAGATAGACAACAAC
CAGTTGTCTTGTATATTCATGGTGGTGCTTGGTTCCAAAATCCATTAAAATATCACTTTGATTTTATAGA
TTCACTGGCTGGCGAACTAGGTGCTAAAGTAATCATGCCTATATATCCTAAAGTACCACATGCAACCTAT
AAAGAGACGTTCACTCTGTTGGAAACATTATATACACAATTACTGAAACAAGTCGAAAATCCTCATCAAC
TCACAATAATGGGTGACTCTGCAGGAGGCCAAATAGCCTTATCATTTGCACAATATATTAAAACGTTAAA
CTTAGCACAACCAAGTAACATCGTTTTAATATCTCCAGTGCTTGACGCAACATTTTCAAATCCGGAAGCA
AAAATTTATGAAAAAATAGACCCAATGCTTGCAATCGACGGAAGTAAATATTTTATAAAATTATGGGCGA
ATGGCCTTGATCTGACAGACTGGCGCGTATCTCCTATATTTGGTGATATTGAAGGGCTGGGTCATATAAC
AATTTCAATAGGGACGAAAGAAACGTTATATCCAGACGCAGTGAAATTATCAAATATGTTGAATGCTCGA
AATATTCAACATGATTTTATGCCAGGATATAATTTATTTCATATACATCCTATTTTCCCAATACCAGAAA
AAGAACAATTTATCGCTAAGATCAACAAAATTATTAAACAAAATTAAATATACATGATAGAGGTAGTGTC
ACTGACTTCATAATCTGTTGACGCCGAGGGAGCAATGTATGAGTGTGAGTAAGAGATTGACAGCTCAAGT
TATGCTCTAGGTTCTAAGCAAGCATGCACCTTCAAAATAGTATGATTGCCTCAGTTAAAGAGGACTCGTC
CGTATATGATGGATGAGTCCTCTTTAGTATAAGATTGAGTAGTTGTGTTGTAATGGTTTACACTGATGTA
CAATACATATTTATCGTTCTTTATCCTTTTTTAAAGAAAGTGCTAATATCAGAATAATAATGAGCACGAT
GCCTAATAGTTGAAATGGTAGGAAAACAACTTTTAACCAAAGTGCGCTCGCAACAATTGCCATTACAGGT
TCTATTGTCCCAAAAAGTGTAGTTTCTTTGGCAGATAAATAATTTAAACTTTTAATAAAGAAGAAAAATG
CCATTGCAGTACCTAAAATAATGCCAAAGGCTAAATACAAAATCACACTTATATCTATTTGAGACATAGT
GAATTGCCAAATAGGTGCTTTGAAATTCATTAAGATACCAGAAATGAGCATTGCCCAACCAACGACGAGT
ATTGCTGGAAATTTGGATAATAGATTACTGGCATAAATAGTATAGAAGGCTTACGATAAACCAGAGATGA
TACCCCAAATCATACTCGAGCTTGAAACCATTAAACTGTCAAGGGAACCATTGGCTAATAATAAGAATGT
TCCTGTGAGTGTTAATAATATTGCAATAACATCAAATAATTTAAAGGTTTCTTTTTTGCGTATGATAAAC
CACAAAGTAATATAAACAGGTGCAATGTATTGTAATAAGGTAGCAATGGCAGCATTACCATAGTTAATTG
ATGCCATGTAAGCATATTGAACAAGTAGCATACCTAAAGTTGAAAATATAAGTAACTGTATTGTATTCGT
TACATTACGAAATACTATAAATATGGACTGCCTAGGGTTAAGTATTTTAAATATTGTTAATAGTAGCAAG
CCACTGATTAAGAGTCGTGCAGTAACGTACCAGTTGATGTCGATATTTTGATGTTTAAATAAATAATCAG
AAACTGTGCCACCTAAACCCCAAAAAGATGCGCCTAATATTGCCAATATAATGCCGAGAAAACGAGATTG
TTGTTTCATTTTATCACCTACGATGTATTAATATATTAAAATATAACGCACTTAATATTGATATAATACA
AATAAATGGTTTAAAATTATCAATATATTGAGGTGATAGGCTATGTATAAAGGGATAATTATTGAAGATA
ATGGAGAAGAGCGCATTCAATACCCTGATGAATATTGGCGACATATTGTGTTGAAAACAAGGTTAGATCA
AGCGTTTATGGAACAGATACCCATACACTGGCACAGTGCATTGCAATTTGTGTTTGTATTACGTGGTAAA
TTGACTATTCGCATTAGTGACAAAAACATCGTGTTAAATACAGGTGATGGCATATTTATTAATTCGAATG
TTGTGCACGAGATACAGGGGCTTGAACATATAAGTGAGTTTTATTGTTGGAATATTGAAATACCAAATAT
TTCGAGTTATATGGAGTATAAATATTTAAGTTATATATCACAACAAGCTGAAATGGTACCTTATATATAT
TTATCTCACAAAAATTTGAGTCATCATGCATTACTAGCATGTATTGAAAGCGTTGGTACAATATATCAGA
AACAAGAGGCATATTTTCAGCTGGATATCATGACCTATTTTTATAAGATAGTGAAATGGCTCATGCAATA
TATGAAACAACAACCTACGGAATTAACATACCATTTTGATTATAGAGTAAAGCAAATGATGTCTTATATA
CATAAACATTTTCAAGATAAAATCACTCTAGGACATCTGAGTCAAAATATTTATTTAAGCGAAGCTGAAG
CGATAAGATTATTTAAAAAATATGTAAAACAAACGCCATTTGAATATCTGTTGAGATACAGACTAGAACA
AAGTAAATCTATCCTCGATAAAGATAGGTTATCTACTATTACAGAAATAGCTATGGCTTGTGGATTCTCA
ACTACGAGTTATTTTATAAAAGTATTTAAAGCACGCTACGGTATGACGCCAAAGCAATACCAAAAATATC
ATCATACAAATTAACCGCATCAAATATGCAAACAGAAAATATTTACATAAATAATATACGCGCTACAAAA
TAGACACTGATAAGTGAAAATTTGTAGCGCGTATATTGCTGTTACGACTTTTGCAGAAGTGTCGTTTTTA
TAAAGTGTATTATAAAAGTTGAGTAATTGGATTACTTGTTAATAAATTATTTCATGCTTTTTAAATAAGT
AGGGAAAAATTCTGTATATAAATCTATAAATGTAAGATAAACATCTTTTTCAACATATTCATCAACTTGG
TGTGCTTGATGTATTAATCCAGGTCCATACATAATGAATGAAAAGTCTTCATCTTTATCGACTAATAAAT
CGGATGCATCGGTTACACCAGGTGATGCTTCAAGAGGTAAATCGGAATTTAAATATTTTTCACCCAAATC
ATGCGCTAATGAAGCTAATTTATTTTCACCTGTCGTATATACAGGAGGTCTAGACATATAAGTGTCAATT
TCTATATCTGTTTTATCGGTTTCAACCTGCTTCAAAATTTCATTAAAATAAGTGATGAATTGGTCATTAT
CATGTTCTGGAATCGTACGTATATTGAATTCAGATTCGGCATGCTCTGGAATTGAATTCACTTGATTACC
ACCATTGAAAATAGTCGCGTTCATTAGTACATCACCTAATAAATCGTTACGTTTATTGAAACTTTTAAAG
CCTTCATCCGCTTTGTAAACAAATTTTACGAGTGGTGAAATGGCATTGAAACCAAGTTGTGGCATTGAAC
TATGTGATGCTTTACCTCTGGAAATAACACGGATATCCATCGAACCCTTATGTGCATAGATGATGCGGTC
TTGTGAAGATTCAGCAATGACAAGTGCTTCTACATCTGTCATGTAACCTTGTTCTTGGAAAGCTTTAGCC
CCTTCGCCAACAATCTCTTCACCTGCAGTGGCGAGTAAACGGATTCTACCATATTCTAATAAACCTTGAT
CATGAATATCAATAAGGCTCAATACTAAAGCGGCTAAACCTGATTTCATATCTGCAGCACCACGACCGTG
TAATTTGCCGTCAACTTCAGTTAATTTGAATGGATCATATGTCCATTTTTTAATATCGCCTTCTGAGACA
ACATCCATATGTCCTGAAATACCTAAGACTGGTCCTGATTCACCAATTTCAGCAACTAGATTGGCACGCG
TGTCATTGATTTTAACAATCTTAGCATCAATATTGTGTTGCGATAGTAAGTCTTTTAAATACATACAAAC
TTCCATTTCATTGTCATTAACTGATTTAATCGCAACTAAATCTTCTAGAATTTGAACTTTTTCAGCTTCT
GTAAATTTACTCATAATTAAAAACCCCTTTTTAATAAATAAACAATTTATGTGAGTCATTTTAATTATAT
CGAATATATTAAAGATGGCATCGCATAAATTCAGAAAGGGAAGGTATTTGCATTTGAATGTTCAACTTGA
ATATTGGATATAATGACGTATTAAATCAAAAAGGGCTTTCAATCATTGTTATATATAGAAATAAAAAAAT
CATACATGGTTTTTAGAAATTGAATTATCTAAAGACCATGTATGGTGAGCGTCTTGTATAGAAGACAGTT
TATTTGAAGTTGTATCGATACTAGATTGTGAAATTTTTGGAACACTATCTGAAGGAGATGCATTTGATTC
TAATGATTTTGAAGTATTGTTAATATAGTCTACATTTTCAATATTTTTTGTGTTATCCGTATCTAGCACA
GAACCTCTCATATCATTTCCTTGAAAACTACCAACTAGAATCATAATTAGATAGCTACAACAAATAATTA
CAACTACTGCAAGATAAATTGAAACTACTAATTTAACTGACTTACTCATAAACTGCCTCCTAATCATTTA
TTCGTATATGTCTTAATACATACAAGATAACATTTGATTTTTAATATCATGTAAAGTTGAAGTAAATATT
ATATTTTTGTTTTCTGAAAAACGTTTGAGATGAGTAAAAATATTTTTAAAAAATAATAAAAAAAATATTT
GCTTTTAAAAAATTAAAACATTGTTATGATAGGATTTGTTGATTGAAAAAAATTCTTTTTTACATGTATT
GTAAATGCGAATTTACATTTAATTAACACTTAGTTCAAAGTGTTTATATTAAATCAATAACTCCGTGTTA
GGATGGCTTTATTGAATGGTGAAGAATATACATAGTCTCATACATCTTATGTATAGTGTGGTTGACTCAT
GTGCTTTGCCTTTAAGCATTTATACATAAAATTTAATAGTCTGAAGTGAAAAGAGGGACAAAATTTGCTA
CTAATCATTATTTGTGTAGGTTTGATTCTATGGTTAGGAATTGTTGAGAAAAGACAGCATTCTGATAGAT
TAGAAAAAATTCCTATACGCATCAATATAAATGGTATTAGAGGTAAATCAACAATTACAAGATTGATTTA
TAGTATTTTACGCGAAGATCAATATCGTGTAATAGGCAAGACAACAGGTACAGACGCTCGTATGATGTAT
TGGTTTACACCGAGAGAGTATCCAGTTTATAGAAAGCCTCAAGGCGCTAATATTGGTGAACAACGCGACA
TTATAAAGAAGGTTGTTAAACAAAAGGCGAACGCGCTTGTAAATGAGTGTATGGCAGTGAATCCTGATTA
TCAGATAACCTTTCAAAAAGAATTGGTTAAAGCTAATATTGGCGTTATCGTTAATGTCATGGAAGATCAC
ATGGATGTCTTAGGACCTACTTTAGACGAGGTAGCTGAAGCATTTACAGCGACAATTCCTTACAAAGGTC
ATCTTATCGTAATGAAGGATGATTACACCGACTTTTTTGCTAAAGTAGCCAAAAGACGTAAGACTAAATT
AATTGTCGTTAATAAAGAAGAAGTGCCTGAATCATTCTTAAGGAAATTTGGGTATATTGTGTTTCCAGAT
AATGTTGCAATTGCAATGGGTGTGGCTGAAGCACTTGGCATCGACAGAGATATTGCGTTACAAGGCATGT
TAAATGCACCACCAGATGTCGGCGCAGTGGAAGTGAAATACTATAATGCGAATAATTCAACAAATGTTTA
TGTAAATGCATTTGCTGCCAATGAACCGCAGTCTACAAAAGCAATTTTAAACAAGGTTGAAACGTATAAT
TACCCTTACAATAAAATTGTTCTTATATTAAATTGTCGTTCAGACAGAATTGATAGAACGAGACAGTTCT
GTGAAGACTTTATTACGGATGTTGAATTCGATACATTGATATGTACAGGAAAGAGTACACAGATGGTAAC
GGACGTAATGAAAGGATTGCCCGAGAAGAAATATTTAAACTTTGAAGGTAAAGACATAAAAGAGGTTGAA
CGCGCAGTTTATAATGAATCTCAAAATGCCTTGATGTTCTGTGTAGGGAATATTCACGGACCAGGTAAAC
AAATAGCAGAGTATATAGAAGGGATCAAATAATATGATAGGTTCAGAGTTATATTTTTCATTATTTGTAG
GCATCGTATTAAGTTTAATATTTGCCGAAAAATTTGGTATCAGTCCTGCTGGTTTAGTAGTACCAGGATA
TTTAGCATTAATATTTGATCAGCCGATCATGTTATTATCCGTACTGATTATTAGTTGTATTACATACTTC
ATCGTTAACCATGGTATTAGTCGTATCGTTATATTATATGGACGTAGAAAATTTGCGGCGATGATACTAA
CCGGTATGGTGTTGAAATTTGTTTTTGATTTAATTTATCCGTTAAGTCCATTTCAAATGGTAGAGATGTC
AGGCATTGGCGTTGTAATACCGGGCATCATAGCTAATACGATTCAAAAACAAGGTGTCATAATTACTTTG
TCAACTTGTATGTTACTCACATGTATTACATATGTCATCTTATTCTTTTACAGCTTTATCAACTAGTAAG
GAGCTTGGATTATGAAGAATTCTAAAAAATTTTCAATGGAAGAACGCATACTAAAGTGGACGAAGCGGCA
TAAAAAAAGGAATTCAATATACACCGGTATTATCTTCGTTGTAGCATTGATACTTTTAGTATTTGCCATG
ACTTCACAAAAAATAGAACCAGTAAAAGCAATAGGAAAAGCACCAAATGAGATAAGTATGACATATCTAG
GAAACATTGAATTAAATAATCATATCAGAAAGAACAATCTTAATGATGCTTTTGCATCCATTAAAGAGAT
CTTAAAGGGAAGTGATTATTCTACTGCGAGTTTAGAAATGACGAAGTTCTCAGATGACAGGAAAACGAAT
ATATCCAAAAACTTGGAAAATGTATTGTTCTTAAAGGGACTCAATTTAAAAAGTTTGAATGTAATCAATC
AAGTTACCGATAATATTACGGCACGTGATTTTATGAAATCAGTAGAAGCTCAAACTGGATATAATTATCT
TACTGGAAATGGTTCAAATCCGATAAATAGTAAGACTGTACAACAAACTATAAAGGGTAAAAAAATTGCC
AATGTTTCATTTACAGATGTTGAGTCGAATTACACGGATACATTGAAAAATACAACATCAGTTAGTTTAG
AACCCAGTATTTATATGCCATTAATTAAAAAATTAAAAGAGAATAACGATTATGTCGTTGTGAATGTTGA
TTGGGGGATTACCGATGAACGTTCAGTGACGACTAGACAACGAGAGTATGCACATTCATTATCTGAAGCT
GGTGCTGATGTGATTATCGGCCATAATTCGGTTGTTCAAGAAATTGAAAAATATAAAAATACAGATATTT
TTTACAGCTTAGGCAATACGACATCCGAAGATTTCTTATCAAAAAATAAACAAGGTCTAGCAGTTCAGCA
AACTTGGAATGGTAAACAATCTAAATTTATGATTACACCAATTAAATCTCAAGGTGGTAAAGTAACGAAG
TCATCACCAAATGTAGTAGAAGAGAGAAAGTTATTGAACAATATAGAAAGTAAAAACTTAGATCTTAAAA
AAGAGAATGGAGGCTACGTTTATGAACATTAAACAACATTGGATAAGTATTACAATCATTTCAATCGTAT
TGGTTATTTTTCTTTTAATTGTATTTGCTAGAGCGAATGAAGGCTTAGATCAATATGAAAAAAATGAACT
GAAGACTTCTCATCACCAATATTTGTCTAAAGGAGCTTAAGTATGAGTATTTACAATAAGAAATCGCTCA
TCGTAATATTACTCCTAACAATCATTATTTCGTTTATCTTTTTTATGATTACAAAAAAAGATAATTACGA
TAAAGATGATTTATATGAGAATAAAATAGCTGATCATAACCAAGATAAGTCAGATAAAAATTACGGTGTC
GCTTCAAATAATCCAATTGCTACGCGCGTTGGTGAAAAAATATTAAAAGATGGTGGTAACGCCGTAGATG
CATCCATGGGTGTTTCTTATGCTTTAGCTATAACAGAACCGCATTCATCCGGTTTAGGTGGTGGCGGTGC
CATGTTATCTTATGATGGTCAAGAGAACGTTGCACCAAAACAATGGCAATATAAAGATATTTCGTCATTT
AACTTTAAACAAAAAGATGAAATCGGTACACCTGGTTTTGTTCGAGGCATACATGATGCACATAAAGAAG
CAGGGAAAATGGATGAAAAGAAAATCCTGAATTACGTTATTCCTTTAGCTGAAGATGGTTTTGAAGTAGA
TTCAGAACTCGAGCGAAGTCTAAAATTATACGGTTCAGACATCGATAGAAATTCACCGTTTTTTGATGGA
AAACAAACGAAAAGAGAAGGCGATGTTGTTAAACAACCAGCTCTAGCTTCTACTATCAAAGGGATTAGAG
ACAAAGGACCAGATTATTTCTATGATAAAATTGGTAAAAGTGTTTCTAAACAAGTAGATGATGAAATTAA
TGAGAAAGATTTTGAAAGTTATAAAACAGAGAAGAAAGAACCTGTAGGTACAGATTATTTGAATAATAAA
GTTTACTCTGCGTCTAACCCACTTGGTGGTACATTAATGCTTCAAGGATTGGAAATAGATGAAGCTACTG
ATAACCAAGCAGCACCAGATAATCGTCTAGATTACATAACAGGTATCTTAAAATCTAGAGCATTGATGTA
TAGAAATAGAGATATTATCAATGGACAAGATGAAGATTATGATGAATATTTATCACAAGATTATTTACTC
GGTAGACTAAACGAGGTTAACTTTAATAGTAACTTTAATACGAATAATGTTGATAATACGAGCACAACGC
ATTTTGTTGTCATAGATAAAGATGGAAAATTAACAAGTACTACCAATACACTCGCGAGTTTCTTTGGATC
TGGTAAATTCATGAAAGAGGGATTCTATATGAATAACTCTTTAAGTAACTTCTCATCGAATCCAGCCAGT
CCTAACTATGGTGGTAAACACAAAGAACCGAGATCATTTACTGCACCAAGTATTGTTGTAGGCCCTGATT
ATTATATGGGTATAGGAACACCGGGTGGTAATAAAATACCAACAACACTGAATGAAGTACTGGTAGATTA
TTTAAGAGGCGATGGCACGCTACAAGAGTCTATAGATAAACCGCGTTTTTACAACGATGGTGGAAAAATA
TTCTATGAAAATGCAACTAGTAAACAAGATGTAGATATATTCAAAAGTTTAGGATTCGAAATTGAAGAAA
AACGCAATGATCCAAACTTTGGTAGTGTCCAAGCTGCACTTTACAATAAAAATGATAAAACAGTAGAAAT
AGGACAAGATGTTGGTAATAGATAATCCATATATCGTCATACAAAGGGGTATGAAACGTAATATATAATT
CAAAACAAGGAAGCGTGACAGAAATCAAATTTTCTAATTGCGATTTCGTAGTCCCATCCCTATTCAACGC
AATCATCTACTTCACAAATGAACAAGAGTCTGAGACATCTATTTATGTCCCAGACTCTTGTTTTTTTAAT
TATACTGTAGTTTTAAAAACTAACTTTTGTTGTTTATTTAAATTCAAGAAGGTTGTCATAGTTTACTCAT
TTATTACCAACCCTGACCTGCAGTGTCGTAGTTATCTAGTTTACCCGATTCAAAATCTGATATCGCTGCT
TCCAAAACGTTAAGCGCAGTGTCCAGTTGCTCATAGGTAATGACAAGTGGTGGTTGAAAGCGTAGTACAT
TGCCTGCTACTGCAATAATGACAACACCATTATCAAAGCAACGGTTACAAATTTTTAATGCTGCTTCTGA
TGCGCGTGTTTTATTAATTTTATCAGAAACGATATCAATACCAATGGATAATCCTTTTCCTCTAACGTTA
CCCACAGTATTGAATTGTTCTGTCCAAGCATCAATACGTTTGCGCACATAATTACCTTTATCTGTACTTG
CTTGTAATAAATTCTGGTCTTCAATCATGGCGATGGTTGCTAATGCTGCTTCACAACTCACTGGATTAGC
CCCCGTGGTAAAGAGATGTGCAGGTGCTTCTAAATAATCCATGATTTCTGAACGCCCTACGATTGCAGAC
ATTGGTAAACCGCCTGCCAATGATTTACCGAATGTAATCAAATCAGGTTCAATATTGTAATGTGAGACAG
AACTCCAGCTACCTGTGCGTCCTAATCCTTGTTGAATATCGTCAACAGCAAGTAAGATACCGTGTTCTTT
ACATAAGTCTTGTAAGGCTTCGAAATAGCCATCTACTGGTTCGAGCAAACCACCATCGCCTTGTATTGTT
TCAATCATGATGCAGGCCACTTCTTCTGCAGGTACATATTTTTCAAACATTTCTTTAAGTGGTGCTAGAT
ATTCGGAAACGGTATTGGGCTGGTTGCTGCCAAACATTCCACGATAATTGTCTGGAAAAGGAATATGATA
AAAACCAGGCAACATTGGACCATAATATTTACGCATATTTAAGCTAATAGCAGACATTGAAAGTGAACCA
TAGGTTGAACCATGGTATGCATTTACAAAGCTGATGATATAAGGTCTGCCGGTGTAAGCACGTGCTAATT
TGATAATACCATCATTGGCATCTGATCCAGATAGTCCAAATAAGACACGTTTTTCATATTGGCCGGGTGA
AATTTCACATAATTTTTTTGCTAATTTAACTAAGGGTTCATGATACATGTAAGCAGGGGTATAGTGAATG
AACTGGTCTACTTGTGCCTTAATTGCTTCAGTGACTTGTTCAGGTGCATGTCCAACATTCTGTGAACTTG
CACTTGATAATAAATCAATATATGTATTGCCCTCAACATCAACAAGTGTCGCACCATATCCATGAGAAAT
TGCTAAAGGATAATATTTGATGCGTCCTGGTTTTGCGAAGTATTGACTGTCCTCATTTATAAGTTGCTCT
GATTTGTTCATAATTTGTGCCTCCCAATGATTGAAAATAAGATAGTGCGCATGATTGATGCAGATTTGGA
TTGAAAATAGTGATTGGCACTCTATTAATTGCTAGTGTATTTCTAAATAGAAATGATTACTATACGCCAC
AGTGCATGCATTATGACATCTCCCAAATAATCGTTGATACGTATGAATATACTAAGAAAATTTAGAATTG
TAAATATATTCTGAAAAATTAAAATTGAATAACGCTCATTATGTGTAATTTGACACAAATATTCTGTGGA
TGAAATTAATCCTGAAAATATTGTATCTAATAAGTAGCATTGATTTGAGAAATGGTTGGACACTGTGAAA
AATGTAATAAGTAGAAAAAGTGAGGGATAATTGGTAATATTGTTCTTATAAAATAATATTTTTATCTATA
ACAAAATTCAGGAAATATATATAGCGTTAATTAAACATGAAAATAAATAGTAATGAAGTTGAACAGCAGT
ATGAGTTAGAACTTTAATGGAGGAATGTATATGATTTATGCAGGTATATTAGCGGGTGGCATTGGCTCAA
GAATGGGCAACGTACCACTACCAAAACAATTTTTAGATTTAGATGGAAAACCTATCTTAGTACATACGGT
TGAGAAGTTTTTATTAACAAGTGAATTCGATAAGATATTTATCGCGACACCTCAAAAATGGATTTCTCAC
ACAAAGGATACATTACGTAAGCATCACATTACAGATGACAGAATTGAAGTTGTTCAAGGTGGTTCTGATC
GTAATGAAACAATTATGAATATTATTAGTGCAGCAGAAAAAGAAAATGGTATTTCTGATGATGATGTTAT
TATAACGCATGATGCGGTACGACCATTTTTAACACGCAGAATAATTAAAGAAAATATTGAAAGTGTCCTA
AAATATGGTGCAGTAGATACTGTTATTACAGCAACTGATACGATTATCACATCGGCAGATGGTGATTCAA
TTCAATCGATACCGGTGAGAAGTGAGATGTATCAAGGACAAACGCCGCAATCTTTCAATGTAAATCTATT
GAGAAATAGCTACAATGATTTATCTGATGAAGATAAACAAATCATGACAGATGCATGTAAGATTTTAGTT
GTAGCAGGTAAACAAGTGAAATTGGTAATGGGAGAATTATATAACATTAAAATAACGACACCTTATGATC
TTAAAGTGGCAAACTCAATCATAAAAGGTGGGATGTTGAGTGATTAATCAAGTTTATCAACTCGTTGCGC
CAAGACAATTTGAAGTAACCTATAATAATGAAGATATTAAAAGTAACAAAGTGATTGTCAGACCGTTGTA
TTTGTCTATCTGTGCTGCTGATCAAAGATATTATACAGGTAGTAGAAATGAAAAAGTTTTGAAAAAGAAA
TTACCTATGTCATTAATTCATGAAGGTGTTGGCGAAGTCGTCTATGACAGTAAAGGTGAATATGAAATTG
GTACAAGGGTCATTATGGTTCCTAACACACCAGTTGAAAAAGATGATGTTATAGCAGAAAACTATTTACC
TAGTAGTAAATTTAGATCTAGTGGCTTCGATGGATTTATGCAAGATTACGTATTTATGGATCACGATCGC
GTCGTTGAAATAGATGACAGTATTGAAGATTTAAGTACGATTGCTTATTCAGAGTTAGTAAGTGTAAGTT
GGCACGCATTACAAAGATTTGAACGTAAATCAATTTCCAATAAAAATAGTTTTGGTATATGGGGAGATGG
GAATTTAGGTTATATTACAGCTATTTTGTTAAGTAAATTGTATCCTCAAGCTAAAATTTATGTGTTTGGT
AAAACAGATTATAAATTAAGTCATTTTTCGTTTGTGGAGCACATCTATCATATTGATGAAGTACCTGCAA
ATGTCACGTTTGATCATGCTTTTGAGTGCGTGGGTGGCAAAGGTAGCCAATCCGCAGTTAACCAGATTAT
TGACTTAGTATCACCTGAAGGAACGATTAGTTTACTTGGTGTCAGTGAATATCCAATTGAAGTCAATACA
CGTTTAGTACTTGAAAAAGGTTTGACGATGTTTGGTAGTAGTAGAAGTGGCGCACAAGACTTTAGAGAAA
TTGCTGAATTTTATAAAAATAATCCAGATGTTGTAGAAAAATTAGCGCTCCTTAAAGGTAATGAGTTTGA
TGTCAAAACAATCAACGATGCGGTCAATGCATTTGAAACAGATTTATCCACTTCATGGGGTAAAACGGTT
ATCAAATGGACAATGTAAATTTGTAAGGCATTTTCGCTTTTTTAATTAGTAATAAAAACCTATCAACTTG
AATGAAGAGAGGATTTTTTAAAATTGAGTAAATCTAAAATAATAATTGATAATATATATTGGGAAAGAAT
TCAATTATTTATTGAAGGTCATGTTGAAGATATAAAGCTTAATAAGAAAAACTTTGTATTGAGAAATTTG
ACTGAAACCAAAGAACTAAAAGCAAACGATGTGAAAGTAGAAGGCAAACAATTTAAGGCACGTTTTAATG
TTGCCATATTAGATGACGGTAATTATCTACCATCAGGTGAGTACTTAATTGTTTATAAAGGTGATTTTGA
TTATATTGCCAATATAAATGAAACATTGTTAGATCCCAATAATTATGAATTAGAAGAAACAGCACTCGAA
CAGTATAGCGATGAAATGACTCAAAATGGCAAAAATAATTTATTATTAGACCACTTTACATTTACCTTTA
AAAAGGGAGGTAATTCATCTAAAACAGAATATACTGTAAAGCCTATGATTTCGAGTGAAGTGAACGAATT
TGTATTGAATATTATATTTAAAGCACCTATGCCTAAAATGAATCCAGTTAAGAAAAGGATTACAGACCTT
AAACTAAAATATAATAAATATTCATTTAATGTCCGTAACTTCATCTTTCAGTCTATTTTCAAGATTACTA
AATTTTTCCATCTGAAAAAGGGGAATACAGTACTTTTCACTTCTGATTCTAGAGCCGAAATGTCAGGTAA
TTTTGAGTATGTTTACAATGAAATGTTACGTCAAAATTTAGATAAAAAATATAAAATACATGCATTGTTT
AAATCTAATATATCTGTACGACGTAATTTTATCGATAAATTTAAATTTCCGTATTTATTAGGTAAAGCAG
ACTACATATTTGTAGATGATTTCCATCCATTACTTTATACTGTGAAATTTAGAAAGAGTCAGGAAATTAT
TCAAGTATGGCATGCAGTAGGCGCATTTAAAACAGTAGGCTATAGCCGTACTGGTAAAAAAGGCGGACCA
TTTTTTAACTCAGTAAACCATAGGAATTACACCAAAGCATTTGTATCATCAGAAACGGATATTCCATTTT
ATGGTGAGGCGTTTGGTATAAAAGAACAAAATATTATTCCAACTGGCGTACCAAGAACGGATATATTATT
TGATCAAGACTATGAAAAAGCCATTGTTGCAGATATGGAAGAAGCACTTCCAATTGTTAAAGGAAAGCAA
GTGATATTATTTGCACCGACATTTAGAGGGAGTGGCCATCATACTGCGCATTATCCGTTTTTCAAAATTG
ATTTTGCAAGATTTGCACGTTATTGCCGTGAGAATAATGCAATTGTGCTATTCAAGATGCATCCGTTTGT
TAAAAATAAATTGAATATTCCTAGAGAATATCAAGAATACTTTGTAGATGTATCTGATTTTAGAGAAGTG
AATGATATTTTGTTTATTACGGATATCTTAATTAGTGATTATTCATCACTTGTATATGAATTTGCTGTAT
TTAAACGACCAATGTTATTTTATGCATTTGATTTAGAAGATTACATCACATCACGTGATTTTTATGAACC
ATATGAAACATTTGTACCTGGTAAAATCGTTGAATCGTTTAACGATTTAATTGTAGCATTGGATCAAAAA
GATTTTGACGTTGAAAAAGTTGAGCCATTTTTAGATAAACATTTTAAATATCAAGATGGACGTTCAAGTG
AACGTTTAGTAAGAAACGTTTTTGGCAGCTAAATTAAGTGAATAGAAATACCAATTAAAACATAATGAGT
TAACTACAAAAATATATATTCAGCGTTAGATATAGAACGGGATCCTGTAATTGTGATTGCCGAACGGCTG
ATATTGATTTGTACTTAACTCATTTTTACAAGGTGGAGTATAATGAAATTTTCAATTATAGTACCAAGTT
ACAATTCAGAAAAATATATAGCAGAACTTTTAAACAGTTTACAAAATCAAAGTTATGATAAAAAAGATTT
TGAAGTTATTTTGGTAGATGATTGTTCATCAGATAATACTTTAAATGTGGTAGAAGCTTATAAAAATAAA
TTAAATTTGATAATAAAACAACTTGATACAAATTCAGGCGGACCAGGTAAACCTAGAAATACGGCTTTAC
AATTAGCGCAAGGTGAATATGTATTTTTCGTAGATTCAGATGATTACATTAATAAAGATACATTAAAAGA
TGTGTCGAAATTTGTTGATCAAAATCATGCAGATGTGGTCTTGGTGAAAATGGAAGGCGTGAATGGTCGT
GGTGTACCGAAATCCATGTTTAAAGAAACGAGTGATGCAGTCACATTAGCCAATTCTAGAATTATTTATA
CACTTAGCCCAACTAAGTTCTATAGAACCTCATTATTACGTGATCACGCAATCGAATTTCCAGAGGACTT
AAGAAGTGCAGAAGATCAATTATTTACAATGAAGGCATATGTCAATGCGAAACGAATTGCTGTACTTGCA
GATAAGCCTTACTATTATGCAACTAAACGTGAGGGAGAACATATGAGTTCTGCGTATGTCTCACCCGAAG
ATTTTTATAAAGTGATGTCATTAATTACTGAAGAAATATTAAACAGCCCATTAGAAAATAAAAATGAAGT
GCTAGGATATTTTATAGATAGACATTTCTCATTCTCTAGAACAAATAACTTTTCTCTTAAAATTGCAGAT
GATAAAAAAGAAGCGTGGATGGATGCGTTAGGAGATTTTATTCAAAAAGTACCAACAGTTGTAGATGAAT
TAGTGAATGATTCATTCAAACCGTTATTACATTACGCTCGTCTAAAAGACATGAAGCATTACCAAATGGT
AGAAGAAAGTTATAAAAATGGGAAGTTTCATAGCTACAGTGCTCAAGAAGGAACGTTAAAAATACAATTT
GATGAAGGTGAACCGTATTTTGTCTTCAAAAAATTAGTGAAGCCTGATATTAGAATGTCACATTTCGAAT
TTAACGATCAAGGTTTTGAACTGGAGTTAGAATTTATTAGTTCTATTATTAATCCCAACCATGTTGCTTC
AATGATTCAACTCAAATTATTATCACGTAATAAAAAAGAATTTATTTATATACCTTTAACTATGAATGAT
CAGACTAGATTTAAGTTTAAGGCAGATTTAAATGATTTGATGCCTTATCTCATAAAAGAAAAAGTCTGGG
ATGCACATCTAGAGATGCGTGTGGATAATATGACCATTGAGAAACGTATTGGCAATAAACGTGTTAAGTA
CCCGTATAGTAAGGAAACGAGCACAATTACCCAATATAACAATCAGTATTATCGATTTACACCATATTTT
ACGAAAGACTTCGATAATTTATCATTTTATATAACGAGCAACAAATTAAATGAAATGTTAGCTGTTGAAA
TTAAGGACAAACAGACAATACAACTACGCAGCTTAGAATTTAACTATATTCTATCTGAAGGGATGACAGC
TGTCATCTTACCTCATATGTTTACGTATGGTTATTTAACGTCTGTGACCACAAAAGACACACTTACTTAT
CATCTGTCTGTTGGAGAAAAAGTGAAAGATAAAGATTTGAAAAAGAACTTCAAAATTGAAACGCCCCATT
TAGTTTTAAAATACTAGTTGGTATATAATAGTAAGTGAGTTAAAGAAATATTAGCTGACTTACTATTTTT
TTAATCGAATGTTATTGATAATGATTTTCAATTATAGTACGTTTGAAATGAATGATTTTTATATCTTAAT
TTAATAATAATTAATTTATATATAGATTGTCTTTTAGATTCATGTGAAGAGGGAGTTACCGATGACAAAA
AGTAAAATAGATGTTAAAGATTTAATTAATATAGGACTCTTTACGGCAGTATACTTCATTTTTATAGCAC
CACCGGGTATTTTAGGTATTATACCTATCTTTATGTTGTTACTTCCTGCAATGATAGGGCTAGTAGGTGG
CATACCTGTGATGTTACTTATTACCAAAACGCAGAAATTTGGTGCATTAACGATTTGTGGTGTTGTCGTA
AGTTTATTATTAGCAATCATGGGGCATCCTTGGATGGCTTTGATTTTAAGCGTGCCAGTGATTGTGATTG
CAGATATGGTTATGGCGATGGGCCAATATAAAAGTTGGAAATTAAATAGTATAGGTTATATTATTTTTTC
ATTTTGGCCAATAGGTAATTTACTACCGTTTTATTTTATGAGAAATTCATATTTAGCTTTTATTCAAGAC
AAATATGGTACAGATTATGAAGCGACAGTAGAAGGATTGTTTTCTATTGGTATGATTCCCATTATTCTTA
TCACTACAATTATTGGTGCTTGGATAGGTGCATACATTGCTAAAGGCATTTTGAAAAAGCATTTTAAGCG
GGCAGGTATTATATAAAATGTATAATCAAGTATTAAGTCAAAATCATATATTTAACTTTGATCCAAGGAT
AAAAATTGGACTCATGCTAATTATTTCACTCATTTCACTAACAGGTGGCGTAACGGGTCAGGGCATATTT
ATCAGATTGATTATAATGGTGATTCCCGTCTTATTATTGATTGTGATAGGGAAATATAAGATTGGCATTG
CCTGTATTGTGCTAACCGTAGCTGCTTGGTATGGTGAAGCATTTGTGTCTATTGAACAAAGCCAAGTTGC
AACATTACTCGTGTTTGTACCTTCTGGAATTATTACAAGATTTTTGCCTTCTTTAGCCATGGGTTACTAT
ATATTTAAGACAACACAAGTAGAAGTGCTTATTTTAGGTTTAGAACGCATGAAGTTATCTAGAAAAATAA
CTATCCCAATTGCTGTTATGTTTAGATTTATACCCACAATAAGAATGGAATCAGCATCCATTAAGGATGC
AATGAAAATAAGAGGGATTTCTTTACGGTTTGCGTTTAAAAAACCAATGCAATATATCGAGTATCGTATT
GTACCTTTATTAAATAGTGTGATTAAAATAGGGAATGAATTGACTATCGCATCCATTACTCGTGGATTGA
ATTTGACACATAAAAGAAGTTCTATTGTGACGTTGAAAATACGTTGGCTTGATTGGTTATTCATAGTTGG
CACACTGCTTTTATGTATAACTTACTATATAGTGTGAGGTTAAAATATGATTCAATTTGAAAATGTATCA
TTTAATTATGACAATAGCGAAAAAATCTTAAACGATATAAACCTTACTATTAATGATAGTGAGGTTATTT
GTTTAACTGGTGCATCAGGTTGCGGTAAAACCACCATAACACGATTATTGAACGGGACGATACCACACTT
[truncated: 66,115,985 more chars]
