# Supplementary material for: A molecular portrait of maternal sepsis from Byzantine Troy
Source: eLife. 2017 Jan 10;6:e20983. doi: 10.7554/eLife.20983 (PMC5224923; doi:10.7554/eLife.20983)
Supplement: Figure 4—source data 2. — DOI: http://dx.doi.org/10.7554/eLife.20983.027 [file elife-20983-fig4-data2.fasta]

>gi|73661309|ref|NC_007350.1|
GCATTTACTATGTTTCACTCCAAAAGTGCTTCTGTCTATGCAGATACTCCCCTTTTGCAG
CACCCCTGCATTTATCCATTTTGTGTTATACATTTTTCATACAATCTTTATAAATTATTT
CCCAAACCCACAAACACCTTAAAATTTGGTATACTGTCTATTGCTCAAAGTTATCCACTT
ATACACAACGCTATACCTCAAATTTGTGGATAAGTATAATGTTATTCACAGAGTTCCTCA
GCATTTAAGAACATATTCACACCCATTTGACAGAGGTTGTTGTTAAAAAGTATAATTGTG
TGGATAAGTTATGTAGATATTGATTGCTACAGGGTTTAAATTAATAAATTATACAATAAA
AGCCTGTGTATAAATCACAGTTAGGTAATAGTTATCCACTGATTGTGCGTAACTTGTGGA
TAATTATCAACAGCCTGTGATTCTTTTTATTTGTACCTGTTGTTTTTGTGTATAACTTTA
AAATTTACGAAAGTTGGAGTTTGTTATTATGTCAGAACAAGAAATTTGGGAAAAAGTTCT
AACCTTGGCTCAAGAAAAAGTAAGTAGTGCAAGCTACCAAACATTTCTTAAAGATACAAA
ATTGTTTAAACTGCAGAATGAGCAAGCGATTGTAGTTACTGATGACGATTTTGTTGCTAA
TTGGTTAAAGATGAATTACGCAGAAATTATTAAAGCTGCTTTATATGAAGCAATTGGTCA
TGAGATAGCACCAGTCTTTTATACTGAAGAAGAGCTAAAAAGCTTACATACAAGTGAGCA
AAAAGAAGAAAATCAACCAGAACAACCAGCCAAAAAGTATACGCCAGGCGTTGATGAAGC
TGTCATTGGCGGTGAACAGTTCAATACACATAATACGTTTGAAACATTTGTCATTGGACC
AGGTAATAGATTCCCTCATGCTGCAAGTCTTGCAGTGGCAGAAGCACCAGCTAAAGCGTA
TAATCCATTATTTATTTATGGTGGTGTTGGTTTAGGTAAGACCCATCTAATGCATGCGAT
TGGTCATTATGTATTGGATAACAATCCAGACGCTAAAGTTATTTATACGTCTAGTGAAAA
ATTTACAAATGAATTTATTAAGTCTATTCGTGATAATAAAACTGAACGTTTTAGGGAAAA
ATACCGTAATATCGACGTTTTATTAATTGATGATATTCAATTTATTCAAAATAAAGAACA
AACTCAAGAAGAATTTTTCCATACATTTAATGAATTACATCAAGCAAATAAGCAAATTGT
AATTTCTAGTGATCGACCTCCAAAAGAAATTGCTAAACTAGAAGATCGTTTACGTTCACG
TTTCGAATGGGGATTAATCGTAGATATTACGCCGCCTGATTATGAAACAAGAATGGCGAT
TTTACAGAAGAAAATTGGCGAAGAAAATCTTAACATTCCAACTGAGGCGCTTACTTACAT
CGCTAATCAAATTCAGTCTAATATTCGTGAACTTGAAGGTGCATTAACACGTGTCTTAGC
ATTTTCAAAATTACAGGGACAACCCATTACGACTGAGTTAACAGCTGAAGCACTTAAAGA
TATTATTCAAGCACCTAAATCTAAAAAAATCACGATACAAGATATTCAGAAAATTGTTGG
TCAGTATTATAGTGTAAGAATTGAAGATTTTAGCGCTAAAAAACGAACAAAATCCATCGC
TTATCCGCGTCAAATTGCAATGTACTTATCACGTGAGTTAACCGATTTTTCATTACCAAA
AATTGGTGAAGAGTTTGGCGGTCGTGATCATACAACGGTTATTCATGCACATGAAAAAAT
AGTTAAAGATATACAAAATGATCCAACTTTTAAACAAGAAGTTGAAAATTTAGAAAAAGA
AATAAGAAACCAATAAAATAAACTGTACTATAACAGAATAATCGTAGGTATTTTGAGGAA
TAGTTAATAGAGGAATTATAAACGTTATTGTGGATAATGTTAAAAAGTCATACACACAGT
GCACAAGTTATCCACAGTCTTTAATCGACGTCACTGTTCACTAAAATTAACTTATCCCCT
AATCCACAAGCCCTACTACTATTACTACTGTTTTAAAACCTATATAATTTAATATATAAA
CGACTGGAAGGAGTTTAATAAAGATGGAATTCACAATAAGAAGAGATTATTTTATTAATC
AATTAAATGACACACTTAAGGCCATCTCACCAAGAACAACATTACCTATCTTAACTGGTA
TCAAAATTGAAGTTAAAAACAACGAAGTTATACTAACTGGTTCTGATTCAGAAATCTCAA
TCGAAATCACTATTCCTAAACAAGTCGATGGTGAAGATATTATTGATATTGTTGAAACCG
GATCAGTCGTGCTTCCTGGTCGTTTCTTCGTAGACATTATAAAAAAATTACCAGGTAAAG
AAGTTAAACTTTCTACAAATGAACAGTTCCAAACACTTATTACATCTGGACATTCTGAAT
TTAACTTAAGTGGTTTAGACCCAGATCAATACCCGTTATTGCCACAAGTTTCTCGTGATG
ATGCGATCCAATTATCAGTTAAAGTGCTTAAAAACGTTATCGCACAGACTAATTTCGCAG
TGTCCACCTCAGAAACACGCCCAGTACTTACTGGTGTCAACTGGCTTATACAAGAAAATG
AATTAATATGCACAGCTACTGACTCACACCGCTTGGCTGTAAGAAAGGTAGCATTAGAAG
ATGACTCAGAAAATAAAAATGTCATCATTCCTGGTAAAGCATTATCTGAGTTAAATAAGA
TTATGTCAGACAGTGAAGAAGACATCGATATTTTCTTTGCTTCAAATCAAGTGTTATTCA
AAGTGGGTAACGTAAACTTTATTTCACGTTTATTAGAAGGTCATTATCCTGATACATCTC
GTTTATTCCCAGAGAATTACGAAATTAAATTAGGAATTGATAATGGTGAATTCTATCATG
CCATCGATCGTGCATCTTTATTAGCACGTGAAGGCGGCAATAATGTCATTAAATTAAGTA
CAGGTAATGAACTTGTAGAATTATCTTCAACATCACCAGAAATTGGTACGGTAAAAGAAG
ATGTTAAAGCAAGTAATGTAGATGGTGGCAACCTAAAAATTTCATTCAACTCAAAATATA
TGATGGATGCTTTAAAAGCCATTGATAACGATGAAGTGGAAGTAGAATTTTTCGGTACAA
TGAAACCATTTATTTTAAAACCAAAAGACGATGATTCAGTTACACAACTTATCTTACCGA
TTAGAACGTATTAATCGTATTGTTAAATAGATTAACGCAATAACTTTTCTCAAAAGTGCA
ACTTAACAGGAACAAGCCTTTGAAATCTTAGTGATTTCTGGTTTGTTCCTGTTTTTATTT
GAAAAAAGAGTCTGAGTTTAAAAGCAGATACTAAGAGATAATTAGAAATTTGCTAATGTT
ATTAATTAATTTCATGATTAAAGACATTTAAAGGGCAAATATAAGCATTTTGAACATTTT
CTTAGGGGAAAATGCTTAAAAGTAATAAAAGTGTCTTAAAACAGCTCTAAATGCAAAATA
AATATAGTCCGTATATCATACATAAATTTTTAAGCAGATTAAGGTATTTAGTGAAAATTA
ATATTATTTGTAAAGAATGCCCATATAATGTATTTATTTTTGATATAATATGACATATGA
AACAACGTTAAAAATAACTTTGAAACTAATTATTTAAAAATAGTTAAAATAAGTTAAAAG
AAATCGCTTACTCACTGTATTTTGCATGAAATTTTCCGCAAAAAAAGGTATAATATATAA
GTGAGCTTAAAAGAAATGGAGTGATTGATTTGGTTGAAGAGGTAATTGTTGATGGAGACA
TTACTTTAGGGCAATTTCTAAAGACAGAAGGTATTATCGAATCTGGCGGACAAGCAAAAT
GGTTCTTACAAGATTTTGATGTCATGATCAATGATGAGCGTGAAACGCGTCGCGGTAAGA
AATTAAATCATCGAGATAGCATTGTCATACCAGAAGTCGGTTCATTTTTGATATTACATC
AAGGTGAAGAATGAAATTAAAGACACTCCAGTTACAAAATTATCGTAATTATGAGTCCAT
TTCCTTAAATTGTCATCCCGATGTCAATATATTGATTGGTGAAAATGCCCAAGGGAAGAC
TAATTTATTAGAATCTATTTATACGTTAGCACTAGCTAAAAGTCACAGAACGTCTAATGA
CAAAGAACTCATACGTTTCGATAGCGACTATGCTAAAATAGAGGGTGACCTTAGTTATAG
ATATGGTGAGATGCCTTTAACGATGTACATCACTAAAAAAGGTAAACAAGTCAAAATCAA
TCACTTAGAACAAAGTAGACTGACCCAGTATATTGGGCACTTGAACGTCGTTTTGTTTGC
GCCTGAGGATTTAAATATTGTCAAAGGATCACCGCAGATTAGACGTAGATTTATAGATAT
GGAACTTGGACAAATCTCAGCAGTATATTTAAATGATTTGTCACAGTATCAACGTATTTT
AAAACAAAAGAATAATTATTTGAAGCAACTGCAATATGGACAAAAGACAGACAGCACCAT
GCTTGAAGTCTTAAACCAACAATTTGCAGAATACGCACTCAAAATTACGCTAAGACGTGA
ACATTTTATTAATGAACTTGAATCACTAGCGAAACCTATCCATTCTGGGATTACAAATGA
ACGTGAAACATTGTCTTTAAACTATTTACCTAGTATTAAACTAGAAAATAAAGATAAAAG
TGAGACAGAACGCTTAGAGGAAGTCTTAACGATACTTAATGACAATATGGAACGAGAAAA
AGATCGAGGTGTGTGTTTATACGGACCTCACAGAGATGATTTAGGTTTTAATGTGAATGG
AATGGACGCTCAGACTTATGGCTCGCAAGGTCAACAAAGAACTACTGCACTATCAATCAA
ACTCGCTGAAATTGAGTTAATGAATATTGAAGTAGGTGAGTATCCAATTCTATTGCTAGA
TGATGTATTAAGTGAGTTAGATGATTCACGTCAATCTCATTTATTGAGCACTATTCAACA
TAAAGTGCAGACTTTTGTTACTACGACATCCGTAGACGGTATAGAACATGAAATTATGAA
AAACGCTAAACTTTATCGCATTAATCAGGGCGAAATTATAAAGTAATGGAAAGTGAAGGT
GGAAGCAGTGTCAGATGTGAACAACACGGAAGATTATGGTGCTGGACAGATTCAGGTATT
GGAAGGTCTAGAAGCGGTACGTAAAAGACCAGGTATGTATATTGGTTCAACTTCAGAAAA
AGGTTTACACCATCTTGTATGGGAAATTGTCGATAACAGTATCGATGAAGCACTTGCAGG
TTATGCCGACACAATTGAAGTTGTAATCGAAAAAGATAATTGGATTAAGGTAACGGATAA
TGGCCGTGGTATACCTGTTGGCATTCAAGAAAAAATGGGACGTCCTGCAGTTGAGGTTAT
TCTAACTGTATTACATGCTGGTGGTAAATTCGGTGGCGGCGGTTATAAAGTTTCTGGTGG
TTTACATGGTGTAGGTTCATCAGTAGTAAACGCGTTATCAGAAGATCTTGAAGTATACGT
GTATAAAGACCGCAAAGTTTATCATCAAGGTTATAAAAAAGGTGTACCTCAATTTGACTT
GAAAGTCATTGAAGAAACAGATGATGATAATACAGGTACAGTCATTCGTTTTAAAGCGGA
TTCTGAAATTTTCACAGAAACGACAACATATCATTATGAAACATTACAACAACGTACAAG
AGAGCTTGCGTTCCTAAATAAAGGTATTTCAATTACTTTAAGAGATGAACGTGGTGAAGA
AGTTCGTGAAGACACATATCACTATGAAGGTGGTATTAAATCTTATGTTGAAATGCTAAA
TGAAAACAAACAGCCTTTACATGAAGAACCTATTTACGTGCATCAAACCAAAGATGATAT
TGAAGTTGAAATTGCTTTACAATACAACAAAGGTTTTGCAACAAACTTGTTGACGTATGC
GAATAATATTCACACATATGAAGGTGGTACACACGAAGAAGGTTTCAAACGTGCACTATC
TCGTGTACTTAATAGTTACGGATTAAATAGTAAAATTATCAAAGAAGATAAAGAAAGACT
TTCAGGTGAAGACACACGTGAAGGTTTGACAGCAATTGTTTCAATTAAGCACGGTGATCC
ACAATTTGAAGGACAAACAAAAACAAAATTAGGTAACTCTGAAGTACGTCAAATCGTTGA
TAAACTATTCTCTGAGTTATTTGAGCGTTTCTTATATGAACATCCTCAAGTAGGCCGTAT
TGTAGTTGAAAAAGGTATCATGGCTTCACACGCACGCCTTGCTGCGAAAAAAGCACGTGA
AGTTACGCGCCGTAAATCAGCATTAGAAATATCAAGCTTACCTGGTAAATTGGCGGATTG
CTCTAGTAAAGACCCATCACGTAGTGAAATCTTTATCGTCGAGGGTGACTCTGCCGGTGG
GTCTACAAAATCCGGTCGTGATTCAGAAACACAAGCGATATTGCCATTGCGTGGTAAAAT
CTTGAACGTTGAAAAAGCACGTTTAGATAGAATTTTAAATAATAACGAGATTCGTTCGAT
GATTACGGCATTTGGTACGGGTATTGGTGGCGAATTTGATTTAAGTAAGGCACGCTATCA
TAAGATTGTCCTTATGACAGATGCTGATGTCGATGGTGCACATATTAGAACATTGTTATT
AACATTCTTCTATCGCTTTATGAGACCATTATTAGAAGCAGGATATGTGTATATTGCACA
ACCACCTTTATTCAAATTGACACAAGGTAAACAAAAGTACTATGTCTTTAATGAACGTGA
ATTAGAAAAACTTAAAGCTGAGTTAGAACCAACGCCAAAATGGTCGATTTCACGTTACAA
AGGTCTTGGTGAAATGAATGCGGATCAATTATGGGAAACTACTATGAATCCAGAAAATAG
AGCCATGTTACAAGTATCATTGGATGATGCGATTGAAGCGGACCAAGTCTTCGAAATGTT
AATGGGCGACGTTGTAGAGAACCGTAGACAGTTTATTGAAGATAATGCAGTCTATGCCAA
CTTAGATTTCTAATACGATGAACTGAATTTTTGAAGGAGGATATCTTGATGGCTGAATTA
CCTGAATCAAGAATTAATGAACGAAATATAACGAGTGAGATGCGCGAGTCATTCTTAGAC
TATGCGATGAGTGTTATTGTCTCACGTGCTTTACCTGATGTGAGAGATGGTTTGAAACCA
GTACATCGACGCATATTGTATGGTTTACATGAACAAGGTATGACACCAGACAAGTCATAC
AAGAAATCTGCGCGTATTGTTGGGGACGTAATGGGTAAATATCACCCACATGGTGACTCA
TCAATTTATGAAGCAATGGTTAGAATGGCACAAGACTTCAGCTATCGATATCCTTTAGTT
GATGGACAAGGTAACTTTGGTTCTATGGATGGCGACGGTGCGGCTGCGATGCGTTATACA
GAAGCACGTATGTCTAAGATTACACTTGAATTACTTAGAGATTTAAATAAAGATACAATT
GATTTTATCGATAACTATGATGGTAATGAAAGAGAGCCGTCAGTCTTACCTGCTAGATTC
CCTAACTTATTAGTTAATGGTGCATCTGGTATCGCTGTTGGGATGGCTACAAATATTCCG
CCACATAATTTAACAGAGGTCATCAACGGTATTTTAAGTTTAAGTTATAATCCCGATATT
ACCATTGCTGAATTGATGGAAGATATACAAGGGCCAGACTTCCCGACTGCAGGTATTATC
CTTGGAAAGAGTGGGATTCGTCGTGCATTTGAAACAGGTCGAGGATCAATACAATTGCGC
TCTCGTGCAGAAATAGAAGAACGTGGTGGCGGTCGTCAACGTATTGTTGTTACAGAAGTA
CCGTACCAAGTTAACAAAGCACGTATGATAGAAAAGATTGCTGAATTAGCGCGTGATAAG
AAAATAGACGGTATCACAGACTTACGCGATGAAACAAGTTTACGTACAGGTGTCCGTGTA
GTAATCGATATCCGTAAAGATGCCAACGCGAGTGTTGTCTTAAATAACTTATACAAACAA
ACACCATTACAAACATCATTTGGTGTAAACATGATTGCCTTAGTTAATGGCAGACCAAAA
CTTATTTCACTTAAAGATGCCTTAGTTGAATACTTAGAGCATCAAAAAGTCGTTGTAAGA
AGACGTACCGAATATAATTTAAAAAAAGCTTTAGATCGTGCACATATATTAGAAGGTTTG
AGAATTGCGCTTGATCATATTGATGAAATTATCAGAGTTATTCGTGAATCAGATAACGAT
AAGATTGCCATGGCAAGTTTACAAGAACAATTTAAATTATCTGAACGTCAAGCACAAGCG
ATTTTAGATATGCGTTTAAGACGTTTAACTGGTTTAGAAAGAGATAAGATTGAAGCTGAA
TATAATGAACTAATTGCTTATATTGAAGAATTGAAATCTATCCTTGCAGATGAAGAAAAA
TTATTACAAATTGTTCGTGATGAATTGATTGATGTCCGTGAGCGTTATGGTGATGAACGT
AAGACTGAAATCCAACTTGGTGGTTTAGATGACATTGAAGATGAGGATTTAATTCCAGAA
GAACAAATTGTGATTACGTTAAGTCATAATAACTACATCAAACGATTACCAGTTTCAACT
TATAGAGCACAACACCGTGGTGGTCGTGGTGTTCAAGGTATGAATACGCTAGAAGAAGAC
TTTGTAAGTCAACTTGTGACGTTAAGTACACATGACAACGTGCTATTCTTTACGAATAAA
GGTCGTGTCTATAAACTTAAAGGCTATGAAGTGCCAGAGCTTTCTCGTCAGTCTAAAGGT
ATTCCAGTAGTTAACGCAATTGAGTTAGACAATGACGAATCGATTAGTACGATGATTGCT
GTTAAAGATTTAGAAAGTGAAGAAGATTATTTAGTCTTTGCTACTCAAAAAGGTAGAGTG
AAACGTTCTGCCCTAAGTAACTTCTCACATATTAATAAAAACGGTAAAATTGCGATTAGT
TTCAAACAGGATGACGAATTGATTGCAGTACGTCTAACTGATGGTGAAACTGATATTCTA
ATAGGTACATCGCACGCTTCATTAATTCGCTTCCCTGAAACTGCATTGCGTCCACTTGGC
CGTACCGCGGCGGGTGTGAAAGGTATTACACTTAGAGAAGACGATAAAGTAGTCGGTTTA
GATGTTACAAAAGCCGAAAGCGATGATGAAATACTCGTCGTGACTGAAAATGGTTACGGT
AAACGTACACCAGTTGAAGATTACAGATTATCAAACCGTGGTGGTAAAGGTATTAAAACA
GCGACTATCACAGAACGTAATGGTAATGTAGTTTGTATCACATCAGTGACTGGTGAAGAA
GACTTGATGGTTGTTACAAACTCTGGCGTGATTATCCGTATTGATGTAGAGGATATTTCA
CAAAACGGCCGTGCAGCACAAGGTGTGAGATTGATTAAATTAGGTGAAAATCAATTCGTA
TCTACAGTAGCTAAAGTAAATGAGGAAGATGAAGCTGAAACAGAAACTGAAGCAATTGCC
TCCGATTCAGAAAATACTGATGCAACTGAACAAATGGCACAAGATTCACAACAAGGTGAA
GCTGTGATAGAGGACGATGCACCAGGCAACGCCATTCATACAGAAGTTGAAGATAGTGAT
GTATCAGATGATGATGATCGTCAAGAAGTACGACAAGACTTTATGGACCGTGTGAATGAA
GATATTGATAATGCGGACAACGAAGATAACGAAGAAGAGTAATTTTATGCGATAATAGTC
ATTATAAAAAAGACCTACCTCAATGAGGTAGGTCTTTTTTGGCTTAATTTTCTAAAGCTT
TCATAGCATGAGGTATTTCACTGATTAGTCTGGATGGTGGCACGACATACATTTTTTCTG
CTAACTGTTCTCCAATATAACTATGCGTATACGTAGCACTTGTAACGGCTTCTTCTGTGT
CGTTGAATTGGCCGACAAAGCTTGTAATCATACCAGATAAAGTATCACCCATACCACCTG
TAGCCATTGCTGGTGTCCCTATTGGCAGTTTGTAGTCTTTACCTCTGAAATAGATTTCAG
TTCCGTGCATTTTTAAGACAATGGTTGCACCAATGCGATCTGCGGCTTCACGATTACGTT
CATACGTTTGTTCCTCTATAGGAATACCACTTAAACGTTCCCACTCTTTTTGGTGAGGCG
TAAAGATAACCTTGCACGTAGGAATGTCTGGTTTCAATTTACTAAAAATTGTAATAGCAT
CCCCATCTACAATTAATTTTTGATGTGGTTGAATATTTTGTAATAGGAAAGTAATGGCAT
TATTGCCTTTAAAATCACAACCGAGTCCTGGTCCGATTAAGATACAATCCGTGTTCTCAA
TCATTTTTGTTAACATTTTAGTATCGTTAATATCAATCACCATGGCCTCTGGACAACGTG
AATGTAAAGCGGCATGATTTGTTGGATGTGTAGCTACAGTGATTAATCCGCTACCACTAT
AAACACACGCTCGAGCTGCAAGCATGATTGCACCACCTAAGTTCGCATTGCCCCCAATTA
AAAGAATTCTCCCATAATCACCTTTATGTGTTTCATCTTTACGTTTTGGAATGCTTACTT
GTGATAAAGTTTCCATTTTGAAACCTCCTTTTAAACATTTAGCGTTAATTTAATACGTTG
ACTTGAAAAAGATAAGCATCTGCTTAAAATGATAAATGTTAAAGTTGGCTATCTTATATT
CTCTATATCATAGAATGTTAAAACCATTTTCTTTTAAGTTACTTATATCTTATTTTTTTG
TGCTCATTTATAAATACAATAAGAAATATTATACCTGGTTTCGAGATTAGTCAATAGGCA
AAGTCGTAAAGAAAATATTAATTTTAGAAAACATAATTTTGATACGACTTTATCCCATTA
AATCAGTAATTTAATACCATATTACGGATATGGTCAATCCTATTGTTCGTGTGAAAATGT
AAGCGTATACTCGAATTAATTGAACAAAATAGATAAGCAAGGAGATGGGGAAATGACATT
ACAACTTAATGGTGAAATGCTAACAATCAATGATATTAAAACGTTCTTAAATAAGGAAGA
TACCGTTGAAGTAACACAAGAAGCACTGGAACGCGTAAAGAAAAGTAGACAAACGGTGGA
ACATATTATAGAAAACAAAGAAACAATCTATGGTATTACAACTGGATTTGGATTATTTAG
TGATGTGCGAATTGATAAAGATGAATACAATCAATTACAAGTAAATTTAATTCGATCACA
TGCTTGTGGTGTTGGGAAACCATTTTCAGAAGAAGTTGCTTTAGTAATGATGGTCTTACG
ATTAAATACTTTGTTGAAAGGTCATTCTGGTACGACAGTCGCGTTAGTAGAGCAACTTGT
TTATTATATCAATAACAGAATTGTACCAGTGATTCCACAGCAAGGATCTTTAGGCGCATC
AGGGGACCTAGCACCATTATCTCATTTAGCATTAGCTTTAATTGGTGAAGGCAATGTATT
TTTTAAAGGTGAAGAAGTAGACAGCCGGTATGTCTTAAATCAATTAAATCGTAACCCAAT
ACAATTACAAGCTAAAGAGGGACTTGCACTCATTAATGGCACGCAAGCGATGACTGCACA
AGGTGTGATTAATTATATTGAAGCGGAAGCCTTAGGTTACCAAGCAGAATGGATTGCTGC
TCTAACACATCAAGCATTAAATGGTATTACAGATGCTTATAATGAAAAAGTGCATAAAGC
ACGTAATTTTCAAGAACAAATAGATGTTGCAGCTAGAATGTTAGACTGGTTAGATGGCTC
AGAGTTAACCACTACACAAGGCGACATACGTGTACAAGATGCATACACATTACGCTGTAT
TCCACAAATACATGGCGCAAGTTTTCAAGTATTTAATTATGTGAAAGAAAAATTAGAATT
TGAAATGAACGCTGCTAATGATAATCCATTAATATTTGATGAAGGTGATGAAACGCTTGT
TATTTCTGGAGGTAATTTCCATGGGCAACCGATTGCCTTTGCATTAGATTTCTTAAAGTT
AGGTGTAAGTGAATTGGCTAATGTATCAGAGCGTCGTTTAGAGCGACTCGTAAATCCTCA
ATTAAATAATGGATTGCCTGCCTTTTTAAGTCCACAACCAGGATTACAGAGTGGCGCGAT
GATTATGCAGTATGCTGCTGCGAGCTTAGTATCAGAAAATAAAACACTCGCACATCCAGC
AAGTGTTGACTCAATACCATCGTCAGCTAATCAAGAGGATCACGTTTCGATGGGAACGAT
TGCCTCTCGTCATGGCTATCACATCATTGAAAATGCGAGACGTGTCTTAGCAATTGAAAC
GATTATTGCATTACAAGCCGTTGAATATAAAGATATTGATAAATTATCACCGAAAACATA
TGAAAAGTATCAAGAATTACGTCACATCGTACCATCAATTACAGAAGATAGACAGTTCCA
TAAAGATATTGAAGCGGTATCGCAATATTTACAAGATCTTGCTTATATGTAGGGACTCTA
ATTGACATAAACGTTGTCACCCTTGAAATAGCTGATGTTATTTGCTATATTTAAATTAAC
TTAATTATGCTATTGTTCGTAGGATAAGTAATATTGAATCTTGATTTCAGAGAGCTTGTG
GTTAGTGTGAACAAGTAATCATATTTAATATGAATCTACCTACTATATGAGAACAATCGG
TTATAGCCGTTATTTAGTGAGAGTGCAGTCTAATTTTGGACTGTTAAATAGGGTGGCAAC
GCGTAGACCACGTCCCTTGTACAGGGACGTGGTCTTTTTGTGTTATTATCCAATAAATTT
TGAAATTTGAAAGGATGACCAGCATGTTAGATATTAAATTATTCCGTAATGATCCAGAAT
TCCTTAAAGAAAAAGTTGCAAAACGTGGTATGGATTCAAAAGTAGTAGATGAAGTATTAG
AACTAGATGAGCAACGTCGTCAACTTATCAGTCAAGCCGAAGAAATGAAGGCAGAGCGTA
ATAAAGTGAGTGGAGAAATTGCTCAGAAAAAACGTAATAAAGAAGATGCAGACGATGCAA
TCGCAGCTATGCGTAATCTAGGTGATGAAATTAAAGTACTAGATGATACTTTAAATCAAG
TAGATGTTGACCTTAATGATAAATTGTCTCGTATTCCAAATATCATTCACGACGATGTAC
CAGAAGGTGCTACGGATGAAGATAATATAGAAGTTAAACGTTGGGGTACACCTAGAACTT
TTGAATTTGAAGATAAAGCACACTGGGATTTAGTAGAAGAGTTAGAGATGGTTGATTTTG
AAAGAGCAGCTAAAGTCTCTGGTGCGAGATTCGTATTCTTGACAGGTGACGGTGCACAAT
TAGAGAGAGCGTTAATGAACTACATGATTACGAAACATACGACACAACATGGCTATACGG
AAATGATGGTACCACAATTAGTTAATGCCGATTCTATGTATGGTACAGGTCAACTTCCAA
AATTTGAAGAAGACTTATTTAAAGTAGAAAAAGAAGGTCTTTATACCATTCCAACTGCAG
AAGTGCCATTAACGAATTATTACCGCAATGAAATCATTGCACCTGACGTATTACCAGCTA
AATTTACAGCTCAATCAGCTTGTTATCGTAGTGAGGCTGGATCTGCTGGTCGTGATACAC
GAGGACTTATTCGCTTACACCAATTTGATAAAGTTGAAATGGTACGTATTGAAAAACCTG
AAGATTCTTGGCAAGCACTTGAAGACATGACTCATCATGCAGAAGCGATTTTAGAAGAAC
TTGGTTTACCATATCGCCGTGTTATCTTGTGTACAGGAGATATTGGTTTTGGTTCAAGTA
AAACATATGATTTAGAAGTTTGGTTACCAAGCTATAACGATTATAAAGAAATCAGCTCTT
GTTCAAATATTACAGATTTCCAAGCACGTCGTTCAAACATTCGCTTCAAACGCGATAAAA
ATGCGAAACCAGAATTAGCGCATACTTTAAATGGTAGCGGGTTAGCTGTAGGTCGTACCT
TTGCAGCTATCGTTGAGAACTACCAAAATGAAGATGGCTCAGTTACAATTCCAGAAGTGT
TAGTTCCATTTATGGGTGGTAAAACAGTCATCCGTCCGACTAAATAAAAAACTGAAAGTA
ATGCTAAAAACGCGTAGCGACAATAGGTCCTATGCGTTTTTTTGTGCACTATCGAAAGGG
TAGGGGAGGTGTAAAAAGTATAAAATAGCAAATATGATTAGGCGGAATTCAGATATATTT
TAGAGGTATGTCTTAATTATTTCTAAAAATTCAGAGAAATATAAACAACGTGTTTTAAGC
TTTTTAAGACAATCGTTAGTCTAACCTCACACAAACGGATGTCTAAAGATATTGCGCATT
TAGAATCAGTTGTATTAGAATTGATATATTATTTTTGAAGTGCCATGAGAGGGTGGGTGT
GTATGGAAAATGAAGCGCATGTAACATTTAAACAAGGTGTCAAAGCGTGTATTCCTACCT
TGTTAGGATACGCAGGTGTGGGTTTATCATTTGGAATTGTTGCAGTTGCTTCAGGATTTA
GCTTGTTGGAAATTATTTTACTGTGTTTGCTTGTATACGCAGGCGCAGCACAATTTATAA
TTTGCGCGCTTGTTATTGCAGGTACACCTATATCCGCAATTGTATTAACTGCGTTCATCG
TCAATTCTAGGATGTTCTTATTAAGTATGACACTTGCACCAAGCTATAAAGATTATAGTT
TACTAAATAGAATTGGGTTGGCAACATTGGTAACAGATGAAACATTTGGGGTTGCAGTGA
CACCACATCTAAAAGGCGAAAAAATTAATGATCGATGGCTACACGGTTTGAATATAACGG
CTTATGTTTTTTGGACGATTGCATGTATTATTGGTGCTTTATTTGGTAAATACATCCATG
ACCCAGACGTATTAGGCTTAGACTTTGCAATAACGGCTATGTTTATTTTTCTTGCCGTCT
CCCAATTTGAATCAATCAGGCGCTCAAAAGTTAAGATTTACTTAGTTCTGATTATTTGTG
TCATTGTGATGATGTTGGGATTAAGTTTATTTATGCCATCATATTTAGCGATTATTTTAG
CTTCTACAATAACGGCAGCACTTGGGGTGGTGATGGAACGATGACGACAACGATACATAT
GTTAACGATTATTATTTTATGCGGAATTGTGACATGGTTGACTCGAATTATACCGTTTGT
GATGATTTCTAAAGTTCATTTATCTGAACGTGTAGTCAAATGGCTCTCTTTTATCCCAAT
TACATTGTTTACAGCGTTGATTATTGATGGTGTCTTGGTTCAACAAGAGGGCGTAATGGG
ATACACAATCAATATGCCATTTTTGATAACGATGATACCTACGATTGTAGTTGCCATCGT
TTCAAGAAGTTTAACGATAACGATTTTAAGTGGGATTATTATTATGGCATTGTTGAGATG
GGTTTTTTAAAGAATATCATTGATGAAACACAGGATATCCGTTAGAATTAGAATAATTAG
AAAATTATGATATTTCCAATTTTTAGTCTGTCATACTTTCGTTTTATACAATTAAAATCA
AATCTTATTTCGAGAAGCTGAGGGACTTGGCCCAGTGATGCTTCAGCAACCGGCTGTGTA
GTACGGTGCTAAAACCAACGATACACTCGAATGATAAGTAATTATAACTTCTTACTTATG
TTATATGAGTGAGAAGTTTTTTATTAAGTAGGAGGGAAATCATGACGAATTATACGGTAG
ATACTTTAGAATTAGGGCCTTTTACAACGGAATCTGGAGAACTCATATCTAATTTGAAAC
TACGCTATGAACATGTGGGGTTGAAAGGACAACCTTTAGTTGTTGTCTGTCACGCTTTGA
CAGGTAACCATTTAACATATGGGACAAATGATCAACCAGGATGGTGGAGAGGTATCATTG
ATGGGGGCTATATGCCCATCAATGATTATCAATTTTTAACTTTTAATGTAATTGGTAGTC
CGTATGGTTCAAGTTCGGCATTAACAGATGCTGATTTCCCTCAAACGCTCACGTTAAGAG
ACATTGTACGTGCAATTGAAATAGGCATAGAAACGTTAGGATTTGAACACATTAATATTC
TCATTGGTGGTTCTTTAGGAGGCATGCAAGCGATTGAATTATTATATAATCGCAAATTTA
ATGTCGATAAAGCCGTTATACTTGCTGCAACGGATAAAACATCATCCTACAGTCGAGCGT
TTAACGAGATAGCGAGGCAAGCCATTCATTTAGATCCTAAAAATGGTATGAGTATCGCTA
GACAATTGGGTTTCTTAACTTATCGATCATCTAAAAGTTACGATAAGCGCTTTTCACCAG
ATCAAGTTGTCGCCTATCAAAAACATCAAGGTGATAAGTTTATGAATCATTTTGATTACG
CATGTTATTTAACACTGCTGGATGTCTTGGATAGTCATGATGTCGATAGAGGACGTGATG
ATGTGGATGAAGTATTCCGTAATTTAGATACGAAGGTTATGACAATGGGCTTTACCGATG
ACTTACTTTATCCTGATGACCTTGTTCGAGCAGTCGGCGAGCGCTTTAAATTTCATAAAC
ATTTTTTCGTTCCTGACAATGTAGGACATGATGGATTTTTACTTAACTTCAATGATTGGG
CGCCGAATCTATATCACTTTTTAAAAGTCTATAAAATCAAACGTAAATGAACTAACTAAA
TAGATTTAATTTTTGGGATGTGCCGGTTGTCTTCTTACTACTAAATAGAGGTGAGAAACA
AGTTGGTTACATCCTATTTTTGTGTGAAATATAAATAAGTTGTTGTTAGTGAAGAAGCGA
TTGATATATAACAATGATTTCTAAGGATTATAGTGAAGGTGTATTTTCTGAATAGAACTT
CTATATAAAATGGGTTGCCAATAATTGTATAAAAGTTTTAAAGAGGTTAAAATAAAGGGT
ATAGTCAAAAATAGTATGGGAGTGGCGAATTTGTTTTCTAAAATATATCCTAAAGCAACT
GTGCTTAGTATTCTAACGCTAATCGTAGTCGCTTTGGCTTTGCATATATTACCACCGCTT
GGTCTTGTATTGAGCGCGTTTGCGACAATTCCTGGCATTATCTTATGGCATAAATCAATT
GAATCATTCGGATTGACAGCTGTCGTAACGGTTGTATTAACAACTTTACTGGGTAATATA
TTTGTATTAAGTATCATGGTCCTCGTGCTCATTACGAGTTTCGTTGTTGGCCAATTATTA
AAAGAAAGAACATCTAAAGAACGTATACTATATATAACGACTACATATATTAGTATGATT
TCATTAATTGCATTTATGGGACTGCAAACGTTTGATAAGATACCAAGCGCGACAGTTTTA
ATGAACCCAATAAAAGATCAAATGCATCAGGTTATTTCAGGTGCTTCAGTTGGTAACGAG
TATAAACAAATGCTCGAAGAGGGATTCCGTCAATTGGCAGTTCAGTTACCAAGTATGGTA
ATCATTGCAGTTTTTCTACTTATTTTAATCAATTTAATTATTACTTTTCCAATTTTACGT
AAATTCAAAATCGCTACACCAATATTTAAACCATTATATGCTTGGCAGATGAGCCGTTCA
TTATTATGGATATATATTATTGTCTTGATTTGTGTTATGTTTGCAAGCCAAGCTGGTACT
TTCCAAAGTATCGTTTTAAACTTTGAAATTGTGTTATCATTATGTATGTATATTCAGGGG
TTAAGTGTTATTCACTTTTTCGGCAAAGCAAAATCAATGCCACTCGTACTTACTGTGTTA
CTAATGGTTATAGGGACAATTTTAATGCCATTAACACATATTGTAAGTCTCCTGGGTGTA
ATCGATTTATGTTTTAACTTAAAAAGTATCATTAAAAAATGATTTGAGGTGGAAGAATGA
ACCGTCAATCCACTAAAAAAGCGTTGATTTTACCATTTGTAATTATGACGCTCACGGCAA
TTGCGCTGGTTGTAGTTTGGTTTGTTTTTAACCAACTCGTAGCAGGTATAGCGACGATTG
TATTAGTGATTATTATTATAGGGACAGCATTTATGGTAAGACAAGCTTTACAAAAATTAG
ACAGCTATGTGGACAATTTAAGTGGTCATATCTCTGAAGGTAGTAATTTCGCAATTAAAA
ATCTACCTATCGGAATGATTATCTTAGATGAAAATGAAAACATAGAGTGGATGAATAGAT
TTATGTCGGAACGTTTAAATCGTAATGTAATTTCCGACCCAGTCAACGAAGTATATCCTA
ATATCTTAAAACAATTAGAAAAAACACAAGAAATAGAAATTAATGAAAATGAATACCACT
ATCGTGTGCGTTATTCAGAAAAAGAACACGTGCTTTATTTCTTCGACATTACAAAAGAAG
TCTATACAAATGAATTATATGAATCATCTAAACCAATTATAGCGACATTATTCTTGGATA
ATTATGATGAAATTACCCAAAATATGAATGATACGCAAAAATCAGAAATTAACTCAATGG
TTACGCGCGTCATCAGTAGATGGGCAACGGAACATAATATTTACTTTAAACGCTATAGTT
CGGATCAATTCGTGGCATATTTAAACCAAAATATTTTAAACGAAATTGAAGCAACTAACT
TTAGTATTTTAAGCCAATTACGTGAAAAGAGCGTAGGTTATCGCGCGCAATTAACATTAA
GTATTGGTGTGGGTGAAGGTTCTGAAAATCTAATTGATCTTGGAGAACTTTCTCAATCTG
GCCTAGATTTAGCACTCGGTCGTGGTGGCGACCAAGTTGCGATTAAACACATAAACGGTA
ATGTACGTTTCTATGGTGGTAAGACTGACCCCATGGAAAAACGTACACGTGTAAGAGCGC
GTGTTATCTCACATGCACTTAAAGATATCTTAATGGAAGGCGACAAAGTGATTATCATGG
GGCACAAACGTCCCGATTTAGACGCAATTGGTGCAGCAATCGGTGTATCCCGTTTTGCGA
TGATGAATAACCTAGATGCCTATATCGTTTTAAATGAATCTGATATCGATCCGACGTTAC
GACGTGTTATGGATGCGGTAAATGAAAAACCAGAACTTAAAGATCGTTTCATCACTTCAG
ATGAAGCATGGGATATTATGACTTCCAAGACAACACTTGTCGTTGTAGATACGCACAAAC
CAGAAATGGTCATCGATGAAAATATTTTAAATAAAGCCAATCGTAAAGTAGTCATTGACC
ATCATAGACGTGGTGAAAGTTTCATTTCGAGTCCATTACTTGTATATATGGAACCTTATG
CAAGTTCAACAGCAGAACTCGTTACAGAATTACTCGAGTATCAACCAACAGAACAGCGTC
TGACACGTTTAGAATCAACGGTCATGTTTGCCGGCATCATTGTAGATACACGTAACTTTA
CATTACGTACCGGCTCTAGAACATTTGATGCGGCAAGTTATTTACGTGCACATGGTGCCG
ATACAATCTTGACGCAACATTTCTTAAAAGATGACCTTGATACGTATATTAATCGTACTG
AATTGATTCAAACAGTGAAACTACAAGATAATGGTGTTGCCATTGCACATGGTTCAGATG
AGAAAATCTACCATCCTGTTACAGTTGCACAAGCTGCCGATGAACTGTTAAGTTTAGATG
GTGTAGAAGCTTCTTATGTAATTGCAAGAAGAGAAGACAATGTCGTAGGTATGTCTGCGC
GTTCACTTGGTGCAGTCAATGTTCAGTTAACAATGGAAGCACTTGGTGGTGGAGGTCATT
TAACGAATGCAGCAACACAATTAAAAGATGTGACTGTTGATGAAGCAATTGAAAAATTAC
AACAAGCTATAACAGAACAAATGAGTAGGAGTGAAAATTCATGAAAGTAATATTCACACA
AGATGTTAAAGGTAAAGGTAAAAAAGGCGAAGTTAAAGACGTACCAGTTGGTTACGCAAA
TAACTTCTTATTGAAGAAAAACATGGCAGTTGAAGCAACGCCAGGTAACTTAAGACAATT
AGAACAAAAAAATAAAGCTGCTGAAGCAGAACGTCAACAAGAAATTGAAGATGCTAAAAA
ATTAAAAGAACAATTAAGTGAGATTGAAGTCGAAGTATCTGCTAAAACAGGTGAAGGCGG
TAAATTATTTGGTTCAGTAAGTACCAAACAAATCACACAAGCATTACAACAACAACATGA
CATTAAGATTGATAAACGTAAAATGGACTTACCAAATGGTATCCATGCATTAGGTTACAC
TAACGTACCAGTTAAATTAGACAAAGAAGTTGAAGGTACAATTCGTGTACACACAGTTGA
ACAATAATAACGGATTGAGATATGAGGTGTAAGCGCAATGGATGGAATGGATGGAATGTA
CGAACAAAATCAAATGCCACACAGTAATGAGGCTGAACAGTCTGTCTTAGGTGCCATTAT
CATAGATCCAGAATTAATCAACACTACTCAGGAAGTATTACTTCCTGAGTCCTTTTATAG
AGGGGCACACCAGCACATTTTCAGAGCAATGATGAACCTCAATGAAGATAATAAAGATAT
CGATGTCGTTACCATTATGGATCAGTTATCCCAAGAAGGACGATTGAATGAAGCGGGCGG
TCCTCAATATCTTGCAGAATTATCAAGTAATGTGCCGACCACACGTAATATTCAATATTA
TACGGAAATTGTGTTTAAACACGCCACGAAGCGTAAATTAATTCAAACTGCGGATAGTAT
TGCGAACGATGGCTATAATGATGAACTGGAACTAGATACGATACTTAACGATGCTGAACG
TCGTATATTAGAACTATCATCCACACGTGAAAGTGATGGATTTAAAGACATTCGAGATGT
CTTAGGTGATGTTTATGAAAATGCAGAACTATTAGATCAGAACAGTGGTCAAACGCCAGG
TATTCCAACAGGGTATCGCGATTTAGACCAAATGACAGCGGGTTTTAACCGTAACGATTT
AATTATCTTAGCAGCACGTCCTTCGGTAGGTAAGACTGCCTTCGCACTTAATATTGCACA
AAAAGTGGCAACACATGAAGATCATTTTTCTGTAGGGATCTTTTCTTTAGAGATGGGTGC
AGACCAGTTAGCAACACGTATGATTTGTAGCTCGGGCAATGTGGATTCGAACCGCTTAAG
AACAGGTATGATGACTGAGGAAGACTGGAATCGTTTCACAATTGCTGTAGGTAAATTATC
ACGTACAAAGATATTTATTGATGATACACCTGGGATTCGTATCACAGATATTCGTTCAAA
GTGTCGTCGCTTGAAACAAGAACATGGCTTAGACATGATTGTTATTGACTACTTACAGTT
AATTTCAGGTAGTGGTTCTCGTTTTTCTGACAATCGACAACAAGAAGTATCAGAAATATC
ACGTACTTTAAAGGCGATTGCCAGAGAATTAGAATGTCCTGTGATTGCATTGAGTCAGTT
ATCTCGTGGTGTAGAACAACGTCAGGATAAACGTCCGATGATGAGTGATATACGTGAGTC
GGGTTCTATCGAGCAAGATGCCGATATCGTAGCCTTCTTATATCGTGATGATTATTACAA
TCGTGGCGAAGATGAAGACGACGATGATGATTCAAATTACGAACCACAAACGAATGACGA
TAATGGTGAAATTGAAATCATTATTGCGAAACAACGTAACGGCCCTACAGGCACCGTTAA
GTTACACTTTATGAAACAATATAATAAATTTACAGATATAGATTATGCACATGCTGATTT
TGGATAAGGTAAAAAAATAATTTTCTTGTTAATTTCCGTACAATAATACAAATACGTATT
TTATTGTACGGTTTTTGTTTGTGTTTATTGCCGTGTATTCGCGGTAAGTATGTGTCCTTA
TAAATGTAAAAAATGGTCTTAATACTTGGTGCGACTGGATTTAAACTGTATCTCTTTCCA
CTTTGAACACCATCAAAATTTTCAAAATATAAATAAATTAATGTTCGATTTTTGGTTTGC
AATATGGTTGGTGTATTGGTAAAATACGTAATGGTTAATCGAGAAAACTTGGAGGTGCTC
ATATGTCATCAATAGTAGTCGTTGGGACACAATGGGGAGACGAAGGTAAAGGTAAAATTA
CAGATTTCTTAGCAGAACAAGCAGATGTTATTGCACGTTTTTCAGGCGGTAACAATGCAG
GCCACACAATTAAATTTGGTGGAGAAACATATAAATTACACTTAGTGCCATCTGGTATTT
TCTATAAAGAAAAATTAGCAGTTATTGGTAATGGTGTCGTTGTCGATCCAGTAGCACTAT
TAAAAGAATTAGACGCGCTAAACGAAAGAGGTATTTCAACGGATAATTTACGCATTTCAA
ACCGTGCGCAAGTTATTTTACCTTATCATATTAAACAAGATGAATATGAAGAAGAACGTC
GCGGAGATAATAAAATCGGTACAACGAAAAAAGGTATCGGTCCAGCTTATGTAGATAAAG
CACAACGTATTGGTATCCGTGTCGCAGATTTATTAGATAAAGAAACATTTGAAAAATTAT
TAAAAGATAATATTGAATACAAAGGTGCATACTTCGAAGGGATGTTTGGCAAAGCATGTC
CTACATTTGAAGAAATCTTTGAAACATATTATGCAGCTGGTCAACGTTTAGCACAATTCG
TGACAGATACTGCAAAAGTTTTAGATGATGCCTTTGTAGCTGACGAAAAAGTATTATTCG
AAGGCGCACAAGGTGTGATGTTAGATATCGACCATGGTACATATCCATTCGTTACATCAA
GTAACCCAGTTGCAGGTAATGTGACTGTCGGTGGCGGTGTAGGTCCAACATTCGTCTCTA
AAGTTATCGGTGTGTGTAAAGCCTATACATCACGTGTCGGCGATGGTCCATTCCCAACAG
AACTATTTGACGAAGATGGGCACCACATCCGTGAAGTAGGTCGTGAATACGGTACAACAA
CAGGACGTCCACGTCGTGTAGGTTGGTTCGACTCAGTTGTATTACGTCATTCTCGTCGTG
CAAGTGGTATTACAGATTTATCTATTAACTCAATTGATGTATTAACAGGCCTTAAAGAAG
TTAAAATCTGTACTGCTTATGAGTTAGACGGTAAAGAAATTACGGAATACCCAGCTAACT
TGAAAGACTTACAACGTTGTAAGCCAATTTTTGAAACATTACCAGGTTGGACAGAAGATG
TGACAGGTTGTCGTTCATTAGAAGAATTACCTAATAATGCGCGTAGATACTTAGAACGTA
TTTCTGAATTATGTGACGTGAAGATTTCAATCTTCTCAGTAGGTCCAGACCGTAATCAAA
CAAACCTATTAAAATCACTATGGTAGATTGTAGATTAGATATTATAAAAACCTTGTAGAT
GTCATCACACAATGAGTGGATGGTACTTCGACAAGGTTTTTTGTTTATCTATATTAATGA
TTTATGTGATGATCGCGAAAAGTGAGGATTTGATCAACTGCCGTTACGTAACCAGGTTGA
TCCAAGGCTTGTGTTTGCTTGATTTTTTTAATCTGTGCTTGATAAGTTGCGCGATTCTGT
AACATTTCCACAACTTTTGCTTTCAAATCTTCGGTTGTGACAGTTTCAGAATTCAGTTGT
TGACCTACGTTGATATTTTCAATTTGTTGCGCAACGAGCGGTTGGTCCGCATTTTGTGGA
AAAGCCAATAAAGGCACATCCATTAATAATGCTTCATTTGTACTATTCATTCCAGCATGT
GTTAAGAAAAGTGCTGTATGCTGTAATAGTTCTGTCTGAGGTACATAGGATTTCAATAAT
ACATTATCAGGGACTGTATCAAAGTCAGCCGCGTTATTTGCTTCACCAATCGATACGATG
ACAGATACATCAAGATCTTTTAACGCGGCAAAACATTGATTAAAGAAACCAATATTTTGA
TTAAATACCGTGCCAAGGGAAACGTAAACTATTGGTCGGCTTTGATCAACTTGACTCATA
AAATCCGTTGACTGTGGTTGCATCACAGATGGTCCAACAAAACGATAATGTGCTGAATCA
AATAATTCAGGATTTATTTGGAATTTTTCCAAGATATAAGCAATATTGAAATCCCCCGGA
TTATTCATTGTTTCATAACGTGAGTTAACCTCGACGCCATAGGTTGTTTGAATATGCTGT
TGTAAATGATTAAAAGTGTCTTCTACGTCATTCATTTCTGTTTCTGATAACGCCTGTGCA
TTATAGTTGAGTGCCGCTTCAAACGTTTCTGCAGTATGTGCAAAAGAGGTAATCGACGAA
ATGGTAGGAATATGTAATTTTTGCGCAATTAAGTTACCAAAACTAAACATGGAGTCAGAA
ATTAAATAATCATAATGTTCATTTTTCGTATCTTCCAAAATCTTTGGAAGTATTACATCC
GCAGTATTCAATAAGCCGTTGACGACGTGGAATAAATTGCCAGAGCCGTATGCTGTAAAG
CGTTGTATAATCTCATCTGTTGGTAGTGTACGTATTTCCACACCCGTATCTTTTAGCTTG
TCTTGATATTGATCTCCAATGTAGTAAACCACCTCTTCACCACGCGCCACAAGTTCTTTA
CACACGGCAATCGTAGGATTAAGATGTCCAATGGATCCTGAATTAATAAATAATACCTTA
GCCAATCATAAGCCCTCCTCATATTTTATTTAACTAGTTTATCAAAAAGTGTTGAAAACA
AAAAAGATTTAAATTTTAATAGTTTTTAAAAAATATCAATTTCTCATATTTTAGTGACTG
AAATGATAAAAATGAATGTGCTGCCATACCAATATGACAGACTTTTTAAGCGTTTTAGCA
CCGTATTTGAACTTTATACAATTAATATAGAAAATTATACTAATAAAATTAAAAAAATAG
CTTGTCATCCGGTATAAGAGTTGATATAATTTATTTTGTGCTTAAGACAGGCTCCTTGGT
CAAGCGGTTAAGACACCGCCCTTTCACGGCGGTAACACGGGTTCGAGTCCCGTAGGAGTC
ACCATTTTTAGGTCTCGTAGTGTAGCGGTTAACACGCCTGCCTGTCACGCAGGAGATCGC
GGGTTCGATTCCCGTCGAGACCGTATAAACCCATCCAATAGGATGGGTTTTTTTATGCGT
AAATATAGAAATGTATAAGTTTTGCTAGATAATTTTTTATATCATGTTGTAATATGGTGG
ATGAGCAATACTTTATCGTATGTTTTGGTTGGAACCTATTTAATGAATGAATAAACTTTT
TTACAATGAAATGAAATTTAAAATGAGGAGTAAATAAATGACAAATCATAAGCATATAGA
AGAAACAGATTTGATTAACCTCATCAGTGATCGACACCATGACTTAAGACAAAAAGTAGA
ATATATGACGGCACAACAATTACCTCAGGTTCATTTTGGTAGTTCTGAATGGTATTTAAT
TATGATCATTAAATATGATCAGCCTACTTTTGCAGAACTCACGCATAAGATCAATTTAAC
GCGTCAGGCAATCCATAAAGCAGTGAAACAATTAGAACAGAAACAAGTTGTTCAAATTGA
AAGTGTGCCCAATAATAAGAAAGAAAAACGTGTAACCTTAACGGAATTTGGTATCATGTG
TTATGAGAAATATATTAAAAACAAACAACACATCATTGAACATATTGGTCAAGTGATCGG
TGCGTCAGAAGTTGCACATTTAGAGCAATTGTTACAAGCAGACTGGCAATTAGAAAATGA
TAAGCCAGATGAATAATTAGAGTATATAAAACGATAAACACAACGTTACATACTCTAATT
TTTTTGCAATTCATTATTGTCAACTAGGTTGACAATAATGGCGAAATTTTGCTAAAGTAA
GTTGGTCAGTCTTTTCGACTACATAAATAGCTAGAGCATTTATATAGAAGATTGTCGCAT
AATGATGAAACAATGTTACTTAAAGATGGCTTGAATTCAGGGGTATGTGGCATAAAGTTT
CTTTACAAAGGGATCTTGAGTAACATCAAACATCTTCTATATAGCATGCATCATTCTTAG
CATAATAAAAATTCAATGGAAATATAGGAATAAGTCATAACTTATGTAGATGAATTAAGT
AGAAGAAAGCAATCGATGATTATGGAAACAGTAGTTGATTTGTCTCATCCATACTTAACA
CTCTCATTTATACTTATACTTCATTTACCATCAAAAAGGAGTATATCAAATGGCAACACA
AGTAAACGTAAAAAGCCCGAAAATGTTTGCACTGGTCTTAATGATTGGTGGATTTATGGG
ACTATTCAGTGAAACAGCACTCAATATGGCATTAACCGATATTATGGCTGACTTTAAAGT
ATCAGCGGCAACGGTGCAATGGTTAACGACAGGGTACTTACTCGTCATGGCTTGTTTAGT
ACCAGCGTCATCGTACCTTATTAAATGGTTTAGCACAAAAACACTAATTGTTTCAGGTAT
TTTATTATCATTATTAGGCGTAGTTATTGGCGCGCTTGCACCTAACTTCGGTTTACTATT
ATTGGGACGCTTGATTCAAGCGTTAGGGACAGGTATTTTATTACCTATTATGGTTACGGT
TTTGATGCTTATCTTCCCAATTGAAAAACGTGGTGCGGTTATGGGCATCATGGGACTGGT
TATTACAGCAGGGCCAGCACTCGGCCCCACACTTTCAGGTGTCATTATTTCCGCATCTAG
TTGGCACTACATCTTCTGGATCAGTGCAGTGTTATATTTAGTCGTCTTAGGTTTAGCTTT
TACAAATACTGAGAATGTAGGAGAGATTTCGAAGCCTAAAATCGATATCCTATCCATTTG
TTTATCAACGATTGGATTTGCTGGATTAATCTTCGCATTAAGTTCAATGGCAGAAGCGGC
CTTCACAAATGTTATCGTTTGGCTACCATTAGTCATCGGTATCCTAGCCTTAATCATCTT
TGTTGTACGTCAATTTAAAATTGACTCACCAATGCTTAACTTAAATGTCTTTAAATATCC
TATGTTCGTCCTTGGGGCAGCTATGGTATTTATTACGATCTTATGTATTTTATCAACAGG
CATCTTATTACCCTTATATTTAAAAGGCGCCTTACTATTTAGTTCAGTGATTGCTGGTTT
AACGTTATTACCTGGTAACGCAGTCAATTTAGTATTGTCTCCGGTCGTCGGTTCATTGTT
TGACCGCTTTGGTGCGAGATACTTCGGCATTATCGGGTATTTATTAATGTTTATCGCTGC
AATGACGTTTGCACTTATTATTTCTGCATCCACACCAGTTTGGGCCATTATTCTTACGTT
TATGGTACTTTTCTTTGGTATCACAATGGTAATGATGCCAGCACAAACGAACGCTTTAAA
TCAACTACCACACGATTTATACGCAGATGGTTCAGCTACCATTACGACATTAATACAAGT
CGGTGGTTCAGCAGGTACAGCTATCGCCATTACGCTTTATACAACAGCAATGAAATCATT
TGGCGCTGCTAATCCGAATGTAAGCCAAGAAATCATACTTTCACATGGCGTACAGTTTAC
CTTTTTCTTTATCACTGCATTAACAGTGATTGGTTTTATACTTTCATTATTCGTTAAGAA
ACAGAAAAGTGTCTAAGCATCCGTTACAGTGATTAGTAAGCTATGACAATGAGGCTTTTC
AACATTGAAACAAGCGTTGCGTCGACACGCACGTGATAAATAACGGAATGATACAGTTTT
AGATAAATATAAAGCACCACAGAGGGAGGAGCATACGTCATCTAATGCATATTAGGTGAC
GCGTGCGCTCCCTTATTTGTGTTATAAGCAATAAATTAGAATGATACAGGATGCTTGTTT
AAACTAGGCATACCTATGATGACCCGATGAATACCCATTTAATCGGGATAATGTTATAAT
TTTACAATATACAATTTTAAATTTTTATTTGGAAAAATAGAATTAGCGCGCCATAAATGG
TAAATTGTATTATAGGGAAATGCGTAGAATTTAATGTAAATGTACTACAATATAGAAATG
AGGTTTATAAATATGGCTAGAAAAGTTGTTGTAGTCGATGATGAAAAACCAATTGCTGAT
ATTTTAGAATTTAATTTGAAAAAAGAAGGCTACGAAGTATTTTGTGCCTATGATGGTAAC
GATGCAGTCGATTTAATCTATGATGAAGAACCAGACATCGTGTTATTAGACATTATGTTA
CCTGGTCGCGACGGCATGGAAGTTTGTCGTGAAGTACGTAAAAAATACGAAATGCCAATT
ATCATGTTAACAGCGAAAGACTCAGAAATTGATAAAGTATTAGGTCTTGAGCTAGGTGCA
GATGACTATGTGACGAAACCATTTAGCACACGTGAATTAATCGCGCGTGTTAAAGCCAAC
TTACGTCGTCATTATTCACAACCAGCACAAGAAGTTAATGATGCGTCCAATGAAATTACG
ATTAAAGATATCGTCATCTATCCAGATGCATACTCTATTAAAAAACGTGGCGATGATATC
GAATTAACACACCGTGAATTTGAATTATTCCATTACTTATCTAAACATATGGGACAAGTA
ATGACACGTGAACATTTATTACAAACTGTTTGGGGTTATGACTATTTTGGTGATGTACGT
ACAGTAGACGTAACAATTCGTCGTTTACGTGAAAAAATCGAGGATGATCCATCTCATCCA
GAATATATTGTTACACGTCGTGGTGTTGGATATTTCCTCCAACAACATGAATAGAGGCAT
ATATTAATGAAATGGCTTAAACATTTTCAGTCCTTACACACGAAATTGGTTATTGTCTAT
GTATTACTCATTATAATCGGTATGCAAATTATCGGTTTATATTTTACGAATAGTCTAGAA
AAAGAATTAACACAAACATTTAAAAATAATATTTCGCAATACGCGAAACAAATTGAAATT
AATATAGAAAAAGTCTATGACGAAGATAATGCAATTAATGCTCAAAAAGAAGTTCAGAAC
TTACTTAATGAGTATGCGAATAGACAAGAAATAGAAGAAATCCGCTTTATAGATAAAGAT
CAGATTATCATGGCTACTTCAAAGCAGTCTACGCGTAGTCTAATTAATCAAAAAGCGAAT
GACAACTCCATTCAAAAGGCACTGTCACTCGGTGAAATCAATAGCCATACCGTATTAAAA
GACTACGGTAATGGTAAACAACGTGTGTGGGTATACAACCTGCCTGTGAAAACATCAAAC
GATGGCACAATTGGTGATGTCTATATCGAAGCGGACATCAATGATGTGTATAACCAATTG
AGCAATATCAATCAAATCTTTATCGTTGGTACAGGGATATCACTATTGATTACCGTGATA
CTCGGTTTCTTTATTGCCCGTACCATTACAAAGCCGATTACAGACATGCGGAACCAAACC
GTTGAAATGTCTAAAGGTAACTATACACAACGTGTGAAAATCTACGGTAACGATGAAATC
GGTGAGCTCGCACTCGCCTTTAACAATCTGTCCAAACGTGTTCAAGAAGCACAAGCGAAT
ACCGAAAGTGAGAAACGCCGTCTCGATTCTGTTATCACACATATGAGTGACGGTATCATT
GCAACCGACCGTCGTGGCCGTGTGCGCATTGTCAATGACATGGCACTCACTATGATGGGC
ACAATGAAAGAAGACATTATCGGTGACCACATGCTTAAAGTGCTTAAACTCGAAGAAGAT
TTCTCATTAGATGAAATTCAAGAAAATAATGATAGCTTCTTATTAGATATTAATGAAAAT
GAAGGTATTATTGCCCGGGTTAACTTTAGTACGATTGTACAAGAAACTGGTTTTGTGACA
GGTTATATTGCCGTGCTACATGATGTAACAGAACAACAACAAGTAGAACGCGAACGCCGT
GAATTCGTTGCGAACGTCTCACACGAATTGCGTACGCCACTGACTTCCATGAACAGTTAT
ATCGAGGCACTCGAAAGTGGTGCTTGGAAAGATGGCGAATTAGCACCACAATTTCTATCC
GTTACACGTGAAGAAACAGAACGTATGATTCGTCTTGTTAATGACCTATTACAATTATCT
AAAATGGACAATGAATCAGAGCAAATTACCAAAGAAATTGTCGACTTTAATATGTTTATT
AATAAAATCATTAACCGCCATGAAATGTCAGCAAAAGATACGACATTTGTGCGTGAAGTA
CCAACCGAAACCATCTTTACGGAAATCGATCCAGATAAGATGACCCAAGTGTTTGACAAC
GTCATAACGAACGCGATGAAATACTCTCGTGGCGATAAACGTGTCGAGTTTCACGTGAAA
CAGAATGCGTTATATAATCGTATGACCATTCGTGTGAAAGATAATGGGATTGGTATTCCA
ATTAATAAAGTAGATAAAATATTTGACCGCTTCTATCGTGTAGATAAAGCACGTACACGT
AAAATGGGTGGTACAGGTTTAGGCTTAGCCATCTCTAAAGAAATCGTTGAAGCACACAAC
GGTCGTATATGGGCAAACAGCGTAGAAGGACAAGGCACGTCAATCTTTATTACACTTCCT
TGTGAAGTTCTAGAAGATGGTGATTGGGATGCGGAGTAAAGAATTAATTAAATCGATTAT
CCTCATCCTTCTTGTCTTAATGAGCGTCGTGTTAACCTATATGACTTGGAATTTCTCACC
CGATTTAGCCAATGTAGATAACCAAGGTAGCAACAGCAAAGATTATGAGCCCAATACAAT
TGGCAAACCGTTGAATCAAGGTATGGATCAAGTCATTACACCCTATCAAGTGGTTCACTC
TAAAGGTGACCAAACTGAAGGCATGGAAGCGACAAAGCAAAATATCGAAACCATATTAAA
GCCATTAAAGAACCATCGCGTATTGCATGCGGAACAAATGCACAGCAACCACAACTTAAT
CATTCCAGATTTAACGGATGAGTTTCTCATACTTGATTTCAGCTATGACATGCCATTAGC
AACCTACTTAGGACAAGCGCTGAATATCGATGCCAAAGTTCCGAATAATTTTAAATTCGA
TCGACTTATCATCGACAATAACAAAGATGGCAATGTGAAACTTTATGCGATTAGTAGCGA
TAGACATAACGTTGTGCGTATGACCACTTCCGCAAAATTAAATAACTTAAAAAAAGTGAT
GCAAACACAACATAAAAAAATGCAGCCATACTCAGAAATCATAACGAATAAAGATACGAT
TGATAGAGCGACACATATCTTTGCACCAAAAGCACCAGAAGCGATGAAATCATATCATAC
GATTTACAACCGCATCAGTGTTGATACGATGAACTCTATATTATTCAATGATTCTGTCGT
TGTACGTAGTACGAAGAGCGGTACCGCAACCTATAACAATAATACAGGTGTGGCGAATTA
TAATGATGAAACTGAAAAGTATCGTTATACTAACCTCTCAGAAGATGAAAACCGTTCAAC
TAACATGCAAGATAGTATACCAAGTACCTATGACTATATTAATAACCACGGTGGTTTTAC
TGATGATTATCGTTTATTCAATATAGATAATAAAAATGGGGAACTTACCTATCAAATGTT
CTTAAACGGTCGTCCAACATTTAACGATGAATATTTAAACAATATCAAAGTATCTTGGGG
AGATAAAGGCGTCTTCAGCTATGCACGTGCATTGCTTAAAGCCAATGTCACAATTGACAG
TGGCGGAAATGAAACGAAATTGCCTGGTGCTGAAACGGTACGTTCAGAGTTGGCCAACAA
CCCAGAAATTAACTTTGAAGATGTGACGAACATGACGATTGGTTACAGAATGGAAGAAAA
ACCAGATAAAAGTGATATTGAAATTCAACGCAATAGCGAATTTAAACCACAATGGTATGT
ACAATATAACGGTGAATGGCGTGCATACGAAGATGGGAGGCTAGAATAAATGAACTGGAA
ACGAGCCAAAACTTTATTTATTTTCGTGTTTATTCTAGTCAATATTAGCTTAGTGATTAT
TTATATTGATAAGGTGAATAAATCGCATATCAATGATAGCGAAGAAGAAAATGCTGTGAA
TTTTAAACAAGAAGAAATTACAATTCCTGATAACCTTCCAAGTGTTAAAGGTTTGAAAAT
GCAATTATTGACTGCACGGTCATTTGATTTTTCATCTTATGCAAAATCACGCTCTGAGAT
CTCAAGTGAAGATTCCGGTGCCAGAGCAAAAGGCGATATCAATAATGCAGTCGATGTCGG
AAATGATCAATATACCGCATTAAAATCTTACGTCAAAGACAATGTCTATAAAGGTAAGGA
TTACGAAATGAGTAATATTGATAACGACAAAGTGACCTTTGAACAAACGTATCATGACTA
TCCAATTATGAACAATAATAAAGCGAGACTTGAATTTAACATCAATAATGATGGTAAAGC
AACGAGCTATAAGCAAACCGCAATGAAATCGATTGCGCCATCAGAAGGTGCGAATAATGA
TAAGAAACAAGTGAATTCAGCTAAGAGCGCCATAGAAGCACTGTATTATAATCGTTACTT
GAAGCGTAATGATGAAGTAACCAATGCACGACTTGGCTACTATACCGTTGTTAAAGAGCC
GAACGTACAAGTACTCGAAGCCAATTGGGAAATTAAAGTCAAACACGGTGATAAGATTAA
GACCTACTATGTCGAAGCCGTATCAGACAGCCCCAAAATTATTGAAGAATAATGTGGATT
ATATAGGCACACCTTTTGAAGGTGTGCTTTTTTGGATTGTTTGAGTTTTGTTTGAGAATT
TTTGAAAAAGATGCTTGTTAAAATAAACAATATACACAGAAGTGAAGTCAAAAGTATGTT
AAAATTAAATACTGTTAATAACGTGTTATGGAAATTTTAAATAACGCGAAAAGATATTAT
AAAAAAGTCGAAATCATGTTGATTTATCATTGAGTAGATAATCATAAGACGGTTAATATT
TTAGAAAAGTGCAGTATGCTTGTAACTTTTATAACGATATAAGGAAAAGTTATGATAGCG
TTGCTAGATTGCACTTTATCAATAGAATAAATTAGACAGAGGGCATGTTGAGGGCACATA
AACCGTAGTCTGCCCAGTAATAATAACGTTAAACAATGTTTATAGATTAGAAAGGGTGAA
TCGCTTGATACGTATGAGTGTATTAGCGAGTGGTAGTACAGGAAACGCCACTTATGTGGA
AAGTGATAAAGGCAGTATCCTTGTCGACGCAGGTTTGACAGGAAAGAAAATGGAAGAACT
ATTTGGACAAATAGACAAACAGATTCAAAATTTGAATGGCATCTTGGTGACACATGAACA
CTCGGACCATATTAAAGGTCTTGGCGTGTTAGCACGTAAATATAAATTGCCAATTTACGC
TAATGAAAAAACATGGACAGCAATAGAAAAGAAAGACAGCAAAATTCCAATGGATCAAAA
ATTTATCTTCAATCCATACGAAACAAAATCATTAGCCGGCTTTGATATCGAATCGTTTAA
CGTGTCACACGATGCCATCGATCCACAATTCTATATCTTCCATAACAATTATAAGAAATT
TACGATTTTAACAGACACAGGTTATGTCTCAGATCGTATGAAAGGCATGATTCAAGGCAG
CGATGCATTTGTCTTTGAAAGTAATCATGATGTAGATATGTTACGCATGTGCGGTTACCC
TTGGAAGACCAAACAACGTATCCTCAGCGATATGGGCCATGTTTCCAACGAAGATGCAGG
TCGTGCCATGACAGACGTCATCACAGGTAGTACCAAACGCATTTACCTGTCTCACTTATC
ACAAGACAACAATATGAAAGATCTCGCACGCATGAGCGTCGGCCAAGTACTTAACGAGAA
CGATATCGACACAGAAAAAGAAGTACTTCTGTGCGATACCGACAAAGCCAACGCCACACC
AATATATACGTTATAGAAGCCCTTGCCCCTTTATTGAGGGGTTAGGGCTTCTTAATGCAT
TAGCGTAAGCGAATGTAATCATTAATATAAACAGACTTAACAGGAAAAGTTTAGCAACTA
CTTAAGGAACTCACATAATAGACATCATTTAAGATACATATTTAACCTATATCTCATAAG
GAGATATAGGTTTTTTGTTAGCCGTCATCATAAATCGTACATGGTTATACAACCCTATGT
CTTAACACAGATTAAATATACAGTAATCGAATAAATATAACCAGGGGATAACTTAGCATT
TTGTAAGGATTAGACAAGAGCTTTATGAAGAAAAGGTTAAGTTTGTGAATAAGTATGTAA
GACAACCGTCAACTTATCCACTGTTTTGTCCAAAGTTATCCAGAGATGTGCACAATTCAC
ATATAAATACCCACATTATACACAGGGTTATCCACAAATACACAGGTTATTCTTTCTTTT
TTGTTGATAAAACGTAAAAATTATTAAAAAGCAGTATACATTACTGTTATAATAAGAGGG
AATAGTGTGAATAAGTGTATAACTTGTGGATAAGTCTAACAACTTATACTTTTCACTAAA
CTCGGAGGATAAAAATGAAGATAACAATACTCACAGTAGGTAAATTAAAAGAGAAATACT
GGAAACAAGCCATTGCAGAATATGAAAAACGTTTAAGTGCTTATTCAAAAATTGAAATCA
TCGAAGTTCCCGATGAAAAAGCACCAGAAAATATGAGCGATAAAGAAGTAGAACAAGTTA
AGGAAAAAGAAGGCCAGCGTTTGCTAGCAAAAGTAAAACAGCAGTCCACGGTCATCACGT
TAGAAATTAAAGGTAATATGTTAACGTCTGAAGGTTTGGCAAAAGAAATAGAAAGCCGCA
TGACACGTGGCCAAAGTGACTTTACATTCATTATTGGCGGGTCCAACGGTCTGCATAAAG
ACGTACTAGACCGCAGCGACTACGCACTATCATTCAGCAAGATGACCTTCCCACATCAAA
TGATGCGCGTGATATTAATAGAACAAGTTTATCGTGCGTTTAAAATCATGCGAGGGGAAG
CCTATCATAAATCGATAAGCAGAAGCGTATCACAAATAAAACTAAAAAATAAATTGTTGA
AAATAATACAGGTTATAACTGTCGTTTTTAAATTTTACTGATTGATTTATTTTGATAGTT
AGGACGTATCATTAAATCTATAATAAGGAGGATAAAAGTATCATTTCTTAATATAACCGA
GATTTCCGTTAACAGTCTCATAAAAATCGAATTGCATACCTGATTTAATAGCAGCTCCAT
TTAAATCTTTATCAAGTACTGTCAGTGCTAATTTACCTTTTGAAAGTTCATTTGCTTTGA
ATTGAACTGTGTATTCTCCAGTTTTGAAAAGATGTTTTTTAATCTCTAGAACTGTATAGT
TGGTTGGATCTTTTCTATTTTTTATTTCAAGATATTTTAATTCTGAGTTTTTAGAGTAGA
GTTTTAAAAATATGTTTTCATCTTTTTTGATTATTTTTTGCAATATGATATGCATTCTTT
TTTTATATTTTATGGCTTCTCTCTTCTAAAATTAAACATATCTCTCTTTTTTTAATGAGC
GTTAAGGCATGTTGTATGTGTCATCTGCATAAATGAAGGATATTCATTTTTTGTTTTTGT
ATTTTTTTGTTAAGTAAGGGCTTCATTTTGCCTTTTATACGATTAAGCACGGTAGATGCT
TCAGATTTTACTAAAGAAATATTTTCGTCATAACGATTAGCACAATAAACAACGTCTTGT
GTGGTACTGATATTTTTAGTGTTAAAAAACACTTCAGCGAAAAATTGTAAATCTTCTCCA
AATATCATTTCTGGGAAACGAATATTATTTTTTTTGATAACACTAGATTTCATCATCCTA
CCAGCAGGCGCTAAATGATAAAATGATTTTCTAAAATTTTTCAAACCAATTTTATTATAT
GCAATTTTAGATAAGGCAACACCACTACGTGCAATACGATCACTATATACATATTTTGTA
AGACCTGTAGCATAGTCAGTTTTATTTGATTTTAAAAGCGTATATAAATTTTCCAAGGCA
TCTGAAGGTAACCAATCATCGCCATCTACAAACATAATGTATTTACCTTTGCTTAAATCG
ATTGATAGATTACGAGGTTTGGCAGGTGTTCCTGAATTTTCATCTAATTGAACAAATTGA
TAATTAGAAAAACTTTCAATCTTTTTAGATATAATATCAAGCGTATTATCTGTGGAACAA
TCATCTACAATGATTAATTCAAAATCATTTTTATTCATTGTCTGTGCCAATATATTATTT
AACGTATTTTCAATAAACTTCTAGTGTAAATATAAATAGTTGCTTTTTGTGTTTTGTGAC
AACAATTAACTTTTGTTATTTATTATACGATTAAAACCAGTAATTATGGAATAGTTTTTA
AAAGTTGTATAAATTGTGCAATTTTTTTTGGGGTGATTTTAAAAAGTAGCTTGTGAATAG
TAGTTATTTTTATAGTAGTGGGGGCATAGCGCAACTTAATGTATTTTTCAGTAAATACGT
CTTTTATGCGGTTTTCGTTCTCCTACAAAGTCAAAATATAGCTTCCTTGACGTGTGGTGT
CAAGGAAGCTATATTGCTTTTCGCTATATTAATAGTGAAATGAATTTGATTAGATGGAAA
ACAGTAAATTTATGATGATGGTTTACTTCTGAAATATTGAGTGAGATTATTTTTAAGTTT
TGGTTTTCTAGGGACAGGTACGATATAGTTTCCATTTGGAATTTTAATAAGTAAATGAAT
AACTAGTACAGATAAACCGACGATAATGATGTATGAAAGACCATATAACAGTATGCTATC
TCTATTATCAAAAATTGAAATTTTTAATACAAGCCATTTTACTAAAGGATGTACTAAGTT
GCCATTAATAAATTTTGTTCACTTAATCTTCCTATTTAGCAATATATTTTTCAAGTAAAA
ATAAAGAAAATTTTTAAAGTTTTAGATTCGTGCAAAAGAGAAATGATTTTATAGTTAAAT
TATTAGAAAAAGCATCGATCCAAAACGGAATGCGCGTACTGGACGTAGGTTGCGCTACGG
GCGAGGTTACTCAAATTGTTGCAAATAAAGTTGGTGACCAAGGTGAAGTAATTGGTGTGG
ATATGAACCAAGATATGCTTCATATGGCTGAAGAAAATAATCAATTTGAGAATGTAAAAT
ATATTAAAGGTGATATTTATAATTTGCCTAAAGACATTGGCAAGTTTGATGCAATTGTGG
GTAGAAGAGTTTTGATGTATTTACCAGGTGCATATGAAGCTTTAAATGTATTGAAAGGTC
ATTTGAAACCTAATGGCATATTCTGTTTTCAAGAAAGTGATGCTATTAATGGCGGTGTAG
GCGCAGATAATTTACCAATGCATCAAAAAGCGATTCAACTAGTATGGAAAACTGTAGAAA
GTGAAGGTGGCGATATTCATATTGGCCAAAAACTTTATATATTATTTCAAAAAGTAGGCG
TAGTGCCTGTAGAATTTATCTCAGAAGCAGTGATTCAAACCTCAGACGATAATGATTTGA
AGTGGCTTATAGATATCATGGCTACCAGAATGAAAGAACGTCAGGTAGTTAAATCATCTT
TTTCTATTGAACAATTTTTAAATGATCTAACAAATGAATCTGAAAAGCATCACAGTGCTT
TTATAAGAGATATGGCATTTGGCATTTGCGGTAAAATTTAATGAATCAGCACTTTAAATG
ATAAATAATAGGAAAAGTTTCTAAGAAAAATTAATAGCAACAGTGAATATATTTGAAAAG
TCTTTACAATAGATGAATGATAATAAGGAGCGGATCATTCACTGTAACTATAGACTTATA
CAAGCGTTAGGTAAGTATACGGTTTGTCTGAAGTTAGACTGAACGTAGGATAATGTACAA
TAAAAAAGCTAATTTCATACAAGGTGAAATTAGCATGTAAGTTATCATTCCATAAAGTTG
ATCAAACAATTTTTCGACATTAATTTCTTGTTGCGAGTAAGATACAATGTTATAAATATC
TTTCTTTTCAATTAGGTGATTTTTCATGCGATGAAATCCTTTCATGATGTCCAATTTTAA
GCAAAAAGAGTAATACAATTAATAAAATAAATGATGGTAACCAAACAAAGTTTAAATTTA
ATATGCTTAAATAAATACATAGCGCGAGAATAGGGAGACCTAAAGCATTTCCCAGGGAAT
AAATGTGTTTTACAGTATGGCTCGCATAGGTTGTAACAATCATTTTTCTGAAAATAATTC
TAGCACCACCAAAAGTTAAACCGAATAGTAACATTAAAACTAATTTAAATAAGAGTATAT
CTTCTAATACATACCATGAGATAGTGATTACAATACTGAGGATGAATAATAAATGCATCC
ACTTACTTGAAATAAATTTACTAAATAGTACACCAATGATAGCCATGCCTATACCTAAAA
CACTGTCTAATAGCGCGACTTCATGAACTTCACCGCCTTTATAAGTTGTAAGCGTAGGTA
GCATAAAGTTAATTGTTCCCAATATTGGCCACATCAGCATGCTCATAAAATAATGTATTA
ATTTTACAGATGACTTGGGTGGAGATGATTCGTTTATAGAGGTAAGATGCATCATCTTAT
TTCTACTTCTAATTGCTAAGCAAAGAATTAGGTAGGCTAAACAGATAAAACGGTATAATG
CAGTGATTATTAAATAATTAGTCATGATGCGCATCACTACAATCAAAAATTTTAGATGCC
AGTTCATTGGCTTTATGAATATGTTTGAAAGTTTTTGTAGTCGATAATTCAGGCCAGCTA
AACTACACAAGTCCTTCACGACTGCTCCAATTTTCAGGATCGGTTACATTGTCTCCAATA
CCCTTTAATAAATTTACTTTTTTTATTTCAGAATCATTGGCTATATCAGGATAGTTAATA
TTTTGTATCTTACCTTTTTTAGCTTTCATAAAAGCGATAGCAGACGTACGTTTTGGTGTG
AATATATCTGCTGATTTAACTTTATTATTAATGTACATAGAAATATGGAGTTGATAAGGG
TTCATATCATAAGCATTTTCAACTAAGTCCATTATAGCGTCACCACCAGGTCTAGCAGCA
GCTTCTATGACATAGAGTTGGTCGCCTTTGATTTTTATTTCCACATGAGCAACGCCTCGC
GTAATACCTAAAGTCTGACACGTGCGGATTGCAAGGTTTTTAATATCTTCATTTTTATAT
CTGTGACTTGGGACTAAATGACCCATTTCAGTAAACCATGGTCTGGGAGATAAATATTTT
TCGGTAACTGTAATGACCTCATAAAAATGATGACCACACAACACTTCAACTGAAACTTCG
TCATGACTATCAATAAATGTTTCAATCAGAAATTTATTTTTAGATACATGAAAGGTATCA
GCATAAGTCTCCATAATTTGTTTCGATTTTCTATAGGCATCCATGCATTCTTTTTCGTTA
TTTGCTAAGTAAACCCCATCACTGCCTCCAAAATCCATTGGTTTTATAATTACTGGGAAA
GTAAATTCTTTGATACATTCTTTCAATTCTGTTGCATCATTAAATTGTATCGACTTTGCT
GTAGGAATGTTTGCTTTTTCAAATAAGGATTTCATGATGTGCTTGTTTCTGCAAGCTTTA
ATAACCTTTGGTTCAAGGTAAGGCAAACCGTAGTCTCGATTTAATTGATTAGCTACTTCT
AATGTCCAATCATTTAAGGGGACGATGCTTTTTGGTTCGTACCCCTGAATTTGATAATAT
GCTATCTCTTTCTTTATCTCTTCATAGCTTAAAGGATTGGCATCAATGCAAAAATCAAAA
TACGCATTGTACTTATATTTTGCATTTTGAATTGCTGTCCATATTTGAAAATCACCGATT
GCTTTGCCACCAGCGTAAGCATGTTCTCTTAAAAACTGATCTGCACCTAATAACAATAGA
TATTCTGTCATATGAGCTTCCTAATTTTTATGAAATGATTAATATATAAAAATAATACTA
TATAAAATTATATTTGGAATATAGTTGGAATGAATTTTGGGAAATATGAATTTTATTAAT
TTGAGTATTTTGAATTGGTTTGAGAGAAGTGTAATGAAATTCGAAGCATGATTAAGAAGA
TTGGAAATATAAAAAAAGACTAATTCGCTCAAGCGAATTAGTCTTTTTACAATTAAGAGT
GGGGGTCGTTCTAAACTCTCAATTGAAGCCCTACAATTGTTAGTTGTTTTTAATATTCGA
TATTCGGTGCTTTATTCACGTGTTTTTGATAACGTTTTAAAGCGCAAAAACCGATAGCGC
CGATTACTGAAACTACTAATAGTTTTTTCATTTTTTTCACAATCCTTTAAAATTATTATG
CATTAAACTACTATTTACTATAATAGTTTAGGTTTAAGCTTTTAGAAGTTTGTTGACGTG
TACGTCTCATTAAATCAGGATCTTCAATTAATGATTGACCATAAGATGGAATCATTTTTT
TGATTTTTGGTGTCCATTCTGATTTATATTCAGGGAAGTTTTTCTCTAATACTTCTAATG
CAACTGATACTGAAGTAGAAGCCCCTGGAGATTCACCTAATAATGCAATTACAGTATGAT
CTTCAGAATTAACCACTTCTGTACCGAATTGGATAAAGCCTTTACCGTTTTCAGGTGTAT
CTTTGATTACTTGAACACGTTTACCAGCATTGTATAATTGCCAGTCTTCGTCACGTGCTT
CTGGGTAGAATGTACGAAGATGGTTCATAGTACCTTCTTTAGTCATCAAGATTTGATCAA
TTGAATATTTAATTAATGGTAAGTTTTTAACTGCTGATGCTAATAAAGTTGTGATGTTAT
ATGGTTTAACAGATTTAAATAAATCTAAATTAGAACCTTGTTTAAGGAATTTAGGTCCAA
TACTAGCGAATGGTCCAAATAGTAATGTACGTTCACCATCAATATAACGTGTATCTAAGT
GAGGTACAGTCATTGGTGGTGTACCTTGAGGTTCTTTACCGTATACTTTAGCATCATGTG
CTTGTATAACATCTGGATTTGTACAGATTAAGAATTGACCAGTGATTGGGAATCCACCTA
AGTGTTTACTTTCAGGAATTCCTGTTTTTTGTAATAGTGGAATTGCGCCACCACCTGCAC
CAATAAATACATAATCAGCTAGTTGTGTTTTTACACTACCACTGTTACGTTGACGTACTT
TAACTTCCCATTTACCGTCTTTACGTTGGTTAAAGTCCATTACTTCGTGGTTGTATTGAA
CATCTACATTAGGTTGTTTTTCTAAGTTTTTGGCCATTTTACGAGTAAGTTCACCAAAGT
TTACGTCAGAACCTTCATCAATTTTACTAGCTGCCATAATGTCACCTGCACTATGACCTT
GCATCATTAATGGAATCCATTTTCTCATTTCTTCAATATCTTCTGTATATTCGATATTGT
CGAACATTGGGAATTCTTTCATAGCTTCATAACGATCTTTTAAAAATTGAACGTTATTTT
TACCTCTTACAAAACTAATGTGTGGTAACGGACGAATAAATTCTTCAGGGTTACTGATTG
TTTTGTTTTGAACTAAATGACTCCAAAATTGTTTTGATAATTCAAATTGTTCATTGATTT
CTTTCGCTTGCTCAATGTTAATTGAACCATCTGGTTGTCTAACTGTATAATTCAATTCAC
ATAAAGCAGCGTGTCCTGTACCAGCGTTATGACGCTCGTGAGAACTTTCATCACCTGGAC
GATCTAAACGCTCGTATAATTTAATATCCCATTCTGGTGCTAATTCTTTAATCATTGTAC
CGAATGTAGTACTTAATACCCCAGCGCCGATTATTACAACGCTTTTTGACTCTTTGTTAG
TAGCCATTATCTAATCACCTTTCCTTATCTCAACTTGCAACTATAGTATAATACTAAATC
ACCTATCATTAAAATACATATTTTTTATAGGTGCCATTCTAATATGGAATCTTTTTTATT
TCTACTATTAAAACATAGAGAGAAATAAATTTTTTAAATATCTTTTTTGTTATCCAATTG
ATGTATAACTTCATTTAAACAGAAAATTTACAAACATTCCATAATATAGCATTGATAATT
AAATATAGAAAAATTATAGTTCTATGTAATTTTACCCCGATCAATCTTCAACAAACACGA
CTATCAAAATATTTGTACATTTATTTATTCACGCACGTGCGTATGTACACGTGCGTACTA
TTAAATAGGAAAGTTTAATTTTCTAATATCAACATTGAGCAACTGGAAAGATAACAGCTA
TTTTAAAAACTTCCTATATAATAGTTATCCATATACACGCAAATTATCCAACTTTCACAT
GTTCTAACCATTACTTTTTTCTATGGGTTAGATAGATAATATGTATTTTATATATATGTT
GCAGCGTTTTATAATAAGTATGTAATCAATTTACAGCGCAAATCATTCGTTATGACATGC
CATGGTATAGGACTAAATGTGAACGGCGCTAATTTAGAGTATTAAATATGAATTTTTCAT
AATAATGTAATGAGATTAAATTTTTAATACATTGTTAAGTGAATAATTTAAATTGCTTGC
AATGATTAATGATTTTTTGCATTAAATGTTGAAAGGAAATGAATGTAAAATGGCTGACAA
AAATTATACAGCAGCAAATATGGTAATAAATACTTTGAAAAATAATGGTGTGGAATATGT
ATTCGGTATCCCAGGTGCTAAAATCGATTATTTATTCAATGCACTTGAAGATGATGGCCC
AGAACTTATTGTAACGCGTCATGAGCAAAACGCGGCAATGATGGCACAAGGTATTGGACG
CTTAACAGGTAAACCAGGTGTTGCCTTAGTAACAAGTGGCCCAGGGGTAAGTAATTTAAC
GACTGGACTTTTAACAGCGACATCAGAAGGAGACCCTGTATTAGCATTAGGTGGCCAAGT
TAAACGTAACGATTTATTACGTCTAACACACCAAAGTATTGATAATGCAGCATTATTAAA
ATCTTCAACAAAATATAGTGAAGAAGTTCAAGATCCAGAGTCATTATCAGAAGTTATGAC
AAATGCGATGAGAACTGCAACTTCAGGTAAAAATGGCGCAAGTTTCATAAGCATACCGCA
AGATGTTATTTCTGCACCGGTTGAATCACAAGCGATTGCACTTTGCCAAAAACCTAGCTT
AGGTGTGCCAAGTGAACAAAATGTTAATGAAGTAATTGAAGCGATTAAAAACGCGAAATT
CCCTGTATTATTAGCAGGTATGAGAAGTTCAAGTTCAGACGAAACGAATGCAATCCGTAA
ATTAGTTGAAAAAACAAATTTACCAGTTGTAGAAACATTCCAAGGTGCGGGTGTGATTAG
TCGTGAACTAGAATCCCATTTCTTTGGTCGTGTTGGTTTATTCCGTAACCAAGTCGGTGA
CGAATTATTAAGAAAAAGTGACCTCGTTGTTACGATTGGTTATGATCCAATTGAATATGA
AGCGAGCAATTGGAATAAAGAATTAGATACTAAAATTATTAATATAGATGAAATTCAAGC
GGAAATTACAAATCATATGCAACCAGCAAAAGAATTGGTTGGTAATATTGCTGGCACAAT
CGAACTTATTTCTGACAAAGTCGATGAACCTTTTATCAGTCAAAAACATTTAGACGAATT
AGAAACTTTAAGAGCGCATATACTTGAATCAACTGGTATCAAACCAACACATGAAGATGG
CGTGTTACACCCAGTTGAAGTCATTAAGTCAATGCAAAAAGTATTATCAGATGATACAAC
AGTAACTGTAGACGTAGGTAGTCACTATATTTGGATGGCACGTAAATTTAGAAGTTACAA
TCCAAGACACTTGCTATTCAGTAATGGTATGCAAACGTTAGGTGTTGCGTTACCATGGGC
TATTTCAGCTGCTTTAGTACGTCCTAATACACAAGTTGTATCCGTTGCTGGTGATGGTGG
TTTCTTATTCTCAGCACAAGACTTAGAAACTGCTGTACGTAAAAATCTTAATATCATTCA
ATTAATTTGGAATGACGGTAAATATAACATGGTTGAATTCCAAGAAGAAATGAAATATGA
ACGTAGTTCAGGCGTAGACTTTGGTTCAGTAGACTTCGTTAAATATGCTGAATCATTTGG
CGCTAAAGGCTTACGTGTAACAAATCAAGAAGAATTAGAAGCGGCAATTAAAGAGGGATA
CGAAACTGAAGGACCAGTATTAATTGATATCCCAGTGAATTACAAAGATAATGTCAAACT
TTCAACAAATATGTTACCTGACGCTTTTAACTAATATCGAATCAAACGGCGAAAATGATT
AATTATTTATCAAAATAGGAGTGAATAAAGTTATGACTAACGTACTATATCAACACGGCA
CACTAGGTACATTGATGGCAGGCCTTTTACAAGGTACTGCTTCAATCAATAATTTATTAG
AACATGGAGACATTGGTATTGCGACTTTAACAGGTTCAGATGGTGAAGTGATTATCGTTG
ATGGTAAAGCTTATCATGCCAATGAACATAAAGAATTTGTAGAATTGAAAGGTGACGAAT
TATCACCATATGCAACCGTATCAAGATTTACACCTGATAAAACGTATAGCACGAGCAATA
AATCTTCAGCAGAAGTTTATGATGAAGTTAAAGAAAAAATGTTAAGTGAAAATTTATTCT
CTGCTGTTAAAATTTCAGGAACATTTAAAAAAATGCATGTACGTATGATGCCAGGACAAG
AACCACCATATACAAGATTGATTAACTCAGCGAATAGACAACCTGAACAAATTGAAGAAA
ATATCAAAGGTTCTATTGTAGGCTTCTTTACACCAGAATTATTCCATGGTATTGGTTCAG
CAGGTTTCCATGTTCATTTCGCTAATGATGACCGTAATTTTGGCGGACACGTATTGGATT
TTGAAGTTTCAGATGTTACGGTAGAAATTCAAAACTTTGAAACATTTGAACAACATTTTG
CAGTCGATGATGAAGCATTTACAAATACGGATATTGACTACAAAGATATTGCAAAAGAAA
TAAGACAAGCAGAATAAAGGAGTAGCGAGCAAATATGTTAGTTGAAAGTTTTAACCCTTT
TAATAATCTGCTACTTTCAAGTATTGTAGCCGCAATACCAATTATATTATTTTTATTATG
TTTGACTGTATTTAAAATGAAAGGTGTTTATGCAGCAATTACAACGTTAATCGTTACAAT
TATTGTTGCTATGGCTTTCTTTAAATTACCAGGAAGTATTGCAGGCGGCGCTACTTTAGA
GGGCTTTTATCAAGGGATTATCCCAATAGGCTTTATTGTAATCATGGCAGTTTGGTTATA
TAAAATTGCTACAAAAAGCGGCCAATTTGCTATTGTTCAAGATAGTATCGCGAGTGTCTC
ACGAGACCAACGTGTTCAATTATTATTGATTGGCTTTGTATTTAATGGATTTTTAGAAGG
TGCTGCAGGCTTTGGCGTACCTATTGCCATTTGTGCGGTACTATTAACACAATTAGGTTT
TAAACCTTTGCAAGCTGCGATGTATTGTTTAGTAAGTAATGCAGCAGCAGGTGCTTATGG
TGCGGTAGGTATACCGATTGCTATCGTGGATACTTTGAATTTGCCAGGTGGTGTAACAAC
ATCTCAAGTAGCGTTAATTGGTAATTTAACGTTAGGCTTTATTAGTTTCGTTGTGCCATT
TTTATTAATGTATATTATGGATGGCTTTAAAGGTGTGAAAGAAACTTTCCCAGCCACTTT
AGTTGTGGCAGTTACTTTCACAGTTTTACAAGTGCTTATTGCAGCTTTTGCTGGACCAGA
GTTGGCTGATATTATCCCTGGCCTTGTAGCAATGATTGCATTAGCATTGTTCTCAAAAAA
ATGGCAACCTAAAAATATTTTCAGAATTAATAAAGATGAAAAAGCAGATGCCGTGCCTAA
ACATTCTATTGGACACATCACTTATGCATGGAGCCCGTTTATCATTTTAACGATTGTTGT
GATGATCTGGAGCTTACCAGCATTTAAAGGTTTATTTGAAAAAGGTGGTGCCCTAAGTGC
ACTTGTTGTGAACTTTAATGTGCCGGGTACGATGAATGCTGTGACTAATAAACCGAATGA
ACTGACATTCAATTTCTTTGCTCAAACAGGTACAGCGATTTTAATTACAGCGATCATTAC
AATTATTATTGCGAAAAATATGAGCTTTAAAACGGCTGGTCATTTACTGGGTCTCACAGT
TAAAGAATTATGGATTTCAGTGTTAACCATTTGTTTCATTTTAGCAGTATCTAAAATTAC
AACATATGGTGGATTAAGTAATGCTATGGGACAAGGCATATCTAAAACAGGCGCTGCCTT
CCCATTATTGTCACCACTACTTGGTTGGATTGGTGTATTTATGACGGGATCCGTCGTAAA
CAATAATTCATTGTTTGCGCCAATTCAAGCCTCTGTTGCTGAACAAATTGGTACAAAAGG
TTCATTACTTGTTGCAGCTAATGTCGCTGGTGGTGTAACTGCTAAGATTGTATCACCACA
ATCTATAGCTATCGCTACAGCAGCAGTTAATAAAGTAGGTAAAGAATCAGAACTGATGAA
AATGGCAATGCGTTTCAGTATCGGATTGTTAATTCTCGTTTGTATTTGGACATTTATTTG
TAGTTTATTTATTTCATAAAATGAATTTGAAAAGACCGAAATTAAAGCATATCATGCTCG
CTACTTAGCTATATGAGCATGTATGATAAGTTAAAAAGTTAGTGGAAATACCGCATAGAT
TATTTCCTGGAAAATATTTATTATAAAACCAATTAAAAAACACTAAAGTCGATGGCGTTT
TGTCATACGACTTTAGTGTTTTTTGTGTTCCTCAAAGTTTTGCTGTATATAAAGTATTAT
TTATGCTAAAGATTCCCCAATCAATTCTATACACATTTTCAATTTTATTTGGACAAAAAT
GCTAACTGCGATACACCAACTCTAACTATAAAAATTGTGTTAGTTATCGCTTTTTAAAAT
TAAATATAGGTGTGGCTAGCAGTGGTTTAGTTAAATTGTTTAAGTGTTAAGTCAATGAAT
TGATCACTTGCTTTTGTTAAATTTTCTAATTTGTTATAACCAATCACTACTGTGTTTGTA
AATGATTGATTTAATTCAACGTAAATGGCGTCACTATTATGTTCAGTAGAACTACTTGGT
ATAAATGTGAGGACGCCTGTAGAAATTGCAAGGCGATCGGCATTGTCTACGTTTGAAGTT
TCTAAAATAATATTAGGGTAAATGTTGTATGTTTCTAGAACTTTATTGATGATCTGTTTA
AGTCCGTATCTATCTTTTAGAATGATAAAGTGATCGTGAGATATGAGTGACATGATTTCA
TTGGAATTTAATTCATTTTGTTGGATTCTTTTATATAAATGGTGCTGAGGTGGCACAACT
AAATATATCGGTTCCGTATAGATTTGAGTGTATTGAATATTTTTATTCCATAATGGTAGT
GTATTTAGACATAAATCGACTTTACCCTCTAGTACTTGTTTTTCAATGTCTTGGGAATTA
CCTTCGATTAAGTTAATTTTAATATTAGGAAAAAGATTCATAAATTTAGGCAGAATTTTA
TGTAGTATATGGAACGCTAATGTAGGTGTAACACCTATGTTTAAAAAACCGGAATTCAAG
TTTGAAATATTAGTGATTTTTCGCGTTACATCGTGATAAAGTCGCTCTTGTTCTTGTAGA
TATTTATAATAAAGTTGACCTTCGGGCGTAAAGGTAATGGAATGTTTTTTACGATTAAAA
ATAATGATGTTCCACTCAGTTTCAATATTTTTGATAAAACTACTGAGATAGGGCTGGGAA
ACATAGAGTTTATTGGCTGCCTTGGTTATTGTTCCTTCATTGATGATCGTTTCAATATAT
TTATAGTTACGGTTAATAAGGCTCCCTACTTAATGACATAAGTAATTACTTATATGTTAT
ATATACTAAAAACTATTTTACATTTAGTCAATATGAGCAGACAATATATATGTTGCGTTT
AATTCTTAAGGGGAAGGCACTGTAACTAGAAAGGAAGTCAATTTTTTATGGAAAATAGTA
CAATGTATATGGAATGAATTTGGACAAAAAATTTCACGATGAATTTTGTAGTTAACTTTT
TGGTTAATTTGAATATGTATTTACTGATTGTTTTAATTGCAGGCTATGCGCAGTCTCAAT
TTAATGCCTCAGATAGTTCGGCTGGGCTGGTAGCAGGTTTATTTATAGTCGGATCACTGA
TGGGTAGATTTGTTATGGGGAAATATATCAATAGTTTAGGACCTAGAAAGGTACTCTTAA
TTGGAACTGTATTATTTACAATTACGAGTGTTTTTTATTTTGTAGAATCTTCATTATTAT
TTTTAATTATTGTTAGAATCATTAATGGATTTTCATTTGGGCTTTGTACAACTTCAACTG
GATCAATAGCAGGGTATATAACACCGGAAACTAAAAAAGGTGAAGGTATCAGCTTTTTAG
TTTGAGTATGGTGCTTGGTGTAGCCATTGGCCCATTTTTAGGTTTATTGTTAATGCAACA
ATATTCAATAGAAGTCATCTTTGGACTTAATCTTGTATTGAGTTTTATTTCATTGATTTT
GGCAATATTTATGAAAGTACCTTTTGAAACAATTGCTAGAACAGCAGAGGATAAAGGGTT
TAAGGTTTCAGATTTTATCGCGAAAGAAGCCATTCCAATTGCCATTATCGTATTTATAGC
TGGTCTTTCTTATTCTTCTATTCTTAATTATATTAAAGTTTTTGCGCAAGAGAGAGACTT
AATTACAGCTTCAAGTTATTTTTTCGTTGTCTATGCAATCGTCTCAATTTTTTCAAGACC
AGTTTGTGGTAGATTAATGGATGCAAAAAATGAAAATATAGTTATATACACTAGTATTAT
ATTTCAGGCTATCTGTTTCTTAGTTACTGCATTTTCACATTCAGCATGGATGTTATTAAT
TGGTGGTGCTTTATTAGGATTAGGTTATGGTAATATCACGTCTACATCTCAATCGGTATC
TGTCGAAGTCGTACCAAAAGAAAAAATTGCGCGAGCAACCTCAACATTCTTTATCGGTTT
AGATTTAGGCTTAGGATTTGGGCCCTATATACTAGGTTTGTTTACTAATCAGATCGGGTT
AGGCAATATGTATATAGTAATGGCTGTATTATTAATTGTCACTTTCTTTATCTATCACTT
CATACATGGTAGAAAAAGAGTGTGTCAAAAGCATAATCATGCCCCTCGTGAAATATTGAA
TCCATTTTCAAGAATTTGAATTATTTAATTAACATATGCCCCTTTCAATGATGGCACATA
TAAGTGCAAACTTGAGAGGGGATTTTTATATATTTTAAATGGTTACACATAATACAGCTG
CTAACAAATTGATTAAAGCCTGAGCATCTATTTATGTTATACAAGCGCAATCAGTTTACG
ATATGTACAAAGCTGTAATTTTAGTTGTTTAGTTGGTAAACTGAATATACCGTAGTTGTT
AATACAAATACATAAAAATTATAAGATAAATGAAAGGAGGTTGTTTATGTTTTTAGCATG
GAATGAAATAAAGCGTAACAAATTGAAATTTAGTCTGATTATCGGTGTCTTAATTATGAT
TAGTTATTTGCTGTTCCTATTATCAGGTTTGGCAAGTGGTTTAATGAATATGAATAGAGA
AGGTATTGATAAATGGCAAGCAGACGCTATCATTTTAAACAAAGATGCGAATCAAACGGT
TGAACAATCAATGTTTGATAAAAAGGATGTTGCAGATACATATAAAAAACAAACAACGCT
AAAGCAATCCGGTGTCATTGTATCTAATGGAGATAATGAAGAAAATGCATTGCTATTTGG
CGTAACAGATGATTCTTTTCTCGTGCCGAATATGATTGATGGAAAGAAATTTAATGCTGA
TAATGAAGTCGTTGTTGATGAAACGTTAAAAGAAAAGGGATTCAAACTAGGTGATACATT
ATCGCTATCACAATCCGACGAAAAGTTAAAAATAGTTGGGTTTAGTGAAAGTGCTAAATA
TAATGCTTCTCCGGTACTTTTTTCAAATAACAAAACCATTGAAAATATTAATCCGTCATT
AACTGAAGATAAGACGAATGCGGTTGTTGTAAAAGATAAAGATTGGCAGTCTAAAGATTT
AAATCATAATTTAGAAGCGATTGGTATCGAAAGTTTCGTTAAAAACTTACCAGGTTATAC
AGCGCAAAACTTAACGTTAAACTTTATGATTTCATTTTTATTTATCATCTCTGCTACAGT
TATTGGCATCTTTTTATATGTCATTACATTACAAAAAACGAATTTATTTGGTGTATTAAA
AGCACAAGGCTTTTCAAATGGTTATTTAGCCAAAGTAGTGTTGTCGCAAACGTTTATCAT
TGCCTTGATTGGTACGGTCATTGGACTGGTATTGACCATAATTACAGGAGCGTTCTTGCC
GAGTGCGGTACCGATTAAATTTAGCGCCACAACATTATTAATTTATGGGGTTGTCCTTAT
CGCTGTTTCATTAATAGGTAGTCTATTCTCCATATTAACGATAAGAAAAGTTGATCCACT
GAAAGCGATAGGGTAAATGAGGAGTGTATAATAAATGCTAGAATTTAAAAATGTCACGAA
ATATTTCCAAGATGGAAACCAAAAAATAGAAGCTGTGAAACCTACCTCACTAAAATTTAA
TCAAACTGAACTCATTGCAATTATAGGACCTTCAGGATCTGGGAAAAGTACTTTCCTAAC
TATGGCGGGCGCACTTCAAACACCGACGTCTGGAGAGATTCTCATTAATGGTAAGGAAGT
CTCCCAGATGTCTCAGAAAGCATTAGCAAACACGCGGATGCAGGAGATTGGCTTTATACT
TCAAGCAACTAACTTGGTGCCTTTTTTAACGGTGAAACAGCAGTTTAAATTATTGGCTAA
ACAAAAGAAAGATGTATTAAGTCAAACTGAATATAAGCAGTTGATGTCACAACTCAATCT
CGAAGCAATTGAAAATAAACTGCCGAGTGAAATTTCTGGTGGGCAAAAGCAGCGTGTAGC
CATTGCTAAAGCGCTATATACACAACCTTCGATTATTTTAGCGGATGAACCAACGGCTTC
GCTTGATACACAAAATGCGATGGAAGTCATGGAAATTTTAAAAGCACAAACATCAGAAAA
AAATAAAACGTGTATTGTGGTTACACATGATGAACGACTTACATCCTATTGTGACAAGGT
TTATCATATGGAAGATGGCGTGTTAACACATACTTAAATAACGGTTTAATATGGGTACGG
TGATATTAAATTATTGTGAAAGTTAAAGTTATAATCTCTAAATAAGGGGATGAGCATAAT
CAAACATAGGCATGAAATGGAATTGTTATGGAAAGCATATAAATATGAGGTCATGTGGCA
TAGTCAACAAAGCTATAATGAGATTAGAGAAATGCTTAAAGGGCAATGTGAATATAGAGA
TGTTGAAGAAGCAATTGATCATGCACTGTCCATACAGCCTAGCAAAGGTTCGGTAATCAA
TACATTTAGCCATATATGGGGTTATTTTAAAAAGTTTTGTAGCGCCTCAGAGAAAGCATT
ATTTAAAAAGCTGAAGGCACAATACTTACTAGATCGAATCGATACACATACGCTCATTTT
CTTTATCTATTGTATGACAAGATATTATGATGTTACGTATCTCAAGGAATCCACATTAAT
CAAAAATTTTTCAATCGCAAATAAATCATTTAAATAGGATGATTTGCTAACGCGATGGTT
GATTCAAGTTTATGATATACGCTGTGTGATTTAGTCGATGGTATGGGCGATAATTTTAAT
GTCATTACAATATAAAGTTTCTTAATCATAACGGTTGGTGCATATGAAGCATCAATCGTT
ATTTTTGTTTTAAATTTAAAAAAAGTTGTTTCATATACTGTTTATATAACTAATTGACTC
TATAATAATGGAATGGTAATATTATCCCTATTAATCCAATCGGAATAATAAGTGTGTGGA
GGGATAAAGATGAAAAGAATGAAATTAGGATATTTTTTAACTGGTTTTGGTCACCATGTT
GCGAGTAGTAGACACCCAGATGCATTAGAACGTGGGGGTATGAATTTAACGAAAACCATT
GAACAAGCAAAAACGTTAGAGCAAGCTAAATTTGATTTTCTATTTGTGTCTGATAGTTTA
TATCTTGATAACAAGACGCATCCAGATATGTTTACGATGTTTGAGCCAATTTCTTTAATG
TCTATTGTAGCTAGAGAAACTCAAAATCTTGGATTGATTGTGACAGGATCTACTTCATTT
TCAGAACCATTTAGCCTTGCGAGAATCTTTTCGTCTTTAGATCATTACAGCAATGGCAGA
GCGGGTTGGAATATTGTTACATCAGGTATTAATCATACAGCGAAGAATTTTAATGGCACT
ACGAATGCAAATCATGATTTACGCTATGATCAAGCCGAAGAATTTGTGAATATTTCTAAG
CAATTATGGGATTCTTGGCGTGGCGTTAATACGGAACATCTTCATGCTGCAGGAGGCTTT
TTTAGTGAAAAAGAGCCAGAACCAATTAATTATCAGGGGGAATTTTACAGTGTAAAAGGC
CCATTAAATATTGAAGCATCACCTCAAGGTTATCCATTACTTGTACAAGCAGGTTCTTCA
GAAAAGGGTACAGAATTTGCGTCGAAACATGCAGAAGTTGTATTTACAGCGCAAAATGAT
ATCAACGATGCAATCACGTTTGCACATAATTTGAAAAATAAAGTTGAACAAAAGCACGGA
AATGCACATGAAATTGTTATTATGCCAGGTATTTTTCCATTTATTGGAGAAACACGCGAG
GCAGCGGAAGCGCAATTCCAAGAATTACAAGATCTCATTGTGCCAGAGATGGGAATAGAG
TTATTATCTTCTTATTTAGGTGATACAGATTTAAGTCATTACGATTTAAATACACCGTTT
GAAAATATTGAAGTAGAAAAAGGAAACAATATACAAAGTCGTGTAGACTTAATCAAAGAT
ACAGCGAAGAAGAATGAATATACTTTAGAAGATGTAATGAAGCACGTTGCTGGTGCAAGA
GGGCATCATATCGTCGTTGGTACTGCTGAAGATGTAGCGGATAGAATGGAAGCATGGTTT
ACAAGTGGTGCAGCAGATGGATTCAATATTATGCCACCGCTCAATCCGACGCAGTTTGAT
TTATTTGTCGATAAAGTGATTCCGATTTTAAAAGAAAGAGGTTTGATTCAAGCGGCTTAT
AGTGAAGGGACTTTACGTGAAAAGTTGGGATTAAATCAAAAAATACATAGTTAATATGGA
TAGATAAAAAGCTAGAAAAAGTGACGACATCGCATCCATTTCGATATTAATTAGAAGGTA
TTTGCATATAAAAAATAAACAAAAAGAGAACGCACCGTTTAAAAGCGCGTTCTCTTTTTT
ATATGTGCAAACGCAACATATAACCTTTAGTCAACTTCATTAATCACGAATCGCGTTAAC
TACATCAACCATGTCATCGTGAATAACAACATCTGCATCTCGATCATAGGGCGTTGCATC
CTTATTAATGATAATAAGGTGTTGACCTTCAAAATAAGAAATGAGACCTGCTGCAGGTTG
AACTACAAGAGAGGAACCTAAGACGACTAAGGTGTCAGCTTCTTGAATTTTTTGAATCGC
ATTAGAAATAGTCTGTTGATCTAACATTTCACCGTAAAGTACAATATCGGGTCTGATTGG
ACTACCACATGTTTCGCAATGGCGTAGAGGCTTTGCCATCACTGTGGCTTTATCATATTT
ATGTTCGCATTGGATACAATAGAAGCGGTTTAAGGTTCCATGAAGTTCGTCAACATTCGC
GCTTCCAGCATCTGTATGCAGTCCATCGATATTTTGAGTAATAACACCTAATGAACGTTG
ATGGTGTTCAAGTTGAGCAATCCATTCGTGTACGACATTAGGTTGCTTGTCTGCCAATAG
TAGGCGCTTATGATAAAAATCAATAAATCCTTCTGGATCATTTTGTAAGTATTCAGCGCT
TAGTAAATATTCTGGAGCGTAGCCTTCCTTTGAAATCTCATCAAACAAGCCGCCCATAGA
TCGAAAATCAGGCACGCCACTTGCGACAGAGACGCCAGCACCTGTGAAAAATGTAATCTG
ATTCGCATCTTTAATAATCTTTTTTAAGTGTTCAATATTTTGATTCATTTATCTCACTCC
ATTGGAAATTTTAAATAATATGATGCAAATACGAGTAATATGCGTTGCGCTTTTAATATA
ATTTTAAATTTTAGAAAGTATTTTAGCAAATATAAGAGAATTTAAATGATGTTCAAAAGA
GGTTTGTCAGATACAAGCCAATTTTGTGAAGCATGCTTTATAATGGGTTTAAAACGAGAA
CCGAGGTTATTTTAGTGAAGAAATTGTGGATTTGGGGAGCAAGTATCATAGCGATAGTTA
TTGTAGTAGGGATTGTGATGGCAGTCTTTGTAAGTCAAAAGCCATCAAAACAGGTAACAC
ACTCAAAATTCGTGAATCATCCGATACCTACATTATTTTTACATGGGTATGGTGGCAGTG
CCAATTCAGAGAAGTTCCTGGTGCAACAAGCTGAAAACAAAGCCGTCACTCACGATGTCA
TCACCGCAGTGGTATCTGAAAATGGTAACGTCACGTTTAAAGGTCAGTTAAACAAAAATG
CCATCAATCCTATAGTGAAAGTTGAATTGGAAAATAATAAAGACGGTGACTACGATAAAA
ATGCAAAATGGTTTAAAAATGTTCTGGTAGCCCTACAAAAGGAATATCAATTCAAACAAT
TCAATTTTGTAGGTCACTCTATGGGAAATTTATCATTTGCGACGTATATGCTGAATTATG
GTAACGATGCCTCTCTACCACGTTTGAATAAACAAGTAAATATTGCGGGGACATTTAATG
GTGTCTTAAATATGAATGAACAAGTTAACGAAATCAGTGTGGATAAAGAAGGGAAACCAA
GTCGTATGAATCCACCGTATCAGCAATTGCGTGAATTGAAAGCAATTTATCAAGGCAAAC
AGATTAAAGTGTTGAATATTTATGGTGATCTTGAAGACTGCACGCACTCTGACGGTCGTG
TATCGAACAGTTCTTCAAAGTCATTGAAATATTTATTGAGCAGTAGTCCGGAAAGTTATC
AAGAATCAAAATATCATGGTAAGCAGGCACAACATAGCCAATTACACGAGAATAGAGATG
TCGCTAATGAAATTATTAAGTATTTATGGGGAACGTCATAAAATTAAACATTTAAGGGTT
AGAATTGAAAATTTATAAAGCGTGAATTGGTTTATTGTTATGGATAAATTATACAGTATA
AAAGACATAGAAATGCATGGAAAGTGCGTTGCCTAGGTCTTTTATATTTTGTCGTATTAT
CATTGTTAAGCTTCAAAGTAGAGATAGCGAGGTCGAAGTGTTTAACTTTTCATTATGTGG
TGAAAGGTGTTCACGTAATGTATTTTTATGTTTAGGCTGTGTGATGAGTTGGTTGCTATT
AGCTTAGCAACATATTTAATATAAGTTGTTAAGGATCAGACAATTTTATTGTTCTGAGCC
TATGTTCGGGTCAGTAATGATTTGCATTAACTTAGAAACTTCGGAAATTAATGTTTCTTG
GTATGGTGAGTCTGCACTGAGGTATAAATCGATAAGGCGCACCATGCCGTTACTAATAAA
TGTAAGGTAGACATAGTCATCTAATTTTTGATTTAAGCCTTCTTCATAAGGAATTTTTTT
CTCGAATTCTTTTTCCATAAAAGTACGCAAATTTTTCTTATATTTATCAGAATATTGGAT
ACTGAAGAGTTTGGTGAAAAACGCTTTGTTTTCTTCAAAAAACGCAAACCAAATTTTAAC
ACCCTGCTGCATACCGAGTTCTTTTTGGCTTCACAAATTTCTTCGAGCGCTTTGAATTTT
TTATCGACAATACGGTCTAATAAGTCATATTTATCAATATAATGTAGATAAAATGTTTTT
CTCCCGATTTGCGCGTGTTCTGTAATATCTTTTACTGTAATTTTATCAAAATCTTTCTGT
TCAAAAAGCTCATAAAAACTATCATTAATGGCCTTTCTTGTTTTTACAATACGTAAATCC
ATCGTGATTACACCTTTCTTATAACCCACTTTCAATAAAATGAGTATTATTTCTCATATT
GTACTACTTATGAATTGTATAATTGATTCTATTTGTTATGATTCAATTATACACACATGA
TACATAATTAGTTGCCAAAAATCTTTTTATTGGGAAATATTATTGTGATAATTTATGCAT
AATACATTTATTATTAAACAAATTTCTTGAACAATAATTACTCTAGCTAATAAATTAAAT
ATTAGTAAAGAATAATTTGATTTAAAAAGGCGTCATAGGGATGTCTGATCACAAGGAGAA
GAAAGTGCTTCAAGAATTAAACGATTTTATAAAACATTATATCAGTCGCTAGGAGATGCT
CACTTCAATGTTATCATTATAGTGTTTTACACAAAATCATATTTTAAATAATTGCTTTTA
ATATATAAAGGACAAACAAGCTTATATACAAATGACGCACCTCAATTTAAAAGCGGTTAG
TCTTTTTTATTGGATATATCTTTCGTAAAACACCAATTTAAGGTAGAAAACAACTAAAAA
ATAATTTAATATTAATCTAAGGAATAATATGACCTGGCTTATATATTATAGAGATGCATA
CGGACACATATACCTTAAGTAATGAATCATTGTGGAGGTTTGTAATGTCAACAGAGATTA
AGGGAATTACATTTTTTACAGATAATTTAGTGGATACATCATCCCATGCTTGTAATACAT
TCAACGTCAATCCAACATACAAGGAACTCTTTTTTGATAATAATGTTTATACCATGTCGA
GTGCGCAAGGAAAATTCAGGTTGTCAAATAACCACCCATTAAAAGTAGCAAATTATGCAC
AAATTGAACAATATGCAATATTTTTTGTAGGAAATGTGTTTCATACTATGGGTGCTTTTA
GTTCAACGAATAGTCAATTACCAGTTAATACAATCGTTGGTCGCTATAGCTCAATCGCTG
CTCAAGTTAGAAGAATGGCTGGCAATCACCCGATGGAACGTTTTACAACGTCAATGTTAA
CTTACAGTAAAAATACTTGTGCATTTAATGACTATCTTGATGCGGCAGGCGTTGAATTCG
ATCATCGCCCCTCAACAGTCGGTGGCATGGAACCGATAGTTATTGGGAATGATGTATGGA
TTGGACAAGATGTATTGTTTTCTTCAAAAGGTATCGCTGTCGGTGATGGTGCGATAGTAG
CAGCTGGTTCAGTGGTTACCAAAAATGTGCCACCTTATGCAATTGTGGGTGGTAATCCCG
CTAAAGTAATAAGATATCGATTTGAAGCACATATTATTGAAAGATTACTTAAATTAAAAT
GGTGGCAATATGGATTTGCAGATTTCAAAGGCGTGACTGCAGACGATTCGATTGAGGTAT
TTTTAGAAAAAGTAGAAAAACTTGTGTCTACAAATCAAATTCAGCCATTTCGTCCTACAA
CCATATCAGTAAAAGACTTTTTAGATATTGAAAAAAGTTCAGAGGAATAATTTCAAATAT
GGATGTATGAATTGTATAAAAGTGAAGATGGTACACGGAGTCCTATTAATTGGTTTCGTG
TACCATTTTTATTTGTTAATATGCGAGTTAACAAAGGGGAATCAAGGTCAATTATGAATG
TTATAATTAGTTGCTAATTTTATACATATAATACTTTACTTAATAAAAAACGGGACAGCA
GCTGAATTAAATCAGGTTTGCTGTCCCGTTTCGGGCTGGAAAGGATTAAGTTTAGAATGG
ATTGGTTATAGTGTGTGTATTGAAGTTTTAGCTGAATTTTAATTATAATTCTATTAGTTT
TGTTCGTTACTACCTTCAAACAATGCAATCAGTCCATGGGGTGCATCTTGACCTAAGCAC
AAGTCTAATAATTCATGAGATTCTTCGGCCTCTGCGGCACTACGTTTAAATAGGGCTTGT
TCATAGTTTTCAAGTGCAAGTTCAATATCATTTGGATATTCAACAATTAACTTGCCAAGC
TCTGCTGCATCATACATTGCTAGGTTTGCGCCTTCTCCAGATGGTGCCATTAAATGCGCA
GCATCACCGAGTAGCGTAACACCAGGTGTACGTTGCCAACTAGGTTTTACAAATAATTCA
ATACCATTTGCAATTATATTATCATAAAGCTGATATTCAAAATAAAGTTCGTTCAAGGGT
ATATTTGCTAAATCATTTAAATGAAGTCCAGATAATTGGAAATGGTGATTAGCAGTGACT
GTTACAGGCACTTCTCCAGAGTTTAAAAGGTTATTATAATGTTTAAGTTGCCATGTAAAA
AGTCCTTCAAATGAATGCGTTAAATCGTTAACAACTGTCATGTTTACACTTTTATGGCTT
ATGTGAATGACTGGAAGGACAGATGCATAGAAACGTTTAGTGAAATATTGTTACGCTTTC
CATCGACCATAATAATCTACCCCAGACCATGAAATGGTTGGCCAACAATCATTCATTTGC
CATAGTAGCACACCACGACAATAATCATTTTCTGAACGGAAATGTTCAACTGAATAGCGC
ATCACGATACCGGCAAGTATTTGTGATAAATATACATAATCTGTAAAATCTTCAGTTAAT
TTAAACTCGGCTTGCATATAATTATCAATAATTTGATTGCCATCTTTACATTTTTGATGG
ATCAACATCACTGACGAATTGGGAGATTGATCACTTGTTTTGGAAAATGAGTCAATCGCC
TTCATACCAGGATAACTTTGAAAGCCCATTTCTGAAATGAAACGTGCATGAAGTTGTTTG
ATAGATTCGTAAGGTGCTTGGCCATCATAAGCTAAACAGTAATGAAAATCGCCATCCTTA
GCGTAATCAAAAATGGACTTAGACGTATGGTTTGATTTCCTGTTTGGAGATGAATGAGCG
TAAGGTACTTGTGGTGCACTCCGTTTCGTAATATCAGGTATTGTTTCAAGAAATAGCGTC
TTATAGCGTGTTTGCATTATATGTTTCATATTTTCATCTGTGATTTTCGATACCTCGAAG
AAATCTCGTGTCTGTGCGGTACGAGGTCCATCACTTGTTAACATTGTATAGGTCATATCG
ATTTCATTGTTTCCAAATAGCAATATTAAACTTGGGTGATGTGCCATGCGTTCAATATTT
TGAATCAGTTCCATAGTCACATTGACCATGAAATCCATATCTGTTGGGTAAGACATACTC
GTAAACATACAATCTTGGATAACTAAAATACCGTATTGATCGCACAAATCAAAGAAAAGG
TCTGACGGGTAGTAGGCGCCTCCCATACACGAATACAATTGATATTTGCACGCACACAAT
CTTTAATTTGGGCTGTTAAACTATAGCGACGTGATTGCGTTAAAATGGCATCTTCAATAA
TCATGTTCGTACCTTTAATAAACACAGGCGTGTCGTTAATTATAAATTCGAATTTAGAGG
CGTCTCCATCATTGTCTCGATTTAATTTGACCGTTCTTAGGCCAATCGAATAGCTTGTGT
GATCTATGGATTGGTTACCTGTATATAGTTCAACGTCCACAGTATATAACGGTTGCTCAC
CGTAACCTATTGGCCACCATAACTGTGGATTTTCAATTATGAAAGTGTGCTTGAATGTAT
GACTATTGTTAATCGTAATAGATTCGATAGCCTGATTGTTGGGATCGTACAATGTGCATG
TTAAAGATGTGGCTTCGTCAATAGCTTTTTTTGAACGTACATTTAATTCAACTGTTTGTG
TATGGTGTGTCTGAGTAAATAGAAAAGGTGGTATGTTCATGTAATCGCCGTATTCAATCG
CAATCGATTTCCATATACCGAAATCAGGCAATTTAATGCCCCAGTCCCAGCCAAACATGC
ATTGAGCTTTTCTTAAGTAAGCTAAGCCATTTTCACCTTGCAGTTTTATTTCTTTTAAAT
ACTGTACTGGAGAGTAAAATTGGATTTCTATAATGTTTTCACCAAGTTCGACATAAGGCT
TAATATCAAATTTATAACGACGAAACATATTATCCGTTTCTAATACGTTGGTATGGTTGA
TGAAAATCGTTGCTAACGTATCGAGACCTTCACAATTTAATAGAATTTGCTCACTCATTA
ATACCTCGGTTTCTAAAGTAAACGTCCTAGAAAAACTGTAATGATCATTAAATAAATATT
GAATTGCGTCTTCGTTATTTCCATAATAGGGGTGATTGATTAAATTATTTTCAAGTGCTC
CGGTTACGATACTACCAGGTATTGTGACAGGCATATCGTGGAAACGTGTTGTGTTTGTGA
GAATATTTAATGTCCAAGTACCATTTAAGTCAATTACATTCACTGTGTCCATCTCCTTAA
ATATCTTGATATATAAAAGTTTAGCACTTTTATAATTCATAATAAAAAATAAAGTGGCGT
AAAATCTAAAAATGTATTGGTATTAAATATCTTCCAAGACAGGTATTGCTTTTCTTTGTT
TAGTAACGGCGTTCGTTTGAATGTCTATTTCAAAAACCATTTCTGAATGACCAGCTTCAA
CAAGAATTTCTCCGTTAGGGTTAACAACCATAGAATGGCCAGCATAACTATTCCCCTTGT
GATGTTGATGATTTACATTACCCACGCTATTGCATGCAATGACAAAACAATTATTTTCAA
TGGCACGTGCTTGTAATAAAATGCATCATTCTTAATAGAAGCTCTTGCTACTTCAGGATA
TCTCAGGTCGTAGCATATTATTTGTGATGCTTGAATGCCATTAATAGAAAAATTGTTAGG
TTGGTTTAATCCTGGCGATAAGTAAAAAGGTTCATCTAGCATAGGTACCAAGTGAATTTT
ATCCGTAACATTTAATAATGTTTTATCTTTTGAAACTGCAAAAGCAGTATTATAGATGGC
GTTAGTTCTCATATTAGCTACAGATCCTGCTACTATATGTGTTGTATACTGTTGTGCAAG
TTGTTGTATAAATGGTAGAGATTGTTGTAAATCTATGTCCGCTTTATCTTTTAACTGATT
TAAGGCATAACCATTATTCCACATTTCAGGTAGCACAATGATATCAGCATTTGTGTAATG
CGTTTCTATTAATGAAGAGATCTTTGCTTTGTTTTGTTTGAAATTCGCTTCTGCAACTTC
AAATTGATAAATTTGTAATTTCATATTGCTTACTCCTCGTACTTAAATTTATAAATTGAA
TAAATGTCATCTGAATAATATAGATCATCGCCATGTGAAGTTGTAATTAATTTGGGACAA
AGATTATCTATGATTTGACCGCTTTTGATATTTTCAGTCATGTTATAAGTGAATTTTTTG
ATAGGAATATGCAGATGTTGCGCATCTGAAATAAATAAATCTCCGCATATTAAAATTTTA
TCTTGATTATGAAAATAGATGACATGACCTGGTGCATGACCAGGAGTTAAGTAATAATTG
AAGGGCAGATTTGTATTAGTTTCTAGAGGTTTAACAATGTATTGAACACCTGTATTTTCG
GTATGCGTTTTATTTGGATAAGGCAGCTCACCATTGATATAAGGGAGTTCATTTTTATAT
GTAAAGATAGGTATTTTCAAAGCTTCAGAAATACGTTTTGCGCCATTGATATGATCTAGA
TGTCCATGCGTTAAAAAAATGCCTTTAGGATTACCGAGCGATTTAGCAATCGTGATTTGT
AGCTCAGCATAATCATCCATACCTGTGTCTATGATATAAACGTCGTTATCATTCACAATA
AACCAAGTGTTTATTTGTATCGGGATACCAACTGTTGTCTGTATATTTAATTTATAAATA
TGGTCTGACATTTGAATGAGTTTCATTATTATCGCTTCTTTCTATTATTTGTTATAACTA
AAGGGTAGAGGATAAGCGACAATGTCACAAGAAGGCACAAATAAGTAACTCACGTTAATG
AGGAGGTTCATATGTTAAAAAATAGCATGGACTATGGTAGCTGTAATCTTGTAATTCAAC
GAGGATGTCCGATAGAAGAAACATTGATGTCATTAGGTGGAAAATGGAAAGGTATTATTA
TCAATACGCTTTATGATGAAGCTTACTTTTATAATGCATTACATCGTGAAGTTTCAGGTA
TAAGTAGAAAGATTTTGACAGAACAATTAAATGATTTGATTGCTTTGCAAATTGTAAAAA
GAGAAGAAACGAATGATTATCCTAAAAAAGTTCGCTATTCCTTAACTCAACGAGGAAAAT
CCGTCTACCCATTGATAAATGAATTGGCGCAAGTGCTTAAAATGAATTAACTATGTCGTG
TTATTGTGGAAGTTTAATAAAAAGGCAAGCTATCTGAATTAAAAATGCTCCTCTCAAAGT
TTTCATTTTTTAATGTCTATTTTGAGAGGAGTATTTTTTATGTGTTAGTCTGTATTTGTT
TGGTGTACTGAAAAACATGTACGATATTCAGAAGCACTTATTTCAAAATGTTTTGTGAAA
TTTTTAGAGAATAGCAGTGGGTCTTTATAACCTATTTTGCTAGATATTTCATTTATCAAT
AAATTGGTATTAATTAAAAGTTGAGAAGCATGATACATCCTAATATAAGTTAAGTATTCC
TTAGGCGAACAGTTTAAATTTCTTTTAAATAATTTGAATAAATGACTTCTTGAGATATTG
ACTGATTTTGCAACATCAACAATTGTAATATCTTTTTGGTAATTAGAATTTATATATTCG
ACAGCATATTGAATGTCTTCATTTACAATATCAACTTGAACAGAAAAGTGTTTTGGAAAC
TTGTCTTGCAAGGCATAAACCAGTTGATATATATGTTGCATAATCAGTATGTCATGAGAA
TTATTAGATTGAATCGTTTGAGATAGGTTACAAATTTTTTTAATAATAGATTGAATATCT
TTAGTGTTTTTATTAATAAGAACGTGCGTATCGACGATACTAGAGCGAGATAAATATGTA
AGAATTTGTTTGCCATTAATTCCCACCCAATAATAAGTCCAAGGGTTTGAGAAAGAAGGT
TTATATTCAACTTCCATACCTCGTTCTAGTAAAAACATATCTCCCGCTTTCAGATGATGA
GTTTCATTATTATATGTAAAAATACCTTCACCTTGTGTGACGATATGTAATACGGCTTGT
TGAAAAACGTTATAGCTATAGCCAACATTCGGCACACCAACTTCAATACCGCATTCTGCC
AAGTTGGCATCTATCAATTTCTTTTGAAACTTTTTCCATAGTACTTGCATAATATCCCTC
TTAATTAAAAAATGATTTTAATTTGTATTTATATAAATACATAGTAATATGAAATGAAAC
ATTTTGCCATATATCATCACCATTATGCTATTTATCCCTCTATATCTGTATTGATAAAAT
AAAAACAACAAACATGAAAGCGCTTTACTTAAAAAGGATTTAGAGGTGGAAAAATGGACA
GACATTTAACAGGAAAGCAGAAGTTTGCATTTGGATTTGGAGCAATTGGTAAAGATGCCA
TATTTAATATCGTCGGTGTCTTTTTAATGTTTTATATCACAGATATTGTAGGTTTATCAC
CCGCATTTGTTGGTGTTATGCTATTTGTTGCTCGTATATGGGATGCCATAAATGATCCAA
TTATGGGGATGATAGTTGATAACACTAGAAATAATTTCGGGAAATTCAAAACCTGGTTGT
CTATAGGAACGTTAGCGAATGCAATTGTCACCATATTACTATTTACTAACTTTGATTTAC
CACAGACAGCAATGTATGTTTACATATCAATTTTATATATTTCCTGGGGAATGACTTACA
CAATGATGGATATTCCTTATTGGTCTTGGTTGCCGAATTTAACACATAATCCTAGAGAAC
GTGAAGAAGTGTCAGTAATTCCAAGATTTTTTGCGAGTTTAGCAGCATTCACAGTAGGTA
CATTTGGACTGTATTTTATTCATCAATTAGGAGACGTTTTTGGTAATGGCAGTGATTCAG
TAGGGATATTCATATTTGCAATCATTTGTAGTGCAGTATTTATAATTACAATTGGTGTTA
CTGTTTTTAAAGTGCCTGAAGATAAGGAATTAGAACAACAAATTGGTATTAAAGTTAATT
TTAAAGATATTGGACGTATTTTATTTAAAAATAAAGAGTTATTGGCAATTATGGGGGTAT
TACTAACTTTTAATTTATGTTTACAAACTTTAAATGGTTCTATTATTTACTATTTTAAAT
ATGTGGTAAATGCAGAACATTTATTTTCAATTTTTAATTCGATGATTTTATGTGAAATGG
TTGGTTTATTATTACTTCCTAGATTTATCAAATGGGTAGGTAGAACAAAAGCGTTTAATA
CGGCTGTTTCATTTATTATTTTAGGATTATTGATTATTTTAATAGCTGGATTTATCGCTC
CGAAAAGTACACTTTTAATTATTTTAGGTGCGGGCATTTTGAGAATTGGTTCTGGCTTCA
TGATAGGTATTACAACAGTTTCATTAGCTGATGTTATTGATTATGGTGAAGTTAAATTTG
GACAACGCAACGAGAGTATCATCACGTCAACAAACACTTTCTTAACTAAGGCTTCACAAG
CTGTTGCAGCATTAATAGTTGGTGTCGGATTATCAATTCTGGGATACACGCCAAATGAGT
CACAATCACTCGTTACAATTAATGGCTTAAGAATAATGATTATCATAGCACCACTGTTAT
TCGTTTGTTTAACTGCATTTTTATATCACAAAGCCTTTAATTTGAAAGGAGATTTTTTAA
CGGATATTGAAAAGACTTTGCAATTTAAACGTCAACGAGAACATAGAGAAAGAATTAAAT
AGGGGGATGTCATATGTTTAAAGAAAAATTTCATGAAGATTTAGAAAAACAAAATGTGAA
TTTGTTGCCTAGAAGAGCTTTTTATATACCATATCAGCTTGGAGAAAAAGATTATGATTT
CAAAACGAGATATGAAACTCAAAATATCACATTACTTAATGGTAAATGGCAATTTGAATT
TTTTAATTCATTGGAAGACTATACAAATGAAGATATTAATAGCAAAGAGCAATATTTAAC
AGTACCATCTGTATGGAATTTGTATGGGTTTGATCAGATTCAGTATTTAAATACACAATA
CCCTATACCGTTTAATCCACCATACGTGCCTAGAGAAAATCCATGTGGTCGATATAAACG
TTCATTTGAAATAAATGACTATAATGAACAAAGCGATTATCATTTGAACTTTGAAGGTGT
CGATAGTGCATTCTATATCTGGATCAATGAACAGTTTGTAGGATATAGTCAAATTGCACA
TTCAATTTCAGAGTTTGATATTACACCATATGTTCAAAAAGGAATAAATTCAATTGAAGT
CATTGTACTTAAGTACTCTGATGGAACATATTTTGAAAATCAAGACATGTTTCGTCATTC
AGGTATTTTTAGAGATGTATATATATTAAAAAGATCTAAATCGCGCGTGGACGACTTTAA
AATTGAGACAACAATAAACCATGAATCTAATAATGGAAAAATAAATTTCACTTTACAAGG
AAAGCATCATTTAGGGAATATTAACTTGGTTTTATATAATCCTAAAGGGCTAGAAATAGA
TCGCGCAATTGTTTCAAAGCATCATCAATTTGTAATAGATAATCCACAATTATGGTCATC
TGAGAATCCAGTACTTTATAAGATAATTATTGAAACAGAAAACGAAGTAATCACTCAGAA
AATTGGAATAAGAGAAGTTAAAATACAAGATAATCAATTCTATATTAATGGAAAATCAAT
TAAAATACGGGGAGTAAATTACCATGATAGCCATCCTCAAAATGGTTTTGTCATGTATGA
AAGAGATTTTGAAAAAGATTTAAAATTAATGAAACAAGGCAATTTTAATGCGATTCGTAC
TGCGCATTATCCGAAGGCACCATTATTTTATGAAATGACTGACCAATATGGTTTCTATGT
AATGAGTGAGGCAGATTTAGAAACTCATGGTGTAGTAAGGTTATATGGAGAAGAAAATAC
AGAACACTTTAATATTATTGCTGATAATCCAAAATTTGAAACATCTATTATTGAAAGAAT
AGAAGCCTCTATCAAGCCATTAAAAAACTATAGTTCTATTGTTTCTTGGTCAATAGGTAA
TGAATCTGGATTTGGCATCAATATGGTTAAAGGATTGGAACGGGCAAAGCAATTAGACAC
GACAAGACCATTACATTATGAAGGTGCATTGTATCGAGATAAAGAAAAAAATTATGATAT
GTCCAATGTTGATATGATAAGTAGAATGTATGCTTCTCCAGAAGAAATTTTAGAAACATA
TCTAGAAAATCCCAAATTAGATAAACCGTTTATATTATGTGAATACGCACATGCAATGGG
AAATTCACCAGGAGATCTTAATGCATATCAAACATTAATTGAAAAATATGATAGTTTTAT
TGGCGGTTTTGTTTGGGAATGGTGTGATCATAGCATTCAGGTTGGGATAAAGGAAGGTAA
ACCAATTTTTAGATATGGTGGAGATTTTGGTGAGGCCTTACATGACGGTAATTTTTGTGT
TGATGGTATTGTTTCGCCAGATCGAATTCCACATGAAGGTTATTATGAGTTTAAACATGA
ACATAGACCTTTGAGATTGGTTAACGAAGAGGATTATCGGTTTACATTGAAGAATCAATT
TGATTTTACAAATGCGGAGGATAGTTTGATTGTTGAGGGAGAAGCTATTTATTTAGATGG
TGAGAGAAAGGTGTTTAATATTCCATTAACTGCTTTCGCGCCTCATATAAGCCAAACTTT
TGATTTAAGAGATTATGTAACGCTTGATAATATAAGTAGTTTGATGCTTCGTTATAAATT
AAAAGAAGAAGAAAGCTATAGAGATAAGTATTTTGAGGTTGGACATGATCAAATTATTTA
TCAACGTCGAGCATTACCATATCTCAATGAAGAAAAAATGGAGTTTCAATGCAAAGATAT
GGAACATTCGATTAATATTTCGGTAGGCAACAAATATGCATATAGTTTTGACAAGAAACA
AGGATGCTTAAAATCAGTGCTTCACAATAATGAAATCATTTTCAATAACAATACCGAAAC
TAAAATTTGGCGTGCCCCGATAGATAATGATGCATATATTAAAAAAGAGTGGTTATATTC
TGGTTATAATAACATTCAAACACTTGTGACAAATTATAAAATAATTGAAGATGAGTCTAA
TATCAGTCTCGTTTTTGAAATTAATATAGAGTCAGAAGCCGTGCCGCCAGTTTTGAAAGG
ATCACTTACTTGGACGGTTTATCAAGATGGAAAAGTAAATGTAGATTATAACTTAGAAAA
AGATAACAACGCACCATTTTTACCAAGATTTGGTTTACTAATAACTTTACCTTCAACATA
TGAACAAATAAATTACTATGGAAATGGTCCAATGAGTAGCTATCAAGATAAAGGGATAGC
AACATACTTAGACATGTTTGAAACAACGGTGACAAATAATGGTGATGTGCATATTAAACC
TCAAGAAGCTGGTAGTCATAATCAAACAACAATTATGAATATTACCAACAATGAGCATAC
GCTTACTATCACTAGTGAAGATACATTCAGCTTTAACGCATCACATTATTCTTTAAATCA
ATTAACAGAGGCAAAACATGTGGATGAATTGGAAATAGAAAATAACACATATTTATATGT
CGATTATGCACAAAGCGGTATAGGTTCAAATAGTTGTGGTCCTGAATTAAATGAGGAATA
TCGATTAAACAATAAAAAGATAACGTTCAATTTTGATTTGAATATTTATTAGAATAAAAA
TTCAAATTTATAAAAAGTTCTAATCCTGATAGATTAGAACTAATTATTTATGGATTTTAG
CTAGGCCGAGACATGATTAAATGCCTCGGCTTAGTTAATGATATGGATAGTATATGAATA
AACTGAAAGGACAAGTACAACTTTTATAAATTATTACGTTATTGAAGCGGATAAAAGATA
TTTAAATTATTTAAAATAACTTATTGCTATATGATTATTTTGATTTTTGTTTTCTACCAA
TTAGTAGTAAAGCAACACCTAAAATTAAAGATGACCAAAGTGGGGCATGGTTTTGACTTT
GACCTGTGTTAGGGAGTTGTTGTTTATTAATTGAATGGTTGCCTTCATTTTTAGCTTCGG
GATGTTCTATTTCAGTATTTGTTGCGATAGGACTATTCATATTTATAATCTTTTGATGAT
TTATTTGGTTAGTTTTTTTTGTAGCTAGCTGATATTGATTATGGTTTAGTCGTGTATTCG
CATCACTCATTTTCAATGTATGATTAGATGCTTCGTTTACAAATGATCTAGAAATTTTAG
AAATGTTTAATGTCGCATTATTATTTAAATGCGTTGGTCCATGATGGACTGCTACTATAT
TTTCTGAATTTAGATTATCCGAATTATCAATGTCTGTAGTTTGATTGATAGCAGGACTTT
TACCAATGTTTTCAATCACATTATCTTCTATATTTGTTACTGAAGTTACACTATCATTAT
CTTGTGTCGCTACAGTATCCTCCTCATCATCTTGTGTTTCAACATCGGTATTATATTCAC
CTTTCGTTTCATCTGTATCATCATGTTCATCACTGTTATTAGATTGTTGTGCATTATCAG
TATCATTTTGTCCGTCCGGGTGGGTTTGGTCAAAAGTTTCATCAATTTCATTTAATTCAA
ATGTAGATGTTGTTCCTGATAACTCGAATGACACCATTAACATGGGTTTACCAGTAGGGC
TGTCTTCTGATGATACAAATGTAATGCCCTCGGGAGAGATATCTTTATTTTCTTCATCGT
ATAAGTATTGTGTGAATTGAGGTGTAGTTGGGTTTGTAATGTTATAAATCATCACACCGC
CTACGCGTTCTAAGCCAACAAAGGCGTACGTTTGATTGCCGATGGTTCCAACTTCGATGG
ATTCAACCTCAGGACCTTTGTCATCACTTCTTCCGTCTACTTCTATATCATTAAAGTCTT
CGTAATTAGCATTAAAGCGCCCTGGTAAAATATCTTTTATGCGTTGTTCGATGTCGCTAC
CGTTATCGTAAACCATAGATAAATCAGAGCCTTTTAATATAGAAAATGAGCGACCGCTAA
ACGATACGAGTGCATTATATTTTCCATTTTTATCTCTAAATTTATGAGAAGTTGTCACTT
TTAATCTACCTAATTGATCATCATCAAATAATCCATTGGCTACAAGTTTATCTAGTTCTG
CTTGTGTATAGCCTTCATAGTATTTAGCATCTAGTTTGATATCGTCTTTAATATCTTTGA
CACGGACTTCTTCACTATAGCCATCATAGTCTTGTGCATCACCTTCATTAGCAATTAATA
AGTATGTTTCGCCATTATATTCATATGCGGTAATACCATCTGGTTGTAACATGCCGAGCA
CAGGGACAGGGCGTAATGCTTTTTTACCATCTTTGTCTGAAGGGTCCATAGCATTTTCTG
GTAAAGAATGATCTTTATAAGGCAAACCTTGTACTTTTACGAATTCACCTTTTTCAATAT
CTAGTTTCGCTATAGCACTAGATTCTTGAATTGTGACATAAGCGTATTTCCCATGTTCAT
CAGGAACGATGTACTCAGGTTCTAAATTTAGGTAAGCTGTTGATTTATCAGGACCTAATT
CGCGAATAGAGTCGTTCATATGTGCCTGTGTGAGGGGAACGGTGTTTACATTTGTTTGAT
TTAATTTAGATGGTGAACCGGACGTATCAATAATTGACACAGAACCTTCTGGATTCTTTT
TGTTTAAATGTGAGAATAAAAAGAATCATTAGAATTAAAATTTAATTAATTACCGAGTGA
TGAAAAAATAGATACTACATTCTACTTTTAATATTGTATAATATGAAATATATTAATATT
TATATAATTAAAATCGAAAGAGGAGCACTGTATTTTATGATTAGAATTTTAATTCCATGT
TTTAATGAGGCATCAGTGCTAGAACAAACATATGCCAAATTAACTGAAATTATGCAACGA
GATAGTATCAGCAACAATTATAAATATGAATTGCTTTTTATAGATGATGGAAGTAAGGAT
CGCACACTAGCCATTATTAAAGCATTAGCACAGCGAGATCATGCGGTAAAGTTCATATCA
TTTTCAAGAAATTTCGGAAAAGAATCTGCAATGTATGCTGGATTATGTGCGAGTACTGAA
GCGGAAGCATTAGTTATATTAGATGGTGACTTGCAGCACCCGCCAACCCTTATTCCACAG
ATGATTGCTCATTATAGAGATGGTGAAGACCAGGTTGTGGCAAAAAGAGATAGAACAGGT
GAACACGTCATTCGCAAGACTGTATCTCAATTATATTATGCAGTAATTAATAAAATTGTA
GATGTGGATTTAGAAGACGGCGTAGGGGATTTTAGATTATTGAGCCAACGTGCGATCAGA
GAAGTAGTGAACTTAGGAGAATACAATAGATTTTCTAAAGGTTTATTTGCTTGGATTGGA
TTTGAACCTAAAGTGATTGAATATGAAAATGTTGTACGTGCCGATGGTGAGTCTAAGTGG
ACGTTTAGTTCTTTATTGAATTATGGCATAGATGGTCTCATTTCATTTAATAATAAACCG
TTACGTGCCATTTTATACTTTGGTTTATTTGTGTGCGCGATGAGTTTCCTTTATATATTA
TTTAATTTTATTTATACAGTCAGTTATGGTGTTTCGACGCCAGGTTATTTCACAACGATT
GTCGCAGTATTATTTTTAGGTGGTGTTCAGTTAACATCATTAGGGGTCATTGGAGAATAC
ATAGGCAGAATTTATTATGAAGTAAAACAACGACCGCTCTATATCATACGCCAAACCAAT
TTAAGTGATTGCGAGGTGGACTGAAATGAGAGCTTTACATATAAATAAAATCCATCTAAT
ACTTACAGGATTATTTATTTTTTATATACTAATGGCTATTTTTACGCCATTAACCCATGA
TGACTGGGACTGGTATAGTCAATATGGTATTCAAATGTTGCAAGAACATTTTGCTAATTT
AAACGGCCGTTATCTTGGTAATTTGTTTGAAATTGTAGCAGTTCGATTTGACTGGTTTAG
GTGGTTGGCGTATGCCGTATTTAGCATGTTGATCATATGGGTCATCAGTCAATTTGTTAA
ACATAAACAGACTTCTATCATTTGTTTAGCGGCATTTATTTTAATGGTGACAATGCCAAA
TGAAATCTATAAACAAACGTATGGCTGGTTTGCAGGATTTTATAATTATGTACCAGCAAC
GCTGTGTGTATTATTTATTCTATGGTTTATTGTAACGGTACTATTTTACCGGAACAGTCA
TAAACCAAGTACGAATATCATTTTTTATTGCGTGTGTTTTGGTGGTCAATTTTTCATTGA
AAATGCAACATTATTTAATACATTAATCATAGCAATCGCACTTGTATTACATATATATTT
CTATAAAAAAGCGTATCCTAAATTTGTTGTAGGATGGTTCATTTCTGCTTTAGGGACAAT
CATTATGTTTTTGAATCCGAACTATCGCAAAATATTTTTTGAAGGTAGCGATTATCAACA
GGTCTCTAGTGATACGGGTATCGTTGATAAAGTTTATAAAACGGTAACAACCATATTGCC
GGATTGGATTTTCTTTAATCAAATTGTGATTATTACGATAATCGTTGGTATCTTACTTGT
TATGTTGTATAAAACACGACAAATGACGAAAACATATACAAGTAGATATTGGTTCATCGT
ATGTGGCTTAACGCTATTACCGATATATTATTTTTTTATTTTTAAACAATTTGAATTACA
ACATTTTCACATGATTACACTTACTAATATTTTAAATACTATGGTATGTTTTATCTTTTT
GTGTGCATTGATCTTGGCTATCCATACGGTCATATCTCAAAAGGAAGTTCGATATACGCT
TTACTTATTAATCGCGTCAATCATACTTGTGTGTGGTCCTTTAATCATCGTATCACCCAT
AGGTCCACGTAATTTTTACACAGTATATGCAATTTATGTTGTCATATTATTAATTTTACT
TGCGCAACTGGAAGTGTTTAACAGGAAATCAGAAAAGTGGATTACTGGATTAGCTATCTT
TTGTGCAGTGATGTATTTAGGGGTATTCTACAATATTCACGCTGCAAATGAAGCAAGAAT
TAGTCAGCTAAAAGAAGCCGTTCACGCAGATTCTAAGCAAAGAATTTATAGTATGGAAAA
ATTACCTTTTGAACATTATTTACATCACGCCACACCAACAAGTGCTAAGTATCAAACGTT
ATTTAATGAATATGAAGGCTTACCAAAAGATACGAAAGTGAAGTATGTGCCCTATGGCAG
TATTAGTAACCAAAAACAATCAAAATAATATTGTTTTTAAGTACAACAAACAAAAGAAAA
ATCTTTTATCCGATTTTTCTGAAAATAAGTTTGCAATACGTCGCCAAAGATGGTTAATTA
AAGGTATACTTGAAATAAGAGGCATGTAGCAGTAGTACTTGGGATTTATGTGGTTTAACT
GAGCAACAAGTGCATGTAGCAGTAGTGTTGACACAATCGCATTTGGACGTGTTACTTCAA
ATTTGGGGCTAATCATCTACGTTTTAGATGATTAGATAGAGAGACAGTTATTTATGTATT
GGACAATGGATTTGTTATGATTTGATTGTAGAAATTATAAAAAGAAGGTATTTATATGAG
TGAAAAAGAAATTGAAGATCATGAACTTGAGCAATTGAATAAAGAAATTGAAGCGGAATT
AAACGCATATGACGCTGATAAAGAATTCCAAAAAGAAAAGAAACAATTTTTAACGCTTAC
ATTTATTTGTAAATTGATTATTGTGTTGTTAATGCTAATGGGGTTAGTGAAGTTATTTAT
ATAGAGTCATAGACAAATGCATATAGAGGTGAAATAGGTGACAATCTATAATATTAATTT
TGGGATTGGCTGGGCGAGTAGTGGTGTGGAATATGCACAACGTTATAGAGCGCAGTTATT
GAGAAAATGTAATGAAACGATAAAATTTGTGTTTTTAGATTTTATTAAGAATGAAAACAT
TCAAACATTGACTGAAAATATAGGATTTAAAAATGAGGAAATCATCTGGCTGTATCAGTA
TTTTACAGATATTAAAATAGCACCTACAAGTGTGACTGTAGATGAAATTATCAAACCATT
GTATTCAGAAATCACTAAAGTTGAAAATCAAGGTAAAACTCGAAAAATCCATTTTAATCA
CAATAGTAATTATTTAGTATGTTATTTAAAAAATGAAGATAGTGATGTTGTAGATAGAGT
GGAATACATTTCTAGAGGCAAGTTGCTTAGGAGAGACTATTACTCTTATGTACGCGTTTT
GTCTGAGTACTTTGCACCTGAGGATAATTCGGCCAAATTATATATGAGGTCCTTTTATAA
TGAGGATGGATCCATTGCATATAACGAATATGTTAATGATGAGGAAAGTATGTTTGTTTT
TGAGGATAATATTCTGTACGGTAAGCAAGCATTAATAGCTTGTTTTTTAGAAAAATTGCA
TTTAACAGATAAAGATATGTTGATTGTAGATCGCTCAAAAGATATTGGACAAACGGTGTT
GCAAAATAAAGGACCAGCACGCTTAGGAGTTGTGATTCATGCTGAACATTATAATGAATC
GACAACAAATGATACATACATATTATGGAATAATCATTACGAATATGTGTTTATGAATGC
ACATGAGATTGATTTCTTTATTACAGCAACGGATATTCAAAATCAGTTGTTAGCACAACA
ATTTGAAAAAAATTATCATAGGAAGCCTAAAATTTATACAATTCCTGTAGGTAGTTTAAG
TACGTTAGTGAAGCCAAATCGTAGAAAACCTTACTCAATCATTACAGCCTCAAGGCTAGC
GACTGAAAAACATGTCGACTGGTTAGTAAAAGCCGTATTGAAAGCGAAAGCATCTGTTCC
TGAAATAACATTTGATATCTATGGCGAAGGTGGCCAAAGACAATTATTAAGTAAACTAAT
TCAAGAAAATCATGCTGAAGATTATATCACATTAAAAGGACATGTTAATTTAAATCAAGT
TTATCAAGATTATGAACTTTTCTTATCGGGTTCAACTAGCGAAGGTTTCGGTCTTACATT
AATGGAAGCTATCGGTTCAGGTTTAGGTATGATTGGTTTTGATGTGAACTATGGTAACCC
AACGTTTATTAAGCATCAAAAAAATGGTTATTTAATACCGATTGATTTAAATGAGGATAA
AGAATCTGAAATTATAGATCACCTTGCTGAAGGTATTGTTAATTATTTCGATAATGACAC
AAGCCGATTTAATCAAGCTTCATATGAAATCGCTGAAAACTTTACCCAACCGGTTGTCGT
ACAAAAATGGAACAATTTGATTAGTGAGGTGCTATATGATTAATTTATTCGATGTTTTTG
ATAAAAAAGCCATTATCTTATATAAATCTTTTAAACATGCTGGTAAGCAACGCAAAACAA
TCGTTATTGAAGAAAATGGATTTTTACCAGATGATATATTAACACCTTACGCTTTTTTCG
CGAATAATCCTGAAACAACTTCACAACCTTTATTTTTTAATGAAGTACCGATTCCAAGAT
TTTGGACGATAGAAGGTAATAATAATACTGCCTTTATCAAAAATTTAGATGAGGTGAAAG
CGAGAATTATTTATAAAGCAAATTATAAACATAGAATTGTTGAACGTGTAGAATGGTTAA
ATAAACGCGGGCATACGCAATACATAGATTATTACAATAAAGTAGGTAAGCGATACGCAC
AAGTGGTATTGGACGCAAACTCACAAAAAAGCATTTTGAAAAGGTATTTTAACTATAATA
ATGAAGTAATGATGGTAGAAAATTTTGTGACTAATGACATCATGTTAACTTGGAAAAACA
AAGCCTATTTCTTCCATTCAAAGATACAGTTTGTCAATTTTTACTTAGAAGTTGCGCAGC
TTGAGTCTGAAAACTTTATGATTAATTCACTATCGATTTCTTCTGCCGTATTAAATGGTT
TGTCTGAATATGGAAACGACTCTATTTTTTGGCAGGGAGATATTACGCCTGAAATTATGA
AACATATGGAAAATGCACTGGCAAAAGAAAAACGAAATTTTAAAATTATTTTGCCTAGTC
CTTCAGCGTATGAAAAAGTAATAGAGCTCATCGATGAACAATATAAAAATCGTATCTTCC
AATCAGGATATGTTTATAGATTTGTGAAAGAGAATCGTCATTCTAATCAGGTATTAACTT
TGACAAATTCAGACCAAATCCCGCATTTAGAAGAAATCGTACAAGCCCATCCAAATCTAG
AGTTTCATGTTGCAGCTTTAACAGAAATGTCTATGAAGTTATTAAGCCTCAATAAATATG
ACAATGTAAATTTATATCCAAATGCCAAAAGGCAAAAATTTATTTCGTTATATAAATCAT
GTGATATTTATTTAGATATAAATAAAGGTAATGAAATATTAGATGCTGTAAGAGCGGCGT
TTGATTACAATTTAGTCATCTTAGGATACAACGAGACATCTCACAATAAGGATGTTACGC
CAGAGAACAATCTTTTTGAGGAAGTACAATTTGAGATATTAAGTAGTATATTGAGGGATA
TTGTTGCTGAACCATCTCATTTAGATCAAAGGTTGAGACAACAATGGCAACAAGCAAGTT
CAATCAGCAAAGCTGAATTTATCCGTTCATTAGCGCAATAATTCATTTTATTACAGAACA
TAAAATTTTAAATAGGTTACCAATACCAGGAGATATAAAGGTATTGGTAACCATTTTTTT
ATTTATTTTTCTCTAGTATCACTTGTTTATAATCATTTATATCAATACGTCTCCAAATTT
GCTTTTTAATGTCTTGAATATGTTGCATTTTATTCATATTACTCGCCATGTTTTTAGGTT
GATACTATTCCCATTTTTCTAATTGTTTAAATAGTGTGTGTAGAGATCTCATAAAAATAA
CCGCCTTTTAATTTTTATAAATAAAATAGCCCTTCTTAGATAAGAAGAGCATCCACACAA
CTTCCCATCTTTCAACTCAATCGTCATACTGAGTTGTTGGATTTAGCACATCGCATATGA
CTGCTGTTGCTGGAGTTTCATAGGGCCAAGTCCCTCCACTCACTCTTAATAAGAGAACTA
TTTTATTTAAACATCATTATAGCAAATGAATGTAAAATGACAAACAAAGTCATACAATAC
ACTATTTTCTTCGGCGTGCGTATTTATAGTAATTGATGAATATTAATACTAAATTGACCA
TACCAATGATTAAACCAGTTAATAATGAGAAAAATGCAAGAATAACTAGAAACCAGGGTT
CTTGTAACACACCATCTTGAGAGACATGTGAAGGTAAACTTGTGAAAAGCAATGCGGATA
CTATAGCAATTAAGATAAATATCATACTTAATATACTTAAGCGAATGCGTTTCACAAACT
TCGTATCATTAACTAATTTATCCTTTACCACAGAATTACCTAAGATTAAATCATCTAGAG
ATAAATTAAAGGTTTTGGCAATTTCTACTAACATTTCAATATCCGGTAAGTAACGATTAT
TCTCCCATGTAGATACAGTTTGTCGTGAAATATTTAATTGATTGCCAAATTGTTCTTGGG
TCAGTTGATTTTCTTTTCGAATCATTTTAATTTGAGTGCCAAAATTCATATGTTAAATGT
GTTCCTTTTAAATCGTATTTTGTTTATAAAAAGTGTGGTTAAGCGAACGCTAGTGATACT
TTACATGCTCCGCAAGTTCACCTAGCGCGCATATTTTAAAATGCTAGCAATGCTTTCTTT
TAAATAAAATAAGCTTATTCAATAATAGATGACATCAAGTAAATTTAAAAATTTAGGAGG
CATAATAAGTTTATGAATAAAAAGTTATTTTTTGCAAGTATTATAAGTATTGTTTTAGGT
GCATCGTTAGGGATTAGTTTTCTTTTAATTCCAAGTTATGTAAATGAAAATGGCATATTG
AAAGAGCCTTGGTATTTAGTAGAATCTGGATTTTCATTTGTCATTATTGGAGGTTTACTC
ATGTTTTTGCAATAGGTGGTTATTTATGTCACTATTTTGAAAATAAGATTCATAAATAGA
GTGGTTTGAAATAGGAAATAGGCTGAGGCATGTTTAATGTTACAGCCTATTTTTTGAGCT
TATGGTTCAAAACGTAGGGATTTTATATGGTAAATACATTCAAAACAGATGAATTATTAT
AAATTTGCAAGATATTTGTTATACTAATTGTAAGCGCTTACTAAAAATATTTAGACGCTT
TAGTATAAATCGTTTTTAAAAGGAGAATGCACATGAATGGTAAAGTGATGATGGTGACTG
GTGGAAGTAGTGGCATGGGCAAAGCAATGGCGCAAAAATTTGCTGAAGCGGGTGCAAAAG
TGGTTATAACGGGTCGCTCATTGGAACGGTTAGAAGCGGCAAAAGAAGAAATAGAACAAT
ATGAAGGACAAATTCTTTGCATAGATATGGATGTGCGAGATCCTGAAAGAGTGCAATATA
CAGTGGATAAAACAGTTGAAACGTTTGGCAAAATAGATGGTTTGGTTAATAATGCAGCAG
GTAACTTTCTATGTGCAGCTGAAGATTTATCATATAATGGATGGCATTCTGTCATTGATA
TTGTCCTTAATGGGACATGGCACTGTACACAAGCTGTAGGAAAAGAATGGATTAAAAATG
GTCAACGTGGACGTATTATTAATATGGTTGCGACTTATGCATGGAGAGCTGGTATAGGTG
TGATACATTCAGCAAGTGCAAAAGCAGGCGTGTTATCAATGACTCGAACACTGGCTGTTG
AATGGGGCTCTAAATATGGCATTAATGTCAATGCAATTGCCCCAGGGCCAATCGATAATA
CAGGTGGATCGGGAAAGCTAAGTTTATCAGAAGAAGCAAAACAACAAACGCTGGATAGTG
TCCCACTTGAAAGGATGGGTCAACCTGAAGAAATCGCAGGTTTGGCAAAATTCTTAATGT
CAGAGGATGCGAGTTATATTAATGGTGCATGTATGACAATGGATGGTGGACAATGGCTGA
ATCAAAATCCATTTTAAAGTATTATAAAAACTTTAATAAAGATAATCGGTGTGCAATGTA
TGTAGAGAGAAGACTGACTGATGTCTAAAGGGTGTCTAATCGCTTTAGAATTGGAATCAT
GACAATCTCATTTTATGAGTTTACTTAGATTGCTTTAAATATTAAGATACCAACTTTCTA
AAAACATAAGAATCATTGTAGTGAATTCGTCTTTATTCACTGAAATTTCAATACTATTAT
AGTAATTTGCAATGTTAGTATCTAAGATTTGGTGAATATTTTTGATGTGTTGTAAAAATT
CATCTTTGAACTGAAATAGTGCATAAGAAAGTTGCAAATAAAGGCGGATATATTTTTCGT
CAATATTGAAAATAAAATCAAATAAAAATTGATGTAAGTTTTCAATTGTATCCTCATGTG
CTGCTTTTATAAAGCAGCTAAAATAATTAAAACATGAATTAATACAAGATCGATAAATTT
CGTCTTTGTTTGCATAATGATAGTATAAACTTGCTTTTTTAATATCCACGCTACTCGCAA
TTCGGTTTAGTGTAGTTCCTTCATAGCCGTTTTCAGAAAATAAGGAGATAGCATTTTCGA
TAATTTGTTCTTTTACCTCTAGTTTCAATTTAGGTTTGAGCCTCCATCAATCATTAATAA
AAGAAGCGATTAGTGTGTGATGTGATTTGCAGAGAATTAATTTGTATGGTTAATTCGTTC
TTAAGTATCAAATTAATTTTTGAATAGTACATAAATGAGATTAAATCTGTCTTGATTTAT
TAAAAAGTGCTAGGATGTGACAGGTTAATGAGGAAATATTATTTAGATAGGTGTGAAGCA
TACTAATCATATGTTCAAAATTTATTCACTTAAATAAATTTTTAATCTATATGGCTGCTT
ACCAATTAAAAATCTAAAAATGTAAAACTCACGAAGCAAAATGCCAACACCTACACATAA
TCATATGATAAAGAGCAATGAAATTGCTACAAAAATAATGGTAGCATTTTCAAAAGTGGA
GGTGTAACTATATAAAGCGTCTAAAATAAGTGGATGCATTAAATAAATGAAAAACGAGAA
AGTGCTGATTAAATTGATAGATCCATACATTATTGTCTTAAAATGGATGCATATACCAAG
AAGTAGTAAAAACATAAATGTATGATACGAAGTAAGTGCATAAGTAAAGCTAGTCACATT
CCAGAAATCGTGTTCTGTAAATAGTACGAAATAGGTAAAGGCAATGATAGCTAATGATAG
AATGATAAATATATATTGATGTAAGAAATTTATCGTTTTTTCATAGTTAGCTCCGATGTA
TCCACCAAGAAAGAAGAAAAATAGCCAACCTAAAATGAATGTATTTTCACTTAACGGATA
AATGGTATGGAACGTGTGTGCAAATGTCTCGGAATGGTTTAATAAATATAAAAATGTCGT
TTGTAAAATAATAGTAGTTAATTAATAAAAGATATGTTGAGGTGTAATAACAACATATCT
TTTATTTTTATAAGGCGAGATTTCTTTATTAACCATTGAAAAACATGTATAGTTGTCGCA
AAAATTACATGAATATTACAAGATTTTATGGCTGAATTAAGTAACTCATGACTTTCATGA
TAGTTTTGAGTGGGTGTTTATGGTATATAAAATCCTATGGCGCGTGTCATTAGGATGTAA
AAAAGTAAGGGGGTATTTTAATTTCGTTGTAACCTACATGCTATTTATGGATGTTATAGT
GTTATTTGTGAGTCAGTTGAAAAAGTAAATTATCTATTTAAGGTAATTGAAATTCAACAT
TAAATCTTAAAAATAATAAAATCTAAAAATTATCTTCTGGGAGGATTATTAATAATGAAA
AAAACAGTAGTAGCATCAACATTAGCAGTTGGACTTGGCGTAACAGGATTCGCAGCAGGA
AATTCAGCAGACGCTTCAGAACAAGGCGTTGACAAAGCACAATTAGCACAACAAGCTCAA
AGTAATCCAGAATCATTAAATGCAGCACCAGTTCAAGACGGTGCTTACGACATTAACTTT
AACTATAATAATACTGACTATAGTTTCCAATCAGATGGTCAATATTGGACTTGGAGCTAT
GGACAAGGTTCAACTAATGCACCAGCACAAGAAACTGCTGAGCAACCACAACTAGTTGAA
CAACCACAACAAACTGAGCAAGCTTCAACTGAACAACCAGCACAAGAAGCTGCACCACAA
ACTGAAGAAACACAACAACCACAACAAGAAGCAACTACACAAACTACTTCAAGCTCAAAT
GAATCAACTTCAAATGAATCTAGTTCAAGTGAAGCTTCAGAAGGTTCATCAGTAAATGTT
AACTCTCATTTACAAGCAATCGCGCAACGTGAATCAGGCGGCGACCTTAAAGCTGTTAAC
CCATCATCAGGTGCAGCAGGTAAATATCAATTCTTACAAAGCACATGGGATTCAGTAGCA
CCATCTGAATATCAAGGTGTATCACCAACAGAAGCACCTGAAGCAGTACAAGACGCAGCA
GCTGTTAAACTTTACAACACAGCAGGCGCTTCACAATGGGTTACTGCATAAAAAATTAAG
TGTAGTAATGAACTTAAGATAAATATTTAAAGCTGAGACATATATGTCTCAGCTTTTTTA
TTTATAAGTATATCAAGTTGGTCAGTCAATAGAATTCTTTTGAGATAAATTTTGTTGCGC
AAAACGCAAATGTGCTGTTTAAAACGTATTTAGTAAAGTAGTTAATTTGAATGTTTTTAA
ATATATATAGTAAGCAATGTTAATGTTTTCTGGAGTGCAAATATATATCTTTTTTCACAC
TAATTACAAAACGATTACATCCACAAAAGTTTATAAATACACTACAAGGTGTACATGAAA
GGATTTTTAGGTAGAAATTCCTGATTTGAGTGTAATATATAACGTAATTAGGATGTAAAA
AAGAGCTTGTTTTTTTAACTTCACTGTAACCTACAAGCTTTTTATAGGTGTTATAGTAGG
AAATACAAATTAGTTGTAAAAAGTAAACTTATTTATTGACGGTTGAAATTACAAGCTAAT
TTATTAAATTTTAAAAATACAAACAATCTCTTAGGAGGATTATTAATAATGAAAAAAACA
GTAATTGCATCAACATTAGCAGTAGGACTTGGCGTAACAGGAAAGGAAATTCAGCAGACG
CTTCAGAACAAGGCGTTGACAAAGCACAATTAGCACAACAAGCGCAATCAAATCCAGAAT
CATTAAACGCGGCGCCTATTCAAGATGGTGCTTATAATATCAACTTTAACTATAATAATA
CAGATTATAGTTTCCAATCAGATGGTGAAAACTTTAGCTGGAGCTATGGTGAAGGTTCAG
GCGAAGGATCTAATGCTTCATCAGAACAAGCTACAGACAATAGTTCACAACAAACTGCTG
AGCAACCACAACAAGTAGAACAACCACAACAAACTGAGCAAGCTTCAACTGAACAACCAG
CACAAGAAGCTGCACCACAAACTGAAGCAACACAACAACCACAACAAGAGGCAACAACAC
AATCTGCATCAAGCTCAAATGAATCTAGTTCAAACGAATCAAGTTCAAGTGAAGCTTCAG
AAAGTTCATCATCAGGTGTTAATGCGCACTTACAACAAATCGCGCAACGTGAATCAGGTG
GCGACATCCATGCTACAAATCCATCATCAGGTGCTTCTGGTAAGTTCCAATTCTTACAAA
GTACATGGGATTCAGTAGCTCCAGCTGAGTATCAAGGTCAACCAGCTGCTTCAGCACCAG
AATCAGTACAAGATGCTGCAGCGCAAAAACTTTATGATACAGAAGGCGCTTCACAATGGG
TTACTGCATAAACTGTAAGTCATAATTTTAAAAATAAAGTATAAAAATTAAATTAACATG
ATAAATTTGGTCCCGGCTTCTTAATAAAGAAGTCGGGTTTTTTGTATAGTTAATTGTTGG
TTTTAATTTTTAGGTAGGATATGGATTTTTGAATTTGTTCATTCAATTGAGTAAGAAATA
AGATGACAATAGTACTAAGCAGCTTGGATTTTACTTCAATGTTTTTAATGGCATATCTTT
GAATGATTAAATATGCAAATGGGTAATGATGTAGTAATACTTGGTTACATTTAGCTATAA
TAATTCAAATTAGGGAGTGATGATGAATATGAGAAAACTTATAGTATTTTTGCATAGTAC
GCTAGATGGTTTTGTAGAGGGTCCTAAAGGTGCAATGGACATCGGTTGGGTTGCCTATAA
TGAAGAATTGGAAAAATTTGCGGATGATGTACTGAGTAATACAGATACGATTGTTTGGGG
ACGTAAGACATATGAAATGATGTATTACTGGCCGACGGTACCATCTGATGAAAATGCAAA
TGAGCACGAATTGAATCATGCTCAATGGATTGAAAATGTTGAAAAAGTTGTATTTTCAAA
AGCATTGAATCATGTAGAATGGAGTAACTCAAAATTGGTGAAAGATCATGTTGAAGAAGA
AATTAATAAATTAAAACAGCAAGAAGGCGGAGATATTGTCGTGTTAGGCAGTCCAAGATT
TGCACATTATTTAATGCAACTTAATTTAGTGGATGAATATAAAATAACAATATCGCCTAC
TTTAATAGGTAAAGGATTACCGTTATTTCAAAATATTCATGATAAAGTTGATCTCAAACT
AATAAAGAGCGAGACATTTGAATCCGGTGCGTTAGGATTAAATTATCAAGTTTTAAATTA
AATGAAAAGAGAGTAAATCGTTAACCAATATATTGAATCGGTTTGATGATGTTACTCTCT
TTTTTCTATAGTAGTGAGATGGTTTTTACAGACGCTATCGTTTAATCATTACTCACCGTG
ATATGCTTTTTCTAAAGTAGCGATGTCGAATTTTTTCATTTTCAGAAAAGCTTCTGTGAC
ACGTTTAAGTTGTTCAGGAGAATCATGTGCCATCATTTCATCCACATGTTCAGGGACAAT
TTGCCAAGATACGCCAAATGGATCTTTTAACCAGCCACATTGTTCTGCTTCAGGGATAGT
GGATAATTTCTCCCAATAGTCATCAATTTCACCTTGATCCTCTAAGGTAACCATAAGTGA
AATGCCTTCATTAAACTGATAGCCATAATCATAAGCACTATCCATGCATGTGAACCATTG
ATTTTCAATTTTAAAACGTGCATGCGCCAACTGAGAAGTTTTATTTGGTTCAAGACCCTC
AGGATAATAGAATTTATCGCCTGGTTCACTATTTTTAAATACCTTGTTATAGAAATGGAT
GGCTTCTTCGGCACGTCCGACATTTTCATTCATAAACAATAGTGTGGGTTCTATGCGATG
TGTAATAGGATCATTAGTGACTAATAATTGCCAAGATACATCGTACTGATCTTGTACCCA
TCCGTACCTTTCGCTAAAATCATATTGATTTAATGGCATGATTGCTTTTCCATTTTCAAC
TAATTTATTATAGACCGTTTCTAATAATTCAATTTCAGATTTTTTAAAGAGAACAGTGAA
TGAAATGGAAGGGTTTTTTACGAAATAAGGGCCAGCGTTGATAGCCATAAAACGAAAATT
AAAGATATTAAAAATTAATTGTTGTGCATCTCCGGAAGGTGTATCTTGTAATGTGACTTT
TTTAATAATTTCTGTTTCTGGGAAAACATTTTTATAAAAATCGATAGCTTGTTCAGCTTT
AGTATCAAACCATAAATGTGGCACAATTTTTTGATTACGCATCATGTCATCTCCTGTATT
TTTATATAGATGAACGTCAATTAAAATCCATAGCGAACAAGCTGAAACTAGTTGAGAAAA
TTGACGTATATGGTTTGGGCATTAGTTACAGTTTGGCACAACAATCAACTTTTAAATTTC
AATCTATTGGTATCGAAAGTAATAGTTTCGATGGTATAAATGAACATTATATTTCTAATT
TAAAAAATACGGATAAGAAAATAGCGATTTTGATATCAATTACTGGGCAAAATCCTACAA
TTATTGAAATAGCAAAGTATTTAAAAGCACGTGGTATAATACGATAGCTATTTCATCATC
GATAAATACAGAATTAGGTCAAGTTTGTGACCAAATATTTAAATTTAGTGATGATAAATT
GATTTTGAGTATGGAGTCAATTATTTGATCAAAACATTGAAACATCTTTAAATGTGATTA
AAAATCCATTTGCATAAAATGAAATCTATTTTCATTTATGGATATTCAATAGTGATAAAA
AATGAAAATAGCAATCAATTTCGCCCTTACTTATGTAAGGGCTTTCTTTGTTGTAGTATC
ATCGTTGTATATTGAAAAGGATATCCTACAGTATCTACTTTCTATAAATGGGGTGATGAA
AATTGAATTATGACAATTTGGGAAAAGAAATTATTGATTTAGTTGGTGGAGAAAATAATA
TCTCATCATTAGAGCATTGTGCAACTCGCTTAAGATTTGTACTGAAAGATACAGATCAAG
CAGATAATTCAAAAATAAATGAACTGCCTAAAGTTTTACAAGTCGTAGAACAAGGTGGGC
AGTTTCAAATTGTTATTGGCAATGATGTTGCAAATGTATATGACGCAATTGTAAAAAATT
ACAGTATTGGTCAAACTTATGCTAAAGAAGAAAACGAATCAGGGAAACGCAACATTATAA
ATATCATATTTAGTTATATATCGGGAACGTTTTCTCCGCTATTACCTGCACTCGCAGGCT
CTGGTATGTTGAAAGCATTACTCGAAATATTAAAATCATTGAATTGGATTAACGACAAAG
GTGCGACATTTGCGATTTTAAATGCGACATCAAACGGAGTTTTTTACTTTTTACCGATAT
TTATTGGTATGTCTGCTAGTAAAAAATTGAATGTGAATCCATATATAGGTGGTGTGATTG
CAGCGTCGTTACTCGAACCATCGTTTACTAATCTCCTTAAATCAGAAGAAAATCTAACTT
TTATAGGTCTGCCTTTGGTAGTTACTGATTTTGCTTCTACAGTGTTTCCATTATTAATTG
CTATTGCCATCTATGCGCCACTTGAACGCTTGCTTAAACGATGGGTTCCAAAAGTATTGC
AATTATTTTTAGTTCCTATGTTAAGCCTCATTATTATGGTGCCATTAACTGTTTTAGTAT
TTGGTCCTTTTAGTGAATATGTGAGCAGTGGCATCGGCATCGATTATATGCCTGGTTTTT
CTAGAATATTAACTGGGGTTATCATCGCATCGTTTTGGCCATTCTTAGTAGTACTAGGTG
TTCATTGGGGGTTAGTCCCTATCATGATAGATAACTTTGCTCATGGTGGAGATATATTCA
TAGCAATTACTGCTGCTTCTGTTTTTGCACAAATTGGAATTGCGTTTGGTGTCGTTTTAC
GTTCTCGAAGAAACAAAGATTTAAGATCACTATCTATAGGTACAACGTTATCAGGATTAT
TAGCAGGTGTTACTGAGCCTATTTTATATGGACTTATTTTATGGTATAAACGGCTCATAC
CTATTGTACTCGTTTCAGGTGCCATTGGCGGTGCTATAATAGCTATTTTTGATGTGCGAG
TGACAACGTTTGTGTTAAATAATTTATTTATTATACCAGTATTTAAACCAATATACGGCT
ACATTCTAGGTATTGCAATCGCATTGATTATTGGTACGATTTTAACATTTGTGTTCGGTT
TTGAAGCTAAAAATAGTGAAAAACCTTTGGAAGCTAAAGAAAATACAAATAACTTGCAAG
AAGGTGCATCGACAATGATATTTGCACCCTTATCAGGAGAAATTGTAAAACTGGAAAATG
CGCCAGACCCAGTATTTTCAACCGAAGCAATGGGTAAAGGGATTGCTATTGAACCTGAAA
ATGATACGGTTTTATTTATGTGAATCGTTATGATAATTTCGAGGGCACTTTCGAGAGGTA
TAGAAAGAAAAGTTTTTACTGGTATCAAAATGTGATTAAAACAAACGGCAATAGCTTAAT
AAGCAAATAAATAGTTAATGAAAAAGAGTTTCAAATAATTATCTCAAATGATCAAATTAG
TGAAATATAATTTCTAAGTGAGACGATGAGAACATTTAAATCATGATTAAGGGTAGAAAA
TAATAGTACAATTGATGGAGGGATTTTAATGAGTAAAACAATTAGATTAATCGCACCAGA
TTGGCAATCAGGAGGTAGAGCAGCCTATTATCATGGGGGCACACTTATTAAACTGGTTAA
TTCCTAATGATTCTAACCAAGAAGCTTTTGAGATTAAAGTCGAAGAACCAGATGAAGACG
CATTAGAATTAGAAAATGGTGTATACGGGCAGTCTCAAATAATAAATAATGTAAAGCAAG
CACAAGATATTTTAAATCAAGAACAACCAGATAAAGTAGTTACTTTAGGCGGCAATTGTA
TGGTCTCACAAGCACCTTTTGATTATTTAAATCAAAAATATGGTGATGAACTCGGTATTG
TTTGGATTGATACACATCCAGATATTTCATATCCTAAAGACATTACAAATGAACACGCCA
TGGTTGTAGCTAATTTACTTGGTGAAGGCGATAGTGAATTGTCGAAATTGGTTAAAGCAC
CATTAAAAACTAATCAATTTTTACACGTAGGTTTACAAGAATTATTAGATTTTGAAGCGG
AAAATCTAGAAAATTAAATTTTGATTATAAAGTACAAGGCACAGAAAGTTATAATTATGA
AGAAATACAACAATGGATTAAGGAAAATAACTTTTCGAAAATAGCCATCCATTTTGATAT
TGATGTCTTGGATCCAAATGAGTTTCGTGCCACTTACTTTGCGGAACCTCATATTGAATC
GTTCCCAGCAGCAGGACAAATGTCCTTGTCGCATTTAAATGACATACTAAAAGGCATTTC
AGAAAATAATGATATTGTAGGCTTTACTGTAGCAGAGTACATGCCATGGGATGAAATCAA
TCTGAAAAATACATTGAAAGATTTGAATATATTCCATTAAATAAAAAGAACCGTTGCTAT
TCAATATAGCAGCGGTTCTTTTATAGTTATTTAACTAATTCTTTAAAATTTTCTAAGCGT
TTCGCTTTTTCTTCATCGCTAATGTTATGTTTTTTTACATAACGGTTATTTTCGTGTTTT
GCACACTCATGTGAGCAAGCGCCTAAATAACGCGCTTCGTTTTCTTCTGATACAAGGATT
TGTTTGTTACATTCAGGGTTACTACAATTGATATAACGTTCACAAGGCGTACCATCGAAC
CATTCTTTTCCTACTACAGTTTTATCTACATGATTCACTTCTACACTGATACGTTCATCG
AATACGTACATTTTTCCGTCCCAGAATTCACCTTTTGTTTCGGGGTCTTTACCGTAAGTA
GCAATGCCGCCTTCAAGTTGACTCACATCTTCAAAGCCTTCTTTTAGTAAGTAACCAGAG
AATTTTTCACAACGAATACCACCAGTACAATACGTTACAATTTTTTTATCCATAAATTGC
TCTTTATTTTCTTTAATCCAGTCAGGTAAATCTCTGAATCTTGTGATATCAGGACGAACT
GCACCACGGAAGTGGCCTAAATCGTATTCATAATCGTTTCTAGCATCAATCACAACAGTA
TCATCTGATAATAATGCTTCTCTAAATTCTTTTGGTGACAAATAGTTACCCGTAAGTTCT
CTAGGGTTTACATCATCTTCAAGGTCTAGAGCAACGATTTCTTGTCTAGGGCGAACATGC
ATTTTTTTGAAAGCGTGTCCTTCGGCTTCATCCACTTTAAAAGTAATCCCTTGGAATCTA
GCATCGTTTTTTAATGCTTCCATATATTTATCGGTAGCTTCGACTGTACCAGAAACTGTC
CCATTAATACCTTCAGTAGATACGAGAATACGACCTTTAAGTTCTAAGTCTTTACAAAAT
GCTAAATGCTCAGTTGCAAATAATTCAGGGTCATCGATTGTTGTATATTTGTAATATAAT
AATACTCTATAATCCATAATACTAATCTCCTTTTATTTCTTGTTCTTATAAATTTATATA
AAATGTTGGTATCATTTTTTCGCTAATATAAAGTATGTGAGTATCTTCAATTTAATAAGG
TTTATTTATTTTTTGAGCGAAAGCATAAAATTATCATTATTACATTATAACAAAAAAGAT
ATTAAATTTATTTTATATTGTAAAGTTTTTGATTAATGTAATAATAAATGCTCTCTACAA
GTAAATCTTGAAGAGAGCAAGTTAATATCTATTATGATTTCTTTTTATTTGTAAATATTA
ATGCACCAATTAAGCTGATTGTGCTGATGGCAAAAATAATGTTCATGATAGATAATGTTT
CGATAATAACGACATCTTTGCCGAGTCTCTCAAAAGCATTTTGTTGCATTTCTTTTTCTG
AACTCAAATTACTTTCAGATCTTGTTTCTTTATTTTCAATATCTTCTAACATTCTTTCTT
CTACTTTAGGCATAGAATTCCTCCTTATATTAATTTATTTTCCCTTTTTAAAAACAGTCA
ATCATATTGTGTGATGCTGAATTAAATAGAAGTGATTGAAAAAGTAACGGTAAATTACTA
TACTCAAATGAGAATGAATATCATGAGGAGCGGATTGCAATGGAAACAGTATATTTAGCA
GGTGGATGTTTATGGGGCGTACAAGCATTTGTAAAAACGTTACCCGGCGTTATCAATACT
GAAGGTGGAAGAGCTAACGGTATTACGGATACGTTACACGGTGAATATGATGGTTACGTG
GAAGTAATTAAAACAGAATTCGACCCACAAAAAGTATCAGTAACAGATTTGATGGGTTAT
TTATTTGAAATTATTGACCCATATAGTGTGAATAAACAAGGTCAAGATGTAGGCTTAAGA
TATAGAACTGGATTATACAGTGAAGATGAGAAACATTTAAAAGAGGCTCAACAATTCATA
GATGGCATTGAGGACCATCACCTTATTGCTACTGAAGTATTACCACTAACGAATTATGTA
AGAAGTGCAGAAGAAAACCAGGATCGCTTATCAAGATTTCCAGATGATTATTGTCACTTA
CCTAAAGAACTTGTTTATAAGTATAAATAAAAAACAAACCCCTTTTCTAAATGATTCCTA
CATAAGTAAGAATTTTAGAAAAGGGGTTTTGTGTGTGATTTATTTAAAGAAACCTAAAAC
AGAGTCTACACCTTTAGCTAAAACATCTGCGATACTAACGCCCATTGTTGCCCAGTCGTG
TGCTAATCCTACGTTTACTGCATTACCAATTGCTTCTACGATTCCTGTCATGTGAGACAC
TCCTTTATTTTGAAAAATTTAAATTAAAACTTGCGCTTTAATTCGTTAAACACAATATAT
ATCTTTTTGTTAATTAATTGTGTAAAAATGCCTAACTCACTATTTTTTTATGCCTAAGTG
TAATAATAGTTTTTTTATAGGAATTGTTAAAAATAAATAAAAAATTCAAATTTTTGTAAA
GACTTAAATGTTGTATGGAAATGTCTGGAAGAATATGCAATATTGTAATTGATTGGGCTA
TATAAAATTTAGGAGGCGATTGAGTATGAATCAATTGGTTAAGGTAACATTAGCAACTGG
ATTAGCACTGAGCGCAATGGTTGCCACAACGAGTAGCATGACATCAAACTCAACTTTTAT
TGCACATGGATCAGAAAATATTGATTATCAAGTAAATGGTTATACTACTGACGCAAATGA
CTTTATATTGGAGCCATCATTTATTGAAGCCGTAAAAAATAATAACTTCGTGATTAACGG
TTATAATATTACTGGAAACGAACAACAAGAGAGTTCGATGATTGATATATATGATCAAAT
CATTGCAAAGACAGGGGAGCAAACAGCTTCAATGGTAGATTTTGAAGTGAAGAAGGGTGC
AGTATCGAAGGAAGCTTTAATTGAGCAATATGGTCAACCTATTGAAAAGCCATTTGAAAG
TGCTCAAGGATTTGATTATAGATATCATATTGGAGATAACATAGTTCAATATATTGTTGA
AGATGGTTATGTGAAAGATGTACAAATTAATGCAGAAAATGAATAAATAACAGACGATTC
AAAAAAGCACAATGCTACTTATAATGGCATTGTGCTTTTATTATATGTTTTATTAACCTA
ATAAAGAATCAGGTATAATTTTATGGATAATGGTAGATAGTTCTTCTGGGGTTTCTTGTT
GACCATTATTGACCCATTCTTGAATAATACCAAATATAGCATTACTCAAGAAAACTACAA
AATAGTGTCGTTCTTTTTCACTAAAATGGGATTTTTTTGTGTATGGGAAAACATTCTTTT
CCGCATTATATTGTAATGTTTTTTTTAGTTGATTTTGAACGTCAGGTGATCCATTATTCG
AAATGAGCAACAATAAAAGCTCGGCTTCATTATTCCAAAAGTTAATTATATGATAATACA
ACAAATGACGTTCACTTTGTAATAAACTTTGAACTCTTTTGCTGCCTTCTTTTGTAATTT
CAAATTGATATTGTTCCACTAAATCAAACTTGTCTTTGTAATGTAAATAGAAAGTGCCTC
GACTAATGCCAGCTACTTCACATATATCTTTAACTGAAATATCATCATACTTTTTATGCT
TCAACAGCGTTATTAATGCCTTTCTGGTATTTCTTTTTGTTTTTAATATACGCGAATCTG
TCATCATTTCTTCATTCAATTAAACTCACTCCAAATATTAATAGACATATATTTTATTAT
GTTCATTAACGGTTATTTTTCCATTGCTTTTGCAAAGTAGAGGTATATAATCGCATTATG
AACGATAATTGACACTGTGTCTAATAAGGAGGCTTTATATGTCTGAACTTGTAGCCAAAT
TGACAAATGCAACGAAATATTATGGTAAGAAGAAAGTTTTAGATCATATCGATATAGAGT
TATCATCTGGAAAAATATTAGGACTTATCGGGCCAAGTGGTTCTGGCAAAACAACTACGA
TTAAATGTCTCATGGGTATGGAGAAATTAGATGAAGGTCATGCTCAAATTTTTGATACTG
AAATACCAGATCGTAAAATTTTAAATGAAATCGGTTATATGGGCCAAAGTGATGCATTAT
ATGAATCACTGACTGCACATGAAAATTTAGTCTTTTTTGGTAATTTAATGGGCTTAAAAG
GAGAGAAATTAAAGCAAGCTATAGCGACTAATATGAAACTTGTGAATTTAGAAGGAGAAT
TAAACAAAATTGTTAATACTTTTTCTGGTGGGATGAAACGTAGATTATCATTAGCTATTA
CATTACTTGCGAATCCAAACCTTATTATTTTAGATGAACCTACAGTAGGCATAGATCCAA
GTCTAAGAAGAGATATATGGAAGCAGTTAAAACATTTAACTAAAAAAGGAAAATCAGTGA
TTGTGACTACACATGTTATGGGGGAAGCTGAACGCTGTGATTATATAGGTTTAATTGTAG
AAGGACGATTATTTATTATGGGTACGCCACAAGAACTAAAAGATAAATTTGGCGTAGATT
CTATAGAAGAAGTATTTATTAAAGCTGAAGCGGAGGTGCAATCATGAGATTCAAAGCAGT
GTTCATAAGAGTGATTAAAGAATTATTAAGAGACAAAAGAACTTTGGCGCTCATGTTATT
TGCACCAATCCTAGTATTAACATTATTATATTTTGTATTCGATACAAATTCAGAAACTGA
TTTAAAAATAGGCATCGATGACAATGTACCCCAAAAAATTGTGAATGCATTACCTTCAGA
TAAAGTAGATATAGAAAAAATAAAATCGCCCGATTCTATAAAAGATACGATCGTAAATAC
TAAATTAGATAGTTACATTACGAAAAATGGTTCTAATTTAGAGGTCACATATGCAAATGA
AGATCCTAGTAAAACAGGTTCAACAAAACAATTACTTGGTAGCGCGATACAACAAAATAA
GATGCAAGATATGATGAAAATCGTTGAAAAAATACCGAATAATATGAAACAAAAAAATGC
ACAACAAGATGAAAATGTTAAATTAGATAATCATTATTTATATGGAGATGAAGATAGCAC
TTATTTTGATAAAATGTTTCCGATATTAATTGGTTTCTTCGTATTTTTATTTGTGTTTTT
AATATCAGGCATTGGATTATTACGAGAACGTACAAATGGAACATTAGAGCGCTTATTAGC
TACATCCGTTAAACGTAGTGAAATCGTATTTGGTTATTTAGCTGGCTATGGATTGTTTGC
AATTCTCCAAACACTATTGATTGTATTTTATGCAATTCTCATATTAAACATTGAAGTGGC
AGGTAGTATTTGGTGGGTACTATTAATCAATATTTTAATTGCATTAGCTGCGTTAGCGAT
GGGAATCTTCGTATCAACATTTGCAAATTCAGAATTCCAAATGATCCAATTTATTCCAAT
TGTAGCAATACCACAAGTTTTCTTTTCAGGTATTATTCCTCTTGAAAATATTGCTGATTG
GGTCAGTGTGATAGGCTATTTGTTTCCATTACGCTATGCTGGGGATGCATTGACCAATAT
TATGATCAAAAGCCAAGGATTCGAATTTATTTGGTTCGATATTGGTATTCTGTTCGTATT
TATTTTCGTATTTACAGTGCTTAATATTGTAGGTCTTAAGCGTTATAGAAAAGTTTAGAA
CAAACGATAAAAAGGTAAATTTATTAAATTATATTCAATTAAAGCTTCTTTTTAAGTACA
CACTTTAGGGTGATAACTTAAAAAGAAGCTTTTTCTATAGCAAAAATTTTTGAAAACGGG
ACAAAATTAAATTTATTGACGGTAAGAAATAAAATTCACAGAAATGATACAGATACAATT
AAATTCAGTGAGAAAGCGATTGTGGGTTATTGGTTTTCCATTGATTTTAATAAACTAAAG
CATAATATTCTTGTGTAATTATAAAATATTATGGAATTATTTTGTACTATTAGGTAAAAT
AAGAAATGTATTGTGCTAAAAGGAAATAAAGTACAATAAAAATCAACTAGAAATTTAGGT
TAGTAAATTAGGAGGAACATATGAACAAAAACAAGAAAAGACATCGATTTGATTTCTTGC
CTAATCGATTAAATAAATATTCTATACGTAAATTTACAAATGGTATCGCTTCAGTATTAA
TTGGATCAACGATATTGTTAGGTGCAGTAATTGATAAAGAAGCGGATGCAGCGGAACAGC
AACCAACATCAGAAGTATATGGACAGACTGATAATAATTACAAAAGCGAATCAAACAAGT
CCAATTCAGTACAACATGATGAAGAAAGAACAAACATAATTAATGATAATGACGAGGCTA
ACTATTCTAATCATAGTGAGATACCAATCCACGATAAATCTAGTGAGTATGACCAAAAGC
CTATAAATGAGCAAGATACGTCAAATCATCATGAAACTCATTTGAATCAAAATGCTACTG
AAAATCATGTAAAAGAAGAAAGTAAAGAAGTATCAACAGAAGAAGAGTCAATAGAAGACA
GAAAAACTGAAGAAAGCACAACCGAAGAAAGTAAAGCTGTAGAAGAAGCAAACAAAGAAA
ATACAACTGAAAAAAATGATGAAGGCAGCTTAGATTTAGAAAAAGAGAAAGATACATATA
AAGATGAAAAAGATAACGGCAAAAAGAAAAATGAATTAGAAAGCCATAATCACCGTATCG
AAAATAAAGTAGAAGATAACGTCTATAAAAATAACAAAGAAACAAATTTAGAGTCTAAAA
ATGAAAATGTTAATAAAGATGATAAAGTTAACACTTCAAGTAGTACCTCTATTGAAAAAC
CTGAAGATAATGCAACCCGCTCAAATTTAATAAACTCAGTAAATCACTCTTTAAAGCAAT
TAGATAATGCTAAAAATAACACAGAAAAGCAATCTCTATTAGAAAATTATTACCAAACAC
ATACGAATGCTACAGCTAGTGATGCAAAAAAAGCTATTGAAAAATTAAACATTGATTTTA
CTAAACAAAATTCAGATCAATTAATCGCATTATTATTAATTGAACTAGCTAATCAAATGG
ATAAAGATAAAGTACAAGCCAATGTGCCTGCTTCAAAGCGTGCGGAAACAAATAACGAAA
GTTTAAGTATTGAAACGAATACTACGAATATTGAAAAAACTTTAGCTAAACCATCTACAA
GTAAATTTAGATCTGCAAATACAAGAGCAACGAATGTAGTTAATTATGCAGCTAATCAGA
GTGGTAGAAATGTTAACCATTTAGTCTTTGCAAACACTTCATATGAAATACTAGGTGGCG
GTAAGAAATACAATCAAGTATTTATGACTATGGATGGTAAGTTGAAAATTAAGATTGACT
ATACGGTAGATGACTCCGTGGTTGAAGGAGATTATTTTACAGTTGATTTCGGTAAATATA
TACATCCAGGTACATCAAGAAAACCGTATCGAGTAAATAACATACATGATGCTAATGGGA
GAACAATCGCTATTGGATCATATGATAGTGCAACGAATACTGCGAAATATACCTTCACAA
ATTATGTGGATATTTATAATAATGTGAGAGGATCTTTTAGTTTATTAAGTTGGCCATTTA
AAGAATTAGTTACTACTGATAAACAGAGTGTCCCAGTAGGCATTACTGTTGCTGGAGAGG
ATTATACTCAAAATGTCATATTCAATTATGGTAATAGAACGGTACCAGTTATTTCAGATA
TAAATTATTTGACGAAGGACTTTGCTGAATTTACAACTTATATAAATCAAAATAGAGCAT
TTAATACAGGATCAAAAGTTAGGTTAAGTGGCCAAGGATTCAAATTTACATCTCCTGATG
AGATTGAGGTTTATAAAGTATTAAATAACTCACAATTCAGAGATAGTTTCTCACCAGATT
ATGCAAACTTAACGCAAGTTAGAAATCCTAAAATCATTATAAATAGTGATGGATCAGCAA
CTGTAGACCTGGGGGATATTGGAACACTTGGTTATATAATAAGAAGTAAACCAAACACGC
TACCTGATTTTTCGGGGATTGGTGTATTAAAATCAGAATACACATTTACTAATAATAAAA
ACCAAAGAGACACACGAGCACACGCAAGTAGCATTCAGTTTGTCAGAGCAGAACTTGCTG
GATTCGGTGGATTCGGTGGTTATGTATGGTTTGATAAGAATAATGACGGTGTTCAGAATG
ATTCGAACGCAGCTGCAGCTGGCATTACTGTGAATTTACTTGACCCAACTGGTATACGTT
TAGCTACAACGACTACTGATATAACAGGACACTACAATTTTGATAATTTAACAAATGGTA
ATTATCTTGTGGAATTCGTAATGCCAGAAGGATATATTCCTACACAAGCGAACAGCACTG
TAGATGACAAAGATTCAGATGTAGTTTTTGAGAATGGAAGATACATTGCACACGTTACTA
TTAAAGATGCTGACAATATGACGATAGATGCTGGTTTAGTTTCTGACACAACTTCGGAAT
CACTAAGCTTATCTGAGTCGCTAAGCACTTCACAATCATTGAGTTTGAGCCATTCACTAT
CGCTAAGTGAAAGCGAATCAACAAGTCAGTCACTATCCTTAAGCACAAGTGAATCATTAA
GCCAATCACTATCATTGAGTGCTAGTGAGTCATTAAGTGAATCCGAATCATTAAGCGAAA
GTGAGTCATTAAGCGAATCTGAGTCGTTAAGTCCAGTGAATCATTAAGCGAAGTGAGTCA
TTAAGCGAAGGAATCATTGAGAGGATCATTGAGTGAGAGCGAATCATTAAGCGAGTGAAT
CTTAGCGAGGAATCATAAGTGAGAGCGATCATTAAGACGAGTGAATCTATAGACACCTAA
ATAATGATGGAAACTATGAAAAAGAGAAAGATAAATTACCAGATACAGGTAATGAAGATA
AACATAATGGGTTGATACCATTACTTACTGCGCTTGGAGGAATCATACTCCTTAGAAGAC
GTAGAAATAATGAAATTCAAGATAAATAAAAAAGAGCCTGCACTTTCAAAAATAGAAAGT
GCAGGCTCTTATATTAATATTCTAATTTTTTGAACATTTTCAAACCTACTAAGTAGCAAA
TGACTGAGTACAATAGAGTTGTTAATATCATTAAACCTAGTTTTGTTAGTAAGTCTGAAG
GCGTAATCGCATGATCATAACCATTTGGAAATAAATATTTGAGTCCATGAATCATTGGTG
CGATAACCATAAACATAAGTAAAACAATAACGCTTAAAATATCAAATCCAGTAGACAATT
TCATAGATAACATGACTGAAAAGCATATTGCAATTAAAGTAATGCAGAAAATACCGACGA
TACATAATATTGTACTGTAATTAGTTTCGTGAACATTCGATAAGAAAGCACCGGAAGCAT
AATCATATTGATGTATATACGTAAAATACAAAATTTCAGAAGACACAAATAATATTACAT
AATATATTATATACATAGAGAATAAGGCGACTAACTTTGAATTATATAGACGTATTCGGC
TGATATCTTTATAAAAGATTAATCTACCAGATTCATATTCTTCAAAAAATAAATAACTGA
CAAAATATGTCATAAGAATCAATGGTACGGCAAATTGAGATTGTGCAAGTAAAATAACAA
AATAAAATTCTAAACCAGATAGTGAATTCGTCTCTCCTCCAATTTGCATAAAATTGGTAG
GTAGTATAAGTGTGATTAAATATAAAAATGGATAAAGTGCTATTGCATAAAAGATAATTG
CAGAGTTACGCGAAGATACTGTAGTGAAAATATTTTTAATTAACATATCATCATTTCCTT
TCGAACTCATCGAAATATTGATATAAGTTATCTTGTTCATTAATCGTGTTTTCTAAAGTG
TAGTATTTAACTAAATAATTTATGATTTCATTATACTCTTCAGAACCTGACTGCATGATA
ACTGCTTTTTCCTCAATATCTTTTATTGTAGAAAACAAATTGAGAAGTTCCTGACGATGT
TCTGGATATATTTGTTCTTTTACTACAATTTTTATCAATTGTTCTTTATTGAAATCAATA
TTTTGGAGTTTTCCTTCTTTTAAAAGAACAAAGCGATCACAGACTTCTGCTAATTCATTT
AATTGATGACTAGAAATAAGTAATGCGGTTCCTTTTTTACTAGCCCAAGTTCTTAACGAG
TGAATGAGCGTATTAACACCGTCTGGATCCAGACCAACAAAAGGTTCATCCATAATAGCT
ATTTCAGGTTCATCAACTAAACACATAGCTAGTGATAAACGTTGTTTCATACCAAAAGAA
AAATCTTTTACCTTTTTGCCATATGTATGTAATAAACCTACGAGATCTAATATATTATCG
ATATTTTTTAAGTACTGCGTTTTATGATTAACTTTTAAATAATAAGTTAAATTCTTTTTA
GCTGAAAAGTGTTTGAAATGAACCGTATCAATCATGATACCTACATTTTTAAGTATATTA
TGATGTTGGAAAATATCTATGCCATTAAAAATATAGCACCTGAAGTAGGTCGTTTTGTTT
TAGCAATCATTTTCATAAGTGTTGTTTTACCTGCGCCGTTTTTTCCAATTAAACCTACGA
CTTCTCCACGGTTTATGGTTAATGAAACACCGTCAATAACATTAAAATCGGCTCCTTTAA
AACGTTTATAAAGGTCATCTATTTTTAACATAATGTCCTCCTTTGAACTAATAGAGTTTT
AATGAAATTTATATGAATTGTTGATGTTACGCTTATATAAGTTAATTTTAACAACGAAAA
TGAATTTGTTCAATATAATAAATAAGTTGTTTTATTAAAAATTTATGTATTCTACTTAAA
ATTTAATTTATATATTTTTAGTTTATAGAAAAAGGGATTTACTAGATTTTTGAAATCGCA
ATTGACAATGATTTTTAAGGAGAGTATGATAGATGACTGTATAAGGGGTGTACTATTCAA
AAGATATGATCTATCCCACATCAATTTGAATAGTAAACAATAGACTAAGGTGGATTTCAT
GTGTTCTTGGGTTTAATTTTAACCTAATAGTACACAGGGTGTACAATTTAAAAATAGGAA
GGTAGAAGAAAATGTTTAATGAATTTAAATTTATTTTCAGAAATAAAATGTTAATCATAG
CACTTATTGCAATAGCAGCTATCCCGCTATTATATGTTGCTTTATTCGTAGGTTCTATGT
GGAGCCCATATGATAAGACAGATCAATTGAAAATTTCAATTGTAAACCAAGATCAAAGTG
CAAAGCTAAATGGTGAAAAGGTTACAATAGGTGATGATGTTGTCGACAAATTAAAAGATA
ACGATAAATTTGATTTTCAAGAAGTTTCAAAAAAAGAGGCATTTAATCAATTAGAAAAAG
GTAAAAGTGTAGGAACTATCATTATACCTAAAGATGCCTCTAGTAACGCTACGACATTAT
TAGATAAAAATCCTAAAAAAATAAAGATTGAAACACAAGTCAATCCAGGGTCTAGTTATA
CTGGTAGTCAATCAGCACAAAAAGCAATTGATACGGTAACAAATTCAATTAAGGATAATA
TTCGTACCAATTATTTAGATCAATTATTTGCTAGTGCTAAAAAATCACAATCTGGATTCA
AGGATACTTCAAATGCATTAGGTGACATGTCTGATGCAGAATCACAATTAATTGATGGTA
ATCAGCAAGTAACGGATGGATTGAAACAATTAGCACCAACAGTAGGACAACCTGCACAGC
AATTAATTTCAGGCAATCAACAAGTCACAGATGGACTTAATCAATTGCAACAAAATAATG
ATCAATTAAAAGCGCAAATAGACCAATCTGTAGAGCAACAAGACGGCGTTGCTTTTGAAG
GTGACAATGAAAAAGCGTTAAATAATGTAACGAAAGTAAATGAAAATAATGCTACAGAAG
CCGATAAATATGGTGAAACAATCGTGCCTTATATGGCGAGTGTTAGTTTATTTGTAGGTG
CTGTGTCATTTAGTGCAATATACCCACTGAGAAAAATGTTAACTAAAGATGTTACATCAC
TAAAACAAGCATTCGGTAAGTTATTATTGTATCTCGTACAAGGTGCGGTATCTGCGTTAT
TGATGAGTAGTTGGGCGATATTTGCACTTAATATGTCTATAGATAACATTGGTAAATTTA
TCTTAGTCGGATTGCTATGGGCAATTGCAGCAATTACTGTTACGACATTCTTAAGTTTAT
TATTAGATCGAATTGGTCTATTCATATCTATGGTTTTACTTATATTACAATTAAGTGCGA
GTGAAGGTATGTTCCCAATAGAGTTATCAGCACAATTCTTTAGATGGATTCACCCATTCT
CTCCAATGTCATATGCGATACAGGGTTATAGAGAAGCCATCTTTACAAATGCAGGACACT
TTAACTTTGGATTTGTAGTAGCATTGCTCGTTGGTATTATTGTCATAATGATGATTTTAC
AATATTTAGTATTACTATGGTTTAACAAAAGACAACGTTTACCATTTTCAATAGAATTTA
AATAAGTGCAATACGGAGGTGACTTATTTGGAAAACGTAGATAAAACAATTGAAGAAGCA
ATTACTAAATTTCAGATAGTTATGTTGCATTTAAATAAAGAGATAGTTGAAATTGTTAAA
GAGACAGGTTTAAGTAATTTACTTTCAAGAGAACAAATTGATGCGATGAGAATTATAAAA
AATGAAGGCAAAGTAACAATTAATGAATTAGCGGGTTTACAAAATATTTTTAAAACTGCT
GCTTCTAAACGCATCGCAAAATTAGAAGAAATGGGCTATGTACAACGCGCTTATTCAGAT
AATAAACGTATTAAACTGATTATGTTAAGTGACGAAGGTGAAACATTTTTACAGAGAGCG
ACTGCAGTGATGACCGAAGCAGTAAAAGATCGACTAGGTAATAAATTTACTGCCGAAGAA
GTACATCATTTCGTTGAGCAACTTACACATATCGTTAATGCGTTTAAAGCACATAAGTAG
TTAATAGATGTACTTGTGGCATTTACAAATGTGCGAATTATAATATAAAAAGTGCCAATT
CGATTCTATAGGATATTGGCACTTTTTATTTAACATTTTTTATGAAAATATAAGACATAC
GTAATTCAGCGAACATTATTATTTGTAAAAAATGGACTTCAATATTAACAATTAGTATAA
TTACTGTATAATTAAATATTTTTAAAAAGATTGTAGGTAAAGATTATTGTCCTAATAAAT
TTATTTTAAAAATCACAGGAGGTATATTGTTATGAAAAGAACAATAGAACGTGTACTGAC
GTGGATTGGTATCGTCTTACAAATACTTGGTGTTGTACTAATGGCTGTTCTAATACCTAT
GATGGGTAACGGCGAGGTCAAAGAAGCATTCATTAGTCAGATGATGCAAGAAGATAGTAG
TTTCACGTATGAAGACGGAAATACGATATTTAGCACTTTTAGTGGTCTTTTGACTACTGG
TTTAGTCTTAGGTATTATACTATTAATCATAGCGCTTATAGCAGTATTTTTAATTAGCAA
AAAGCCAAAAGTGGCAGGCGTTTTATTAATTATCGCTGGTGTGATTTCATTCTTAGGAAA
TTGGATAAATGCGGTTTTATGGCTTGTTGCAGGTATTATGTTATTAGTGAGAAAGCCGAA
AGAACCAATTTATGACAAAGAAGAAGATGACGATGTAAATCCATATATTAAAGATGGATC
TCAAGTGAATGAGCGTAATAACTCATTTATTTTATCTGAAGAGCAAAAAGAAAATGAGCA
AGAGACAATAAAGGATGCTTACTCACAATCTAAAGATGATAATAAAACAGATTTAGATAA
CTTAGATGATCTAGATGAAAGATCAAAAAAATTGAAAGAAGATCCTTATAAGTATTAAAT
GATACTTTGTTAATCTGTATATCTAAATAGACTGGGTTACTAAATGTAGCCTAGTCTATT
TTATAATACATAGATTGCAAACCAATATTTAAAGCAATTATGTATATAAACTTAGAAAAA
TTGTGATATATTTTAATAAAATGAGATTAAAAGTAGTTAAATATTAAAATGGGGTGAGAA
AGATGATGATGGCATTAGGCATGCTATTGCCTGTTTTGGTGGTTGGTTTTATTACTATGT
CCATATTGGAAGAAAGAAAAAGAAATCGTAATAAAAAGAAAGATAAATAATTGTTATCAG
AGTGAAAAGCTTATGCAGCTTTTTGTGTATATAACGTAAGAACACATATAAGTAAAAATC
GAATTTCCAAAGAAAGATTTCATAGTGCCTACGCAACAAGGATGATTAGTCTGTAGGAAT
GGAAAAGTCGTTTTATAGCGTAGTAGGATTTTAAGGGTAATTAGGCCGAGACATATAAAG
ATGTTTCGGTCTTTTTTCTTGTGAACTGAAAAATTATAGCAGTATAAAAAATTAAGATAT
GGCATAAGGATGATGTTATTGAGATGCATAAAATGTTTAACGTGAAACAAAATGATTTTA
AATTAATGGTTAAAGTCAAACGATTAATATTCTGATATGATTAATAGTAATATAGGTTAA
ATAGTAAAGTTATAAAATGCAACTTCAATCATAAATAACTAAAGCGCAACAAAGGGGGAT
GCTTATGAGTGAAATGTTATATATACTACAGACTGTACTTTTACCTATTTTTATCATGAT
ATTTTTAGGATACATACTGCAAAAGAAATTTACATTAGATTTAAATACATTGGCCAAACT
TAATATCTATGTCTTTGTGCCTGGATTTATTTTTGTGAAATTTTACAAGACGCATTTTGC
GTTAAGTTTATTGTTTTACATTATCATTTTCTTCGTAATCTATATGTTTGTACTATTTCT
TATTGGTAAGTTATTGTCTATGTTCCGTAAAACGGATAAAGGGGAGACAACAACGCTTAC
AAACAGTCTGATGTTCTTTAATTCGGGTAACTACGGTGTCCCAGTAAATGATTTGGTTTT
CAAAGGCGATCCATTAGCAATGTCTGTTCAAGTTATTGTGTTATCTTTGCAAAACATATT
CACGTTTTCTTATGGTGTATTTGCGATTCAATCTTTACATATAGGAAAGTTAAAGGCACT
TTTAGGTTATTTTAAAATGCCTGTGTTATATGCATTATTACTAGCAATTATATTAAATTA
CAATCATATACCTATTCCTGAATTTATTTGGACACCAGCGAATTATGTTGCCGATGCTAT
GATTGCGATTGCGTTATTAATGCTAGGTGCTCAAATATCTAATATCAAATTTAGTTTGAA
GTGGTCCAAATCCTATGCGTATGTTTTTATAAGATTGATTATAGGGCCCTTGATTGCCCT
TGTTATTATCAAAATCATGGGGATAGAGGGCATCATAGCTCAAACATTATTCATCGCATC
AGCAATGCCAACGTCTGTAAATAGTTCAGTTATCGCACAAGAATATGACAATCATCCTGA
ATTAGCAGCAGAACTTGTCTTTTTATCTACTTTATTAAGTGCCATTACAGTTGTCATCGT
GATATACATGTCTAAAATATTATTTTAATAGGAGCAGCTATATCGTGATGTGCTTGCTCA
TGAAATTAAAAAAAGGTGAATATAAGTGATTAAATTATGATTTTAAGTCACTTATGTTCA
CCTTTGATTTTATTATATGATTCAAGTATTTAAAATTCTACTACTGTATATTGACGTAAT
GTCTTTTGAAAAGGTGGCTTGTCAGCTTCACCATTTTTAGATTTTTTATGCATTGCTTTA
TGCTCTTCAACATGAGAAGGTCTAGCAACCCAATTTTGAAAATCTTTTTTCTCATCCCAT
TTACTTACAACAACATATTCAACATCATCTGATTTAGATTTTGTCCACACTTCTGATGAT
TTTAAACCAGCCACATTATGCAACTCGGATTGTGTTTTCTTTACTTTATTATATAGTTGT
TGTTCATGTTCCTTGTTAGTCGAAAAAGCAACTTCTGCTACAAACATTACAATCCCTCCT
TATAAATTAAATACATATATTATTTTAGCACTAATAAATTTTTCGCTCTAATGAAAATTT
CAAAATAAAATTCACGAAGTGTTAATAAACTTTTGACGAATTTGTTAATGTCTATCTTCA
GATTTGAAACACAATATATAGTGTTTTATAATTAATGTATATACTATATATAGAAATGAG
GGTTAATATGAACAAACTTGAAAAAAATTTAAAGCATCTCATTACGAAAGATCCAACTGT
AGTTAATGAAAATGCTAATAAGGATAGTGCTACATTTTCGACTATGAGAGATTTAACAGC
AGGTGTAGTGTCTAAGTCGTATGCTTTGGATTATTTATTACCTAAGCATGTCGCTCAAGC
CCATGAAGCAGGAGACATTCATTTTCATGATTTAGACTATCATCCATTCCAACCACTCAC
GAATTGTTGTTTAATTGATGCAGAAAGTATGTTGTCACATGGCTTTCAAATAGGTAATGC
GACCGTAACGTCACCGAAATCTATACAGACTGCATCAGCACAATTAGTACAAATTATTGC
TAATGTGTCTAGTAGTCAATACGGCGGCTGTACAATAGATCGCGTTGATGAATTGTTGAG
TAAATACGCAAAATTTAATGAAATGAAACATCGACAAATTGCAGAAAAATTTGTACATGA
GTCAGTCATTGATACATATGTAGATGAGCGAGTAACGCAAGACATTGGGGATGCCATTGA
GAGTCTCGAGTATGAAATCAATACGCTATACACTTCGAATGGGCAGACACCTTTTGTTAC
ACTCGGCTTTGGATTAGGAACTGATCGATATAGCCGCAAGATTCAAGAAGCGATATTATC
TACTAGAATTAAAGGGTTAGGTAAAGACCGTATTACTGCAATTTTTCCTAAATTAGTTTT
TTCAATTAAAAGAGGTGTTAATTTAAATGAGTCAGATCCCAATTATGACATTAAACAGCT
CGCTTTAGAATGTTCAACTAAACGCATGTATCCAGATATATTAAACTATGATAAAACAGT
GGAACTATTAGGAGATTTTAAAGCACCTATGGGTTGCCGATCATTCTTACCTGCATGGAA
AGATAAAGATGGTCATTATGAGAATAATGGCCGCTGTAATCTAGGTGTGGTAACACTGAA
TGTACCAAGGATTGCTCTGGAATCAAAAGGTGACATGGAAGCTTTTTGGAAAATATTTCA
TCAGCGTATGGCCATAATGCACGATGCACTGGTTTATCGAATTGAACGTATTGCACAAGC
TACGCCAGAGAATGCACCGATTTTATATCAAAACGGGGCATTTAAACACAGATTAAAAGA
AACAGATGACATTATGACATTATTTAAAGGGCAACGTGCAACTTTGTCTATAGGATATAT
TGGGTTATATGAAGCGGCAACGGTATTTTATGGGCCTCATTGGGAACGTTTATCTAAAGC
AAAAGCATTTACATTAGATATATTAAAATCGATGAAAGCATATCAGTTAAAATGGACAGA
GCAATACGATATTTGGTTTAGTATCTATAGCACACCAAGTGAATCCTTAACGGATCGTTT
TTGTCGACTAGATCGTGAACAATTTGGAGAAATAGCTGATATCACAGATAAAGGTTATTA
TCAAAATTCATTCCATTATGATGTTAGAAAAGATGTGACGCCTTTTGAGAAAATTGATTT
TGAAAAAGATTATCCAGAATATGCGAGTGGTGGTTATATCCATTATTGCGAGTACCCGAA
ATTAAATCATAATTTAAAGGCATTAGAAGCGGTTTGGGATTATGCTTACGATAAAGTAAG
TTATTTAGGCACAAATATCCCAATTGACCATTGCAGAAAATGTGGATTTGTCGGAGATTT
TAAAACAACTGCAAAAGGCTATCAGTGTCCGCAATGTGGCAATGATGATCCTAAGTCGGT
AGATGTGGTTAAACGTACGTGTGGCTATTTAGGCAATCCTGTTCAACGGCCTACTATAGA
AGGTCGCCATAAAGAAATGTGCGCGCGCGTTAAACATTTGAAAGATGCATCAGTATGAAT
ATTTTAAAAATAAGACATGGGCAAGGCCATATCGCTAAAATAGAAGCACAAAGCTTTGTA
GATGGTGAAGGTGTGCGTTGCAGTTTATATGTTTCAGGTTGCCCATTTGCCTGTGAAAAT
TGTTATAATAAAGTGGCTCAAAATTTTAAATACGGTGAGCCATTTCATGAAGACACATTA
GAAGAAATTATGGAATACTGTGCGCCAAATTATATTTCAGGACTCAGTATCCTTGGTGGC
GAACCTTTTTGTAATGTAGATATCACTTTGAAGTGTGCTCAAACTTTTAGAAAACGTTTT
GGAAATACCAAATCATTATGGGTATGGACTGGTTTTTTATTTGAATATTTAGAGCGAGAT
TCAGCAGAAAGAAAGACATTGCTTGAGCTCATTGACGTCTTAGTAGATGGTCCATTTATT
AATCATTTATATAGACCTAATTTACCGTATAAAGGCTCAATGAATCAACGCGTGATCGAT
GTTCAAGCATCATTGCAAAAGCGCAGGGTGTGTGAGTATATCAAAAGTTAATTATAATAT
ACATGATTTGCTCAAAGGCATTTATGAATCCTCAAAATATAAGTCATCATAATGTAAAGG
AGTAGATAATGTATGTGTACAGGATTTTCATTTTTATCAAAAAGTAAGCAGGCGATACTT
GGTCGAACAATGGACTTTGTTTATCACTTAGAGGGTCAACCTGCAGTACAACCACGTCAT
TTCTATTGGGAATCGCGTGTCGAATATAAAGGTAAAACACAATATGGCTTCATTGGTGCA
GGAAGTGACATGGAAGGATTCTTATTTGGTGATGGGTTAAATGAGCACGGTGTAGGTGTA
TCGATACAGTATTTTAGAGGCTATGCTTCATATGCGACAGAAGTGCGTGAAGGATATATG
AATATCGCTCAAAATGAAGTGATTACATGGGTGCTTGGCTATAATAAAAATATTGATGAC
TTGATTGAAAATGGTAAGCAAGTAAATGTTGTCGCACACGTGCTTAATGATATTGCTGAA
GTCCCACCATTACATTATCATATTACAGATGATACAGGTCGTTCAGTTGAACTTACTTTC
CAGGATGGGAAAATTGTAATTAACGAGAATCCAATCGGTGTTTTGACAAATAATCCAGAT
TTAAATTGGCATTATGAGAATTTAAGAAATTATACAGCTGTCACACCGCATAAACCCGAA
GCTAAAAATGTCATGGGCCAATCATTAGGCTCTTTAGGCAATGAAGGTGGTACTTATGGA
TTGCCTGGTGGTTATACGTCACCGGAACGATTCATTAAAACAGCTTATTTGAAAAATTAT
TTAATTGGAAGTGAAGATCCAGAATACGATGTGATGGATGCTTTTAAATTATTAGATAGT
GTGAGTATACCTAAAGGCGCTGTCTTAGATGAAAACGGCGATATGCATTATACGTTATAT
CAAACGGTATTTAATTTAACAACTCGCACAATGTACCTCAAGTGGTATGACACAAATCAA
ATTACCGAATTACAATTAACAGAAGATTTGATTTTAAAAGAAGACATGACAATATTTGAA
TCAGTCCAAGCATTTGTAACAAATAAATTGAATCATACATCTTCATAAATATGAATAAAA
TGGTCTCGTGAATTAAATTTCATGATAGACAGAAGCGGTGCCGAGAACCTATTTCTATTT
AGGATTCTTGGCACCGTTTTATTTTTGAAAGTAATAGGTAGATGTGGGATTAAATAGTCA
GATTTTGGAATGCAATCATTCAAGTTTTAGATGAAAAAATTGAACAACAATTTAAATAGG
GTGTAACGTAAGTGCATTAAATATATTTGAAATATGTTATCTAAATCAAAACACCTAATG
CATTTATTTTTAAGATTGTTATTTTCAGCCTTCTTTATAAATCATGTAATTTCTCTTCAA
TTTCTGTTCTTTGATTTTCCATAAAATCGGGGAGGTTCAGTTTTTTACCTAAATCTTTAA
TCGCTGTATCTACTGTAAAACCAGGTGCTGCCGTTGCAAATTCAAACATAATGCTATTAT
GGCGATAGTAAAGGGATTTGAAAAAGTAGCGATCAATGATGCCACTATGATTTCCCGGGT
TATGATTGATTGTATCTAACACAGCGTACAAATCTGAATCATTTGGCGTATTGACTGCAA
TATGATGCACATAACCTTGTCCAGGTCGAGCACGTGAACCTTGTTCTTCAACTAAGACAA
AATCCGTATAGAGCCCATCAGAATCTAATGTCAATACAGTTTCATCTACATTTTCTCTTA
ACGAATAACGTAAGTCATTTTTTAAAAAATGAAGTGTTGGTTGAATGTCGCGTAAGCGCA
GTTCCACTGGCCCCATACCTAAAATTTGATATGCTTCTGGAATATCTGTATAAGGATTTT
TTCTCCAAGCGTTAGGTGTGTTGCGATGGTTATTTGCAAGTAATAATATTTCTAAACCAT
CCATATCTTTGAATAACAGCGCATGATGATTTAAATAAGTCATTTGTGTTGTTGTGATAT
GCTGTTCATTTAAACGACGTTCAAAATAAGTCAATGCAGATTCATCGGGAACGAGTAGTG
ATACGCGATGTATACTGTTCGTACCTGGACGGTTTTTACCTAAATTTGGAATTTCGAAAA
AGCTAAGCAATGTGCCTGGTGTACCGATTTCATCTCCATAAAATAAATGGTACATCGTTG
GATTATCTTGATTTACAGATTTTTCAACTAGGCGTAGGCCTAATGTCTGTGTGTAAAAAT
TTTTATTGATTTGTGCACCTTTTGTATACATTGAAATATGATGATGTCCGATAATATTCA
TAAAAGAGACCTCCAAAAGCAATTTATATCATAATTGCTATAATCATTTCCTTTTAGAAC
AAAAATAAACTTAATAAGTATAAAAATATACTAATAGTAATATAAATGGATTCATGTGAA
GCTGCAAATTTATTACATTTAAAGAAAAAGACAGTGGAATGATAAAAAAGTACGAATCTC
GAAGAAATAGAGACGCGTACTTTTTTATATTATTTATTATTTTTGAAGTCTAAATAATAT
AGACTGAATTCCAAATCATTTTTTAAATGTGATTCTAATAAGGATACTGCTAAATCAATA
TCTCTGTTAAAAAGCGCAGTAACAATTTCTCGATGTTCTTCAATAAGTCCTGGTCTACGC
TTATTTATCACGGTTTGACTAAATAAATAATAGAAAGAAAAATAAAATCAGTTTGGAAAA
ACTATCAAAACTTACTGGTGTCAGTACATCTTCATTGAATGAGATTGAAAAGGGGAATAC
CATTCCCTCTATTAATACAGTTTGGAAAATCAGTAACGGGTTAAAACTGTCTTTTAGTAG
TTTGATGAGTGAAGCGGAGTCAGATTATGTGCAGGTTAATAAAGAGGATGTTGTACCGGT
AACTGAAGATGACGGGAAATATCGTGTGTACCCTTATTTTCCATTTGAAAAAAGTAAATC
TTTTGAGTTTTTCTATGTAGAATTAGATCCAGGTGCGACGTTAGACTCAGAACCACACTT
ATCCGGTTCGGAAGAATCAATTATTATTGTAGATGGACAATTAGAAATGCATTTAGAGAA
CGAAGTCATTGATTTAGGTAAAGGAGATGCCTTGAGGTTTAAGTCCGATATCACACATAG
TTACACCAATCATGGTGAAGACATGACACTCATTTCTATGGTGATTGATTACAAATAACA
AAGTAAGCATATAGTGCTAGATATAATGGTACGGTAGAAAATAATATATATGGGGAGCAG
AAACATGAAATCTAACGATAAAAGATTTTATGTTTCTGTTTTTTTATATAACAAATTTGT
CATCCTTTTTTCATGTGAAAAGCAGGAGGTGAGTGAGATCACAATGCTAAAATAAGGCAC
AGTGCAGTAAGCCTATTTATTAAATTAGAGAAAAAAGGAGTATGAATTTGAATAAAATAA
ACACAAGAATTGAAACATTAGATTTTTTGAGAGGATTCGCTTTGATAGGTATTATGCTCG
TAAATATTGTAGTCATTGCGAATATCGGTATACCTGAGTCGTCACAAGATATAACATATA
AGAAATTTTTAGATTTTTTATAGAAAGTAAGTTTTTTTCTATTTTTCATATTTATTTGGT
ATTGGTTTTTATATTTTTATGCAAAGAGCAGAAGAGAAACCTGGAAATAAATATTTTATA
TATCTGCGCCGTATTCTGATCCTAGCTATATTTGGATTGATTCATATGCAACTTCAACCA
GGAGAAGCATTAGTAGTATACTCAATTTTTGGATTATTGTTGATACCATTTTTTAACCTT
AATAAATTTATTAATCTAGTTATTGGCATCCTATTACTGATTATGGTCTTATATCTTGAT
GCTAAAATTTTGACACCATTACCTTATTTTATTTTAGGGTTAGCTAGTGCGCAATTTGGG
ATGATTTTTAAATTTAATAGATATAAAATATGGTCAGTCGTTGCTTTGATTTCAGGTATT
ATTTCAACGATTGGTTGGTACTTATTAGAGAAGGCGTATGTAGTACCGAACTTTAAGTTA
TTACGACAAAAATCGGAAGTAAGTATTAATCATTATGCTGAAAATGTAGATCACTATCAT
CACTTGATTACGATTTTCTCACCGTTTATGAGTATATTTTATGCATCGTGTCTTATTTTA
TTATTAAATATTTCTTGGGCTAGAAAAGTTTTATCTCCATTAAAGTATTATGGAAGCATG
GCATTAACAAACTATATTGGACAAACATTGTTAATTTATTTAGCGATTTCAATATTCAGT
GGGAAGCACTGGACGCACGTGGACACTCTATGGATATGTGTATGTGTTTATGTTTTTCAA
TTATTGATTAGCACCTATTGGTTAAAATATTTTAAGTTAGGTCCTTTAGAATACATTTGG
AAAATGGCAACCTATATGAAAAAGATTAAAATGATAAAGTGACAACCAATTAAGCGTCTG
GGACAAAAATAGATGTCTTAGACGCTTTTTGATTTAGGTAGTAGATAACTGAATTGAAAA
TGAAAAGTCTCACTGCTTTAAAGCACTCCTTTTTCTATTTATGAAAATGAGTAGTTCATA
TGCATAAGCCAGAGCTTATGTATTTTGCATAAAATTCTAGGAAACTTATGCATGAGCTTC
AGCTCAGGAAAACTTTTCCCTCCCAGTCATCCTTGCCTTGATTGCATAGATAGGGCTACG
ACATCTCAATTAAACAATTTGATTTCTGCCTCACTCCCTGTTAAGCATATATTTAATGAT
CAGTGAATGTTCTAATAAACAATGTTCTATTTTATATTGAAATAGAATCATATTTAAAAA
TGTTTTTAATACTTGGTATTTGCTAATGATTGGGAGATTTATATGGATATAATTAGCGTA
TTAATTCTATTTGCAATATTTTTAGGCGGTTTAGTAAGAACATACTTTGGATTTGGAGAA
GCGTTAGTTAGTATGCCGTTGCTAACACTTATTGGTTTAGATATACATACTTCAGTTTCG
GTTATCGGTTTAGCAGGCATTTTAGTAGCGAGTTTCAATATTTTTTTAGATTTTAAAAAT
ATTGAATATAGGTTATTAGCTGCACTATTAATAGGTAGTTTTTTAGGGGTTCCATTAGGT
ATATGGATTTTAAATTTTGTAAATACAAGTGTGGTTCAATGGTTACTTGGTTTATTTTTA
TTTTCATATGGAACTTATGCATTTTTGAGAAAGGTTTATTTCAAAAATAAAGCCAAAATG
ATATTAAAATCAAAGGCATGGGCTGGTCTAACAGGTATCATTTCTGGTGTGCTAGGCAGT
CTTTATAATTCACATGGTGTGCCAGTAGTGATATATAGTACTTTAACTGGCTTATCTGTA
AAAACATTAAGCAGCACCATACAAGTTCATTTTTTAATAACAGCCATTTTAGTTGTTATC
GGACAGGGTACAGGTGATATTTGGACAAGTGCTACATTACCCTTTATTTTTCTTAGCATG
TCCGTTTTTACTTATTTCAGTGTTAATTGGTAAATATTGCAAACGCCACACATTAGATTA
TCATTTTGATAAATGGCTATATTTATTTATCGCATTTTTAGGATTGTTACTTATTTTTGC
TCATTAAAAACCCTGCTTTCACATCATAGCGAAAGCAGGGTTTATTATATATTATTATAC
GTTTTTACCAGTATACGCATTGATTCTTTTATTTAATAAAACAAAGAATAATATAAAAGC
AAGCGTAATCATAATATGACCCAACCCAGCAATGCCAGCGATAGCAGGACTTACATTAAA
ATCTTTCATAGCCGCGATGCCATTTATAAATTGCATCGTAACCGTAATTAATACACCTAA
ATGGAAAATATAAAAGAAATAGTTAAATAATTGTCTGTTTGAGGTTAACTTTAATTGAAA
TTCGATAATCATAAATATTAAGAACATGATGGTGCCTAATACTAATAAATGCGTATGTGT
GATGTTCAATTGTGAGTATCCGCTAAAGTTTTCTGCTTTTGACATTTCGCGGTAAAATAG
CCCACTGAGTAAACCTAATAAAGTATAAAAAGCAGAACTGTACATTAATTTTTTCATAAA
TGTGTACCTCCAATTTGTTAATAATTACAATATAAAGTTAATTTATGAACACAATATGAA
CAATTTAGAAAAAAGACATAACAAAGGTCATATTTATCTAATATCATGTCATTTTGCTTA
TATACATTACAGAGTTCTTTGTATTAAGGACTGAGTACCTATTAAAGAAACAAAAGCGAG
ACGGGACAATCATTTCAAATGGTTTGTTCCGTCTCGCTCATGTTAATTAAAGTTGAATAT
TAAAAGTGCTATTATTTATTTTTGTTGCGCAAGGAGTAGGTGGTATATCGTGTCTAAAAT
AGGTGTATTTAAATGATGTTTTCTTGCTTTATAGAATAGATAGCCTTGAATACCATCAAT
TTCTAAGGATCTGCCATCAACTATATCATAGTACATGCTTGTGCCCATTTCAGCAGGGTA
GCCATCATAAATATTAAGTATTGTATTTACAATGTTTGGTTCAAAGTGTACGTGTTCAGC
TTTGGCGATGTTAATGCCTTCTAAGAGTAATTGTTCACAGAGTTTTTTTATCCCTGGTAC
TTCTAATACTGATGCAGTAGAACGAGTTAAGGCTGTAACACTATTAATTGCTAAGTTTAC
GAGTAACTTGTACCAAATAGCGTTATCGATATCAGTGGTAAGTTCAATATTAAGAGAAGA
ATTGGATATACATTGATGCAATGCTTGCGTATGTGCATTTTGGTCTAATATTAATTTGTG
ATCACGATAATGTGTGATGGTATTCCCTGTTTTTTGGCCACTAATATATACGACAGCTTG
ATATACATAAGGATGATCAAATTTGTGTAATTGGCCGTGTCCATTTTGTGCGAGGATAAT
TATCGTATTTTTATGTAATAAATGTTGATACGATGTTAAAACGGTATCCAGTTGGGGAAT
TTTGACAGTGATAAATAAGAAGTCTACGGTTTCATGGTATTCATTAAGTGCGCACACGTC
TAGTTGATACTTAGTGTCAAGAGCATTATTTGAATAATAGTGAAGCGTTTCATTGCGGCG
ACCAAGTAATTTTACATTTAATGAGGCGTCTCTTAAATCAAATGCAATGGTACTTCCTAC
TGCACCAGGACCTATAATTGCGACATTGTTCATATTATTTTATTTCCTTTTCTAAAAAGA
TTGGTTAATATATGGATAACAATGTAAATATATCAAAATGTGGAGTTGATTTTAAATGAA
AACTTTAAATCAGTTACAAGATTTAAAAGTGAATAAAGAAAAAATTTCAATGGTGACAGC
ATATGATTATCCAAGTGCGAAGCAAGTCGAAGCGGCTGATATAGACATCATTTTAGTTGG
TGATTCATTAGGAATGACGGTATTAGGTTATGATAGTACAGTTCAGGTTACTGTAGCAGA
TATGATCCATCATACAAAAGCAGTTAGAAGAGGTGCACCTAATACATATTTGATCGTGGA
TGTACCTTTCGGGGCAGTAGGTGTCAATGATCAATATGATTTAGAAATAGCGGTAAAACT
ATATAAAGAAACAGATGCCAATGCAATCAAAGCAGAAGGTGCACATTTAACTCAATATAT
AAAAAATTGTAGCAATATGGGTATTCCAGTTGTGTCACATTTGGGATTAACACCACAAAG
TGTTGGTATTATGGGATATAAAATGCAAGCTGGTAATAAAGAAGCTGCACGACAACTTAT
TGAAGATGCCTATGCTGTGCAACAAGCGGGCGCTGTGATGTTAGTTCTTGAAGCAGTCCC
AAGCGATTTAGCTGCAGAAATTTCAGATAAACTAGATATTCCTGTTATCGGTATTGGGGC
AGGAAAAGAAACAGACGGACAAGTATTGGTTTATCATGATTTATTAAATTATGCTGTAGA
ACATAGAGCGAAATTTGTTAAACAATTTGGTGATTTCTCAGTGGGCATTGATGCATTAAA
GCAATATAACAATGAGGTGAAAGCGGAACAATTTCCTGGTGAGGCCCATACCTATAAAAA
GCAAATTATGAATGAGGTTACAGAATGACACAGTTAATTACAACAATAGAAGAAATGAGA
AGTATTATAGCAAACCTTCATAATCAGCGTCGTTCAGTTGGGTTTATTCCTACCATGGGG
GCATTGCATGACGGGCATTTAAAGATGATGTCATTATCATTGAATGAAAATGATGTGACG
ATTATTAGTATATTTGTCAATCCATTACAGTTTGGTCCGAACGAAGATTTAGATTCTTAC
CCACGTGATATTGTAGGTGATACTGCAAAAGCTGAATCTGTAGGCGTGGATTATATCTTT
CATCCAACTGTTAAAGAAATGTATCCAGAATTACCGACAATTGAATTAAAAGCAGGCCGA
CTTGCATCCGTTTTGGAAGGTGCTGAACGTCCAGGACATTTTGATGGTGTGGTAACGGTT
GTTAATAAATTATTTAATATTGTACGTCCGCATAAAGCATATTTTGGTAAAAAAGATGCA
CAGCAGTTGGCAATAGTAGAAAAAATGGTAGAGGACTTCAATCATCCAATTGAAATCAAA
GGTGTAGATATTGTTAGAGAGGATGATGGATTAGCGAAAAGCTCGCGTAATATCTATCTT
ACTAAAAATGAACGTATAGAAGCGGTTCACCTGTATAAAAGTTTATGTCTAGCACAATCG
CTTTATAAAAATGGAGAGCGTAATAGCGAAAAAATTATCAAAGCGACACGGGACTACTTA
ACAGAACATACAAGTGGAACGATAGAAACAGTTGCAATATATAGTTATCCAGAACTTGTC
GAGCAAACACAAATCAAAGACAGCATTTTTATTTCACTCGCTGTCAAATTTAGTAAAGCG
CGCTTAATTGACAATATTATTATTGAAGGATAATAACGCTATTTAATCTTGAATAAATAT
AAATGTTATGATTTATAGTATTGCAATATAGATTTTACATTTATAGATGGTTGTTTTATC
ATTAATATGGAAGATTCTTATCAAGGAAAATAGTTTTATGATAATAATAGGTAGTATAGG
GTATAGATAAATTATACGTAAAATAGTTACTATATGAATATACATCGCTATTAATTATTA
TAAATGACTTATTGAAAAGTAAATACGAAAGGTGGAAAAATGATGAGTGAAAAGAATTCT
AAAGACGTTATTTTAATTGGTGCTGGTGTTTTAAGTACGACATTTGGGACATTATTAAAA
GAACTTGCACCAGATTGGAATATTAAACTTTTTGAAAGACTCGACAAACCTGCAATTGAA
AGTTCTAATGAACGCCATAATGCAGGTACTGGACATGCTGCACTATGTGAATTAAATTAC
ACGGTAGAGCAAAAAGATGGTTCAATTGATGTTGAAAAAGCGAAAGAAATTAATGAACAA
TTCGAGATTTCAAAACAATTTTGGTCTCATTTAGTGAAAAGTAAACAAATTCAAAATCCG
CAAGCCTTTATTAGACCATTACCTCATATTAGCTTTGTTCAAGGTGATAAAAACGTAAAC
TTTTTAAAAAGACGTTTTGAAGCATTATCTCCTTTATCAATGTTTAAAGGTATCGAATAT
ACAGAAGATCATGAAAAATTAAAAGTGTGGATGCCACTAATGATGGAAGGTCGCGATCCA
AATGAAACCGTAGCGGCTAGTAAAATTGATGAAGGTACGGATGTTAACTTCGGTGAATTG
ACTAGAAAAATGGCTAAAAATTTAAGTGAACATGACAATGCAGAACTTTTCTATCGTCAT
GAAGTACAAGATTTTAGTCGTCGTAAAGATGGTAAATGGGAAGTTAAAATTAAAGACCTT
AAAACGAAAAAAGTAGAACATCATATTACAGACTACTTATTTATTGGAGCTGGCGGTGCA
GCGATTCCATTATTACAAAAAACAGGTATACCAGAAAGTAAACATTTAGGCGGTTTCCCA
ATCACGGGAGAATTCTTAGTATGTAATAATCCTGAAGTTGTAGCTAAGCACGAAGTTAAA
GCTTATGGTAAAGAACCTGAAGGTACACCACCAATGACTGTACCTCACTTAGATAGACGT
TATATTCAAGATGAAAATTCATTACTATTTGGACCATTCGCAGCAATTGGACCAAAATTC
CTGAAAAATGGTTCAAACTTAGATTTATTCAAATCTATCAATCCAAGTAATGTTATAACG
ATGTTATCAGCTGCAGCGAAGAACTTCCCATTAATTAAATATTCAATCCAAGAAGTGTTA
GCTAAAAAAGAAGACCGTATGAAAGAATTACGTCGCTTTGTTCCAGATGCTAAAGATGAG
GATTGGGATATTATGCAAGCAGGTAAACGTGTTCAGGTTATAAAAGATACTAAGGAACAC
GGCAGAGGCTTTATCCAATTTGGTACAGAAGTAGTTAATTCAAAAGATCACTCTGTGATT
GCTTTATTAGGTGAATCTCCTGGTGCGTCTACATCAGTGTCAGTTGCTTTAGAAGTTATT
GAGAAAAACTTCCCAGAACAACTTAAACAATGGGAGCCTAAACTAAAAGAAATCATTCCA
TCTTATGGTCAATCATTAATTGAGGACTATGCTTTATTGAAACAAATACGTCAAGCAAGT
AATGCTGAATTAGAATTAAATCATAAATAGTCAAAAATATACCCCTTGGTGCGCTGTGGC
ATCAAGGGGATTTTTTGTGGTCTGAAGTAAAGATTTATAAATGAACACATGGTCTAATAG
TCAATATAGAAAAATCCCCCTATATAGTATTAAAGTATGTAGGGGGAGATTGTAGCTGAA
TTTAATTTTTATAATGCTTATGCAAATAAGTTTCAAATGTATCTGGTTTTTCTCCAGTAA
GTTTTTCAAAATCGTTGCTACTTTGATCAAGTAATCCCATTTCTCCGGCTTTATACATGG
AGGCAAGTAAAGGACCGAATCCTTTAGGTTCATCATACATTTTTCCAAATTTTTCAAGTG
TCACTGGGTCATAGGATATATTTGAATTTGCAACTTCTGATAAAATTTGCGCTAATGCTT
CCATAGAATAGGTATATCCAGATAGTAAATAACGTTTACCTAATAAGTTTTGATTTTTTA
CAATTTCAATAATACCTTATTAATGAAAATAAGGATAATAATGAGAACGATATCTCTGTG
GTAAATAAAGATAATAATCACGTTGAAAAAAATAGTGAAATATCAAAAATACAAATTAGT
GAAAATAATATTATTAGAAATAATGTAGAAGACAAAAAATTCGATGAAGCAGTTTTAAAG
GATGAAAAACAAGATAAACAACAAGATGAAAAACTTAAGCCAAATGAAAATAATAATCGA
AAATTTACAGAGATAAAAACGGAAGATGTTGGTCATTTTAATGGAACTATAAACGATAAA
AAAATGGAGAATGATGCGATTCAGGAAGATGCCATTCAAACAAGAACGAAAGAGAATCTA
AATAACCAATCTCAAACCAATAATCACATTAAAACCAAAGTAACTGTGAAACGAGCAACG
ACTGATTTTGAAAATATAAAAACAGTAAATAAAAGTGAAACTCCTAATAAAAATATAATT
GGAACATCAAGAGCTTATAAAAAATTAACTGATAAAGATATTATAAAATTAAGAAAGCTA
CTTGCTAAACATGATTTGTATCACCCTGTAGTAACAAAAAGTGTAAGAGAAATGATAGAA
GATAGTTCATTGGAAGCATTGGATTATTCTGACAACTATACATTTCAAACGTTAATTTTT
CAGCCAGAACCATTAACTACGAAGGAAGTGTTAGACAGTAAAACAATACCTTTCCAAATA
CATAGTTATTTAACAGGAGCAAATTCAGGAGATGTTTATAAGATTAATTTACAATTAGAT
CCCATTATTGCAAACCATGTTAAGAAAATAACTGTAAACCCATCCGGTCGTAGTTCATCA
GTGGAATTAGTAAGACTGGCAAATAAAGAGTGTAAGGCAACAAATATTTGGCAAGTTAAC
TTTATTAGAGCTAGTGATGGCCTTTTTGGTGGAGCGGAAATATTGAGTCAGTACACAGCT
GAAAACGGAAAAATAGAATTGGACGATACCGTACGGAACATATTAGAAAAAATGGAAGAC
CATAGTGATAAGTTAAATTACTTAATATATGTAAAAGATTCACAAGAAAACAAAAAGATT
AAAACTTCTGAAACTAGCGGTTATTTCCTAACGCCATCTGAAACTTTAATTAATAGTATT
GTCTCATCAAACTCTGATACTGCGAATAGTGCATTTAAAGCAAGTAGTGGTGCTATCCAA
TTTGATTCCGATATTGGTGAAATTGGTGGTATTACGGTAGACCAACAAATATTAAAAAAT
GGAACTTTTAATTATGGTGGCCCTCTAATAGATTCAGGATTAAATAAACAATGGAGATAT
CACTACCAAATTGATCCGAAACTTGTTCCATATATTGGTTCAATTGAATTACATAGTTAT
GACTTTTATGGAGTAAGTGGTTTCGATAAAACCTATTACCCTAAAAATAAAGTCGCTGAT
TTGGCAATAGATAAAGATGGTAGAGGGTCAATTACAAGTAGTAATTTAAATGATTTAATT
GTATTTAATAATGCATTACCGGAAACAGTGGGCATTAGATTGGTTATCAAATATAATCAA
AGTCCAAATAATATATTAACAAGAAATGCTGAATATGACGAAAATGGTAATTTAATTAGC
AATACTACAAAAGTAAAAGAAGACTTTGCATTCTATGGGTATCTGACAGATAAGAATGGT
GGGATGATTAAAAATACATTCGGATCATCTATTTATTATATTCAAGATTTAGATAAAGAC
GGTTTGACAGATAACTTTGAATTTCATAAATCACACACGGATCCCTTTAATCAAGATACG
GATGGTGACGGTAAAAATGATGGTGACGAAGTATTACGTTATGGGACTTCTCCATTAGTA
GGAAAACCTATAGCCGATGATATAACTACAGAAGATACTACAGTAATTGGTAAAGTAAAT
TTAGATTTTTAAGCGCCTCAACAAAAAGTGAAAATACTAGATGAAAACGGCACATTAATA
AGTATAGATACTTTAAATGAGGATGGTACATTCAGTATGCAAGTTCCGAAATTAAAACCA
GGGACCTATACAATAGCTATCGAATCTCCAAATTATACTAATGATGAAGTTAACACTTTC
AAAGTTATAGATATAAAAGAAATACTTAAACCTAGCATAAATCCTGTGAATGATCAAAGT
AAGGAAATTGAAATTAATGGTGTTGAGGGCTCAACAATCATTATTAAAGATGAAAATAAT
GTTATTGTTGGTCAGACGATATTAAATAATGGACAAACTACAAGTATTATTAATTTAAAA
ACCATTAAAAGCAGGAACTATTTTAACAGCAATAGCAGAAAAAAATGGCATTAATAGTAA
TGTTTCGAATTCTGTCATAGTTGAAGATGTGACGTCGCGATTAGCGCCAACAATGAAAGA
TTTCACAAGTAATGATACCCAAATTACAGGAGAATCTGAACCAAATTCAACAGTTGAAAT
TACGTTCCCGGACGGCCAAAAAGTGACAACGACTGCAGATGACCAAGGCCACTATATCGT
CGATATTCCAGCAGGTTCACTAAACAATGCCAACAATGAAAGATTTCACAAGTAACGACA
CTCAAATAACTGGAGAGTCTGAACCAAATTCAACAGTAGAAGTGACGTTCCTAGATGGTC
AAAAAGTAACAGTAATTGCTGATGAACAAGGCGACTATATCGTCGATATTCCGTCAGGTT
CACTAAACAACGGAGGAGAAGTTAGCGCCAAGGCAACAGATAAAACAGGCAACGAATCAC
CAAAAACAACGAAAGATGTCGCTGATGAAACGGTGCCAGAAGCACCAAAAGTTGATAATG
TCACAAGTAACGATATTCAAATTATAGGTAAAACAGAGCCTCATGCAAGCGTGACAATTC
AATTCCCTAATAAACAAATTATTACTGGAAAAGCAGATGAACAAGGTGATTTTTCTATAG
GCATACTAAGTGAAATTAAGTTATTAGGTAATGAAATTCTTATTATCAATATTACAGATA
AAGCAGGTAATATATCTAATAAAACAAGTTGAAGATGATAGTATTCGTCAGCTTTCAGCG
AGTATGTTAAGCGCAAGTATTTATAGAGCTTCTGAAAAGTGGTGTCATGGATTTAGTGAT
GTTCCAGCTGAGACATATATTCAAAGTGTCACACCTTATATTATTTCTGGATTGGTATCT
CGTAAATAAAATGAAATGAGGTGTTTGTTATGGGGATTATTATTATCATATTGGAAATTA
TTTTAGGTATCTTTTTTATAATGACAGGCTTGAAAATATTATCTGGTGCTATGAAACAGG
AATTTGCAAAATTAGGTTATCCACCAATTTTTAATAAAATTACAGGGCTGTTTGAACTTA
TAGGTGGTATAGCAATGCTTGTTGGTATTTTTTATATACCATTGGCTATATTTGCGAGTA
TTTTATTAGCTTTAACTATGTTGGCAGGTGCAGGTTCACTTGTATTCCTTGGGAAAGACC
CTATTAAAAAAGCAATACCAGCCATCGTATTATTTGTTTTGAATTTGATTATATTGATTT
ATCTATTGATAGTTTAAAAGCTTTGGCACCAGGGACATAAGACATTGTCTTAGGCATCTT
TGTTGAATAGTCAGTTGATGATTTATAGGAAAATTAAAATATCAATTTTATGGTATTAGT
GTTAGTTATTTAAGTATTCATATCAATCTAATTGGAAAATAGCCTGAGACATCTATTTAT
GTCTCAGGCTATTTTGAACTATCTATTCATCATTGCCAAACTATATCTACGAAAATTTTA
TACAATCCCTTGTATTCTTAATACGATTTCCGCAACTAAGGCAGAACCAATATATGTACT
TATTAAAATGACAATACCCACAACAACTGTTTTCCACCCTAACTTTGCGAAATCTGCCCA
AGAGTTACCAATTGAAACACCTGCATAAGCAACGACAGGTGTTGCGAGTGATAATAAGTC
TACTTTTTCAGTCCATTCAACTATATGTGCTGCACCTGGCACACCTGGAATAGTTAATAA
CAAGCCAGTAATGCCTATGTAGGCAATACTAGGGATATTAAAAGGCACGATGTCATGGAG
AATTAATCCTAGTAATGCGATGGCCATGAGTGAAAGAATTCCTGGTAAAGCGTTTAATGG
CATAATGCTATAGCCTATCCAGTTACTTAATAAAGAAATAATACCGACAACACATAAAGT
AAGTATCCAATTCATCACTTTTGATGACATCCTAATCACTCCTGTTCCTTAGTAAATTTA
TTTTTGATGTTCATGATTAAACTATAATATTTTCTAGTTAAAGGTAGTGCAATCAACATG
CCGACATATAAACCAGTCACGGACGTGAGTAAATTACTTACACCAGAAAAAGCTGTGATT
GTGCTTGTCTGATCTGGATACATTTCTAACAGAGGACCAAGTGCGGCAGCAGTCATTACA
CCACTTCCCACACCTGTTGCCATAGCATAAGCAATGGGACTTAAAGGTAGAATTGAAATG
ATGATGCCAGAAAATATACTGAAAAAGATAGCGCCGAAAATAGTACCAAATATGTACATG
GACATAACGCCTCGCCATTCAGGAGAGGCAATGCCGAATTTTTCAGTGATTAAAGCTAAA
TTAGATTCTCTCCCTATAGAGTGGGTCATACCGATAGATTCACGACGAAGTCCAAGTAAA
ATCGCTAAAGGTAAAGAAAATACAATGGTTCCTAAATTACCAATTTCTTGAAGTATCAAA
GCTGGACCAGCAGCAATAATTTTGGGTAAAGCAGGTCCGGCTTCTACACCAAATTTTGCT
ATAAGTAAAGCTACAGAAATGAACACCATAGGTTCAGAATTTTTAGCTTGTTTGTGTTTA
ATCAATGGCGTGAAATAAACAGCTAAACCTAATAGTACAGCATACACTACGGGTAATAAG
AGGATTGATGTCATGCCCAAAGGTATTTTATGTGCACCGATGACTTCGGAAATAATGACT
ATGACCAAAACGATGCTATGTAATCTCCAATCTTTCCATAAGTTGTTTTGTTGTTCCAAA
TCAATCACCCCTAAAATAATCTGAATATAAAGAAAATTCTAAATATTAATAGCATCTATT
GTATACTTACAATTCGAAAATTAAAAGGGGGTAGAAGTGATTCATATATTTTTGGAATTT
AATATATGTAAAGTGAAAGCTTAGGCGTATAATGGAATCATTATAGTTAGAAAGTGGTGG
TGAAAGTGCAACACGCATACCGACAACTCATATTAGGGATGGTTTGTTTATTTATAGTGA
TGGCAATTGGACGTTTTGCATATACACCTATAATGCCATTTATGCAACAAACAGGTCATA
TGGATAATCAAAGTGCTGGTTTATTGGCAACAATCAACTATTTAGGTTATTTAATAGGTG
CTATCATACCTATGTGGTTAGTTATAGTGAACAAAGTTACAGATTTGAAAATTTATTTAT
TTATAAATATCATTTCAACCTTAATGATGGGGTTATTGGATGATTTTACAGTTTGGACCA
TATTACGCCTCATTTCTGGGATAACAAGTGGTACTGTTTTTGTCTTAGCATCAAATGTAG
CCCTTGAGGCGTTAAGAGTAGCTAAGAAAGATGGTATTTCAGGTTTATTGTACAGTGGTG
TAGGTTTAGGAATTTTTACAAGTAGTATATTTATTTTCATCTATACTAGTGCTGACACGT
GGAAGATGACTTGGATTGTACTTAGTCTTTTTTCATTAATTATGGGAAGTTTTGTATTAT
TTGGAATGCGTGAAAATCCAATCACTGAAAATGAAGATTCCAATTCATCAAATAACACAA
ATAATGTAGCGGTTAAGTTGAAGAAAAAATTTATTTGGGGATTTTCAATAGCATATTTTT
GTGAAGGTGCAGGATATATTATAACGGGTACTTTCTTTGTAGCCATCGTTAAATCTATAC
CCGAATTAGCCGATTATGCAGCTTTAAGTTGGATGTTTGTAGGTTTAGGTGCAATTCCGT
CAACGATTTTGTGGTCGATGATGGCTAACAAGCTAGGGCATGCGAAAGCAATATATTTGG
CGTTTATCCTACAAATTATTGCTGTGGTATTGCCAGTATTTTCAGGAAGTATGATGAGTT
TGGTGATTAGTTCGCTATTTTTTGGAGCAACATTCCTTGGCTTGACGACATTATTCATGT
CTAAAGCACAAACGCTGATGTTTGAAAGTGCTAGTAAAATTAATTTAGTCGCTTCATTAA
CTGTCATATATAGTTTAGGACAAATGATTGCACCTGCTTTTTCAGGTGTATTAATTGGCG
AGTCAGGTAATTATAATGCAGCATTAATATTTGCAGCAGTTATACTGTGTATCGGCTTAT
TAAGTAGTTTTTATAGCTATAGAGTAACAGATTAACTTTTGTGCAAAGTGTTTTTGTATA
GCATGTCATAATATCAAAGCAAGAATGATTTATATCTATAAAAGGCTTCTGAAGATATAT
GTGTGTAGTCTTTTTATTGGTTATCATCTTTTTGTGTAAGTTGACATTTTGTGGTAATAT
CGTCATGGATAAAAATTCGAGATAATAATAGATAAGAAGGTTTAATTATATATGAAAGAA
AATTTTTGGCGTGAATTACCGCGTCCATTTTTTGTATTAGCGCCGATGGAAGACGTTACT
GATGTGGTCTTCCGTCATGTGGTTAGTGAAGCGGGCAGACCAGATGTATTTTTTACTGAG
TTTACGAATACAGAAAGTTATTGCCATCCTGAAGGTGTCCATAGCGTGCGTGGGCGTTTA
ACATTTACCGAAGATGAACAGCCTATTGTTGCTCACATTTGGGGAGATAAACCAGATCAT
TTTAGAGAAATGAGTATCGGTATGGCAGAGATGGGATTTAAAGGTATCGATTTGAATATG
GGTTGCCCTGTGCCAAATGTTGCGACAAAAGGAAAAGGTTCGGGTTTAATTCAACGTCCT
GAAATAGCTGCAGAAATTATTCAAGCAGCTAAAGCAGGCGGTATACCAGTAAGTGTGAAA
ACGCGTCTTGGTTATTCTGAAATTGATGAATGGCGAGACTGGTTGAGACATGTATTTGAA
CAGGATATTGCAAATTTGTCGATTCATCTACGTACACGTAGAGAAATGAGTAAGGTAGAT
GCGCACTGGGAATTGATTGGTGAAATTAAAAAGCTTCGTGATGAAATTGCACCAGACACG
TTGTTAACAATTAACGGAGATATTCCAGATAGAAAGACAGGACTTGAACTTGCAGAAAAA
TATGGCATTGATGGCGTAATGATTGGCCGTGGGATTTTTCATAATCCATATGCCTTTGAA
AAAGAGCCAAGAGAACATACGAGTGAAGAGTTACTTGGACTATTGAGATTACATCTTGAT
TTGTTCGATCAATATACTGAAAATGAACCACGTCAGTTTAAGCCATTACGTAGGTTCTTT
AAAATATATGTGCGAGGCATCCGAGGTGCAAGTGAATTAAGACATCAATTGATGAGTACG
AATACGACAGATGATGCTCGGAAATTACTTGATGAATTTGAAGCACAAACGGAACAAGTC
AAATAAAATATCAAAAATAAAAGCTAGCTCTGAAATCATAAGGATTCTGAGTTAGCTTTT
TATTATAGTAATGAGGGTCTGAGGCATAGATAGTTGTCTCGGACTCTGTTTGCAATTAGG
TAGTAGGTGACAGAATTGAAAATATAAAGTCTCACTTATTTAAAGAGACTATTTTCTATT
TTTAGAGAAACGCGTCGTTCTTATATATGACCTTTAGATTAGGGTAACCCTTTATCCCAG
CCAACATTGCAGGGATGTAACTAACAAATCTCTACTAGAAAATTTGATTTCTGTTCTATT
CTCTTATTTTTGTTTTATAGTAAGCGCGATGATAAAGGCAATGATCATAAATGCTGTAAT
CATCAATACAACACCAGGCCATTGAATAGCGCCATAAAAAATCCCTGCTAAAGTACCACC
GACAGATGACCCCATGTAATAGAAAAGTAAATATAAACTAGATGCCTGTGCTTTATGATC
TTCGGCACGACTTGTAACAACTGCACTTGCAATTGCATGACCACTGAAAAACGCATAAAC
ACTAAATGCTAAACCTAGTATTTTAAAGGGTAATGGCGGTAGAAGTGTGATCCAAATACC
GAAAATGAGCAGCAATATACTAAATTTCAAAGCATTTAAAGTCCCAAGTTGTGCTCTTAA
TTTTGCATTAAGTATAGATGAAATCATACCGATTAAAAATAATAAATAAACAAAGCTAAT
CACACTATCATGTAAATGATAGGGTTCATCCGCTAATACAAAACCGATATAGTTAAAGGC
TGCAATGTTACAACCTAAAAGCAAAAAACCTATCATAAATGGTTTTAATAATCTAATATT
CTTCAAATGTTTACTGTAACTCACTAATAATGCTTTGACAGAAAAGCGTTGTTTTTCGAA
ATGGTTAGATGCAGGTAATAGAAATGTAAAAAGAATTGCAGCAATCACACTAATGATACC
TATTGAAATTAGACCTGTTTGATAACCATAAATACTAGAAATAAAACCAGTGAATATCCT
CCCAAAAGCACCACCAAAAGCATTACCGCTAATATAAATTCCCATAGCTTCAGGTAAATT
ATGTGAAGAAATTTCTTCGCCAATATAAGCCATTGCTATGGAAGGGAGCCCTGCTAAACA
GATACCTTGTATCAAGCGCACGATTAGAAAAGTATTAAAATCTAAAATAAAAGGTTGCAC
CAATGCTAAAAGTGACACAGATATAACAGAAAATATCATAATCGGTTTGCGACCTAAAAC
TTCTGATAGTGCACCGAAGAACAGCATTGCAATCGCTAAGGTGATTGTTGCTGCAGACAG
CGCTAAACTAGCAACGGTTTCGCTTACATTAAAAGCATTTGTAAAATGTGGAATAAGTGG
CTGCACACTATAAAGAATTGAAAATATAGTGAATCCTGAAATGAACAGGGCAACAATGAT
TTTTATATAAGCCTGTGATCCTTTTTTGACATAGTTGTTTTTTAAATCGTCCAATGTTAA
AACCCCGCTTATGATCTGATGTATTTATGTTAGCATGTAATTAATAATATAAAAAATGCA
TTATTTTCATTTAATGAATGCACAATATGCATAAGGGGTTGTTGAGATGGAGTGGCATCA
CTTTGAATACTTTAAGCAATTAGCACAAACTGAAAATATGTCAGAGTGTGCAAAAATGTT
AAACGTAAGTCAATCAACGTTGAGTAGGGCGATAAAGAACTTAGAAGCGGAACTAGGCAT
CCCACTTTTTAACAGGGTTGGAAGAACGATTAAACTGAATAAGTACGGTATCGCATTTTT
AAAAACGACGAATAATATCATCAATGAAATGGATATCTATAAAAGTAATGTGCTTGATGC
TACTAATGTATATAATGGGAAATTAGTCATAGGTTTTTTACATTCAGTGGGCGTGACCTA
TATATCAGAATTTTTAAAGTCATTTAATTTAGCATATCCAAATATCCAATTGAAATTGAT
ACAACATGATGCGAAACGCTTAATTACAATGTTAGATGACGGGGAAGTGGATATGATTAT
TACTACTATTTCTGAAACAAGTCAGAATACGCATTTTGAACCGCTCATTGTAGAAAAATT
ATATGTGACATTACATGAACAGCATAGGTTAAGCCATTGTAGTGAAATTGCTATTGAAGC
ATTGGTGAATGAAAAATTCATATTATTAAAGCCTAATTTATTATTACGACAACAAGTAGA
TGAAATATTAAAAGCATATCAATTTACACCGGAAATTAGTTTTGAAGGTGACGAAGTCAT
TACAATAGCGACATTTATCAGTTCTGGACTGGGCGTATCTATATTGCCACATTTGAGGGA
TGTGCGCTTACCTAATTTGAAACAAATTCCAATAAAAAATCATGATGCGAAAAGAACGAT
AGGATTGTGTTATAAAAATAAAAGTAACAAGGTTCCAATAATAAATAAAACTAAAAAAAG
TTTGATTGAATATTTTTCAAAGATACAAAAATAGAGGCATAATCATTTAAATAATTAACT
ATATTTGAGTTAACTTCCATTTTTCTTTCTTACTTGCTGTGGTGTTATAATACGCGTGAT
AAAAATAAGCATTCATTTATACATCGCTTCCCTCATTATTACGAATAGTGAGGCGTATTT
GTTGGTGTGGCTTCACAATCAAGATGAAAAGGAATGAGATACATACTTTTTCGTTTAGTA
TTAAAAATTCCAAAAATAATTACACAAAATAACCGTACAAAATTTTGTACGGTTATTTTG
TTATTTTAAGTCATTTTTTTTCATGTGTATAATTAATTTTAAAATGGAGTAAAACACATT
AAATAAATAATAAGAATAAAATTGGGGGATTGGGATAATATGAAAAGATTATTATTTTTT
GTAATAATGGTTATGTTTGTATTAGCTGGTTGTGGTACTGAAAATGATGAAGCAAAAAGC
GCGGATAAAGATTCAGATAAATCAAAAGCAACTAGCAAAATGAAAAAGTTTAAAATTGGA
CAGGCTGTTGATGCAGATGGTGTGCAAGTGAAATTAACTAAAATTGAATATGTTAATGAT
TATGACGAATATAGTGCACCAGAAAACGGAAAAGTTATTAAAGTGTATTTGAAATTTAAA
AATAATAATGAAGATCAGGTGCTTATGGATTCATCTGACTTTAGCATGAAGGTAAATAAT
GAAAATTATCAAGAATGGTTTGGTAATGACGATACGAATGCAGGCTTTTCTCATCAATTA
AATAAAGGGAACACTGGTTCTGGATACATAACTTATGATGTGCCGGATAGTGATAATTAT
ACTTTAGAGATGGATGCTACGCCAAAATTCAATAATGTAAAAGCTAAATGGGAAATTAAA
AAAACAGATATCAAGGAAGCATCTGTAGCTAATAGTAATGAGTCGAATGATGAAGCGGAA
ACAGACACTAATGTTGAATCAGAAGACAGCGAAGAACCAAAAATAACAGATGAAGACTCA
GAAGATACTGAAAGTGAAGAAACAGGATATTCAGCAGAAATGTATAACGCACTAGTGGAT
GAATATAACGCATTAACTGATGGTGAAAAAATGAATCATGTAGACGATGATGTGTTAGAA
ATCGAATATGATCAATTAGAAGCACGTGTTGACGCATTATATGATAAGAAAATGGATGAA
GAAGATAAAGCTTTAGAAGAAGAAATGGAACAAGATGAAAAAGAGTATGAAGAGGAAATG
GAAGCTATAGATAAAGAATACGAAGAAGAAATGAAGAAAATCGAAGAAGAAGATACAACG
GATGAAGATACATCAGAAGATGACGCAGCATAAACTAAAAATGAAAGAGGTAAATAAATA
TGAATCAAAATCAAACGGTTAGACAAACAAACAGGGTAGCAGAAATGATTTTAGGAATTT
TAGGAAGTATATTTGGTATTTTAGGTGGATTATTTGCTATTATGCTTGATGGTATTGGCG
CAGAATTTGGAGCTACTGAAAGTGGTAGTATTACAGGATTAGGCATAGCAGTTATTTTAA
CATGTATTATAACTCTAGTGCTTAGTTGTATAATAAATAAAAAAAGAGTACTTATAGGAG
TGTTGCTATTAGTTGGTGGCATTTTAAATATCGTGTTTATTAGCTTTTTTGGCATATTGT
CAGGAATTTTAATTTTAGTTGCTGGTATCTTAGCTTTAATTAGAAAATAAGTTAGTATTT
AACGAAAATAGTGACAATACTTTAAATAGTTTTTAGTAATGATAAAAGTAAAACACGCTC
AATGATGTGCACCTGAAAATTGGTATGAAAACCTAATTTTAGGAATTTAGTACATATTTG
AGGGTGTTTTTAATTTTTAAATAAGGCATATTATAAATAATAGTTTCATGAATCTTACAT
AAATTATTTGAAATATGGCTATGTTCCTATCATAATTATGGAAAACGATAACGGAAGAGG
ATGGTTCGATGTTTACAATCTATGGTCACAGAGGTTTACCGAGTAAAGCGCCAGAAAATA
CACTGGCTTCATATAAAAAGGCTGCTGACATACCTGGTTTAAAATGGATTGAATTAGATG
TTGCAATTACGAAAGATGAACAGCTAGTTATCATACACGATGATTTTCTTGATCGAACAA
CGGATATGACAGGTGAAGTAACTCAATTAGATTATATGGACATAAAAAATGCTTCGACTG
GCAGTTGGTTTGGCAAAGCATTTGAAGCTGAAAGATTGCCGACTTTTAAAGATGTCATCA
AGATGGCGAATGAAACGCAAATAAATCTAAATATTGAATTAAAGGGCGTAAGTGGTTCGA
ATGGTACGGCCTTATCTGAAAGCATGGTTACACAAGTCGCTGAACAATTAAAAGAACTAG
ATTCGAATATAGAAGTATTGATTTCAAGTTTTAATGTCTATTTAGTTAAATTAGCCGAAG
CGTTATTGCCAGAATATCCAAGAGCATTAATTTTTAAATCTGCAGCGTTCCAAGGAGATT
GGAGAACTTTATTAGATTTTTGTGGATCAAATATTGTGAATATTGAAGATGCCAAACTTT
CTCAAGCGCGTGTGAAAATGATAAAAAATGCAGGTTATACATTAAATGTGTGGACAGTTA
ACAAATCACTACGTGCGAATCAATTAGCTAATTGGGGCGTAGATGGTATTTTTACGGATC
ATGCTGACGATATGATTCATTTAGAGAGACCATAATGATTGAAAAATGAATGGGTACTGA
TGACGATTTAGCAATAAGAAATCACTTTTAAGTGTGTAAGCATTTTAGAAAAATAAGTAA
TCATTTATTATTAATTAGACATCTCGACAGTTAATATATGAAAATTAGATAATCCGTGGC
ATTAGAACTGTTATAATAAAGAAAATAGTGAGTAATATATGTATGGATAATGCTCAAATG
GATTTCAGCTAGTAAAATTGTATTAAAATAAGAAACAGAGGATTGTGTGTAATGGAAAGT
AATAGTAATAACAATGATTATGAGAATTTGTTGTTTTATTTTGCCTATAAAACATTTATT
AACACTGCAGATGAAATAATCGAAAAATATGGGTTGAATAGACAACATCATCGTTTTTTA
TTTTTTATTGAGAAAGTACCTGGTATTACAATTAAAGATTTATTGAAAAGTTTAGAAATA
TCTAAACAAGGTAGTCATGCCACATTAAAAAAATTAAAAGATGAAGCTTACATCATTGAA
AAGCAAACAGCTACGGATAAGCGTGTCAAAGCGTTATATTCTACTGATAAAGGTACGAAA
TTAGTTAGAGAGTTAAATAAAAAACAAAATGATATGTTTCAAGATATACAGAAAAAAGTA
GGTAATGATTGGTATGCAATTATGGAAGAATTGGCTTCATACCGTACTGGTTTTCAGGAA
GTGAAATATCTAAAAGATGATTTTAACAAATAAATATGAGTGTCTAACTAACGATATAGC
GTAACGAGCTGTATCGTTTTCTTTTTTAAAACAATAAGTCGCTATCAATATATAAGTCAA
CATTATTGACCTTTTATAATAAATGAGTTAAATTTGTAGTGTAATTGAGATGGTTTGAAA
GGGGAAATGAAAATGAAAAAAAGAGTTGGACAATATTTAATGGACTGTATCAGTGATGTT
GGTGTAGATAAAGTGTTTGGTGTTCCAGGAGACTTTAATTTAACATTTTTAGATGACATT
ATTAGCCGAGACGACATGGAATGGATTGGTAATACGAATGAGTTGAATGCGAGTTATGCA
GCAGATGGTTATGCTCGCATGAAAGGTATAGCCGCAATGGTTACGACATTTGGTGTTGGA
GAATTAAGTGCCGTTAATGGTATAGCTGGTTCATACGCTGAGCGTGTGCCTGTGATTCAA
ATAACTGGTGCACCTACAAGAGCAGTTGAAAGCGCTGGGAAATATGTACATCACTCTCTA
GGAGAAGGGAATTTTGATGACTATAGAAATATGTATGCATCCATTACTACAGCGCAAGCG
TATATTACACCAGAAAATGCACAAAGTGAAATTCCAAGAGTAATCAATGCAGCACTTTAT
GAAAAAAGACCTGTGCATATTCATTTACCCATTGATGTGGCAAATAGTGAAATTGATGTA
GCAACGCCATTTGAAATTGAACAACGACCACAGACTGATGTAACGAAGTACATGACAATG
GTTAAAGATAAATTACAAAGTGCAGACAAACCAGTTATTATTACCGGACATGAAATTAAT
AGTTTTAAATTACATGAGAAGCTTGAACAGTTTGTAAAGCAATCTCAAATTCCGGTTGTA
CAACTTTCATTAGGTAAAGGCGCATTTAATGAAACATCTCCTTACTACATGGGGATTTAT
GATGCATCGTTAGCCGAAGAAGATATTAGAAATTACGTTGATCAAAGTGATGCTATCTTA
AATATAGGTGCAAAATTAACTGACTCTGCTACAGCTGGCTATTCATATCAATTTGATATT
GACGATGTAGTTATGATTAATCATCATCATTTTAAAATGAATGAAACGAAAGATACAGAA
GTATCATTGGTAGATTTATTGGACGGCTTGAATGCCATTAACTATGTGAATAATGCGGAA
TTCCCAAAATTTAAACAACCGAAAGCACATGATTACGATTTGACTGATGAGCCGTTAACA
CAAGAAACGTATTTCAAAATGATGCAAGATTTTATTAGAGAAGAAGATGTTATATTAGCT
GAACAAGGTACATCATTCTTTGGTGCGTATGATTTAGCATTGAAACATAACAATAAATTT
ATTGGACAACCACTTTGGGGTTCTATTGGTTACACATTACCAGCTACTTTAGGCACACAA
ATGGCAGATACAAGTCGTAGAAACTTATTGTTGATTGGAGATGGCTCACTACAGCTTACG
GTTCAGGAAATATCAACAATGATTAGAGAGAAGATTAAACCTATTATTTTTGTGATTAAT
AATGATGGTTACACAGTAGAACGTAAAATCCATGGTGAAAATGCTATGTATAACGATATT
AAGATGTGGGATTATAAATTATTACCTACCGTATTTGGTGGAAAAGATGAAGTTCAAGTA
CATGATGTGAATACGAGTGAAGCATTTCAAAAAGTACTACTTCAAATAGAAGCGCAACCA
GACACAATGCACTTCATTGAAGTTAAGATGGGTGTTCATGACGCGCCACATAAATTAAAT
GCAATTGGCCAAGCTTTCGCAAAACAAAATGGTTAATATCGTTGCAATGATGCAAGATTA
CAGTCATTAAAATATATTAGATAATTAGCAGTATAATTAATAAAGATAAGAGCGACACAA
ATCCGAAGGTAAAATTTGGGTTTGTGTCGTTCTTTATTTTACGTTATATATAAATAAATT
TTAAAGAATAACGATATATCGTTGACATATTTCGATATATCGAAATAAAGAAAGGTGATT
TATATGTTTAGCAGACATTTTCATAATACAAAGAGAAAACGTGAAGGATTTGAATTCGGT
TTTAGTAGAGGTCAAGAAAGATTTGGAGGTCCTCAAGGTAGAGAAAGATTTTTTAAAAAT
TGCCCAAATCATTAAACAGAAAAATAATGATTTAGCCGCCCAAAAGTTAGAACATAGTAT
CCAAGTTATTGAAGTATTAGAACAAGCATTGGATAGTGCAAACATCAAAGTAGGACCATC
GCAAAAGTAGAACGCATGAAGCGTGTAAAGATGATTTTCTTCAAATGATGAGCAGTCATT
ACTGCTATAAAAAAGAGTGAGAACCTTCATCTAGTTAGTTGATTAGATGAAGATTCTCAC
TTTTTCATTTTAATCTATTTGAATGTGTTTTCTGACTTCATTTTGAATGTCATTATATAC
ATTAGTGAAAGACTGTCCAGAGTGAAGTGCTGCATTTTTAACATCTTCAAATTCAGGTTT
TGCTTTTATAATTTTATTATCTTTCATTGCTAGTTTGACCAAAATGGCGCCATATGTTGT
ATGGATGGTTTGGAATTGACGATGCAAAATTTTGCGATTAACAGCGTAACTGCGCACACC
GAGAGATGTAGTGTGTTTAAGAATAAAATCTTCGAATTCCTTTGCTTGTGTGACGCTACT
TATTACTGTTAATTGAGTCGCAGGCCGACTTTTCTTCATCGTAATAGGTGTGTAAAATGC
GTCTAATGCGCCTTCATTTATCACTTGCTCTATAAAGTAACCAAGTGTTTCTGGCGTCAT
ATCATCAATTTGACATTCTAATACTTGTACTTGATTTGGGGTCGTTTCTGTCGCTGTATA
TTGTATAGCACGTATAACATTTGGAAACTCAAAGTCTTTTGTACCACAACCGTAACCAAT
ATTTGACATTGATACAGCAGACAAAGGACCGATATGTGTTGCTAAAGCCTTAATAAATGC
CGCACCAGTGGGTGTTGTCAGTTCACTTTGAACATCAAATGTTGCAAGTGGGATATCCTT
AAGTATTTCAGCGGTTGCTGGCGCTGGAATGGGATATATACCATGTGCAATTTTAATCTT
GCCATTTCCAGTAGGTACGGGTGACGATTTTATTTCATCAATACCCAAATCTTCTAATGC
AAGACAACTACCTATAATATCTATAATGGAATCCATCGCACCAACTTCATGAAAATGGAC
ATCTTCTATTTTCATGCCATGAATTTTTGCTTCAGCTTGTGCAATAACATCAAATATCAG
CATGCTACGTTCTTTGACTCTGTTGGGTAAAGTGCTCTCGTTAATCATGTTGAAAATGTC
TGACGCTTTTCTATGATGATGTGCTTCTTCAAAGTCAATTGTTAGACCCATCGCTTGTAT
GCCTTGTTTATTTTTTTTAGCAAAGTTTAAACTAAATTGATCTAAAGGTAGTGATAATAA
GTGTTGATGCACATAATCTACATCTGCACCTAAATCTACCAAAGAGGATAATAACATGTC
ACCCGCGATACCCGCATGACAATCTAAATAAAGACCATTTGTCATAATTTACCACTCCAA
TTTTAATGACTCTCAATCATATTAATAATCATAGCAGCATTGTAACCACCACCAAAACCA
TTATCAATATTAAGCACACTTGTACCTGGTGCACATGAATTAACCATAGATAATAAAGTT
GTTACACCTTGTAGATTGGCTCCATAACCGATACTCGTGGGTACAGCGTAAACCGGATGA
TCAACTAATCCAGCAACAACGCTTGAAAGGGCGCCTTCCATTCCAGCAACAACTACTGAA
ACTTTACTTTGTCGAATAGATTCAATATGTGCAAATAATCGATGAATACCTGAAACACCT
ACATCATAAAAACGTTGAACTTGAATCCCCATGACTTCAGCGGTGATAGCAGCTTCTTCG
GCAACTGGTAAATCTGAAGTACCTGCACAAATGATGGAGGCATAATGATTTGTCTTAGCT
ATATGTTTGATTGGTGTTGAGACAATGCGTGCCGTTTCATGGTATTCAAGCTGATCATAT
TTGGCAGTAATATGGTCAGCTTTTTCTTGGTCAATTCTCGTAATCAGAACAATAGAGTCA
TGTTTAATAAGTGTATGCACGATATCATGCAATTGTTCTTTTGTCTTTCCTTCACCAAAA
ATGACTTCAGGAAAGCCTTGGCGTTGTGTTCTATGAAGATCGATTTTTGCAAAGCCTAGC
TCGTCGTAGTGATTTAATTGGTCTTTTGCATCGTCGACAGATAATTCATTTGCATGTACA
GCTTTCAGTAATTGTTCTATTGCGTCGTATTTTTCTACCATTTGACTGCCACCTTTACTT
TGTTAATGTGTATGATGCGTATCAATCACTTCATTCATACTGCCTGTACGGTAGCCCTCA
AGATCAATCGTAACGTAGTCGAATCCAAGTTCTTTAAGGTAGACGGTTATCTGGTCTTTG
TTATGGATTACACTAGGTATATCAGCGTCGTTGACTTCAATTCTAGCAATATTTTGATGG
TAGCGGACCCTAACATGGTTTAAGCCCAAAGCTAAAATAAATTTTTCAGCTTCATTGATT
TTATTTATTTTTGAAATGCTTAATGGTTCGCCGTAAGGAATACGAGAAGCGAAACTGCAT
AATGCAGGTTTGTTCCAAACAGGTAGATGGTTGGATTTGCTCATAGCTCTCACATCAGAT
TTAAACAATTCAGCCTCTTGGAGAATGCTTCTAACATTAAATTCTGTTCTTGCTTTTAAT
CCTGGTCTAAAGTCATTGATGTCATCCATAATCATCCCATCAGCTACATAGTTAAAGTTG
AGCTGTGCGCGTAATGCTTCGAGCTTAGAATATAATAGACGTTTGCTGTAATACCAACTA
TCAGGGGTATTTTCAACGATATGTGGATCTTTTAAAGCTTCTATCTCAGTTTCAATTACT
TGGGCATTGAGTTGATGAGCTAAAGCAATGGCTTGATCAAATTCTTCATTTCTAGTTAAT
TCAGATTTAACAATAACGGCTTTGACATGATCATGTCCTAAAACATCGATTGCTTTTTTT
AGCACAAGACTACTATCTACACCACCAGAAAAAGCAACAATAACACTGTTCATATCTTTA
AGAATCGTTTCTAATTTTTGTTCTTTTGTAATCATTTCAGTTAACATAGTATTCCTCCTC
AATTATGATTCAACATATGGAATTGTCAGTGGTCCTAACGGCATGACGCCTATGGTCATG
TCAGTTCCATATTTTGTTTCCAGTTCTTTTAATGTGTTATTAATCTCATGTGCAGGATGA
AGCATAGCATCTGTTGTTTGTTTATCAGTCAGTTTAGAGTATAAATATACATCAGCAAAT
GTTTGAATGACTGCTTGTTTTTGAACTTGCCATTGATCGAGCATTGCAAAATTCGGATCG
CTAATCATGTCCACAAGGCCTTGCGGGGAGTCTGCCATTTTCAGTATTTTAGCGTAGTTA
CCGTGATTGGGATAACCATCGCTACATTCTGATAACATGATGATACTGCCACCTTCTTTA
ACTACTTTGTGCGCAGCACTCATGCCTTTAACGGTTTGATATAAGTTCTGGTCTAGCGGA
TAACCAGAATTTGAAGCAATCACTACGTCAAAACGATTATCACATTTAAACATGGCATGA
GCCTTAGCATAGGCGCATCCTTTATCGTGTGCTTCATATAATTCTCCAGCAAAGACTGCG
GTAATTTCTTTTTCTTTATTTAAAGTGACATTGAGCATAAAGTCAGGTTTACACATAGCG
TTGATTTCTCTAGTCATATCCTGGACGGGATTATCCGTCATATTGCCCCATGTAGAGCGT
ATATCGCCAATCATTTTAGCGTTGTGAAAAGTCATGATTGTTTCAATACCTGCAATACCA
GGCATTATGCCTTTTGGGCCACCAGAGAATCCAGCAAAGAAATGCGGTTCGATAAATCCA
GTGACGATTTTAAAATCGGCTTCAACATAGTCTTTATTTAAATAGACATCACATCCATAT
TTACTATGGCCTACCTTACTTAAAGTATCCTTGTCGTTACAATGATTATGAACAATTTTA
ATTTGATCGACGACATCTTTACCTAACATTTGTATCAATTCTTCTTGTGTTTGATCACGA
TGCGTGCCTGTACCATTTATGATGACGAAATTCTCAGGCGGTACGTGTGATAAAGTTTCT
AGGATCAATGGCACAAGGATATGATTAGGCGTTGGTCTAGTAATATCGCTAATGACAATG
GCGACGGTTTGGTTTGCACTTACCATTTCATTTAATGGTTTAGTGCCTATAGGATCTGCT
AAAGCATTACGAATTGCATTTGTATCGTCATCGAGTGCATCGATATCAGTAGGTTCAATC
AATACACTGTGATCAGGTAAATCGATTTCGACATTGGATTTACCATATAATATGCTTGTT
TTCAAAATGATCTCCTCCTTATACTTCAAATTATGATATAACACATGACTAGTAAGTGTA
GTTTAACATTATTCAGAAAATTTAGATAAAATTGCTGACTCATGAAAAAAGAGACTAACA
ATGTTTTGGGTTGTTTTTTTAACTAATTTTTCTGATTGGTTTATTGTTTCCTCCAGCGAC
ATCGGTCCATCGGTTAAACTAAAAGCACCAATTACCCCCATATCTTTAAATTGATCGATA
TCGACATCAATCGATCCGCCTATAAAAACAACGGGGACATTGTATCTGTTTGCATATTTG
GCAATACCCATGGGTGTCTTACCGTATAATGTTTGGAAATCGATCTTACCTTCACCTGTA
ATAACTAGATCAGCATTTTCTAAATATTGATCCAGTTTGATATAGTCTATGACGACTTGA
ATGCCATCTTCAAAATGACTAGGGAAAAAAGCTTTGAAAGCACCACCTAAACCGCCAGCA
GCACCAGCGCCAGGTAAGTCATGCAGACGAATGCTTTTCTTATGGGCTACTAAATCGGCC
CAATGTGTCAGGTTGTGTTCTAATTGTTTTAAATCTGATTCTGTTGCACCTTTTTGTTTA
CCAAAAACGTAGGAAGCACCGTTTGTACCAATTAATGGATTCTGTACGTCAGTGGCAATC
GTAAAGTTGCATTGGTTGATACGTGCATCAAAATGACTTAAGTCAATATGCTGTATCTTA
TGTAGATTACCACCACCAAGATCAACTTCATGATGATGCTGATCTAAAAGTTTGGCACCA
AGTGCCTGTAACATACCAGCACCTGCATCATTCGTTGCAGACCCGCCGATTGCAAGGATG
AATTGCGTATAACCGCTATCCAATGCATCAAGAATTAATTCTCCAGTACCATATGTAGTG
GCTTGCATCACATTAAGTGCATTGTCTGGCACATGCTTTAATCCAGACGCTTCAGCCATT
TCTATGACACAGGTTTCCTTGTCATGGAGTACACCATATTGTGCAGAGACAGTATCGCCA
AGTGGTCCTGTCACATTGAGTGTGGTGAATGTACCGTTCGTGGCATTTACCAAAGCTTCC
ATGGTGCCTTCACCTCCATCCCCAACGGGTAAGGTATGTATATCGGCTTCAGGGAATATA
TCAGAAATACCCTTACTCATATAGCGAGCAACCTCAGTAGCTGACATACTACCTTTAAAT
GAATCCGGTGCTAAAACAATTGTCATACGCCATCCTCCTTGTAAACGATTTCATCGTTGT
ATTATTCTATTATATCGATTTAATTTTATTGAAAATAGGGTTAAAATATACAAAAATGAT
GTTATTAATTTGTATGAAAATGATAGGGGATAAAATGATGAATGTATTAACAGATGAATT
AGCTGCATTAATCGTTGAGGAAACAGTAAAAAGAACGAATAGTAATATTAATATAATGAA
TTTTAATGGAGAAATCATTGCTTCGTTTGATAAGCGTAGAATTGGTCAAGTTCATGAAGG
TGCGCGCAAAGTATTAGCGAGTGGGGATATAGTGATTTTGTCTGAAGAAGAAACGAGTTA
TTTACAAGGTACACAGCCGGGTATTAATTTACCAATTATATTTCAAGATAACGTAGTAGG
TGTGATTGGTATTACAGGTGATCCATCAGCATTAGTGCATGTGGCTGATTTGGTGAAAAT
GTCCACAGAGTTGTTACTTTATCAAAATTATTTTACATATGAATTAGAAGGACAGTTACG
TAGTCAGGAATTACTAATCGAGGAATTATTGAAAAGTGAACCCTCACAATCCTTTATCCA
ATATTTAACAAAACAATTAAATGTAGCGTTTCTAACTTATAGAAAATGCATCATTATTAA
TTTGGAGAAACAAATTTTTTCACGAAGTAGTATTGTACAAAGATTAGCTAAAATAATGGA
TAAGGCGACTTTCGCAGTCGCTTTTACTAATTATAATCATATTGTTATTTTAGCAACAGA
TGAGCTACAAGATGAACTGAATCAAAAAATATATCGCATTCATCAAGTATTTACATCCTT
AAATTTAGATGTACGTATTGCTTCTAGTTTAGTGTTTACAAGTTTAAATGATTTTAAAAA
TGCTTACGAAGAATGTGAACTTGTGTTTATGTTAAACGAAGAAAATGTATCTTTCGCTTC
ATTTGAAGATGTGGAAGAAAAAACATTACTTTATCAGATAAATGAAGAAATAAGGGAGAG
ATATAAAAAAAGAATACTAGGTGAGTTAGACAATCAAAGTATTGAAACATTAAAAAGTTT
ATTTGAAAATGACTTGAATATTGCACAAACGGCTAAGTATCTTTATATTCATCGCAACAC
ACTGCTATATCGTTTAGAAAAATGTAAACTACAAACAGGTTTGAACCCCAAAAAATATTC
TGATGCAATCAAATTACAAATTGCTTTGTGGTGTTAAATAGTATAGACATTAAGTACAAA
ATATTTTATAAAATAGCTATAATCAATTAAAAAGATTACAGTATTTTTTGAGGTTTTCAT
TTTACAAATATGATAAGGCGAGAAAAATGTTATTTTAGTAAATACAAAAAAGCGCTTTAC
AAATTACACGAGCGACAATATAATAAAATTAAGTTATTACTAAATAATTCTATTAAATTT
AGAATAAAAATCTTTATAGATACAAAACGTTTTGTTTCCAATCTGAATTTACTTGTTATA
GAAATGGCGCCATTTTTTGAGTTATTTAGTAATGACTCACATCAATCTTGCTTTGATGTA
TTTAAAAAGATGGGGAGTGAATATGATGGGTATGATATGATGAGACATGACTTATTTTGT
AACTAAGTTTTAGCGTAAAAAATAATTACACTACAAAACAAACAGTCTAATCACGTCAAA
ATTAACGTGAAGTGAACCCTTAAACTTGTTGTAATTTAATAACAAGTATTCCTCTTTCAC
CACTTTCAAATGATTATATATTACAGTACCTACTTGAATACGCTTTATACTATGGTATTC
AGTCACTTTTAAGTGAAATGCATACATTTATAAAACCCAATGCATAGACTCTAAATTTTA
TCTATTTCACCTACTTTTAATTCCTCATTTTTAAGGACCAGTTTAAAGAACATATGATTT
GAAATAGAAAACATTGTAACGTGAGCTATCATTTATAGGGTAGCCTTTATAAATGCGTCT
ATTTTGATTACTACCACCCAACCCATATCATTATTTAAGTATGTCAGGAGATATTTTCAC
TTAAAAGGACAATAAACTGGTGAAACAATATGGCCTCAGCAACAATGCTTTCATTGTTAT
TGAGGCTTTTTTTAGTCATTTAACGTACAGTTTATCAATGAGTATTTGTTTAAATAATAG
ACAAAAATTAAATATATTTTATTGATGTTAAATATAATGGTTGTCTTTTTCTTTTTAATG
TGACATACTCTATAACAATCAGTATAACATAATAACTTATAGAGGTGATTAAGTATGACA
AAATATATTTATGCATTTGATGAAGGCCAAAAAAGTATGAAAGATTTATTAGGAGGAAAA
GGTGCAAATCTAGCTGAAATGAAACGCTTAGGTTTACCAGTGCCAGACGGATTCACCATT
ACAACGGAAGCATGTATAGAATATTTAAATAACCATTCAAAACTACCTGATTTATTACTG
AAACAGTTAGATGTAGAATTGGATGCGTTATCTAAACGTATACAGAAATCATTTTCTGAT
GATGGTGCTTTACTCCTAGTTTCTGTAAGAAGTGGTGCAAAAATTTCTATGCCAGGTATG
ATGGATACGATATTAAATCTAGGTTTGAACGATGAAAATGTAAAAAAATTAGCAAATAAA
ACAAATGATTCGCGCTTTGCATATGATTGCTATAGAAGATTGTTGCAAATGTTTGGTCAG
GTTGTTTATGGTATTCCAATGTCATCTTTTGATACATATTTTGATCAATACAAGACACAA
CATCATTATGAAAGCGATGCAGAAATTCCAGCCGAAGGGTTAAAAGAAATTTGTGAACAT
TTTAAAGCAGTTTACTTAGATGAAGCATATAAACCATTCCCACAAGAACCGATTGACCAA
TTAACAGAGGCAATTGAAGCAGTATTTAAATCTTGGGATAATGATCGCGCGCGTGTATAT
CGTCAGTTAAATGAAATACCACATGATATTGGTACTGCAGTCAATATACAGGAAATGGTA
TTTGGTAATAGTGGTGAAAAAAGTGGTACAGGTGTAGCATTTACGCGTAATCCTATAACG
GGAGAAGCAAAGTTATTTGGAGAGTATCTACTGAATGCTCAAGGTGAAGATGTTGTAGCA
GGTATTCGTACACCTAAAGATATTGAAACATTGAAAGAACAAATGCCACATGTGCATGAG
CAATTTGTAAAAGTTTCAACACAACTTGAAACGCATTATAAAGATATGCAAGATATTGAA
TTTACAATAGAAAATGAAAACTTATATATATTACAGACACGAAGTGGTAAACGTACTGCC
AATGCTGCGATTCATATCGCTGTTGATTTAGTTGAGGAAGATGTGATAAGCAAAGAAAAA
GCGGTCATGAATGTTGAAGTGAAATCTATTGATCAATTATTACATCCAAATTTTGATGAA
CAATCATTAAAACAGACGTCAGTTATAACTAAGGTCGGCTTACCTGCCAGTCCTGGTGCA
GCTAGTGGCGCAATTGTTTTTTCTGCAGAAATGGCTAAACAACAAGCAGAACAAGGGAAT
AAAGTGATTTTAATGCGTCCTGAGACATCACCAGAAGATATTGAAGGGATGGTTGCAAGT
GAGGCAATTGTTACAACGCATGGTGGTATGACATCACACGCTGCAGTCGTAGCGCGAGGT
ATGGGCAAGTGTTGTGTCACAGGTTGTTCAGACTTAGAAATTAATATTACAGATAAGGTT
GTACATTATAAAGGTGGTTCACTATATGAAGGTGATATCATTTCAGTAGATGGCGCCAAA
GGGGATATTTATTTTGGTGAAGTTGAGACAATCCAAGCAGAGCGTAGTCATGCTTTTGAG
AAATTTATGCAATGGTCAGAAGAAAATGCAAGATTAGATGTACGCATGAATGCAGAAACA
GCACAAGATATTCAAGCAGGTTATCAGTTTGGTGCTAAAGGGATTGGGCTTGTTCGAACA
GAGCACATGTTTTTCGCGCCAGAGCGACTCATAGAAATGCGCAGATTTATTTTGTTTGAT
ACACAGGATAAACGTATTGCTGCTTTAAACACAATTAAGCAGTACCAAAAGAATGATTTT
GAAGAAATACTAAAACTTTCTGGTGAACGACCAACGATTATTCGTTTGTTAGACCCACCG
TTACACGAATTTTTACCCAATTCAAATAACGAAAAAGCAACAGTTGCAGAGCAATTGAAT
GTAACGATTAAGGAATTAGACCAGTATATTGAAAGTTTAAATGAAGTGAATCCAATGCTT
GGACATAGAGGATGTAGGTTAGCCATTACGTATCCTGAACTTTATATCATGCAAGCAGAA
GCGATTATAGAAAGTGCATTGGAGCTGAAAGCGCAAGGTGTATCATGCCAACCAGAAATT
ATGATTCCTTTAGTTTCCACCGTTGCTGAATTTACAACGCTGAAAGCGCAAATTATTTCA
CGAATTGAAACATTACAACAAGAAGCAAAAGAACATATTCATTATATGATTGGAACAATG
ATCGAGACACCACGTGCTTGCTTGATTGCTAGTGAGTTAGCAAAAGAATGTGATTTCTTT
AGTTTTGGAACAAATGATTTAACACAGCTAACATTCGGTTTTTCAAGAGACGATGCTGGT
ACGTTTATTGGTACTTATTCTGAATTAGGCATTTTAGAGCATGACCCGTTCCAGACGTTA
GATGTAGAAGGTATAGGTGAACTGATAAAAATTGCTTCACAACAAGCAAAATCAGCGAAT
CCAGACATAACAATTGGTGTGTGTGGTGAACTAGGTGGAGATCATAAATCCATTCAATAT
TTTAATCAATTAGACATAGATTATGTTTCTTGTTCGCCATTTAGAGTGCCGGGTGCATTG
CTTTCAACTGCGCAAAGTGAAGTAGAAGGTGGCCGATTACATGTTTGATGACCAACAAGC
ACCACAGCTGAGATTATTTGTCATATCGGATTCTATAGGAGAGACAGCGCAACGAATGAT
TCATGCGACGTTAACGCAATTTCCTGACATTTCACAAATAGAGATAAAAAAATATCCATT
CATTAAAAATGAAGAAGAACTGATGCATATTTTAAACAGAGCTAAAGAGTTGAATGCCGT
TGTTGTTACGACATTAGTGAATCCAGATTTCAATATTGCAGGTCAACACCTTGCGAAAAA
ATTGCAAATTCCGTATATCGATTATATGTCTGATTTGATAGGCATTATTCAACAACAAAC
ACAATGTAACCCCATACTAGAAAGTGGGGCATTACGTAAACTAGATGAAAATTACTTCAA
GAGAATCGAAGCAATGGAGTATGCTGTGAAATATGATGATGGTAAACATTTTACAGATAT
TGGAGAAGCGGATGCATTGATTGTAGGTGTTTCAAGAACATCTAAAACGCCATTAAGCAT
GTACTTAGCAAATAAGGGCTATAAGATTGCGAATATTCCATTGGTACTAGAGGTTGATAT
TCCAGATGAGGTGTTTAAACATAAGCATTTGAAAGTATTTGGTTTAACTGCGAGTCCTGA
CTATATTTTAAATATTCGTAATGAGCGCGTTAAAATTTTAGGGTTATCGGGTCCGTCAAA
CTATAATAGTATGGATAGAATCAGAGAAGAGCTAATTCATGCAGAAGAAGTTTTTGAAAA
ATTAAATGCAACGGTTATTAATACAGAGTATAAATCCATTGAAGAATCTGCCTTTTATAT
TGAAAAATGCTTATAAGATGATTCAAAAAGAGAGAATAAGAGATATTAAGATAAATATAC
GAGTCACTGAGTACAGGAAAAATATTGGATTAGCGGCCTTGAAATTTTAATCATATTAAA
GAAAAGCAGAAAAACGACCACTTCTATTTTAATAGAAATGGTCGTTTTTTTGTTAGCTTA
CATTGTTATGACCTCATTGCTTATGCTTCATTAAGGTTAGCTAGAGTTTCAACAATATCT
TCTGAAGCGATAAGACCGCGTAATTTAGCCCAGTCATCTCTGCTTACAAAATGTACACGC
TGACTTTTAACTGCTTCTAAGTCATCCCATTGATTACTATTTTGTAATTTATTTAAATCT
TTATCGTTATCGTCTTCTACCATCACGATTAATCTTTCAGGGTTAACATTTGCAAGTTGT
TCATAAGACATTTCTAAATAATCTGATTCTCTATAAGCAGGTAATGTGTCTGCAACTTTA
TCATTAAGTGCTGTTGCAAAGCCTAATTTAGTTAAAAATTCACCTACATACGTGCTATTT
GAATGCGCCGTCACACCTTGTTCTGATACGACTGCAGCTAATGTTTCTTTATTTTCATCT
ATAGAAATTTGATTGTTAAAATCATTAACTAAAGCTTGATGTCTATCTAGACGCTCTTTA
GCATCTTTAGATTTAGAAACGGCAGTACCAATACGTTGGAATACTTCTAATGTTTCTTGA
TAACCAGCATCGAAGCTTTTGAAAAGAATGGTAGGCGCAATTTCACTTAACTCTTCATAA
ATCTCTTTGTGGCGATCAGAATCACCAATAATGAGTTGTGGTGCTGATGATCTAATAGAT
TCAAAATCTGGGTCTAAACGTGTACCAACTGAGACATAATCGCCTACTGCTTCTCTAAGT
GGTGATGTTAAATTTGTACTATCACCGTCATCGGCAATACCTTTAACATCTATATCTAAA
GCAACTAATGCATCAACGAATGAAAATTCTAATGCTACTGCTGAAGTTATATCTTCTGGT
AATTCACTTGTACCTAAATCATGTTTAAATTCAAAAGTCATCATATTACCTCCCTAAATT
GCTTTTACTATTTATATTCCACACAATTAAAATGTGAAACATAAAAATGATGTATAGGGT
TGTCATAAATGATTCAGAGGGTGTTACGTTGGTTATTGATAATACATTGTAGAAGTTAGT
GCTACGATTGATGTTCCTGGATTAAAGTAACTATGAGGCAAATCACTATTAAATCGAAAA
GCTTGATGATGATTGATTGTATATTGTTTACCATCGACTTCGATTTCTAATACACCGTCA
TTAACAATAATATACTCTTCGGAACCAGGGTGGTGAGGGTCGGAATGCATTTTGCCACCA
GGTTGGATTTCCATTTTAAACATTTCGAATTTCTTGTTCTCATCATAAGGAAAGTATGGA
TATATTGAAACTTCCTTATCAATGAGAGGGATGATATCACTTTCGTCAATAAAATCGATT
GTATCATTGGATGTAGAAGTTAATTGCGACAATGAAATATGAAGGCCATTTGCTATTTTC
CATAATGTGGTAATCGTTGGATTAGATTGTCCCTTTTCAATTTGACTTAACATATTTTTG
CTGACGCCTGTTGCATTCGCTACTTTATCTAAACTTAGTTGATGCTTTTTTCGATAATCG
GCAATATTTTTTGCTACGATGCTTTGAATATTATACAAATATATCTCTCCTATTTACATT
ATAACGTACATATCGTACCATATAATGTGTTATTTTCAAAATAGACCTGATAAGGTGGTA
AATGATAGATTATGGAAAATTATAGAAAAATAAAACCATTCAATTGGTTGTTATTTATAG
GAATATTACTTGTCGGTGCGAATTTAAGAGCACCTATTACTTCTATTGGGGTCGCATTGC
CTGATATTAAAGCGGATTTAGCAATGTCGAATAGTGCTGTTAGTGTTATTACGGTAGTAC
CATTATTAGCTTTTGCAGTCATTTCATTATTTGCAGCACGAACAAGTAATCAATTTGGTT
TAGAAAAAACGATTTTTCTAGCCTTATGTTTAATTTTTATAGGTATTATTGTAAGATCAA
TGACAGAAATTTCCTGGTTATATATTGGGACAGTTCTGATTGGTATAGGTATTGGATTTG
GTAATGTTCTAGCACCCGCAGTCATTAAGGCGAAGTTCCCATTACATATCGGTATCATGA
CGGGATATTATACTGTTGTAATGAATGTATTTGGTGGTTTATCATCATACGGTACTGCGC
CATTGCTAAAGTCGTTTCATTATAATGTAGCAATAAGCTTAATCGATATCGTAACATTAG
TGACGATAATTATTTGGTCATTTCAATTAAAAGGTAAACAAGAAATGGCTACAGCGTTAC
CTCGTAAAAGTGTGAATGTGTGGAAATCTCCAATTTCTTGGCAAATCACGATACTAATGG
GCGGACAATCGCTTATATTTTATTCTCTCATCAACTGGATGCCAGCATACTTGTCGCAAA
GTGGTATGTCTATTAGTGAAGCGGGCGTATATTTATCTGTGTTACAGATTTCAATTATTC
CATTTACTTTTATCACACCAATATTTGCAACTAAGATGAAATCGCAATTTACATTAACTT
TCGTGACAGGATTGTTGTTTATTGCGGGTGTAATCATTATGTTATGCGTACCTCAACTGG
CCATTATCTCTACAATATTGATAGGTGTTGCTGGGGGAATCGCTTTTGGACTTGTTAATA
CGTTCTTTAGTTTACGTACAGAACATAGTCAAACGGCAGCAAAATTATCTGGTATGGCAC
AGTCTATTGGTTATTTATTTGCCGCTATGGGTCCGTTATTATTTGGTGTTCTACATGATA
TGACGGGTACTTGGATTGCATCTTTAAGTATATTACTATTTACAGCAGTTATCATTACTT
TGTTTGGTTCACAAGCAGGACGTAATCGAACAATCGAACAATCACTTCAAAAGTGAAGTG
TTTAACTTGATTTTATAGAATTTAGATTAAAGCTAAAATGGTAAATATACCTATAATGGC
ATATAATGGGTATGAATCAATGTGAAATAAATCAGATTACATTGGAGACAATTGTACTAA
AATTAATATATGTATAAGTAATATAAGATTTTAGAACTAAAACATTATAGTTAAAAATAT
TTTTAGCTATTAGGGAAAGAATGATGAGGTGAAGTTATGCAATTAATATTTGATCCAGGT
GTAAGTCCCATATATCGGGGTGTGTTAGCATTCTTCTTTGTTATCAATGTGATATTAGCC
TTTGTTATAGTCTTTTTAGACAGGGATAGAAGAGATGCTACTGCAACATGGGCATGGTTG
TTTTTACTTTTTGTTATGCCTGTTTTAGGATTTTTCATTTATATATTTTTCGGAAGAGGT
ATTCGTAAGAAACGTGAACGTGGCTTTGCGCACAATCAGATAGAAGATGGGATGAAACGA
GTTCAAGCCCAACTACAAGATTCGACAAATAAAATCAGTGATTCTGATAATCCTATTGTG
AGAAAACACCGTGATATTGCAACAACACTTTTAACAAAAGAACCTTCTTTTTTAAGTAAT
GATAATAATATTGATATTTATACAGATGGTCATGATTTATTCAGTCAAATGAAAGAAGAT
CTGCGCAATGCGAAAACGTATATTCATATGGAATATTATGTATTGAATTTAGATGGTTTA
GGTACTGAAATCATTAATATCTTAGAACAAAAGGCAGAAGAGGGACTTGAAGTGAAGTTA
CTTTATGATGCAGTAGGGTCTAAATCTGTACATAAGTCGAAATTTAAAAAATTCCGAGAA
AATGGCGGACAAGTGGAGGCATTTTTCCAAGCTAAAATACCATTAATCAACTTTAGAGTG
AATAATCGAAACCATCGTAAAATTGTCGTCATTGATGGGATGACAGGTTATGTTGGTGGC
TTTAACGTTGGCGATGAATATCTGGGTCTAAATGATAAGTTCGGTTATTGGAGAGATACA
CACCTGAGAGTGAGAGGTGACGGCGTTGATGCCTTACAATTAAGTTTTATACATGATTGG
AACTCCCAGGCTAAGCGTGAGCAGTTAGAATATAATATGAAGTATTTTCCAGATAATGCG
TACCAAGGTGGTAATGTGTCAATGCAACTCGCACTGAGTGCACCAAGTGATAATTGGCAT
CAAATTGAATTTGGATATATGAAAATGATTATGAATGCCAAATCCTCCATATACATGCAT
AGTCCATATTTTATACCAGATAAAGGTTATATTAATGCGTTGCGAATCGCCGCTAAATCA
GGGGTTGATGTTCGTTTAATTATCCCTAATAAGCCAGACCATATCTTTGTATACTGGGCG
ACCATTACAAGCGTTGCGCAATTAATTAGAGATGGTGTGAAGGTATATACTTATGAAAAT
GGATTTATTCATTCTAAGATGATGATTATCGATGATGAAGTGGCAAGTGTCGGTTCATCT
AATATGGATATCCGTAGTTTCGAATTGAATTTTGAAGTAAATGCCTTTATGTATGACGAA
CAAATTACGAAACAACTTAAAGCAGCATTTCTAGAAGATTTAAAAGTATCAAAAGAATTA
ACAGAAGAACGTTATAATCAACGTTCAAACTGGATTAAATTTAAACAATCCATCGCCAAA
TTAGCCTCACCAATATTATAAAAGTCAAAATAAGCATTTAATTTAATATAAATTTTGTTG
GAATCAGTAGTTATCATCGTATAACTACTGATTTTTTATATGATATAATTATTAGAATAA
TTGAAAAACATTTTAATAATATAAATAATGATTTGATAAACAAAACAATTGAGGTGTGCT
ATGCAACGTGATAGTAACTTATACATTTATAGACAACTATATACACAATTAAAAGAAGAT
ATCTTAGCATTTAAATATAATAGCCATGAAAAATTACCGTCTAAGCGAGTGATGTCCAAA
CATAAAGATATTAGCATAAATAGTGTGAAAGCAGCGTATGAACAGTTGCTAGCAGAAGGT
TATATTTACACTCAAGAACGTAAGGGCTATTATATCGAACCCATAGATAAACTGATTATC
GAAAACGATAAGCAACCGTCATTAGAAACATATCATGAGCATACAGCAACAGAATTTGAA
TATTCATTCTCACACATGAGCACTGATATATCAGAATTTCCAGTAGATACATGGACTAAA
ATGATGAAACAAGTTTTTCAAAATTATGATCACTATCTATCATCTATTCCTGAAGTAAAG
GGCCCTATGGAACTTAGACAATCGATTGCGAAACTAATTTCCTATCAACGCGGTATCCAT
TGCCATCCTGAGCAAATTGTCATAGGATCAGGCACCAATGCATTATTAACCAAATTAATT
GAGCTCATGACTAAAAATATAACCATTGCAGTTGAAGATCCTGGCTATTCTCGTTTCAGA
ACATTGCTAGAACAAACGCGTATACATATGGAGCCAATCGCATTGGATCGTAAAGGGATT
TCGTTAGAGGGCATTAAAGACATTCAACCTAATGCAGTGATTGTGACGCCATCGCATCAA
TTTCCAATTGGGACAATTATGCCCGTTTCAAGACGTATAGATTTATTAAATTGGGCTAGT
AAAACACACAGCTATATTATTGAAGATGATTATGATAGTGAATTTAAATATGAAACAGAT
AATATCCCGTCTTTATTTAGTTTTGAAAAAAATGAGAGTGTTATTTACTTAGGGACATTT
TCAAAAACACTGATGCCTAGTATAAGAATGAGTTATATGATTTTACCAACAAAATTAGTT
AGACAATTTGAACTACAAAATCAAAACACAATTCCAGATTATTCCATGCTAAACGCTTTA
ACGTTAAATTTGATGATAAAAGAAGGGCATTATGAAAAGTATATAAAGAAAATGCATCAG
TTATACGGTAAAAAAAGAGAGAACCTTATAGCACATTTGAGTATGGCTTTCGGCGAACAT
ATCCAAATCAAAGATACACAAGCAGGATTGCATTTTATTATTGAAGTGAATTCTCCGTAT
TCATATGAAGAAATTGAAACACGTGCGAAAGAACAAAAATTGGAACTTTATACTATTAAT
AGATTTAAAGTGAAAGCGCTTCAAAAAAATAATGGCCCGAAAATATTGATTATTGGATTT
TCAAAAATAGAACAAAATCACATACCAGAGGCAGTTCAACGTTTAAAAAGTGTACTTATT
GAATAAACTGGTACCATTAAAAACCGATAACTGGTACTTTACAGAAGACCAATAATATTT
TAAATTTCTAGACAATCAATGAAAATGTTTAAAACTAGGAGGTTTCATTATGTCAGAGAA
ATATGAATATTATAAAACGCAACGTGAAAAATATGTAGCTCGTGGTGTAGGAAACGGAAA
TTTACATGTAGCGGACGAGGCACAAAGTGCAACCGTTAAAGACGTCGAAGGTAATGTGTT
CATTGATTTTGCTGGTGCCATTGGTACTTTGAATGTCGGACATTCCCACCCAGAAATTAC
GAAACACTTGAAAGCACAATTGGATAAATTTATACATCCCGGTTTTAATGTCATTATGTA
TGAAAGCTATTTAAATTTAGCGCAAAAATTAACGGAAATTACACCTGGTCATTTTGACAA
AAAATCAATTTTGCTTAACTCAGGTGCAGAAGCTGTAGAAAATGCCGTTAAAATTGCAAG
AAAATATACGGGGAGACAAGCCGTAGTCTCATTTGTAAGAGGATTCCATGGTAGAACGAA
TCTAACCATGTCTATGACGAGTAAGGTGAAACCATATAAATTAGGTTTTGGACCATTCGC
TCCGGAAGTTTATCAAGCACCATACCCTAATATTTCTGAAAAATCTGAAGACTTATCAGA
TGAACTTTACACACAACATATAATCAATAAGTTACATGATTTCTTTATCGAAACGGTGGA
TCCGAGTGAAGTATCATGTATCGTCATGGAACCTGTTCAAGGAGAAGGCGGTTTTATCAT
ACCTGATATCCAGTTTGTAAAAGCCGTTAAACAAATTTGTGAAGATAATGGCATTGTCTT
TGTAGCAGATGAAATTCAAAGTGGCTTTGCTAGAACAGGTAAAACATTTGCGATAGAACA
CTTTGATGTTGAACCAGATTTAATTACGGTTTCTAAATCATTGGCTGCTGGATTCCCTTT
AAGTGGTGTCGTTGGTAGAAAAGAAATCGTTGATAGCGCATCACCAGGAGAATTGGGCGG
TACGTATGCGGGAAATCCATTAGCATGTGAAGCTGCACTTAAAGTGATTGAAATCATAGA
AAATGAAGATTTAAATGGAAAAGCGGAACAACTCGGTCATCAACTAGAAGCATATTTAAC
AGCATTGAGTCAAGATTATGAGCAAGTTAAAGCTATTCGTCGTTTAGGGGCTATGGTTGC
ATTTGAAGTCGTTGATCCGGAAACTGGTGAACCTGACAAAGCGTTAACAGCTAAGATTAT
TAAAACTGCAAACGAAAAAGGCTTATTATTATTATCGGCTGGTATTAAAGGCAATGTGAT
TCGTTTCTTACCACCATTAGTTATTACAGATCAAGAATTAAACAAAGGTCTAAATATATT
AACAGAAGTATTTGAAAAGGCCATTGAAAAGCAAACGAATTAATGAATAAGTAGCATTTA
TATTTTATAAGCGGAAAGGGTATGGATAAATGAAAGGGATTTTATAATTATATTTAAAAA
GGGGTCGTTACCATGACAAAGTTAGAAGTAATTAATCCAGCTACTAATGAAGTTTTAGAG
CGTTTAGATTATGCTACGCATGAACAAATTAATCATCAAATTAAACAAGCACATCAAGCA
TTTCAAAACTGGAAGAAGGTCGATGCGCACGAACGTTCAGCGAAATTAGCGCAATGGGCT
CAATTAATTGATGATCATCAAGACGAACTTGCACGTCTGATTACATTAGAAGGAGGTAAG
CCACTGGCAGAGGCAAAAGGTGAAGTAGCTTATGCGAACTCATACGTCAAATGGTATGCC
GAAGAAGCAAAACGTGTATATGGTCGTACGATACCAGCTAATTCACCTTCGAAAAAAATT
GTTATAGATAAATTTCCAGTAGGTGTCGTAGGCGCGATTACACCGTGGAACTTCCCAGCA
GCAATGATTACGCGTAAGATGGCACCAGCATTGGCGGCAGGATGTACAATCATTTGTAAA
CCAGCAGTTAAAACGCCACTGACAACGATTAAACTTGTGGAACTTGCACATCAAGCGGGT
TTTCCAAAAGATGCTATCTCCTACATTATTGCTTCAGGTAAAGACGCAGGGGACATTTTC
ACAAATCATAGTTTGATTAGTAAAGTGACATTCACTGGATCGACTGCTGTTGGTAAATCA
TTAATTGAATCATCTGCGCAACAAGTTAAAAATGTGACGATGGAGCTAGGTGGCTTAGCA
CCGCTTATCGTTCATAATGATGCAGACATTGAAGCGGCAGTAGACGGTACGATTGCTTCG
AAGTTTAGAAATGCAGGACAAACTTGTATATGTGCAAACAGAATCTATGTTCACGAAGAT
ATCGCCGAGGCATATAACGAAAAATTAATAGAAAAAGTGCATGCATTATCTGTAGGTGAT
GGCTTGAAAGAAGAGGTTAAAATTGGACCACTCATTGACAATCAAGCTGTAGAAAAAGTG
TTAACACACATCAAAGATGCGCAAGAAAAAGGTGGGCAACTATCACGTAGTATTGAAGAT
ATTCAAGCATTGGGCGGTAATTTCTTAAAACCGGTAGTCATTACGAATGCAAATTTAGAT
ATGAAAGCAATGCATGAAGAAACGTTTGGACCAGTTGCGCCAGTGATGACATATAGTGAT
TTAGATGAAGTGATTAACATAGCAAATGACACAGAATTTGGCTTAGCTTCATATTTCTTC
ACGAATGATTATCGAACTGGATTAAAACTCTTTAATGAACTGGAATATGGTGTGATTGGT
TGGAACGATGGTGGACCATCTGCTGCACATGCACCATTTGGTGGTTTGAAAGAAAGTGGT
TATGGTAGAGAAGGTGGCGTAGAAGGCATAGAACCTTATTTAGAAACGAAGTATCTTTCT
ATACAAGAATAAAAATGCATTAGGATAAACCAAATCTTAAATAAAATATAAAATCAGTCA
ATTAAAGATTGAGAAAGCGATTGGTTAATCACATATGATAGGGCGGCGTTTATTAAAGTG
AAATAAATACAACGCTACGCTGCGCGCTTCTCAACTTTAATTGACGTTATTGAAAATGTT
ATGGGGTATGTTCAATGAAATCACAATTTAATAAATCAATGAATATAGTTGATGTTTTAT
TTCTAGCTATTGGTGCCATGCTTGGATGGGGATGGGTAGTCTTGTCAGGAGAATGGGTAT
CAGCAGCTGGATTTATCGGAAGTATTGTCGCTTTTTTAATTGGTGGATTATTAGTTATTG
TTATAGGCCTTACATACGCAGAGCTTGCATCAGCTATTCCGGAAACTGGCGGAGGATTTG
TATTTGTTAAAAAGGCTTTTTCTCCTGGTATTGCATTCATTTCTGGTTGGTCCGTACTTT
TTGGATATGTATCCGTAATTACATTTGAAGCGGTTGCTTTGCCCACAGTCATCGATTACG
TCATTCCTTTTAAACATCATGGTTTTATGTGGAATATCGCTGGTTGGGATGTCTATTTAA
CATGGGTATTAATTGGTTCAATTGGTAGTATTGTATTAACATCACTGAATTATTTCGGCG
TAAAACCAGCAGCCATCATGCAGACTGTGTTCACTATCTTTATTGTAGCAGTGGGCTTGT
TGCTTGTATTTGGTGCTGGATTCAATGGCAACTTTAGTAATTTAAAACCATTCGAGAATG
GTGTTGGCGGAACCATGTCCGTATTGATGATGATTCCATTTTTATTTGTAGGATTTGATG
TCATTCCACAAATTGCTGAAGAGGTGAAAGCACCTTCTAAAAAGATTGGTGGCATTTTAA
TATTATCAATCATTGCTTCTGTTATATTTTATTTATTGATTGTATTTGGGGTAGCCACAG
GACTTTCACCTTCAGCACTGAACACGAGTAGTTTAGCAACGGCGGATGCAATGGTTAATC
TGTTCGGTCATAGTGGATTTGGTGTGTTACTTGTACTCGGTGGTGTCGCCGGAATTATAA
CCAGTTGGAATGCATTTATTATTGGTGGAAGTAGAATATTGTATGCAATGGCTAAAAATA
AAATGATTCCACAATGGTTTGCCTATATCCACCCGAAATTTAAAACGCCTACGCATGGTA
TTTTATTTCTAGGTGTACTCGCTTTTGTAGCACCGCTGTTAGGAAGACCAGCACTTTCGT
GGATTGTTAATGCAGGCGGTATTGGTGTTGTTCTAGGTTATTTACTCGTTGCAATTTCGT
TTCTTAAGTTACGCAAAACGCATCCTAATTTAGAACGTCCTTACCGTATTAAAAACGGAC
AAATTGTTGGTATCATTGCGGTTATTTTGAGCATATTGTTTATCGTGATTTATTTACCGG
GTATGCCGTCATCGTTAGCTTGGCCATCAGAGTGGTTAATTGTATTAGTTTGGTATTTGA
TTGCAGGTGTACTTTATTTAACTCAAAAAAGAAAGACAACAGAAGATGCCTATGTATCAA
TACAAGGAGACAAGCAATCAGATTATCAGTAACACTTTATATAAAACAGCCGTGTCAGTT
TAATTTAACTGGCACGGCTGTTTTTAATGAAAATAGTTATGTTATTGAACTAGTTAGCGA
CATGGATAAGTTGATCGCCTGGCATAATCCACTGTTTTTTAAAGAAATACTTATATAAAG
CAAAGCTAATGACTGCAGGCAATATAATATGGAAGATTATAATTAATAGCCAGGTTTGAA
GTGAACCCCCCATGGTATTAATCGTCATAATTTGGCCAATTAAACCACTTGTACCCATAC
CTGCACCAGCGGCATTATTTGTCATAGGAAATAGAGTTGTCATAACTGGAGCAACAACTG
CACTTGCTATTGTTGGAGGTACTAAGATCATGGGATGTTTAATGATATTTGGGACTTGTA
GCATACTTGTACCAATACCAATAGATAAAATACCACTCCAACCATTATCCTTATAGCCAT
TTACAGCAAAGCCTACCATTTGCGCCGCACAGCCTATCGTTGCTGCACCAGCAGCTAAAC
CACTTAAATCAAGCATGAGTGCAAGTGCTGCACTTGAAATTGGCGCAGTAAGTGCTAAAC
CAAAGAGGACAGATACTAAAATTCCCATTATCAACGGTTGTTGTTCAGTTGCGACAATGA
TAACTTTACCTAACCCAGTCATAAACTCATTTAACGCAGGTCCAAAAAGTTTTGCGATAG
CGCCCCCGATAACAATCGTGAGTAAGGGCGTAACAATGATATCGATTTTAGTCTTGCTTG
CATAAAATCTACTTAATTCTACGACGATGAGTGTAGCAATATAGGCACCAACTGCACCGC
CTCCAAACGTCGTATAACCTAGTGTGCCAACGATAACACACGAAAAAATAACTAGAGGTT
TAGCGCCTAATCCATAAGCAATTGCTACCCCAATAGCAGCACCGGTAACTGACATTGCGA
CCTTACCAATTTCTGATAAAAACGATAAATCTATTTGTGGAATGAGTGTTTGATTGCCAA
TAGTTTCTAAGATAAGTCCAATAATTAAAGAGCCAAACAAACCCAAAGCCATAAAACTTA
ATGCTTCAATAACCCACCTATGCAAATGATTTTTCATTAAGTAATCTCCTTATTTTTTAA
TTAAATTATTTCATAAATTAATATTAGTATATAGATAGATAGTGAAGTTGGCTAGACTAT
ATTGGGATTTTTTTCACAATCATAAAATAAAAACTGCCAGTGCGTATCGAAACGCACTGA
CAGTGTTGTAATTGTATTTAAATGTATTAGGATAGATTAATTTTTGTTTACAGAAGCATC
ATAGATAGATTCAACTGTTTCGCCTAAAATTTTGTCGAATTCTTCATCAGATTGGTTCAC
ATTTAAATCATTGATTAATGCACGAGAGAAGCTAGCGATTAAATCTTTATTTTGTTTAAG
TACTTCATTTGCATGTTCTCTGCTATAGCCACCAGATAACGCAACGACACGTACAACGTT
TGGATGGTTGATTAATGATTGATATTGATTTGCTTTTGTAGGGATAGTTACTTTAAGCAT
TACAAGTTGATCATCGTTGAGTTTGTTTAGTTCTTCTAAAATTGAATCAGTTAAGTATGC
TTCAATCTCTTCTTTGTTTTCAGCATTAATATTAACTTCAGGTTCAATAATTGGAACTAA
ACCAGCTGCAATAATTTGTTTAGCTACATCAAACTGTTGTTTAACAACTAAATCAATACC
GTCTTTATTTAGTTCTAAGATATTAGAACGCATTTTAGTACCGAAAATTTTATGTTTATT
TGCACGATTTAGTAAGTCATCTAGCTCAGGCATAGGTTTCATTAATTGAACGCCATCTTT
TTGTTCATCTAAACCTTTATCTATTTTTAAGAAAGGTACAACACCTTTATCAGCTAGATA
GTCCGCTGTATGTTTGCCTTCTACTTCGCGGTCCATTGTTTGTTCGAACAGAATCGCACC
TACAATTTTATCTGAACTAAATGATGGTGACGACACGATACGTGTACGCATGTCATGAAC
GAGTTTGAACATTTCGTCTTCACTGTCATATTGATCTTCTGTAACGCCGTAGTCACGTAA
CGCTTTAGGTGTACTACCACCACTTTGGTCTAATGCAGCAATGAAGCCTTTTCCATTTTT
TACTTTGTCAAATTGTTCTTGATTCATTCTTACCACTCCTTTTACTATATTCTCTTATAG
TATGATAAAAATTAAAAAATAACGCAAGCTGTAGGCTCTTTTACGATAAAATATAATGGA
AATTGTGTCTTTAATAAAAACTTTTTCTGTAGCTAATATGATTTAGTAACTGAAATTAAA
AATATGGGCGTTGGGTTATAAAATTCATCTTGTTCTGAGTACATACGTAAATAAATTTCA
GTGTCTAAATGGATATGATCAAATCCTAATGATTTTAAGATATCCATATCTGTTTGAGGT
CTGGGTTGGTGATTAATGGGTATATTTTGTTTGATTGCCTCGCTTTCAGCCAGCATATCT
TTGCCGAGTGTGTGGTGTGCATGTTCAGTATTCAGGGATTTATAGTCAGTGAATGAATCG
TTACCATAATTGGCATCAATATTAATCAGTTTACCGTTAGGTTTTAATACACGTAACCAT
TCTTGATATGCTGCCTTTGTATTAGGAAGTAGCCACGTTACATTGCGAGAAATAACCATA
TCAAAAGTTTCATCATTGAATTGTAGTGATTCAGCATCCATTACTTGAAAGTGAATATCT
TGATGATGACTTTCGGCATTCTGTTTTGCTGATTGGATCATTTCAGGAGAAAGATCTATC
CCTGTGACATCGCTACCTAGGTTTCCACATAAAATAGCTAAAAAACCCGCGCCAGTACCA
ATATCTAAGATTTTCATACCAGGTTGTATCGGGTTTATGTTATTAATTTCTTCTATCCAT
TTTTGAGCATGCGTACTTTCTAATTCTGCTAGCTTATTTTTACTAAAGGATTCAGCACGT
TTATCCCAATAATTAATGATCTTTGATTTTTCCATTTAAATTCACTCCGCTTATTACAAT
TATTTTGCTGTTTACACTATTATAGAATATTTAAGTATAAAAGTTTGTGATGACTATTTA
AAAACACACAAAAAACGACATACATTTAATTATGTATCGAAGAACCTTTATGCGATATTT
TATAAAAAAACAGTCTTTTTCTCTGAAAATACAAAAAAATAAAAACAAATATTTATACGT
AAATAATGAATAAAGATACATATTATAAAGTTTGTAAGATTCATTAATTTCATTAAGTTT
AACTTAACACTGTGATTATAGCGATTTATACTCCGAAATTAATTCTCTGTTTTATATAAA
TATTCATATAATTAATTTCAGAATATTGAATGCAATTTGCATTATTATTTAAAGTTCGTT
AGGCTCATGTTTGTGAATTAATATATATTTTTGCTAATGTTTATCTATTTTTAGCGACTT
TTACATAGTTATAAAAATAAATACAGGGGTGTTCAATAATGAAGAAAAATAAAGTTATGG
ATTGGACGACCTTTATAGGATCATCGGTTATTTTACTGATTGCAGTAATTCCTATGATGG
TCTTTCCTAAAGCAAGTCAAGAAGTGATTACTAAAATGAACGATGCCGTTTCTAGTGCAT
TAGGTTCAGTTTATTTGTTTATCGGACTCGCTATTTTAATATTTGTTTTATACATAGCCT
TTGGTAAGTACGGTAATGTAACTTTAGGTAAAGCGACAGATAAGCCCGAGTTTAATAATT
TTAGTTGGGCTGCCATGCTGTTTTGTGCCGGTATTGCGTCTGATATTCTATATTGGGGTA
TTATCGAGTGGGCATTCTATTATCAAGATCCGCCACATGGTGGTAAAGGTATGACAGATA
GTGCGCTTAATTATGCAACGATGTATGGTATGTTCCATTGGGGACCGATTGCATGGGCGA
CCTTTGTACTACCAGCGCTGTGTATTGGTTACTTATTATTCGTGAAGAAGAAACCTATTT
ATAAAGTAAGCCAAACGTTACGTCCAATATTAAAAGGGCAAACAGATGGTCTTGTAGGTA
AGATTGTCGATATTATATTCATTTTTGGATTATTAGGTGGTGCAGCTACATCATTAGCAC
TTGGTGTACCAATGATTACAGCGGGGATAGAGCGCTTGACTGGTATCGATGGTGATAACA
TGTTAATGCGTGGTGCGATACTGTTTTTAGTAACTGCTATCTTTGCTTATAGTTCATATT
CTGGATTGAAAAAAGGTATAAAAGTATTAAGTGATTGGAACGTTATTTTGTCATTTGTAT
TACTTGGATTTGTGTTAATTGTTGGACCAACGGTATTTATTATGGAAACGACAATTACAA
GTATGGGTAATATGATTAAGAACTTTTTCGAAATGGCTACTTGGCTAGAACCATTTGGCG
GTATTGGTGGCCGTAAAGAAACGAACTTCCCACAACAGTGGACAATATTCTATTGGTCAT
GGTGGATTGTTTATGCACCATTTATTGGATTGTTTATCGCACGTATTTCCAAAGGTCGTA
CGTTAAAAGAAGTAGTTTTAGGTACAATTATCTATGGTACATTAGGATGTATGTTGTTCT
TCGGTATTTTTGGTAACTATGCTGTGTTTTTACAAATTAGTGGACAATTTGATGTGATCC
AAAATCTGAATACACATGGTACGGAAGCTACAATCATAGAGGTATTGCATCAATTACCGT
TCCATAATATTATCATTGTATTATTTATGCTTTCGGCAGTGCTGTTCTTAGCGACAACAT
TTGATTCTGGATCATATATCTTAGCAGCAGCATCTCAGAAAAAAGTAATTGGTGAACCAT
TAAAAGCAAACCGTCTTTATTGGGCGTTTGCGTTATGTTTATTACCATTTGCGCTTATGT
TAGTCGGTGGCGAGAAAGCGTTAGAAGTACTGAAAACAGCAGCCTTATTGGCGAGTGTGC
CAGTACTTGTAGTCTTTGTTATGATGATGGTCGCATTTATGCGGACACTTAATGAGGACC
GACTTAAACTAGAAAGTCGGGCAGACAAGTATAGAGAGGTCGAGCGACGTTCATTGCGTA
TCACACAAGTTAGAGAACAAAAAGAAGACGATAATTTGTAATTTTAAATAAAAGCTGAGA
CAAGTACGATGTCTCAGCTTTTTTATGCTTTAACTTAAGGTTGAATTGTCATGCTTATTT
GTTAAATAAAAAAGCGACCGTTTGAAATTTAACTTCACACGGACGCTTTTTGAAATTCTG
TTGATTTTGGGCTAACTATCTTACACATATTTAATCTTCTTTGTAATTATTTTCAGGTAT
TGGGAAGTATTTAAATATTTCTCCACTTTCCAATGCATCACTTAAATGATCTAACCATTC
GTAATAAGGTAACGTGTCGATGAGTTGCTGTTTCGTTTCGTTTGCCTCAGTTTTAATAGC
GGCATCTGTACTTTCGTCATTAATAATTTTGTTTAGTATCGCAACGGCATCATGGACAGC
TTCGGCATTAATTACGATTTCCCGACGCCATTTGCGTGTAAAGAAATTGCTAAAGAAGTT
AAAGAAATCTTTTTCTGCAATAAAATGTTGTTTTCTACTACCGCGTGTAAATTGTTGCTT
AACGATATCAAATTCTTGGAGTCTTTTGACCCCAGCACTCATGCTTGGTTTACTCATTTG
TAATTGTTCACGCATCTCATCGAGTGTCATGCTATCTTCGAAGAGCATAGTACCAAATAA
ATTACCAACACTTCTGTTGATACCATATAAATCCATTGTTTCACCAATCGCATTGATAAC
AATATCTTTTGCTTCGTCTAATTGATGTTCAGGGTTGTTTGAATGTGCCATGTAGTACAC
CTCCGACCAAATATTTTATTGTGAATTCAAATTATAGCAGGTTAACGAACAGAATTTAAG
TAGCGCTTTGTTTCTGAAGTTATGAGCCAATTGAAATTTGAACTGGTTTGACACGCTTTC
GTTTACTATGGTAACATAAAATCTATAAAATTCGTTAAATAAAAATTTAACAAACTTAAC
GGAGGTAATTTTAATGGAACTTGTAAATCAATTGTCTCGTCGTCAATACATTGATGGTGA
GTGGGTAGATAGCTCGAATCAAACAACAAGAAAAATTATTAATCCATTTAACCAAGAAGT
CATATTTGAAGTAGCAGAAGGTACTGCTGAGGATAGTGAACGTGCGATATTAGCTGCACG
TCGTGCTTTTGAAAAAGGTGAATGGTCATTAGAAACAAGTGAAAATAGAGGCAAAAAAGT
ACGTGCTATTGCCGATTTAATTGTGACACATCGTGAAGAATTAGCGAGACTTGAAACATT
AGATACAGGTAAAACATTAGAAGAATCTTACGCAGATATGGATGATATTGCGAACGTATT
TAACTATTTTGCAGGTTTGGCAGATAAAGATGGTGGAGAATTGATAGATTCTCCAATCCC
AAATACAGAAAGCAAAGTAATAAAAGAACCAATTGGAGTTGTAACTCAAATTACACCATG
GAATTATCCTTTACTACAAGCTTCATGGAAACTTGCACCTGCATTAGCAACAGGTTGTTC
GCTTGTTATGAAACCAAGTGAAATCACGCCGTTAACAACAATTCGTGTATTTGAATTAAT
GGAAGAAGTTGGCTTCCCTAAAGGTGTGATTAATTTAGTATTAGGAAAAGGATCTGAAGT
TGGTGAACCGTTATCTGCACATAAAGAAGTGGATTTAGTGTCATTTACTGGTGGCATAAA
AACTGGTAAACACATTATGAAACAAGCAGCAGATCATGTTACAGATGTAGCGTTAGAACT
TGGCGGTAAAAACCCAAATGTCATTTTTGACGATGCCGATTTTGACTTAGCAGTAGATCA
AGCATTAAATGGCGGATTCTTCCATGCAGGTCAAGTATGCTCTGCTGGCGCAAGAATTAT
CGTGCATAACGATATTAAAGAAAAATTCGAAGCAGCCCTTATTGAAAGAGTTAAAAATAT
TAAATTAGGTAATGGTTTTGACTCAGAAACGGAAATGGGACCTGTGATTTCAGCTGAACA
TAGAGAAAAAATTGAAAATTATATGGAAATTGCAAAAGCTGAAAATGCAACGATTGCTAT
TGGTGGTAAACGTCCTGAACGTGAAGACCTACAAGATGGGTTCTTCTTTGAACCAACTGT
AATTACAAACTGTGATACTTCTATGAGAATTGTTCAAGAGGAAGTATTTGGACCAGTTGT
AACAATTGAAGGTTTTTCAACTGAAGCAGAAGCCATAGAACTTGCGAACGATTCCATTTA
CGGTTTGGCTGGCGGTGTCTTTACACAAGATATAGGCAAAGCTGAACGCGTCGTTAATAA
ATTGAAGATGGGAACAGTTTGGATTAATGATTTCCATCCATACTTTGCCCAAGCACCTTG
GGGTGGCTATAAACAATCCGGTATTGGTAGAGAGCTTGGTAAAGAAGGTCTAGCTGAATA
TCAAGTAGAGAAACATATATTACGTAATACAAACCCAGAACCAGTTAATTGGTTTGGTAA
AGCATAATATAGATTTTTAAATAAGAGAATGAACGTATATAAATTAGAGGAGGCAGTATC
ACAATGAAGCAATCATACGATTATATCATTATAGGTGGTGGAAGTGCTGGGTCAGTACTT
GGTAGCCGTATAAGTGAAGATGTATCGAATAACGTACTTGTATTGGAAGCTGGACGTAGT
GATTATCCATGGGACTTATTAATACAGATGCCTGCAGCATTAATGTATCCAGCTGGAAAT
AAATTATACGATTGGATTTATGAAACGACACCTGAGCCACATATGGATGGACGTAAAGTC
GGTCATGCACGTGGTAAAGTTCTAGGTGGTTCAAGTTCGATTAACGGTATGATTTATCAA
AGAGGTAACCCAATGGACTATGAAAAATGGGCGAAGCCTGAAGGCATGGATTCATGGGAT
TACGCACATTGTTTACCGTATTTTAAACGCTTAGAAAAAACATTCGGTGCAACAAAAGAT
GATCAATTCCGTGGACATCACGGACCAATTAAACTAAGAAGAGGTCCAGCTGATAATCCG
TTATTCCAGGCTTTCTTCGATGCAGGCGTTGAAGCAGGTTATAATAAAACACCAGATGTA
AATGGATTCCGTCAAGAAGGATTTGGACCATTTGATAGTCAAGTACATAATGGTCGTCGT
GTTTCTGCATCTAGAGCATATTTACATCCAGCGATGAAACGTAAGAATTTAGAAGTGCAA
ACACGTGCATTTGTGACGAAATTAAATTTTGAAGGTAACAAAGTAACGGGTGTTACATTT
AAGAAAAATGGTAGAGAACATACAGTAAATGCGAAAGAGGTTATCCTATCAGGTGGTGCA
ATTAACTCCCCGCAATTACTACAATTATCAGGTATCGGTGATTCAGAACATTTACGTTCA
TTAGGTATTGAACCACGTATTCACTTACCAGGTGTTGGTGAAAATTTTGAAGACCATTTA
GAAGTTTATGTGCAACATGCATGTAAAGAACCTGTTTCAATGCAACCAAGTTTAAATAAA
TTAAAAATGCCATTCATAGGATTACAATGGATTTTCGGACGTAAAGGTGCTGCAGCATCA
AACCATTTCGAAGGTGGTGGCTTTGTACGTTCAAATGAAGATGTAGATTATCCAAACTTA
ATGTTCCACTTCTTACCAATTGCGGTAAGATACGATGGTACGAAAGCGCCAGCTGCACAT
GGTTATCAAGTGCATGTAGGACCAATGTACTCAAATTCTCGTGGACATTTAAAAATCAAA
TCAAAAGATCCATTTGTTAAGCCAGATTTTGTGTTTAACTACTTATCTACAGAAGAAGAT
AAACGTGAATGGGTGGAAGCAATTAAAGTAGCTAGAAATATCTTAGGCCAAAAAGCATTA
GACCCTTATAATGGAGGAGAAATCTCTCCTGGACCTGAAGTGCAAACAGATGAAGAAATT
ATTGAATGGGTAAAACGCGATGGTGAAACAGCATTGCATCCATCTTGTAGCTGTAGAATG
GGACCAGCTTCAGATGAAATGTCAGTCGTAGATCCAGAAACGTTCAAAGTACATGGCATG
GAGAATCTACGTGTTGTAGACGCATCTGTTATGCCACGTACAACAAATGGTAACATTCAT
TCACCTGTATTAATGATGGCTGAGAAAGCAGCAGACATCATACGTGGTAAAAAACCATTA
GATCCAGAATATATTGATTTCTATCGTCATGGTGTACATGATAAAGATGCGGGTACTATA
AAGTAATGTTTGATTATGATATTTTAAAATAAATGAAATAGATATAGAGGTAAGGCATGT
ATTTGTTATTATCTCTGACTGCCGACAAAGGCTTAGACTTTGTTGGTAGTTTTTTTGTGC
ACGTCCGACTAACATTGCCTTTTTTGATACTTAAAGCTTTTACGAGTTCGTTTTCGACAG
ACGCACGCATAACGCACTGTTACGTAACATGAGAGATATTATTTATCGGGGAGACTTGGT
TAAATCTATGGTGGTTGAACGAATGCCTTTTATACACCATAAATATTACAAGTAAGTATC
ATTTAATTTTGTTATAATGAGTAAAATAAACCATAAACAAAGTAGGGATGCCCAATGGAA
TTGAGAACGCTTAGATATTTTTGGACAGTTGCTGAAGAACATGCGATTTCAAAAGCGGCA
GCGGTACTAAACATTACGCAACCTACATTAAGTAGACAAATGCATGACTTAGAAATAGAA
CTAGGGGTAGAGCTCTTTTATCGAGAAAATAAAGGTATTATGCTTACAGAAGAAGGCATA
TTTTTAAAAAATAGAGCAGAAGAGATATTGTCATTAACGAATCAGACGCAACAAGAATTT
GAAAATAAAAAACAACAAGCGTTGAGTGGACATATTACGATAGGATGTGTAGAAGCGGAT
AATTCTGACACGCTTGCCATGATATTAGAAGAGATGGTGAGAGAACATCCTTTAATCACT
TTTCATATCGTAAGTGGTATAGGCAGTGAAATCAGTGAGCGTCTTGATAAAGGATTATTG
GATATTGCGATTTTAATAGAACCCATTGCAATGGAAAAATATGAGCAAGTACCTTTACCG
AGACCAGAGCGTTGGGGTTTGCTTGTTTCTGAAGATTCTCCATTTAGAGGGCAATCCTCA
ATACATCCTGGAGATTTGAAAAAACAAAATTATTAATGTCTAGAAGACCAGAAAATCAAA
AAATGATTTCAGAATGGAGTCAAATAGCAGTCAATGACTTGCAAGTGATTGGGACGTATA
ACTTAATATTTAATATTTTTTCATTGGTAAGAAATAATGTCGGTTCAGCTGTTGTGATTG
AAGGTGTAACATCGAATAGAAATTTAGATAATTTAGCTTTTATTCCATTTAAACCAGAAC
TTTACACACATTGTGTTTTAGTATGGAAGAAAAGTAGAATACAAACACCACAATGTTTAT
ACTGCCATTAATTTTAATTGGGGTTGGGCAGGGGTTTATTTTTACGCCATTAACAAATTT
AGGCGTATATCAAGTGACGAATGAGCAATCAGGTATCGCTTCTGGATTAGTCAATCTAGC
TCATCAAATTGGATCATCAGCGGGTATCGTCTTTGAACTCATTATTGCAACGACATTACT
GCATATTTTAAACTTTGAAAATAACAACAGTAGTTTAACGCTCATTTCAATGGTGATTGG
GACAGTGATTCAAATCATCATGTTATTGTATGTTTTATTAGTATTTAAGAAAAAAGAAAA
TAAGTACGAAATATAATATTTGAAGTCGTTATTTCCTAGGAAAGCATGCACAATCGAAAG
TGTTAGAATTTAAATATAAAGAGGACCAATCCATACTAAGGATTAGTCCTCTTTTTTGAG
ATTAGGGATTTATGACCCAGACGCTTTATTTTCAGAATGAGTATTTTTTTTCCTAATTAT
TTCTAATTTAATAGGCTAGTTGTTATTTTTAGTAATTAAATCGGAAATTGCTTTAGACGC
TTGTCCATTTTCTAATGAACAAAAGTCATCATAAAACTGATTGATTTTGTCATTGTAATC
TATTGAAACTTGATCTAGATTTTTTAGATCTTCTGTTAATTGGTATGGATCTTGGTGAAT
AGGTCCAGGTAAATCATTGTGATAGTCTAAATAGAATCCGCGTAAATCTTGACCGTATTT
ATCTAAATCATAAGCAAAGAAGAATTGAGGACGTTTCAATACACCGTAATCAAACATGAC
GGATGAATAGTCTGTGATAAGGCAATCTGAAATTAAATATAATTCAGAGATATCACTGTA
GTTTGAAACATCAATGGCAAAATCTTCATAACCACGTAAATCTAAGGCATTAGAAATGAG
ATAATGCATTCTCAATAGTACAACATAGTCATCGCCAAGTTGTGCTTGTAAATTATCTAA
ATCAATTTGTAGATTAAATAAATATTTACCTTTTTTCACAAATTCATCATCTCTCCAAGT
TGGCGCATACATGATGACTTTTTTATCTGCAGGTAAGTTTAAATTTTCTTTAATTTCTTG
GATATATGATTTGTCATTTGCATGGTTAACTAATACATCATTTCTAGGATAACCAATTTC
AAGTAGTTGTTCAGGTTTCATCCAAAATGCAGTCTCGAAAATTTTAGAAGAATATCTATT
TGGTGACACTAAATAATCCCAACGGCTTGTTTCTTCTCTGAAATTACGTTTATAGTTATC
CGTTGTAGTTCCTGGCATACGAATGACTTTCATATCATTTGCTAATCGTTTTAATGGTGT
GCCGTGCCAATTTTGTATATAAACTTGGTTTGGTTTTTTATTCAGATAAAGCGGTAATCT
CGCGTTAGACACCCAGTATTTAGCTTTTGAATATGCTTCATAGTAAGCTTTAGAGCCTTT
TTTAACTTTTTTAGCTAAGCCAGGAATTTGTACTTTAGAAGGGTTTTTAAAGACCCATAT
AAATTCATAATTCGGATAGCGTTTCATCATATATTCGTAAATATATTTCGGGCTATCACT
GTAATTTTTACCAGCAAATGCTTCAAATACAATCGTATTTGGACTCACTTTATCTTCACT
ATCTGTTAATTGGTATAATGCACGATTTTTATTTTTTCTACGTAACAAGATACTTTTTAC
TAAACGTGCTTTTTTTCTAAGTTTATTTATTTTAAAAGCGGATTTACGTTTATTCACCAT
GAGCATCAATGACTCTAATATAAAGAGTGGTTTCTCATTTTTGAAAAGCGTCGGAATTAA
TTCTCTGGTCACTTTTGGAAGCAATTCACTGTTATATTTATAACGCTCAGGGTTTTTTCT
TGATGAGGGTTCGAATGAATGTTTGTAAATATTTTTCATTTTATTTTTTATGAAAACTTT
ATTTTCTTTTAAAGGCGCACGTTGAACAGAATCAGAGAAACTATATACATAATCGTTGAA
CGTAATGCCAAAATCTTGTTTAGACAGTGCTGGTTTCACAAACGGGTCATAGATTTCCCC
TTTAATATAGAAAGGAAAGCGACTGACACGCACGAATCCATTGGCATATTTAATAAATTC
TAAAATAAAGGACCAATCTACAAAGACGTTCAAGTCTTCATTAAATTGTAAGTTATGGCC
ACGTGCAATTGCAGTTTTGAAAACAATATTACATGCAGTTTGCTTTCTTAAAAATTGATT
AGAATGTGTTTTAGTATTTAAATATTGAGTACGCACTAAATTTTGGTCAACGTATTGAGG
TATATCCAACGTGAACCCATGGATAGGCGCAATTAACGCATCGAATTGATTTAGTTTCTT
CATATAAAATGATAATGCATAGGATGCCAAATAATCATCAGAATCAATAAAGATAAAGTA
AGGAGATTCAACTTCTTTCAAGCCCATGTTTCTAGCATGCGCATGTCCTGTATTTTCTGG
TAAATCAATTGCTTTAATTGGAATATCCCAATCTTTAAGTATTTGTGTTGCAAGTGGTTT
CGATTGATCTGTTGAACCATCATTTACTAAGATGAGTTCAAAATCTTGGAATCTTTGTTT
TTTAAGGCTTATTAAACATCTTTCGATATAATCTTCTGAATTGTAATAAGTCACTATGAC
TGATATAGACTTCATTGTGTTCCCTCTTTTTACTTAAATTTTCTCACTATCTTCTATATA
AGGTAAAATATTAACAAACTTTGTTTTATCTTTTCAACTTTGAAATCAAATTTTTTTGAT
TATTATGTGCATAAAACGTACGAATAATAATATATTATTATTTATAAGCATATATTATTT
CTAAAGCATATATTGTAGCACGGTTATGTAGTATAAAGAAAAGCAAAAGACTTCAACTTA
TAGGTAAAATACATTATTTACTTTTATTATATTAAAGCATAGTTAGTAGTTTTGGAAATG
TATATAAAAATATTAAAGACAGGGGATGAATATCATGACAATAAGATGTGCTAAAGATAA
TGAATTGAAACTCATTAACAAAGTTATACCAAAGTTATTCAAAGAAGCGATGATGGTGAA
TTTTGATTTATCAGATGCGTCATTGCGGGATATGTCAAGTCAATTGCTATTGCAAGGTGC
AAAATATTATGTGTTGATTGAAGAAAACATATGCAAAGGATTTGTGCTTATTGATAAAAA
AACAGATTACCTTGAACAACAAGATTACGGTTTTATCTATGAGTTATATGTCTTTGAAGG
TTATAGAAGACAGGGTGTTGCTAAAAAGTTAATATATTTTGTTAATGACTTTTTTAAAAG
ACAGCATATTGGTGAAGTTAGGTTAAATGTAAATGTACAGAATAAAGCTAAATTATTATA
TGAAAAAGTTGGTTTTCAAGAGAGAAATATTACAATGTCTATGAAAGTAGTAGAATAATT
TTTTGAATATTTGCTATTTTTAAAAACTTTATTTTTCTTTTAATAGCAAGGGTTTTAGAC
ATTATTAGTAATAAAGGTAAATTTAATAATCAAAAATATTGTTGATAGCGTTTTCATTTA
GCGTTAGGTTTTTCTATATTTACCAATGTTGTAAACAAGTGGGGAAATTAAAAATGAAAA
ACTATCGTTATTTTATCATTACGATGATTATTATTATGACAATGATCAACTATGTCGATC
GTGGCGCTATTTCCTATGCTCAAGAAGATATTATTAACGAATTTGGTTTCGATAATATCG
CTTGGGGATCAATATTAGGTTATTTTGGCTATGGTTATATGCTTGGTTCATTGTTTGGAG
GGGTTACAGCAGATAAAAAGGGGCCAAAATTTGTTTGGTTAATTGCTGGTACACTTTGGT
CATTATTTGAAATAGGTATGGCATTTGCTGGTGAGATAGGCATGGTTTTATTTGGCGGTT
CTGCATTAGCTGGGTAAGAGTACTATTTGGTGTATCTGAAGGTCCAATATTTTCGACAAT
CAGTAAGACCAATGCAAACTGGGCAGCACCGAGAGAACGCGGTTTATTATCAGCTTTAGG
TTTAATTGGTGTACCACTGGGTGCGTTAATCACAGCACCGATTGTTTCTGGTTTCTTAGT
TATTTCAACTTGGCGCGTGCTTTTTGTAATTTTAGGTTTATTAGGTCTCGTATGGATTAT
TATTTGGTATAAAGTATTTACCGATTATCCTGAAGATAATAAACATGTTTCTCAGGAAGA
AATTGAAAGTATTCAATCCACAGAAGAAACGGTTCATGGTGAAAAAACAGTTGAAACTGA
GCACAATGCACATGAAAAATGGTATCACTTTTTCAAAAGTCCGACACTTATCTTTAATAT
GGTTGGTTATTTTGGTTTTCAATACATAAACTTTTTGATTTTAACTTGGACACCAAAATA
TTTACAAGACGAGTATCATTTTGAGCTTCACTCATTGTGGTATCTTGGTATGCTTCCCTG
GATAGGTGCTTGTTTTACAGCATATTTCGGTGGAAGATTATCAGATTGGTTACGTGTGAA
AACAGGCAGCCTAAGAATTGCACGATCAGGTTTAGCGATATTTGGAATGACTTTGGCAGC
GATTTGTTTTTTAATTATCCCAACAACCAATCAAATTGGCTGGATAATGTTCCTAATGAT
GCTAGGTAATGCCTGTATATTCTTGCCAAATGCTGTTAATTGGTCTGTCATTATTGATAC
AGCACCGAAGAAAACTGGGACGTATGGCGGTATTACGCATTTCTTTGTTAACTCTGCAAC
GATTATAGCGCCAACGTTAACAGGTATACTTGTAACATCATATGGATATTCATCAATGTT
TATATCTGCAGTAGTAGCGGCAGTCATCGGTATTATTGCGATGTGCTTTGTTAAACCAGG
TATTAAAAAAATGAAACCAACTTCATAAATCAAATTTATGTAAGTTACATGGATATATTC
CAAATGCTTTAAAGAAGTATTACTTATAAAATAAAGCTACGAGTATAAATGACCATCATT
TTAATATGAGGTTCATTTATACTCGCTTTTTTTGTTTTTACTCAAAGTAAATAGTGTGGG
GCGTTTGAGGTAAAACATTTTTTGTTCCTAATTATAAACAAATGATTTGTAATTATAGCT
AAATTGAGTATAATTTGATTTTGTTAAAAATGATTAAGGAGAAATAGCAAATGATAAATA
ATAATTTTGAAGAAATTTTAATGAATAGAAAGTCTGTAAAAGTATTTGATGAACAAGTGA
AAATACCGAAAGCAGAAATGGATGAAATGATTAAAAAAGCAACGACAGCGCCATCATCAG
TTAATATGCAACCGTGGAGATTCTTAGTAGTCGAAAGTGATGAAGGTAAAGACACATTAC
GTCCGCTCATTCGTTTTAACACACGTCAAAATGATTCATCAGCGGCTATGGTCGTTATTT
TTGGTGATATGAAGAGTCAAACAAATGCCGAAGAAATTTATGGTAATGCAGTTAAACATG
ATTTAATGCCGGAAGAAGTAAAACAAGAAATGTTAAAAAAAGTCATACCATTATATGATA
ATGCACCAAAAGAACAAATGAATGACATTGTGAAGATTGATAGTAGTTTAGCCGCAATGC
AATTTATGCTTGTTGCGAAAGCGCATGGATATGATACAAATCCAATTGGCGGATTTGAAA
GTGATCAAATCGCAGATGCATTTGGTATAGATTCAGAACGCTATGTACCCGTACTAATTG
TTGCGATTGGTAAAGCTAAAAATCCAGCCCATGGTTCTTATAGATTACCAACAGAAACTG
TGACTAAATACGTTTAATATATAGTGAAAGACATTTTTTAATATTGAAAAATGTCTTTTT
TTATTTCTTTATAAAAAATAGTATTCGATTTTACAACTCTATTGATATATTGACTTATCA
AATTTATAATAAAATTTAATGAGTATTGATAGGGGTTATGAAATATGTGGAAATATGGGA
TTATTTTGTGTTTTTTGTTTTCGTGTTTTTTAGTTTTATGTGTAGGGTGTTTAAATGAAA
AAGATAAATTAACGCAAACGTTATCTTTTTATGCAGTAGGCGATAATTTAATCCATCCAG
TCGTTTATCAGGATGCTTTGCAAGATAATGGACAGTTCAATTTTGAGTCAATGTATGACA
ATTTAAAAGATGAAGTTCAATCAACAGATGTATCATACATCAATCAAGAGTCGCCACTTG
GTGGTGATGAACGCGGTTTGTCAGGATTCAAACAATTTAATACGCCAGAGGCAATCGCAC
AAAACATAGTACATACTGGATTTAATGTGGTTAATGGAGCTAATAATCATGCTTTAGATC
AAGGAACTGCAGGTTTAGAAAATGAAATCAGCGTTTGGAAGCAATTTAAGTCCGTGTTTT
ATTTCGGAACGTTTGATTCGCCAAAGCAACATGATACGATTCCTGTAATTGAGAAAAATG
GAATAAAAATGGCAATGCTGAGTTATACATATGGAACAAATGATATTCCTAGAGAAAAAC
CATATCAAATCAATTATTTTGATAAGGTACAAATCAAAAAAGATATCGCAAGCGCAAAAG
AAAAAAGTGATGCAGTTATCGTCTCCGCACATTGGGGTAATGAAGGTAAGACTAAACCCA
ATGAGACGCAACAACAGTATGCCAAAGTGTTTGCTGATGCGGGTGCAGATGTCGTATTAG
GCACACATCCACATGTGATACAGCCAGTTAAATGGGTGAAAGGGAAAGATAATCATAAAA
CACTCGTTGCTTATTCCCTGGGAAATTTTCTAAATGGACAAGCTACAGGAACTGAAAAGA
ATATATTAGGTGGTAACATACGTTTTAATTTAGAAAAAAATCCTAAAGGCGTACAAATCA
ATAATGTTAAATGGAAATCATTGGTGACACATTATGAAAATGGGGAACCTTATTTAAAAG
CAACTCCTCAAAATTTTAAAATGTATAAATTAGATCATTATAAAGATGAGCAGGCACAAT
ATCATGCTTTAAATGATAAAAAAGGCATGGAAGTATCACGTCAGAGACTTGTAGGTATTA
CGAAAGATGTGATTGATAAACAATATCTGGATGAAAAGAGTTACTAGTATGTTGCGTAAA
TATATATATAAAAGTGCAAAAGCGCCCTCTCGTTACTACACAGTATTGAAGTGTAACAAC
GAAAAGGGCGCTTTTTAACACGTTATTGTTCAACTTTTTTTGCTAAATTTGTAATGTATT
TAAAGAAGGCATCGTGTTCGACATCATCGACGACTGAAATTGTTCTGCCGTGTACATCAT
CTATATACGTTTGCCCCTGACTAGGCCCTTCTGTATAAACACTAGCATTGACCGAATGTT
GCTGTACCAATTCAGGTTCACCTACATATGCAGTTGTTAGTACATCCCATAAGAAATAAG
TAGAATTCGTTTGGAAATGTGTTAATGGAGGTACAGCAGCATAACTGACTCCTAAGAAAT
CAACACCTGGATAATGTCGTTCGTTTGCCCAAGCTTGTCTAATATCCCATGTCAGTGGTA
CACGATTTGTACTTTCTAATGCGACTATGTCTATTTTTATATTTGTATCAAAGACGGTTT
TAACAGATTCTGGATCCCAAAAAGCATTCCATTCTGCAGTGCCATCGTGTTCAGGTTCTT
CGACATTTCCTTTTTCTAAAAATGTACCACCCATCCATACTAAACGTTCAATTTTATTAA
TAATTGTAGGCTCAACTGTTACGGCTTTAGCTAAATCCGTTAATGGGCCAGTAAATAATA
AAGTCACTGGAGCATGACTCTTTTGTAATTTTTCAATAATATCTTCATAAGCATCGTGTT
CAAGTAAATTTGAATGGCTTTGATTAGCTTCGTTTAAAATAGGTAAAGCGTCCATAAAAA
ATGCATGCATACGCCAATCTTTAGGGAATGGATTTTTTCCGCGTTGTTTCGAAGCGGCGA
CATGAATCGGTTGCTTGCTAAAGCGATTAATGATTTTTTGAGATGCACTTGCTGCAGGTT
CAACATAGCTATCAGCACCAATTGCACTCACACCAATGAGTGATACATCCTCCATTTGTA
GTAACAGAAATAGAGAAATTAAATCATCGACGCCACCGTCATGGTTAAAATATATTTGTT
TCATAAAATATCCTCCGTTTCATTTTGTAAATCTATTATATCAAAAGTGAATCAGAGTCA
TATCGTGTTGAGAAAGAAGCGGCGTCTTTGAGATATCATGTTGGAACTTATTGCCTTAAA
TACTTATATAAATACTAAAAGATTGAAGTGTGTGTTTACGATACGGCATTAGATGAATGT
CTATAATTAAAATGGCATTTAATAAATTCGCGAAATCATTTTAAAATTTATTGATTTTGA
AAATTAAAAAATAATAAATTATAACTTATAAGTGTTTATAAGTTAATACATAGGTTATGT
TATATAAATAGAAACAATTTAAGGGGTGTTTTTATTTGTGAAATTTAAAAAAGAGAAAGT
TAACAGAGTAGATTCTGATCAAGCCAAAAAAGGTGTTGTAGCCACAGGGATTGGTAATGC
AATAGAATGGTTTGATTTTGGTTTATATGCACAATTAGCTGTGATATTAAGTGCAAATTT
CTTTGGGAATTTACCTCAAGAGATGCAAATTGTTTCAACATTTGCAGTATTTGCCTTTGC
TTTTATAGTGAGACCAATCGGTGGTATATTTTTCAGTCACTTAGGGGACAAATATGGACG
GAAAATTGTATTATCGACAACGATATTACTTATGGCAGCATCGACATTGATGCTCGGGCT
GTTACCTACACAAGATCAAATTGGTATTTGGGCACCTATATTATTACTTGTTGTTCGTAT
GATTCAGTCATTTTCAACAGGTGGGGAATACGCAGGTGCAATGACTTATATTGCAGAAAC
AGCTCCTGATAAGACACGCGGTAAATTAGGCAGTGGATTAGAAATTGGTACACTTGCTGG
AAATATTATGGCTGCTATTTTAGCGGGGCTGATGTATTCATTATTAAGTAATCAACAAAT
GGCTGATTGGGGCTGGAGAATTCCATTCATCCTTGCTGCACCATTAGGTATTATTGGTAT
TATCTTACGTTCAAGTTTAGATGAAAGCCCAGCTTATGAATCTACATTAGAAGAACAAGA
AGAATTAGAATATTCATATTTAGATATTTTCAAATATTATTGGAAAGACGTCGTCGTTTG
TTTTGCAGGCGTAGCTTTCTTAAATGTTGCCAACTATATGGTACTTTCCTATATGCCATC
ATTCTTGAATTCAACAATCAACTTAGGTGGAACTATGGGATCCATATTGAGCACCATAAC
CATGTTAGTTATGATACCAGCAGTATTTTTCTTTGGTTGGTATAGTGATAAAGTTGGTAA
CAAACGCACCATTATATTTGGTTTAGCAGGATTTAGTTTATTCTCGGTGCTTGCATTTTG
GTTAATGAGTATTCCAATGATTCCATTTGTAATACTTGGATTGTTTATCATTGCATTATT
TATGTCAACATTTGAAGGTGTTATGCCATCCTTATTACCAAGTATGTTCCATACAAAGGT
TAGGTTACGTACATTATCACTTGTTTATAATATTGGTGCTGCGGTATTTGGTGGTTTAAC
GCCATTTATACTTTCAACTTTAGTAGAAACGACAGGACAACAAATTGCACCATCTTATTA
CTTGATGTTTATTAATGTCGTTGGACTCATTATCTTCATAACAATGTTTAAATCTACCTC
TAACAAATCACTCAGAGGTTCTTATCCAAATGTCGAAACGCAAGAGGATTATGATCATGT
AGTGAAAAATCCTAAAGATGCTTTATGGTGGGAAGATGAAGTTAGAAAAGATTAAATATA
TTTAAGTAGTTGTCATTATCAAAAATGGCAACTACTTTTTATTTTTGAAAAATTTAAGCT
CAACCTACTGTGAAGGACTACATTGGGTATAATTATATTTTTATACAAATAATAAATATA
ATACTTATTATTAAAAAAGATGTAAAAATTGATAGAATTTTAGAATTAGTTAATTAATTA
TATATATATTGTGCTATTATAAAAGAAATTAAAACTTAAGGGGAGGTAGAACGATATGTC
TAAGACAGTGAAGATTGTTATAGCAGTCGTTATTGGGGTACTACTGATTTGTGGCATTGG
GGGAGCAGCAGCGTATTATTTCACAAAGAACACACCTAAAAATACGTATTTACTAAGTGA
ACAGGAAACAGCAAAGCAAATGAAAGCGTATGGTGAAGACAGGTTTGAAAATGAATTTGA
ATTTCAAGATAAGATGAAAGATGAGTCGTATTTAATTAATTTAAATGCAAGTGCAGATGT
ACCAGAAGCACTACTCAAATCATCGGATATACCAAAATCTGTTGCAGATGCTTCGAAGTT
AGGATTTAAATTGGGACATGATCCGGATAAAGAGCATTCAGTTATAGCTTTAACACCTAC
AGTTGCAGATAATGAAATTGGGGAATTTCAATGGGCTGCCGATAAGCAAAATCAATATTA
TGCAGCTCCAATTTTAGATGATGTTTACAAAGCGAAGAATAATGAACTTGTCGATGTGTA
TAAAAAAATCACTGGGGAAACATCGAGTGTTGAAGGGACAAATAATGGCATTACAAATGA
CTCATTAAATTTAAATTCGTTGTTATCTGGTACACAAATATCTCAAGATAAAATTGATGA
AATTAGCAAGAAATATAGTGAAGTGATTACAGATAAATTAGACGATGATAATTTTGAAAA
AGACGATGTAACAATTAAGGTCAATGGTGAGGATAAAGATGTTAAAAAAGTAACAATGAA
TGTAAGTAAAGGTGAAACAAAAGCCATTTTAACAGACATATTAGAAAAAGCTAAAAAAGA
CAAAGATATTAAAGCGATTGCAGAAGATCAATTTAATGCGAAAGACTATAAAAAACAATT
AGATGATATATTAAAAGAAGTAAAAGATACAGATAAAGCAGAATTTCCAAGTGTGAAATC
AGTTATATGGGAAGACGATAATCAGATTCTTAAACGTAATTTAACGATGAAAGATGAAGA
CGGTTCAACAGTGAAATTAAATGGGACAAGTCAAGTTGATGATGATAACTTAATGATTGA
TTATAAATTAACAACAGATGATGACCAAGAAGTAGCACTGAAAGGTAAGTCGACTAAAAA
AGACGATCAGTATAAAGATAACTACAAAGTAACTTTTGATAATGGTTACCGTAAGTCTGA
TGCAACTTTAACAAATACAGAATCACAAGATGGGGATAAACGTAACGACAAAGGTCAGAT
TGAAATCAATGCTAACTACGATAAAACAACGATTGATTTCAATAATAAATTAGACACAGA
CACTAAAAATAATACACAAAAACAAGAACTTTCATTATCAACAGATATCGATAATGAGAC
GGTCGTGATTAATATTAAAGGTGACACAAAACTTAAAGAAGACATTAAATTTAAAAAAGC
AAATGCACAAGATTTAAATACAATGTCTGATAGTGACTTTAGAAAACTACAACGAGAAAT
ATCTAACAACACTGAAGATATTGTAAAAGATATCGCAAAAGATATTAAAGATAAAAAATA
AAGATAACTCATTTAAAAAGGTAATATATTAATGGAGAGAGGAGTGGTTAAATGAAAACA
ATTCAATTGTTTCGCATTTACCACTCTTTTCTATTAAAAAAATGGCATCTTTTTTTCTAT
TTGATTTTGATGATGTGTGCTTTTTTAACTGCCTTACTAGTCGTTCAGTACGTTAATCAA
GATGATGCAAAGTTTAGAATAGGTATTGTTGATCACGATAATTCGGCGGAGACACAGCTC
ATACTCAATTCAATGGGAAATGGAACACATCTAGGTAAAGATATTCGTATTCAGCGTTAC
AATCAAAATCAAGCGCAAAAATTATTGAAAGCACAAAAATTAGAGGGATATTATGTTTTT
GAAAAAGGTATGACAAAAACATTTTATAAACATGGTAATTTACCTATAGCTGTTTATACA
TATGATCAAACGTCAACTAAAAGTTTAGTTATTAATCAGTTGACTGATTCAGTTTATAGT
CGCCTCATGTTATCGATGGGTGGAGGGTTAACCTACACGACATTATCACCAGAGGCCAAT
AAGGACGATAAGTTACAATTATTGACGGATTTATTATTTACCGGTTTAAATCGGACAGGC
GGATTTGATTATCAACCGATACAAATATTTGATACATCGAGCTATTATGTAGTGACAGGT
TATTTAGCCTCCATATTTATTTTTGCACTATCACTATTTTCAATTTTAAAAATGAACCAA
GCTAAGGCATTAAAATCCAGATTACATATGTACCATTTTTCATTTGAAAAGCTAACATTA
ATTAGAAGTTTATTTACGCTATTTTATACTGGCGTGTGGACCTTGTTAGGATGCTTATGC
ATGATACAGATATTGCCCAATACTTTTGAGCCTTATAATTGGCCAACTGTAGTTATTCAA
TTAGTTTATTATATTCTAATGATTACAGGTTGGTTAACCATTATTGATTTGATCTGTTTC
CGTTGGTTCAATATCGTACTGAAAATCATGCTTGCACTTATGGTTATTCTATTTTCTGGT
CAAATTATACCAACGATATATTTCAAACATTTATTGAATGGCATGTTTAATGTGCAGCCA
TTTAGTTTTGTCACTAATCAAATGTTAGAGATTATATTAAATAATTATATCTTAGATACA
CCCATTACTTTCTATATGAGCTTTGTGATAACAGCTATTATATTATTGGTAATCATTGTT
TGGAGGTATCGCCGATGATACAGTCCTTTATATTTATCATTATATTAAAACAGTGGAAGC
AATTAGTGATTTTTTTTACTATTTTAACGTGTACGTTGTTATTGATATGGGCAGCTTATT
CATCGCTGAATCAATCTTTTAAAATTCCAGTCGCAGTTCAAGATCAGGATCAATCCCAAG
CTTCACATACATTAATTCAAAGTATTGAGAAGAACGACTTTGTTAAAGTTGAAAAGTTGG
ACCAAGAAGCAATATATCTGGATGAAAGTGTTAGTAAAAAAGAAGCGGTTGCAGCGATGC
ATATCCCTAAAGATTACAGTGATAAATTGAAAAATAATCAATTAAAATTGGCACTTACAC
TTTATGCAAGAGATGATTTTATTGGTGATATTACATTTGAAATGATTAGTCGTTCATTAT
ATGAACAACAAATTCCGTATATTGTAAAAAAACATTTAGATGATGACGGTCAAGAGACGT
CCTTAGAAAAGGTGTCCGATACATTAAATCAACACACGCCCAAATCAGCCATTGTTCACC
ATGTCGTAAATACCAATTCTGAGACGTCTATATCAATCAGCCTAGTGTTTGGCATTATCT
TATTCGTTAGTAGTGTTCAAATCGTGTTGCATCAAAGGCTGAAACAAAATGGTCCGTTAA
CAAGACTTTTTATATTTCAATACAGTAAGTTGATACTTTTCACAACTTATATTTTGATTC
ATACACTCATTTTAATGCTTGTACTTGGCATAACAACATTCATATTTCAACAACAACTTT
CATTTACGTTCTTTGCGAAATCATTAGTGATTATTATTGTGTATGAACTAGGGGTTTCAT
GGTTACTTTTCAAAATAAATACACTCAGTCATAGGCTCTTTATGGCAGTCATATTTGCCT
TATTGATGGCGGTGTTATATATCTTTATACAATTATAGGAGTGATAAGATGATAGAATTA
AAAAATTTAAGCAAGCACTATCGTAAAAAATGCATCTTTGAGTCCCTAGATATGACATTT
GAAAATTTGCAATTAACCGTTTTATTAGGTGAAAACGGCGCTGGTAAATCCACATTATTA
AGAATGATTGCCGGTTTAGAACAATTGACTAAAGGTGAAATACGTTATTTTGGAGAACAA
CTGTCAAAAAAGCAAAGACAAGATAAAATCGGTTATGTACCACAGGATATTGCACTATTT
GAACATATGACAGTTAATGAAAATATTCGATGTTTTAAGGCGCTATGCAAAACACCGTTA
TCCAATGTATTGATAGACGAGTATGCACGTCAACTCAATTTAAATGAGAGAACCATGACA
ATTTCTAATTTGTCTGGTGGTACGAAACGAAAGGTGAATGTTCTAATCGGTTTATTAAGT
AATCCGCAAATATTAATTTTAGATGAACCTACAGTAGGTATAGATTTAAAATCCAGATTT
GATATTCATAACCTTTTGAATACAATGAAGAGGGAACGACTCATTATATTAACGACACAC
CACTTAGATGAAGTTGAAGCATTAGCGGATCAAATTAAAGTAATTGGTAATGATCCATTC
TATAGGGAAATTCTTGAAGATAAGCATTGGGCATTCGAAGTATATAATAATAAATAGAGA
TGATGAACCACATCCATTCATGGAGAACCCCCGTAATGATGGATGTGGTTTTAATTATTT
TGTATATAATGAGGTGAAAAAGAAGAAACATAAATTAATACAATAATAACAACGTTGTTA
TTTTGCGATAAATAATTTATAATGAGTAATTGTGAATTCGCTTTCATCATTTTTAAGGGA
TTGGGGGAACACGAATTTGTCATTTTTAGGGGAACATTTGCCGCTCATATCGCTTGTTAT
TGGTGTAGGAGTATTACTATTTTTAAACATTAAATTGAAGATTAATAGTATCCTATCGCT
CATATTCGCAGCGGTGCTTGTAGGATTTATGAATGGCATGAAGCCGTTAGCAATTTTAGA
TACAATTAAGGAAGGATTAGGATCTACATTAGGGAGTCTCGCATTAATTATTGGGTTTGG
TGCAGTACTTGGTAAATTAATGGTAGATTCTGGCGCAGCACAACGTATCGCTTCAACACT
TATAGAAAGATTTGGTGCTAAATATGTTTAATGGGCTTTAATCATCATCGGTGCTGTATT
TGGTATTTCTGTATTTTATGAAGTAGCATTTATGATTTTAGCACCGTTAGTCATCAGTAT
TGCTATTGAAGCTAAGACACCATTTATGAAATTGGCGATTACAATGGTTGTAGCGACAAC
TTTATCACACAATATTTTCCCGCCACAAGAAGGGCCTACAGCACTCGTAGATGCTTACAA
TGCGGATATGGGAATGGTTTATATTTTGGGGATGATCGTCTTTATTCCTAGCGTGATTAT
TGCGGGTATTATATTGCCGAGATTCATGAAGCGCATAGATTATCCTATACCACCATTATT
ACAAAAAGAAAAAATTTTACAGACAGTGAAATGCCTAGTTTTGGTTTGAGTTTATTTGTA
CCATTAATACCAGCTATTCTAATTTCAATATCAACCATACTCAGTTTATTTATTACCGAA
GACACGATATTACATGAAATCGTATCATTTATTGGAAGTGCGGAAATCAGTCTTATCATT
CCTATTATTACTGCGATTGTTATGTTTGGACTTAGAAAAGGTAAAGATATGGATACAATG
ATGAAATCATTTGAAACAGGTCTAAAAGGTGTTGCAACTATTATATTCATTGTCGGAGCG
GGTGGCGCTTTTAAGGAAATCATTTTAGAAGCACATGTTGGAGATTATATTGCAGATATC
ATGAAAGGTACCAATATCTCTCCACTTATTATGGCTTGGTTAATTACAGCGCTTATCCGT
ATTGCGACGGGTCAAGGTGTTGTTTCAGCAATTACTGCTGCAGGTATCGTTGGTCCGTTG
ATACCCACTTTTGATGTCAGCCCTGTGCTTATGGTATTAGCTACAGCTGTAGGTAGTAAT
ACCATTACTCATGTTAATGATGCATCATTTTGGTTATTCAAAGAATATTTTAATATTTCT
ATTAAGGATACATTTAAGACATGGGGGTGCGTTGTTATTAACGACATCTGTAACAGGATT
AATGGTTGTCTTAATACTGGATCTATTTATTTAAAATAATAAAGTAAAATAACAATGATT
CATATTTGTGTAACATCATAAAAAGCATTATTTGCAAAGTATTTAAAGATATTTTTGTAA
ATAATGCTTTATTTTAGTATAAATACACAAAACTGTTACAAAAGTTACAAATATTTTTAA
ATGCATCGATTCAAAGTCTTGTGATTACTGATTTAAAGGTATTTGTAGCATATATGTTAT
AAATTAGAAGGTTTTGGGTACTATACTTTATGTGAATAAATGAGTAACATGAATAAATCT
ACTTTCAGCATATTAATGACACTATCTTGAGTGACTTATGTTGTGCGATGTTTTTATACA
GTAATATGCTAATATTATGAATAAAAACACAAAAATATACAATTATTGGTAGTGAAAAGT
TGATTTGACTTGAATTGTTATACGAGTATAATAACACCATATACAAGAAGGTGTATAAAA
GCCACTTATTCTTGATATGAATATAAAAGAGAAAATATTAGGAGTAATTATGGGACAAAA
AGATGAAAGTAGTAAAATTAATTTACCACAGCTCGTATTGCTAGGATTAGGTTCATTAAT
TGGATCTGGTTGGTTATTTGGCGCATGGGAGGCATCTTCCATTGCAGGACCAGCCGCAAT
TATTTCTTGGATTATTGGTTTTGTAGTTATAGGTTCAATTGCTTATAACTATATTGAAAT
AGGAACGATGTTTCCACAATCAGGTGGTATGAGTAATTATGCGCAATATACACATGGTTC
GTTACTTGGATTCATTGCTGCCTGGGCAAACTGGGTATCGCTGGTAACTATCATTCCTAT
TGAAGCAGTATCAGCTGTACAATATATGAGTTCATGGCCTTGGGAATGGGCGAAATTTAC
GTCTGGTTTAATGGATGGATCTACAATAAGTAACGCAGGTTTATTTGCAGTATTTGTGAT
TATTGTTATCTTCTCATTATTAAACTATTGGTCAGTAAAATTATTGACGTCATTCACAAG
TTTAATTTCAGTATTTAAATTAGGTGTGCCTTTATTAACGATTATCATGTTAATTATTTC
TGGTTTTGACACTGGGAACTATGGTCATTCAGTTGGAACATTTATGCCTTACGGTTCAGC
ACCTATATTTGCTGCAACAACAGCATCAGGTATTATTTTTTCATTCAACGCATTCCAGAC
AATTATTAATATGGGATCTGAAATTCAAAAACCTGAAAAAAACATTGCACGTGGTATAGC
TATTTCACTGACTTTAAGTGCAATCCTGTACATAGTACTACAAAGTACATTTATTACGTC
AATGCCTACTGAAATGCTGCATGAAAATGGTTGGAGTGGTATTAACTTTAACTCACCATT
TGCTGATATGGCTATTCTATTAGGATTAAATTGGTTAGCTATATTACTATATATGGAAGC
AGTTGTTTCACCATTTGGTACAGGTGTATCATTTGTAGCTGTTACTGGACGTGTTTTACG
CGCTATGGAACAAAATGGTCATATTCCTAAATTTTTAGGGAAAATGAATGAAAAATATAT
GATTCCTCGTGTAGCCATTATATTTAATGCAATTATAAGTATGGTCATGGTATCGCTATT
CCGTGATTGGGGTACTTTAGCAAGTGTAATATCAACAGCTACGTTAGTGGCATATTTAAC
AGGACCAACGACAGTGATTTCACTACGTAAAATGGCACCTAAAATGCATAGACCGTTTAG
AGCAAACTTATTAAAATTTATGGCACCATTTTCATTTGTGATGGCTTCATTAGCGATATA
TTGGGCGATGTGGCCAACAACAGCCGAAGTTATTTTAATTATTATTCTAGGATTACCAAT
TTACTTCTTCTATGAATATAAAATGAATTGGAAAAATACCAAAAAACAAATTGGCGGTAG
CTTGTGGATTATCTTATATCTTATTGTACTTGCCTTCTTATCATTTATCGGTAGTAAAGA
ATTTAAAGGTATGAACTGGATTCATTATCCTTATGATTTTATTGTTATTATCATTATTGC
ATTAATCTTCTACAAAATAGGTACGTCTAGTTACTTTGAAAGTGTTTACTTTAAACGTGC
TAAAAAGATTAATAAAGATATGCGTGCGGATTTACGTGAAAAACGTAAATCAGAACACAT
TAGTGAAGAATAATTTAATTCTGTGAGTAGAAATATATATAGCGTCTGGGACATTGTTAA
ATCTCCCAGACGCTTTTTTCATATAAATAGCGACATAGTTAATCATTTGAATGATCATGC
TTAAATGGAGTGGGAGCCTGAAATCTTTTTGAGACAATTTGATTTCTGCTCCATCTTTTT
TATGTATAGAAAATGACTATAATAATGCGACTGTACTTAGACAATAAGCGTATGCAATAT
TGCAGTGGACAACATTTTATGCAAAATAAATGCATGGATATTCTATGGAAAAGTAAATTT
CATTAAAATAAATTATTTAACAATGTTTTTTATTCCCATTAAAACAACATTTTCAATTCG
TTTAAAGTGTAAAAATTCAAAATAACCTTTGACTAATTAATCTGACAAGTGTATTATTTA
TGAATATTAATTCATTTTTAAGAATAAATATTATGAAATGAGGGTTTTGATGCTTGATTT
ATATGAACACACAGACAAATATAGTTCTAAAAATTATAGTCCATTAAAATTAGCTTTAGC
TAAAGGACGTGGTGCAAAAGTCTGGGATATTGAAGACAATTGTTATATAGATTGTATTTC
TGGATTTTCGGTAGTTAATCAAGGCCATTGTCATCCTAAAATCATAAAGGCACTTCAAGA
GCAGAGCCAAAGAATAACAATGGTTTCTCGTGCTTTATATAGTGATAATTTAGGTAAATG
GGAAGAAAAGATTTGTAAACTTGCAAATAAAGAAAATGTTTTACCAATGAATACTGGCAC
AGAGGCTGTGGAAACAGCCATAAAAATGGCTCGTAAATGGGGCGCTGATATTAAAAATAT
TGATGAATCATCATCAGAAATCATTGCTATGAATGGAAACTTTCATGGCCGTACGTTAGG
TTCATTATCATTATCATCACAAGATAGTTATAAAAAAGGTTTTGGACCGTTATTAAACAA
TATACATTACGCAGATTTTGGAGATATAGAACAATTAAAAAAATTAATTAATAATCAAAC
AACTGCAATTATTCTGGAACCTATACAAGGTGAGGGAGGCGTAAATATTCCTCCAACACA
TTTTATACAAGAAGTACGTCAACTCTGTAACGAATATAATGTGTTATTAATTGCAGACGA
GATACAAGTGGGGCTTGGAAGAACGGGTAAGATGTTCGCAATGGAATGGGAAAATACAGA
GCCAGATATATATTTATTAGGTAAATCACTAGGTGGAGGGTTATATCCGATATCCGCAGT
GTTAGCGAACCAAGATGTGATGAGTGTCCTCACCCCAGGCACGCATGGTTCCACATTTGG
TGGTAATCCACTAGCTTGCGCTGTATCAATGGCAGCATTAGACGTGCTGAATGAAGAGCA
TTTAGTACAAAATGCATTAGACTTAGGCGATAGATTATTAAAGCACCTGCAACAAATTGA
AAGTGAACTGATCGTGGAAGTGAGAGGTAGGGGATTGTTTATAGGTATAGAATTAAATGT
AGCAGCACAGGACTATTGTGAACAAATGATAAATAAAGGTGTGCTTTGTAAAGAAACACA
GGGCAATATTATAAGGATTGCACCACCACTTGTTATTGATAAAGATGAAATCGATGAAGT
AATTCGTGTCATAACAGAAGTTTTGGAAAAGTAAAATTTAATATAAAATTTCCGAATATT
CAGAAAGGAATGAAGTGAATGATTGAAGTTGGTATCGTTGGCGGTAGTGGATATGGAGCC
ATTGAATTAATTCGATTATTAATTCAGCATCCTAATGTAAATATAAAATATATCTTTTCG
CATTCTAAACAGGATCAACCTATAAAGGAAACATTCCCACATTTGGAACAGCTCACATAT
CACTATGAAACGTTAAATAGTGAAGGAATTGAATGCGACGTGATATTTTTTGCGACACCT
TCAAATGTGAGTAAACACATTGTTCCTCAGTTGCTTAGCAAGAGGATTAAAATCATTGAT
TTGTCGGGTGATTTTAGATTAACTAATCGAGCTACTTATGAAACGTATTATGGTGAAACG
GCAGCTTCTCAAGAATATTTGAATGAAGCAAATTATAGCATTGCAGAATGGTCAAATGTA
AACGCACAAACAACGCAATTAATTGCGAACCCTGGATGTTTTCCAACAGCTACATTGTTA
GCATTACATCCGCTAATAGATAAAGATATTGTAAAGCAAGATAACATTATCATCGATGCG
AAGACGGGTGTATCCGGTGCCGGTAGGTCTTTGGCACAACATGTTCATTTCGCGGAGATG
AATGAAAATTTAAGCGCCTATGCGATAGGAAAGCATAAGCATAAACCTGAAATTGAACAA
TATTTATCATTATTAGCCCAACAAGAAGTAAAAGTAACATTTACACCGCATCTCGTACCT
ATGACTCGAGGTATTTTATCAACCATTTATATCAAACTAAACCATGCTTTTACTAATGAA
GACTTACATAATCTGTTTAAAGATTATTATGAAGATAAACCATTTGTAAGAATTAGATCA
TTAGGCCAATTTCCAAAAACTAAGGAAGTTTACGGTAGCAATTATTGTGATATCGGTATT
TATGTTGATGAAGAGAATCAAACAGCGATTCTCGTGTCTGTGATTGATAACTTAGTTAAA
GGTGCAAGTGGTCAAGCGATTCAGAATTTGAACTTAATGTATGGATGGAAAGAAAACACT
GGATTGCTACAATCACCAGTTTATCCATAAAGTAGGATGAAAGGAGAGAAGAAATGAGAG
ACATTGAAACAATTGATACATTAAACCAATTAAATATAGATTTACAAGGCGACGTGAGTT
CACCATTAGGTTTTATTGCTGGTGGTTTACATTGCGGTTTGAGAAGAAAGAAAGTGGACT
TTGGTTGGATTTATTCAACGACCCCAGCTACAGCAACAGGTGTTTATACATTGAATCAAT
TTAAAGCTGCGCCATTAAAACTAACTGAAGATAGTATTAATAAGGATAAAGCACTACAAG
CCATTATTGTGAATTCGGCTATTGCGAATGCGTGCACAGGAGAAAAAGGTATGCAAGATG
CGTTGGATACACAAGCTTGGATTGCTGAGCAATTAAATATCGAGCAACATCTTGTTGGTG
TTGCCTCTACAGGTGTTATTGGATCGTTTTTGCCAATGGATAAAATACAATATGCAACGC
AGCACGTTTTAAAAGAACAATATAATAAAAGTGAAGCATTCAATCAAGCTATTTTAACAA
CTGATACGATGACGAAACATCTGTCAGTAAAGGTTGAAATCGATGGTACCACAGTAACGA
TAGGTGGCACTGCAAAAGGATCAGGCATGATACATCCCAATATGGCAACAATGCTAGGAT
TTATAACTACTGATGCCAATATTGATGCGAATACGTTGGATTATTGCCTAAAACAATCAA
TCGATCAATCGTTTAATATGATTACGGTGGATGGTGATTCAAGTACAAATGATATGGTGC
TATGCATGGCAAATGGTCAAGCGCAACATACACAAATTGATGCATTACATCCCGAATGGC
ATAAGTTTGTGTATGCATTGAATTTTGTATGCCACTATCTTGCCAAGAGCATCGCTAAAG
ATGGTGAAGGGGCAACTAAATTGGTTACTGTAAAGGTCAAGGGCGCTCACGATGTTGTTG
AAGCAAGAAAAATTGCCAAGAGCATTGTCTCCTCGAATTTAGTGAAAACCGCTGTCCATG
GTGAAGATGCGAATTTCGGAAGAATTGTCACTGCTATAGGATACGCATCGCGATATATAG
AACCTAGCGCAACCCATGTTTCGTTATGCCAAGTGAGTGTGTTGGAAAAAGGTATGGCTG
TAGATTTTGATGAACAGCGTTTAAAAGAAGAATTAGCATCAGATAATATTTTAATTGAAG
CAACTGTTGGAAACGGGGAAGGAGAAGCGGCAGCATATGGTTGTGATTTATCATATGAAT
ATGTACGTATCAACGCGTCGTACAGAACTTAAGGAGTGACTGCAATGAATTATATAGTTA
TCAAAATTGGTGGTAGTACCTTGACCGAATTACATGAAACTACCATTGATGATATTGCAC
AGTTAAAGCAACAGGATTTGCATCCGATTATTATTCATGGTGGAGGGCCTTTTATCAATC
AAGCGTTAGAGCAGCAAGGCGTCGATTCATTATTTGAAGATGGATTGAGGGTTACTACAG
ATGAAGTAATGTCAATTACAAGTCAGATATTAATCGGAAAGGTGAATCCGCAGCTTGTAA
GTAAAATGAATGATGAAAATATTCAAAGTATTGGGTTAAATGGAATAGATGCCAAGCTAT
TTGACGTTGAACCATTAAACGAAAAATATGGATATGTAGGCGAACCAATCAACATTAATA
CAGCAGTTATAGATCATCTTACAGAAGAATATATACCTGTTATTGCGTCTATCGGCAGAC
ATAAAACCTCTAGACATTTATATAATATTAACGCAGATACGTTGGCGTACAAAATAGCGC
AGACATTAAACGCACCTATCTATTTATTGAGTGATATACCAGGTGTCATGATAGATAATA
AAGTAAAGGCCACATTGAATTCAGAGCATATTAAAAATTATATTGAACAAGAGCAAATAT
ATGGGGGGATGATTCCTAAAGTACAAGATGCGATCAGTGCCATTGAATATGGCTGTCAAA
AAGTAGTTATCGCAGCAGGTAACGAAGCGCATGTCGTGGAAAGGATAAGAACTGGGAAAG
GTATTGGGACAACGATTGTGTTGTGAGCATAATATAATAGCAATTTCCTGGGAAATCGTT
AAATCAAAGTATCACTATATTAAAAATTAAAAAAAGACTTTGTCATAGTATAAACAAAAT
TGGTAGATGCTTGAAATAGCGCTGCTTTTAAACGATGTGGTACATATTAAAGTAACGCAA
TTGGTTAGTGTTTTTCAGCAGCTGTTTACATTGTAGGATTGAATTGGTGTGATAGTGTAA
TGGTTAATTTGAAAATAAAAAAACAACGCATATGCTGGAATGACGCATATGCGTTGTTTT
TTTATAAATGGCTTGGATATCGTACTTAGTGCTAATCAGGCCATTAATAATTTTTTGAAT
AAGTGATTAATAGTTCTTTATAGAAATCAATGAATTTAAGGTACATTGCTTTTTCTACAC
GTTCATCTACTTGGTGTGGTTTTTCACCTGGACCAAATACTAAGAATGGGAAAGATTCAT
CTTTACCGCGTAGTAAATTAGAAGCATCCGTCACACCACCAATTGGGGCAGCGACAAAAT
CTTTATTAAATGCTGTTTTGCCAATCGTTTTAGCAGTGTCAATTAGGCTATTTTGACCAG
TAGTAAGTACAGGATCTAAGTCAAGATATAATTCACTTTCTAAATTTGAGCCATTTGCAT
TATGTTTTTCAATTGTATTATTAAATAAATTTTTAACTTGGTCATTATTGTATTCTGGGA
TTGTACGAATATTGAAATCAGCATCAGCGTCTTCAGGGACAGAATTCACTTGAACGCCAC
CCTTGATTAATGTGTTAGTGATGACAAGCCCTTGTAATGCGGATTCAATTTCTTCAACAG
CAAATGTAGCTGGTAGAGAAGGTTTCATTCGATCGAGCAAATGAGTGAAGTCTAAAGATT
CACCTTTAATTTCTTTAGATATTTTTTGATATGCGTTATCGATATCTTGAATAAATTCAA
TTAAAGGTTTAATTGCGTTTACACCGAAGATAGGCATAGAACTATGTGCAGAAGTACCTT
GTGATTTAATACGATAGTCCATAGACCCTTTATGTGCGTAGACCATCATATCTTGACAAG
GCTCGGCTATGATGAGTGCGTCAACATCATCCATGTAACCTTTTTCGTAGAGATTTTGTG
AACCAAGTTGTTCCATCTCTTCACCTGTAGTAGCTAAGAATTTAATGCGTCCTTTTGTTA
ATAATTGTGCATCGTGCATTTCGATAAGAGCAATAGCGAGTGCAGCGAGTCCAGATTTCA
TATCAGCAGCACCACGACCATATAAATAACCATTGTCTTCGGTAAGTTTAAAAGGGTCAT
ATGACCATTGTTCACGATTACCTTCTGATACGACATCCATATGTCCAGATACACCGATGA
CTGGACTGCCTTCACCAATGTCGGCAATTAAGTTAGCGCGTCGTTCATCAACTTTATCAA
TGGTTGATTTAATACCGTGTTGTTCAAATAAATTTTGGAAGTATTGACATACCTCGATTT
CATTATCATTTACTGTATTCATTGCTACAATATCAGATAATATTTGTACTTTTTCTTCTA
CAGAAAATGTACTCATAACATACCACTCCTTTAGAAAAACTATAACAAGTATACATCTGA
CAAATTATTTTGATAAGTGAAAAGACTTTTAATAAAAACTTTATAATTTTAAAATATATA
TTGTGTATAATTACAATAGTGCGATTAATTGATTAATAAACTTGTTGTATACAAGTTTTA
AAGCTATGATATAGAGTAAGCAAATAAGCGTAAAAGAGGTACGATTATGACGTTATCATT
AAATAAAATTCATCAAGCACACCAACAATATACAGGCGTAGATTTTCCGAAATTGTTTAA
AGCTTTTAAAGATATGGGAATCATTGTTAATACAGTGAATATAGAACAAGGTGAAACATC
TTATATTCATCAGGATGGAGCTGAAATTACTGATGAAAGTGTTAAAGTAGCTGTACCCAT
TGCACAACAGACACACCTTGCGTTGGTAAAAGATATATTGCAGCGTCATCAAGCAGGTGA
AACGGATTTTCCAAAGTTTTGCGATGAAATGGCACGAGCGGGCATTTATAAGTGGTATAT
TGATATTATCGCTGGCACATGTGCCTATATAGACAAGGAAAATCAGGTTCTCATTACAGA
AAATATACCTCAATCTTGATATGTGTTTATAAATACGAGTAAAAAGATAAGATATTTAAG
ACGTATACTATGACAGCATTTATAATTGATGATACGGTAGAGAGTGTAGAAAGATTATAA
AGTGGCAAGATTAAAGCTTAATTATTAATTAAACGTGGGTTGTTTAGGGGAAAGTTGCGA
GTCGAACAATGACCCTAAAGTGCTTCATATAGATATATCGTGTTTAACAATGAAAGGGGA
CAATAAGTATGGCAAGTGTAGCAATTATCGCAGGTGGTAATAAGATTGAGTCTAGGTTAA
CAGGTGTAGTAAAATATGCTGAAAAATATTTAAATGATGAAGGCATTGAGACAGATGTCA
TACATGTACATCAATTAGACGCTGAAGCATTGATTACCGCTAACTTTTCAAATGAATCAA
TTAATAAAACACATAAAAAAATTGAAGAAGCTGATGGGATAATTATCGTTTCACCTGTAT
TTAAAGCAGCGTATTCAGGCATCGTGAAGACATATTTAGATTTACTGCCACGTGGCGCAT
TTACAGGTAAAACAGTCCTCCCGCTCGCATTAGGTGGTACATTTGCACATGTATTAGCGA
TTCAATATAGCTTAGATCCAGTTATAAAAGAATTGGGTGCAGATACAATTCATAAAGGTA
GATTTATTTTAGACAAACATATTACATCTAATGAAGACGGTACTTATGGTTATGATCAAG
AAGCGAAAGATGGCTTAAATAAAACTTTAAAAAAGTTTGTCAGTGATAAAGCGCAAGTAA
TAGAATAAAAGATATTGATTTAAAGGCGTATCTAAATAATTGCGATACGTCTTTAAAAAT
GCTTTGTTTTAACACAGGTGTATTAAAATGTGTTAAAGTAAATAAAATAAGTTTTAAAGG
CTATTTTTTTAGTTTTTAATTAATACAATTGTATTAAAAAGGGAGTTCTGATATATGCCC
AAAGTAGTAGATCACGAGAAAAAGAAGCAGCAAATTATACAGTATGCATGGCAATCTATC
GTAAGCAATGGCGCTAAGGGTGCTACAGTTAGAAATATTGCAAAGTTAGCACGAATGACA
CCAGGACAAATACGTTATTATTATCCAAACCATCATGATTTGTTAAAAGCAGTATCGGTC
GAAGTAGATAGTAAAGTTAGAGGAAGAATTAAAGCGGTATATAACGACGGAAGTCTAAGC
CCGCTTGATAAAGTCATACAGGCGATGTTGAAAGCTATGCCGCTTGATGAAGAACGATAT
GCGGATATGGAGGTCTGGTTGGCCTTTCAATATGAGTTACATGAAGTAGGTAAAGATTCC
ATGGGGAATGAAATCTTTACTTTAATAAAAGCATCGATGTCATTTTTAGAAGAACATGAC
TTACTCGACACATCGTTAAATCAATATGTAGCAATAATGAAAATGCATGCATTATTGGAT
GGATTAGCATTACATAAATTGTTAAATCCCGAGCAGATGATAAATGAAGATATTGAACAT
TTAATAGAGAGCGAAGTGAAATCCTGGTTAAGGAGGTAATATAATGAACGGGGTATTAAT
GATACTTATTGTAGCTGAATTATTATTTTGAATTGTCATTATTTTAGTTTTGATTTCAAG
ATATGTCTTACGCATGAAACAAGTTGGTTTGATTTTACTTGCAATGACGCCTGTAATTGA
TTTGATTTTAATTATTACGATGAGTGTAGATTTATTAAATGGTGCCAAAGCAACGGTCCC
TCATGGCATAGCAGCAGTATATATTGGCGTTTCAATTGCATTTAGAAAACAAATGATTCA
ATGGGCAGACGAACGTTTTAAATACTATGTTTTAAAGGAAGGAAATTTACCTGAAAAGAA
AACGGGTATTGCTTATGCAAAAGCTTATTTTGTAAGTTGGTTAAGACATGTTTTAGCCTA
TTTGATTGGAACAGGTCTATTGTGGTTAATTATAAATATTGTAGGACAAGGCGATAGTGT
AGCAGCGCTTTATCATGTTATTAAAATTTGGACAGTTATATTAGGGATTGATTTATTAAT
CACACTGAGCTACTTTATTTGGCCGAAACCTAAAAAAGTATAAAGTATAACCGATGATAT
AAAAATAGTGGAACAGAAATTTAATTTTTAGAGAAAATTGGATTTCTGTTCCACGTTTAT
ATTTACTATTTTTGAATAATTTAAGATTGCTTTAAGTGCCATTGATGACGCGTATCATAC
GATAAGTGGAATGTTTCCGTCTTAATATCAATTGGATACGCAATGGAATGTTTCTCAGAA
AATGACCAGCGTCTATCTTCAGGTGTGAGTAGTATATAGCTTTCATCGGATGTATCGCCT
AGAAAGTTTAACGCATAAGGTTCAAAATGAGCGTGTTCAAATGTTTCGATTTTATAATCC
GATAAAGCTTGGTAAATAGCATTTGTCTCATTACATACAAAGCCGATTTCACTGATTCTA
GAAAATTCAGGTTCATCTGTAATGTTGGATACTCTTGCAATCAATTCCACGATGTTTCCA
GATGGATCATTAAAGTATATAGCGTGTGCGACAAATGATTCAAAATAAGTTGTATGGTGC
CCGTCTTCCATTAATAAAAATAATATATTTTGATAATGCTCTTTCATGTCATAAAAATGA
TTGTATGGAATATCAATTGCAAAGTGATAATAAGGTTGAATAACGTCTTCAGACCTACAA
AATTGCAATTGTGTTTCACCAATTTGAACAATGAAAGTATCTTGATTAATAACTTCTACA
GGACATTCCAAAGTTTCCTCATAAAATTGTAGCGTTTCTTCTAATTCTGAAGTACATAAC
GTTATACTTTCAAATTTCATATGTATATCCCATCCCCACGTAGTAACCATATTTTAAAAA
GTATTTTAATAGTACTTTATCAAAATAATAATAAAGATGATAATATTAAGAATTTATATA
ACCTAAATGTTTTGAAATTGCTCAGATTCTAAATTATCATCAAAAGTAATTATTAAATTA
TAATAAAGTATTTATGAAGTTAAATAAAAGGACCAAGCCCAACAGTAAGGGGTTAGTCCT
TTTAAAAATACATTTATAGATTAAAAGAATATTGAGGTAATGATATAAGCACTTAAACCA
ACTAAGAGACAGTATAGTAAGGCTGGGCCGAGTGTTTTTCTAATTACACTGCCTTCTTTT
CCTGGCATATTCACTACAGCACATACAGCTACGACATTGTGTACGCAAATCATGTTACCA
GCTGCTGCACCAATAATTTGTGCAGCCAAGACGGTATAAGGTTCTGCGCCAATGGATTGA
GCAATATTTAATTGAATAGGTGAAAATGTCAATGTAGAAACGGTTGCACTTCCTGTAATA
AAGGAGCCTAATGCGCCTAAGAAAGGTGCTACGAATAGCCAAATAGGTCCTAAGTATTTA
GACATATTCTCAGCAATATATTCTGGCATGCTGATTAAATCACTTGTATTGATTCCAGAA
TTGATAAACACATGCACCATCACAAGTGTAGCTACTAATGTTATTCCAGTGGTTTTAATC
GTATTTAGCGATTCTACGCTTGCTTGCGATAGATCTTTGAACGATTTTCTCTGTATTAGG
ATGGCAAATAAAGCAGAAAGCAGTAAGATAGTGCCTGGTGAATAAAGAAATTCCCAATCA
GATGAAATTGTTTCAAAGCCTAGAATTTGATTCCAAGATAAATCTAACACTTGTGTAGTG
AAATCTTTAATCAGTGGTACAGTTCTTGTCAGTAATAATAATATAACGACCATTAAATAG
GGTGACCAAGCAGTTAATAATGGCATGTCATGTTCTGATTTTGTGGGTGTATAACTGTCA
TCAAAACCGTCTTTCCATTCATTTTTAGGGAGTAGCCAACCTTTACTTGCTGTGACTACG
GCTACGATAAGTCCTGTGAGTGAACCGAGAATTGCAACGAATTCAGGACCGAATAGAAAG
GCATAGGCAAATGAAGAAGCGACATAGATGAAACCAATACAGGCTAGCCATGGAATCATT
TCAACAATAGATTTGAGTTTGTTTGTTTTGCCAAAGAAAATAATCAAAGTAGCAATTAAT
ATAATAGGTATAAAAATACCACTTAGTAAATCTAATGTTGTAATACGTTCAGCTGTAGCT
TGAAACAGTGAACTATCTGCGTCATTTAATGTACTTAAACCGACTAATACAGGTGTACCC
ACGGCACCAAATGAAACAGCAACGCTATCAGCAATCAAAGCGGTAACAACAGCTATCATC
GGTCTGAAACCTAGTGCTACCATGAGTGGTGCTGTGACCACTGCAGGTGTGCCAAATCCA
GATGCACCTTCAATCAATGAACCAAATAAAAAAGCCACAATAATAACTTGAACACGCATA
TCTCCTGATAATTTTTTGAATCCTTCATTAATACGTGTAACTGCACCAGTTTGTCGCAAA
GTATTAAGCAACACAAGCGCACCAAATAAAATATAGAGAATGGTAAGTGTTTTATGAGTA
CCTTGAAGCAGTGAGGCCGATATGACATGGCCTTGCATTCCCCAAACAAAGACGCCCAAG
AATGTGACAATGAACGCACTAATAATCATACCCTTTAGTGCAGACATACGTAGTAATACT
AAAAAAATAAAAGGCACAATGACAGCACTAAAAGCAACAAATAACATCATTTAAAAAATC
CCCCTAAGTAAAAATAACAATCATCTAGTCATATGATGATTAAATATTATTCATTGTAAA
CGCATTCATGTAAAAATTCAAATTCCAATAAATAAATTATTTCATTTAAAAATGACATTT
ATTTTTAAAAACATACTTTAAGAGTAAAAACGTTTGTAGGAAATTTAAAATTGTAAACAC
AGTTTTTAATAGTAATTAAAACAAAGAAACGAAAAGAAACGAAAATAAATTTGCGATAAT
AGAAAAAATGAAATAAGATAATAGAAATAAATGAAATCGTTTTCTTTTAATTGGAATAAA
TGAACGCATAGGGTTTTAAAGAAAGCGCATATTATTTGAAATAACATAGGAATGAAAATT
TATAGATATAGGGGTGTTATGAATGAATAAAAAGTTAGCTAAAATGGGCATGCCACCGAC
ACTATTATGGGGATATATTGGTGTACTCATTTTTATGATGGGGGATGGCTTGGAGCTAGC
CTGGATTAGTCCATACTTACATGATCATGGCCTATCTGTACATCAAACTGCTATATTAAC
TACTTGTTATGGTGTAACGATTGCTATTGGATCTTGGTTTTCAGGTGTATTAGTAGAGAT
TATTGGTCCACGAAAAGTAATGTTATTGGGAACGCTATTGTATATTATTGGTCACATGAT
ATTTGTAGGCTTAGCACTTCCATCCATGAATTATGGACTAATGATACCATCGTATGCGAT
TAGAGGTTTTGGGTATCCATTATTTGCCTATTCATTTTTAGTTTGGGTAGCATATCGTTC
TCCACAGAAACGTTTAGGTGCAGCAGTAGGATGGTTTTGGTTTGTATTTACAGGAGGTTT
GAGTGTACTGGGTTCATTTTATTCTTCGATGGCGATTCAAATATTTGGTCATATATTCAC
CTTATGGACTGCGATTTTATGGGTGATTGTTGGAACATTTTTAGCAGTATTTGTAAACCG
TGATAAATTTGAAATAGAGAATAAAGGGAATGGTTTTAAAACCCATTTGAAAGAGATGGG
CGCTGGTATTACAATTTTAAAACGAGAACCTCGCGTAGCGGTTGCTTGTATTGTAAGAAT
TATTAATCAAGCTGCACAATATGCATTTCCGTTGTTCCTTCCAATATATTTATCTACGAA
AGGTATCGCAACGACGACGTGGTTAAATATTTGGGGTACGATTTTTATTGCAAATATTAT
TTTCAATCTTATATTTGGTGCATTAAGCGACAAGATTGGTTGGAAAAATACAATATCTTA
TATCGGAGGTATTGGTTGTGCTGTATTTACTTTAGGCTTGTATTTTATACCTGAAATATT
TACAGGGAATGTGTTCATTGTCGGAACAGTAGGATTTTTATGGGGAATGTGTTTAGCTGG
ATTCGTTCCTATATCAGCACTTGTGCCTTCACTTGTGCATGATGGTGATAAAGGTCCGGC
AATGGCTATATTGAACTTAGGAGCAGGTTTGTGTGTGTTTGCTGGACCTGGATTAGTCGC
TTTATTCTACGATAGTATTGGCGTACAAGGTATGATGTATCTTATATTTGGACTTTATGT
AGCAAGTGCGATTATGACTCGTTTTTTAAAAACACCAGAAGAGCGTGGTATTTTGAACGA
AAAAGAAGCAACTTAAAATCCGATGGATAACATATAATGAACAAGGCCCTGATATCTATA
GATGTCATGGTCTTTTTTCATAGGTAATAATTAAATAAATTGAATAGATATTGAAATATA
ACGAAATTTATAAAAAAGCCTATGAAATATAAGGGGTGTCTCATAGGCTTTGAATCAAAT
TGACGATCAACGACTGATTCGAAAATTCATTTCTGATTAAAAGGGTGATTATGGAATTTT
TTGAGGTGGAGTGGAAATAAATGCTTTATTTTTCTTGGAAACCGCCTGAAACAAATTGTG
CTACGATTTGTTTAATTACAGCTACAATATCTTTAAACATAATAATTCACCTCCGTGAGA
TAAATGATTACATTCCCAATATACAACCATTTTGATAATAAAAGATATGTAACGCATAAC
TTGAAATTTAAAGTTCACAACTGTTTATTTTCAGATATTTTCAATGCTTAAATGACGAGA
TTTTCGACGTTATTGTTTAAGAGACTTTAACTTTTTTTAAAATTGAAAAAAGCTGTCAAT
GTATATAAAATTAAATAATATTCATTTTTTAGTATAAATATACTTGAAATATCATTTAAA
TACCTTTATTATGTATATAAATCTTATAAAACATTGGAGTGATGAAAATGGGGCGTACAC
AACAGCATTAAACAAGCTAGCATTATTCAAGGGTAAAGACTTTTTGAAGACATGTGATTT
TTCAGCAGATGAGTTACATACTTTAATTGATTTTACTGGTGAATTAAAAGAAAAGAAAAA
GCGTGGTATTCCACACCCGTATTTAAAAGGGAAAAATTTGGCATTCTTATTTGAAAAACC
TTCTACTAGAACGCGTTCAGCATTTAGTGTGGCAGCATATGATTTAGGCGCTTATCCAGA
ATACTTTGGGCAAGGTGATATTCATTTAGGAGTTAAAGAATCCTCAGAAGATACTGCCAA
AGTTCTAGGTAGAATGTATGATGGTATTGAATTTAGAGGTCATCATCAGAAAGATGTAGA
AGCACTTGCTAAAAATGCAGGTGTACCAGTATGGAATGGGCTCACTAATGAATGGCACCC
AACTCAAATGATTGCAGATTTTTTCACATTAAAAGAACACTGGGGAACATTACAAGGTAA
AACATTGACTTATGTCGGTGATGCTAGAAATAACGTAGCTCATGATTTACTTATTACGGG
TGCAATTTTAGGTGTGAACATACATGTAGCCGCACCAAAAGCGTTACAACCGGATGAAGA
TATTCAAGTTATGGCACAAAAATATGCTGCTGAATCATCGAGCGATATATTGATTACAGA
TGATATTCAACAAGCAATCTATCAAACAGATGCAATATACACAGATGTTTGGTTTTCAAT
GGGTGAAGATCAATCGGTATTAGAACCGCGTATCAATCAATTATTACCTTATCAAGTAAA
CAAAGAGATGCTGATCAACACAATGAATCCAGATGTTATCGTATTACATTGCTTACCTGC
ATTTCATGATGTAAATACACAAGTAGGACAACAAATTTACGAAACGTATGGCTTAACTGA
AATGGAAATTTCAGATGACGTATTTAAAGGTGAACATGCTGTCATTTTTGACCAATCAGA
AAATAGATTACACTCTATTAAAGCAATTATGGCTGTAACACTGGGTGATATTTTTTAAAT
TAGATGTTAAGTATTATGAAGAGGTTTTGTAATGCTACTATAAAAAGGATGGAGCCTGGG
ACAAAAGAAATGTCTTACACTCTTTTCCTACGATTAGTCAGTAGATGACTGAATTGAACA
TGTAAAGGCCAACTTAATTTAATGCATAGATAGTGTTAGCATTTTATTATGAAATAGATT
GACGTTTCTACTTGTAAACAACCAACAAATTTAATTTGTTGGTTGTTTTTTTATCTTCAA
ATTTAAAAATGAAGTTAAGGTGTGACTTTCGTTGAAATGAAGGAAGTTGAAAGTATATAT
CTAAAATGAATTTGGACAACATATGGATAACTTAATAGATGCATATAATAGATAATGATA
ACACTTTATGAAAATATTTTTCGTATTGTTCTATTATAATGATTAATATTTTCTTCGACT
GTATATTGATGTTAATTAGGAGGTTATAGTATATGAGTAAGTTGTTTGAAAAAGCACAAC
AATTTGGGAAATCATTTATGTTACCGATAGCTATTTTACCAGCAGCTGGTTTATTGTTAG
GTATTGGTGGTGCGTTGAGTAATCCGAATACAATCAAAGCCTATCCAGTATTGGATATTG
CGCTCTTGCAAAATATATTTATTTTAATGTCAGCAGCAGGAAATATCGTTTTTCAAAATT
TACCGGTTATTTTCGCGGTGGGTGTGGCATTAGGTTTAGCAAAAAGTGATAAAAGGCACG
GCTGGTCTAGCAGCAATGCTTGGGTTTTTAATTATGAATGCATCAATGAATGGTTTGTTG
ACGATCACAGATACATTGGCGAAAGGCAACTTGGCAGAAGAAGGTCAAAGTATGGTATTG
GGAATACAAACTGTAGAAACAGGTGTATTTGGAGGTATTATCACCGGTATTATGACAGCT
TTGTTACATAATAAATTTCATAAAATATCACTGCCTGCGTATTTAGGTTTCTTCGGTGGG
TCACGCTTTGTACCTATCATCACTTCAGTTTCTTCAATAGTGCTAGGTGTGGTTATATTC
TTTATTTGGCCAACGGTACAAGGATGGATATTTGGTATCGGTGGTCTAGTAGATAAAACA
GGGGTTATTGGTACGTTTTTCTTTGGTTTTATATTGAGGTTATTAGGACCATTTGGTTTG
CATCATATTTTCTACTTACCGTTTTGGCAAACCGCACTGGGAGATTCTTTAGAAGTTAAA
GGGCACATGGTTCAAGGAACGCAAAATATATTTTTTGCACAGCTAGGTGATCCTGATGTA
ACTAAATATTTCTCAGGCGGTTCACGTTATATGTCTGGAAGATTTATCACAATGATGTTT
GGACTTTGCGGTGCAGCATTAGCAATTTATCACACGGCGAAGCCTGAACGTAAAAAAGTA
GTCGGTGGTTTAATGTTATCTGCAGCATTAACATCGTTCTTAACAGGTATTACAGAGCCT
TTAGAATTCAGTTTCTTATTTGTTGCACCAATGCTATACGTAATCCATGCCGTTTTAGAT
GGACTAGCATTTATGATGGCTGACATTTTCAATATCACTGTGGGACAAACATTTAGTGGC
GGTTTCATTGATTATTTATTGTTTGGTGTACTACAAGGTAATGAAAAGACGAATTTCTTA
TGGGTCATTCCAATTGGCATCGTTTGGTTTGTGCTATATTACGTCATATTTAGATATCTC
ATTACGAAATTTAATTTTAAAACACCTGGTCGTGAAGACGAAGGTGTAACAGAAACAGTT
GAAGCAACTGATCGCGCTAAAACGATTATTCAAGCGCTGGGTGGAAAAGAAAATATCGAT
GTCGTTGATTGTTGTGCAACTAGATTGAGAGTAACGTTAAACAGTGATAAAGCTGTCGAT
AAAACAATGCTAACTTTTACAGAAGCACGTGGCGTGATTCAAAAAGGGAACGTGTACAAG
TTATCTATGGGCCACATGTTACTACCATTAAAAACGAAGTAGAAGAACTTTTAGAAAATG
ATAAGTAAGGTATTCAATTAGAGGATGATGAATAGATTATAGAAAGTTTTGGTGAGATGA
TGAATGTAATCAACTTAAAAAATCGTACGGTTGGAAGCCAATACGTAGCAACAGAAATAC
TGAAACAGGTTATCTCCAAACCTAATACTATATTAGGTTTACCACTGGTAATACCATGAT
CGAAGTTTATAAAACATTAGCAGCGTTATTAAATGTGAATCAAATAGATCTATCCAATGT
CGTAACGTTTAATTTAGATGAATATGTAGGTTTATCTGCAGAACATAATCAAAGCTATCA
TGTGTATATGAACGCGCACTTATTTAATCATAATCAAGCATGGAATAATAAAAATATTTA
TTTGCCTGTAGGTGATGCGCCTAATATTGAATTAGAAAGTGAACTTTATGAACAGCGTTT
AGGTGAAATCGGTTCAGCTGATATCCAAATATTAGGCATTGGTGAAAATGGGCATATTGG
CTTCAATGAGCCATATTCATCTTTTGAAAGTGTAACAAGAGTTGTTGATTTAACCCCTTC
AACCATTAATGCAAATAGTCAACATTTTGAAAATATAGAAGACGTACCTAAGCAAGCGAT
TTCTATGGGATTGTCGTCAATTATGAAAGCAAAACGGATCATATTGTTAGCATTTGGTAA
AAATAAACAGCAAGCAATAAAAGCTTTGTTAGAAGGCGAAGTGTCAGAAGCATTGCCAGC
TTCTATTTTGCACAAACATCCTAATGTAGAAGTTATTATTGATGATGAGATTTTTACTTC
ACTCATAGAAGATGGAACATTGTAAGTAAGATATAAATAATCATATGCGTCCTTCAAAGT
AGACATTCTAAAAATGACAACTTTGGAGGGCGCATTTTTATGTCTTGTAATAATTAAATA
CTATTTTTAATGAATCAAAAATGAGTCTGTATCGTTTTTAATGAAATACATAAAGTATAA
ATCTTAAATGAAATAATAATTTAAAAATTGATTTTTGTAAACGTTTACAATTATAATGTA
ATTATATAATTTTAAAAGGGGTGTGTAGTTATGGTTAATGTGAAAAAAGAACGTATGAAA
GTCTATGTTTTGGATAACGGACGTATGAAGATGGATAAGAATTTGATGATTGCTAATTCC
AATCAAGCAACATTAGATGACCCTAAGGCCAATAACGAGATGCATGAATTCCCTATATAT
ACTGTGTTTATAGATCACCCAGATGCTAAAATCCTTTTTGATACAGCTTGTAATCCGAAC
GCTATGGGAGATAGTGGGAGATGGATAAGTGCAACACAAAAAGCTTTTCCGTACTTTGCT
GATGAAGCTTGTCATTTACCTAATAGACTCGAGCAAATTAATGTAGATCCTAAAGAAGTC
GATTTTGTTATTGCTTCACATTTACATTTGGATCATGCAGGGTGTTTAGAATATTTTACG
AATGCAACCATAATTGTCCATGATGATGAATTAAGTGGTGCAATGAAAACATATGCACGA
AACCAACAAGAAGGGGCTTATATTTGGGCAGATATAGATGCTTGGGTGAAAAATAATCTG
AAATGGAGAACGATTAAAAAAGAAGAAGATAATTTGAAACTAGTAGATGGTGTTCGAATT
TTAAATTATGGTAGTGGTCATGCATGGGGCATCATTGGTCTAGAGATTGAGAGTGCTGAA
TTAGGAACGATTATATTAGCATCGGACGCAATATACACTAAGGAAAGTATAGAGGATACA
TTGAAGCCACCAGGTATTTTATATGATTCTATTGGATGGACGAAATCAGTGGAGAAAATT
CAAAGATTAGCAAAAGAAAAAAATGCTCAAATTTGGTTTGGACATGATGGCGAACAATTC
GAAGGCTTTAGAAAATCAACGGAAGGTTATTATGAATAATTGCTATTTTATCAAAGTATC
TTTAAATCACTACAGTGAATGAGGAGTGTATGTTATGAAAACAAGAGCGGCAGTATTGCG
TGAAATGGGTAAAGATGCACCATATACAGAAAGTCATCCTTTAACAATAGAAACTTTAGA
ACTTCAAGGGCCTCAATCAAATGAAGTACTTATAAAAATAGGCGCAGTGGGTTTGTGTCA
CTCTGATTTATCTGTAATTAATGGCAGTAGACCACGTCCAATGCCAATGGTATTAGGGCA
TGAAGCAGCTGGAGAAATTATCGAAGTAGGTGAAAACGTTGCGGAATTTGAAGTGGGTGA
TCATATCGTATGTACATTTATACCAAGTTGTGGACATTGTATTCCGTGTCGTGAAGGCAG
ACCTGCCTTATGTGAAAATGGTGCAGCGGCAAATGAAAAAGGAGAAATGTTAGAAGGTGG
CTTTCGTTATGAATCTGACCGTGATGAGGTAATGCATCATCATTTAGGTGTATCAGGTTT
TGCAGATTATGCAGTGGTATCTACAAATTCAATTGTCAAAGTAGATAAAAAGATTCCATT
TGAAAAGGTGGCGATTTTTGGTTGTGCAGTCATTACGGGCATAGGTGCAGTCATTAATAC
AGCTCGCATTAATGCAGGGAGTACTGTGGCGGTTGTTGGGCTTGGTGGCATTGGTCTTAA
CGCAATTCTTGGTGCACGCCTGGCAGGTGCAAGTGAAATTATTGCACTAGATATTAATGA
AGAAAAATTTGCATTGGCTAAATCACTTGGAGCAACAGCAGTATTTAATTCAGGTGAAGC
ACATACAATAGAAGATATTAAACAATATACGCAAGGTGGTGTGGATTATGCTTTTGAAAC
GGCGGGCGTAGTACCTGCCATGGATGTCGCATATCAAATCACACGTCGAGGTGGAATGAC
AACGACAACAGGTTTACCAGATCCCAAACACCAATTTTCATTTCCTCAAGTAACGCTCGC
TGCTGAAGAGCGTACGATAAAAGGGTCATATGTGGGAAGTTGTGTTCCTGACCGTGATAT
ACCACGTTTCATCAACTTATATCATCAAGGTCGTTTACCAGTAAATGAACTTTTAACAGA
TACATTACCATTAGAACATATTAATGAAGGGTTTGACCGCTTGGCACGAGGTGAAGCGGC
ACGTTTAGTAGTGAAAATGGATTAGGTGTGTTCATATGAGTCGTTTTAATGACACATTAG
AAAAGTATTTGTTACCAGTCGCGTCTAAATTGGGATCGAATAAAATTTTAATTTCATTAA
GAGATGGTATTATCGTTGCGATGCCATTGATTATCATTGGATCACTATTTCTTGTCATTA
GTGGCATCGCCATACCGGGATGGATTGAATGGTTGGAAGCACAAGGCATACAACCCTATT
TAATGAAAGCAGTAAATGGCACATTTGGATTGATGGGATTAGTTGCAAGTTTTGGTGTGG
CACATAGTATTGCTCGACAGTATGATACGGATGGTGTTTCAGCAGGAATTATTTCCATGG
CTGCATTTTTAGTTGTAACACCTAATGTTATGACCGGTGGCAAAACATCAGAAGAAGCTA
TACCTCAAATGTATATGGGAAGTCAGGGACTTTTTGTAGCATTAATTATAGGGATCTTTT
CCGGATTGATATTTCAATGGTTTATTAATAGAAATATAAGGATTAAAATGCCCGATCAAG
TTCCACCTGCAGTAGCGAAAAGCTTTAGCGCATTAATACCTGGAGCTGTCATTATTTTAT
TGTGGCTTATAATCTATATAGCATTAGATAACCTTCCTTTTGGAAACATACATGACCTTA
TTGTTAATACATTAGGTGTGCCATTAAGTTTAATGGGAAGTACTTTAATAGGTACGATTA
TATTAGTAGGACTAAATAGTGCCTTTTGGTTTGTAGGTATTCATGGTGCAAATGTAGTAA
ATGCGGTTATGCAGCCAATATGGCTTAAGAATATAGATGAAAACCGTATTGTATATCAAG
CTAATCCTCATGGCGATTTGCCACATATCATCACGCAACCTTTTATAGATAATTTTGTAT
TTATGGGGGGCGGTGGCTCAACCATTGGCTTAGTGATTGTTATTGCCATTTTAGCCTTTA
AAAAGCGTTCGAGTAAAATTACGAAAACAATGGCACCACTGACATTGATGCCTGGTATTT
TTAATATTAATGAACCGACCTTGTTTGGTTTGCCAGTCGTTCTCAATGTTAGGCTGATTG
TACCCTTTATATTGGCGCCGATGATCAATGCGACGATTACTTATTTTGCCATGGCAAGCG
GGCTTGTTCATTTAACTAATGGTACTGCGATGCCTTGGACAATCCCACCTATTATTAGTG
GGTTTTTAGCTACGGGTCATGTTAGTGGTTCATTGGTACAAATGGTTTGTATCATTGTTG
ATATCTTATTGTATTATCCATTTTACAGAACGATGGAAAAATATAATTTGCAACTAGAGC
AAAAAGAAGCAGATGAAACAAAAGAAATCTAAACAAAGGGGATTTGTCTCATGGTAAAAA
GATTATTAAGTGCGAATGCATCTGAAATCGTTGAAATGACAGCCACAGAATTAAAACAAA
GTATTAAAGCAAGTGATGGTCGTGTTGTATTATCTGAAAATGTGGTCACACGTACTCCAG
TCATTCCAGATATTACAAATGCTGAACTTGCTCGTGCATTTGGCGCAGATTTAATTTTAT
TAAATGGTTTAGATGCCTTTGATCCTAAAGTTGTTAATGTAGATGAAGATAAACAGGTTA
TCAATGAATTGAGACGTCTTGTTTGTAGACCGATTGGTGTCAATTTAGAACCTGTAGATA
AAACCGCAACGATGTCAGAAGAAAAACTAAATATTGTAGAAGGTCGACAAGCAAGTTCGA
AAACGGTAAAGGCATTAGAAAAATTAGGTATTAATTTTATATGTATGACAGGGAATCCTG
GGACAGGTGTAACGAATGATAAAATTGTCAACGCTATTTCAGAGACACGAAAGCATTTTA
CAGGACTTATTATAGCGGGGAAAATGCATAGCGCTGGTGTAGATGAACCTGTAATAACGG
AAACGTATGTAGATCAATTTATAGACGCTGGGGCAGATATTATTCTTGTACCATCAATTG
GCACGGTACCAGGATTTGATGAGGAACAATTGAAAAATATTGTTAAAGCAGTACACCGTC
GTGAAGGTTTAGTTATGTCTGCTATAGGAACAAGCCAAGAAAGTTCTGATCCAAGTACCA
TTAGGGATTTTGCGATACGTAATAAAATCTGTGGTGTTGATATTCAACACATTGGTGATG
CTGGTTATTGCGGTCTTGCACCAGTCAATAATATTTTTGAATTAAGTAAGGCAATCAGAG
GTGAAAGGCATACAGTATCCATGATAGCTAGATCGATTCAACGTTAAATGATGAAACTAC
GCTTTTAATCAGGAGGAATTTTTATGGCAGAAAAAACAATCATGTTGGTATGTGCAGCGG
GAATGAGTACAAGTATGTTGGTACAAAAAATGCAAAAAGAAGCTGAAAAGCAAAAGCTTG
ATAGAGATATTTTTGCCGTTTCCACTTCAGAAGCAGATCAAAAAATTGAAAGTGACAATA
TAGATGTATTGCTACTAGGACCACAAGTTCGCTTTAAAAAAGACGAATATACTAAAAAAT
GCTCTGAGAAAGACATACCTGTAGCGGTCATTGAAATGAGAGATTATGGAACGATGAATG
GAGAAAATGTATTAAATACAGCTGAACAATTGATGACAAAATAGAGGTGGTTCAATGTCA
GAAGCGGAAAATAGTTTAGAGTTTGCCATGTCACTTATTGCATACAGTGGTGACGCCAAA
AGTCATGCAATGGAAGCCATCTATGCGGCAAAGAAAAATGCTTTTGAAGAAGCTGAAAAG
AAATTAAAACTTGCAGAAGTTTCATTATTAGAGGCACATCATATTCAAACAAATATGTTA
ACCAAAGAAGCGCAAGGTGATGAGATAAAAATGTCGCTGTTAACCATTCACAGTCAGGAC
CATTTAATGACAGCGATTACGTTCAAAGATATGGCAGCAGAAATGATCGATTTATATAAA
AAGATGGATTCGAAAGCATAAATATATTAAGTATCATTGAAAAAGTACATTTTCAAAAGA
TTTGAAGATGTACTTTTTTGTTCATTATTGTAAAAAAAGGAGTAAACAAGGGAATCAACT
TAATTGTATTATATGTTAATTAATTGGAATTAAAAAATAAATGTATATTTGGATAAAAAA
GTTATTGACTTAATGAAGGGTTAGGCATAGAATATTTTTATTCCGATAAGAATAATAAGA
ATAGAGGGCGCGAAATGAAAAAAATATTATTAGGTATACTGACGTTACTTTTAGTTGTGG
GACTCGCAGCTTGTGGTACTTCTGACAAAAAAGACAACGATAACAAAAATAAAACTGCAA
GTGAAAATAAAACATTTGTTGTAGGTACGGAAGGGACCTATGCACCTTTCTCATATCATG
ATAAACAAGATAAACTAACAGGTTATGATATTGATGTAATGAAAGCAGTAGCTAAAGAAA
TGGGTTACAAAGTTAAATTTAAAGAAACACAATGGGATTCTATGTTTGCTGGATTAGACT
CTGGTAGATTTAATGTGATAGCGAACCAAGTAGGTATTAATGATGAACGTAAAGAAAAAT
ATAAATTCTCAGAACCATATACGTATTCAGAAGCAGTATTAGTCGTTAACAAAAACAACA
AAGATATAAAATCATTTGACGATGTTAAAGGTAAGAAATTGGCTCAAACGTTTACTTCAA
ATTATGGTAAATTGGCTAAATCTAAAGGTGCAGAATTAACGAAAGTAGATGGCTTCAATC
AGGCTATGGATTTATTACAATCTAATAGAGTTGAAGGTACATTTAATGACAATATTTCAT
ACTTAGATTATAAAAAACAAAAACCTAATGCAGATGTGAAAATTATTGAAGGTAATGCTG
AGAAGAGTCAATCTGCTTTAACATTTAGTAAAAAAGAAGACGATGCAACAATTGAAAAAG
TAAATAAAGCAATGAAAAAATTAAAAGATAATGGTGAATTAGCAAAAATAAGCAAAAAAT
GGTTCGGCGAAGATGTTTCTAAATCTTAATACTGAACAGCAACATGCACTAGACGCAGCT
GGTCAAGCATTTGCACCGATGCTTGAAGGATTAGTGAAATTTTCTATACCTATTACATTA
GTAACCTTTTTGTTAGGTTTAGTGATTGCGTTACTCACTGCGTTAATGCGCATTTCAACA
AGCCGTATTTTAAGAGGGATTGCTCGTTTTTATATTTCAATCATCCGAGGTACACCGATG
ATTGTACAATTATTCATTATCTTTTACGGGATCCCTGAACTCGGCAGATTATTGACAAAT
AACTCTGAAAATCAATGGACGTTAGCACCAGTTATCGCAGCAATTATTGGCTTATCATTA
AATGTAGGGGCATATGCTTCTGAAATTATTCGTGGAGGTATTATGTCTATACCTAAGGGT
CAAACAGAAGCGGCCTATTCAATCGGTATGAATTATCGACAAACGATTCAACGTATTATC
TTGCCACAAGCGATTAGAGTATCCGTACCAGCATTAGGTAATACATTTTTAAGTTTAATT
AAAGATACATCACTTTTAGGATTTATATTAGTAGCTGAAATGTTTAGAAAAGCACAAGAA
GTCGCTTCAACGACATACGAGTATTTAACTATTTATCTACTTGTAGCACTTATGTACTGG
GTGGTTTGCTTTATCATTTCAATTGCACAAAACTTCTATGAATCTTATCTTGAAAGAGGG
TATCGCTCATGATTGAATTAAAAAATATAAAAAAATCATTTGATGATAAAGAAGTTATCA
AAGGGATTGATTTAAACGTTAATCAAGGAGAAGTTGTGACATTTATTGGACGATCAGGTT
CAGGTAAGACGACTTTGTTGCGAATGATTAATGCTTTAGAGTTGCCTACAGAAGGTGCTG
TGTATGTTAATGGAGAGACTTATAGCAATGCAGACAAGAAATCACAGATAAAAGTCCGTA
AACAGTCGGGCATGGTATTTCAAAGTTATAATTTATTCCCACATAAAACGGCATTAGAAA
ATGTAATGGAAGGTCTCATTACTGTTAAAAAAACGAAAAAAGATGAAGCAAAGCAACAAG
CATTAGCTTTATTGGAAAAAGTAGATTTAACTGCTGTAAAAGATCAAAGACCGAATGCTT
TATCTGGAGGGCAACAGCAACGTGTAGCAATTGCTAGAGCTTTAGCCATGAATCCAAAAG
TAATGCTGTTTGATGAACCTACGTCTGCGTTAGATCCAGAACTCGTTAATGATGTGCTTC
GTGTCATCAAGGACCTAGCTAATGAAGGTATGACAATGATTATCGTGACGCATGAAATGC
GATTTGCTAAAGAAGTATCTAACAAGATTGTATTTATACATGATGGTGTAATTGGAGAAT
CTGGGCCTCCAGAGCAAATCTTTAATCATCCACAAAGCGCTGAACTACAAAGATTTTTAA
ATATGATTCGTGAAGTTTAACGTTGAAAGAAAGTTTAGTGAAAGTATTATGATAAAACGA
TTGCCTTGTTATATATACTGACAAGGATGATTAGGCAGTCTGAAGAATAGCATTTTTAAA
AGTGATAGCGATGTATTTTCAATAGAATATATGATTGCCTAAATAAGGTGAGTCCGAGAC
ATTTAGTTATGTCCGGGCTTTTTTTTATAAAACGATATCATATATGTACTTTGAACTTTA
TAATTTAAAAATATAATGATTTTTTTATTTGATGTGCAACTTTTCGCATTTAAAGACGAA
AGAGATTACACATCTATCATCTTTAGAAAGCGTTTACAATAAAGAGGCGAGGAGGTTGCT
AATATGTTAAGTAAGCGACAGTATCATATTTTAATGTTCATACTTGAATGTGAAACTTTT
GTGCAAATTCATCATTTAGCAACGCACTTTAATGTTACAGAAAGAACGATACAGTACGAT
CTTGAATACATTGAAGATATGGCAAGTAACCTAGGTTTAATTATTCAAAGGACTAAGCAA
GAGGGGGTCAAAATAACCACAACACCAGAACAGTTAAAGCGCTTTGCACATAAATCGACA
ACGCATACAATACATTATGCAAAAGAAGAGCGCTTGTTATATATAACGTTAAAATTACTT
GAAGCCAATACGCCGACATCATCACAAGTGCTTGCGACCACCGTATCTGTTTCAAGACGA
ACGATTGTGGAAGATTTGAAAAGCGTTCAAAATTGGTTAGAGCAGCATGACTATCTTGCT
ATAGCAGAATGTGCTTTCGTAGATTTAGCGCATTTAAATAAGGTATTTAAATATCGATAT
GGCGTAACAGCTTATCAATATATGTCAAAACTAAAATAATATTGCATTTATCGACTTAAC
TTTAAACAGCGCATGTCATCTCATAATAAAGATGACATGCGCTGTTGTATTTCAGATTTG
TGATCTGTTTATATTATTTAAGCATTTCTTTATAGACTTTATGGTTTTGGTAGACGCATT
TAAGTAATGGGGCGTCAATTTGGTACGTATCGGCTAAGTTTAATAAATAACCTTGTAAGT
GACCTGTTTCAATATTTAATCCTTTTTCCATGTCACGTTGCATAGAAGTCTTAAAATGGT
ATGATAACTGATTAAATGATGTCATATATTGTGATACAATATCGTCTGCGAGTGGCGCTC
GATGTGCACGCATTATCGAAGCGACTTCATTGTATAAAGAGCGAACGAAGTTAATGCCAC
CATCACTGTCTCGAATAGGACCAATAGGCGCATGCATTAATGTTGTGATACTGGATAACA
CAGTAATCATTAAATATTTGTGCCACATGCCTTGTTCGATTGAAGTGCTTAATTTGAATT
CTGCCTTTGTTTCAGAAAATGCTTGTGCAATTTTTTGTGCGCGTTCACTTTTACTTCCAT
CTAGTTCTCCAAAAAAGAGTTTATCAAAAGGGCTTGTTTGTATGATTTCTCCCATACTAT
CTAATGTTGTTTCTATCACACAATAGCCACCCATAACTTTGTCTTTACCAAAGATAGATT
GTAATTGTGGAATATGTGCGACGCCGTTTAATAATGGAATGATGGCAGTATGACCATCGA
CAAATGGTTTCAAATCTGTCATGGCTTGCTCTAAATGATAGGATTTAGAAGAAAGTAAAA
TAACATCGAAAGGCGCTACGCGATCGTCTTTTGTAATGAGTTGAGGATTGAAATGATAAT
CTCCCTGCTCACTGTGGATGGCTAATCCATTTCTTTCTAAAAATGACTTGCGTTTGGGTC
TTACTAAGAATGTCACGTTCTGTCCGCTTTCGGCTAATCTGCCTCCAAAATAGCCTCCGA
TACCGCCAGCACCTAATACTAATATACGCATTGAATACAACTCCTTATACGCTATGTGTG
TTGATTTGTTAATTGATGTATATATACCACATTTGAGGGGCATATACGCATATGAAAATA
ATTTTCAAATAATTCAATAGATGTAGTTGGGACAGTATATTTTATTTTTAAATATATATT
TGAAAACAATAAAATTTGTGCAATGTAATAAGTGTTCACTAATTAAAAACATGGAGGGGT
TCCAATGTCGTTTAAAAATGATCATAAGTATCAGTGGAAAGATATGCAAGGGAAAGATTT
TCTACTACCGTTTATTTATTTGATAGGTAATTTTTGTTTATCTATAGTCATCTTAACAAT
CATGATTGGAATCAATGAAACGCAAGGGAAAAATAACGCTAACTTTAATGCTAACTTTTC
AGGTACGCCAGGCATATTAATGGAAATGATTGCCTTTATAATTATATTCGCGTTATGGAT
TTTATTCCATAGACATTCATTTAGACAATCGTGGAAACAGGGGCTACAAAATATTAAGCA
ACACTGGAAACTCATTGTCATTACATTTATCGTTATTATAGTGTTTAAAGAAATTTATCC
ATATTTAGTAAATGCATTCGCACCAGAACATTGGAAATTTGAAGAAACACAAAATGACAA
AATGGTGGAGGAAATGTTTGCTACGCCTGTATCAACCATATTAGCTTTTTTCTCAATTGT
AATTATTGCACCAATGACAGAAGAATTTTTATTTAGACATTTAATTATTGGCGAATTAGG
AAAGAAATTAAATTTCTATGTTATGTCTGTTATTTCAATTATTGTGTTTGCATCTTTACA
TGTAACAGAAGCTAAATCTCCATTAGAAATTGTGATGTATCTTGCCATAGCAGTTGGTAT
TGTATATGTATATATGAAATCGCAGCGTAGTTTAGCTGTAGCCATTGCGTTACATGCTTT
GAATAATTTATTAGCGTATATTTTCATGATTATCATGTAATTTACATAATTCTTAGTGAT
ATACCTGTCTTCTTTGTGAAGGACAGGTATATTTTATCGTGTTAGTGTTTAGAATTTTCT
AAAAACTCATTGACTAATCTTGAGCATAATGCTAGGATTAAACCACTAAACATAAATATG
ATTGACTCTTATCAAGAGTGGTGGAGGGATGTGCCCGATGAAACCCAGCAACCGTCGATT
TTTCGAAATGGTGCTAAGTCACAAAAAGTTATTTAACTTTTGGAGATGAGAGAAAGTGCA
AACTTTCTCTTGATTTATTAAGAGAAAGTTTTTTTATACATATAAGTACGTTGAAACAAA
TTTTTAAGGAGTGAAAGTATTATGAGAAAATGGTTTATTTTAGGATCATTGTTTGTGTTA
ACGATTATACTAGCAGCATGTGGTAAATCGAATGGTGAAAAAGAGGATAAGGAAATTACG
ATTGCTGCTTCGCCAGCGCCCCATGGCGTCGTACTTGAACATGCAAAAGAAGAAATGAAA
AAGAAAGGCTATGATTTAAAAATAAAAACAGTTAATGATTATAAGGTTCCTAATAAATTA
TTAGATAAAGGAGATGTTGATGCGAATGCATTTCAACATACACCGTATCTTAAAGCAGAA
AAGAAAGACCATAATTATAAAATAGAAGAAGCCGGGAAAGTGTTCACGACACCGATGGGC
GTTTATAGTAAAAAATATAAAGACATTAAAGATATCCCTAAAGGTTCTACCATTTATGTA
TCAAACAATCCTGCTGAAGAAGGTCGTTTCTTGTCATTCTTTGTTGATAAAGGCTTAATC
AAAATTAAAAAAGGTGTCAGTATTGAAGATGCTAAGTTTGATGACATTGTAGAAAATAAA
AAAGATTTGAAATTTAATAACAAGCAAGGTGCGGAATTCTTACCTAAAACTTATAATAGT
AAAGAAGGCGCAGCAGTGATAATGAATTCTAATTATGCGATTGATAATGGTCTAACACCA
CATAAAGATGCAATTGCTATAGAAGGAAAATCATCACCATTTGCGAATATTGTTGCCGTA
CAAGAAGGACATAAAAACGATAAAAAATTCAAAGAACTTATGAAAGTTTTACAATCTAAA
GAGATGAAGAAATTTATAACTGATAAATATGGACAAGATGTTATTCCGTATGAAAAATAA
ATAATCATGTAATATATAGATTGAAGAGGAAGGTGATTCGATTATGTCTAAGCTAGGTAT
TATTGGTTTAGGAAAAGTGGGTACGCAAGTACTTACAGATGTACAGCAACTGAATTTGTT
TTCAGAGATTATTTTAATTGATGATAGAGCGGACGTGGCAAGTGGTGAAGCACTTGACCA
TATTCACTCGCAAGGACTGATAAATACTGCACATATCAAGATTCGTAGCGGTGTCTATCA
AGACTTAACGGATGCAGACTTTATCGTCATAGCTGCGAGTGAAGCAACCGATAAAAATAA
TGGTGACCGTACATTATTAGCGCAAGGAAATCACGACATCATTAAGGGCATAATGTCCCA
AATAGCTGAAGTGACGCAAGAGGCGGTTGTGATTCTGATATCTAATCCTGTAGATTCTAT
GGTTTACTTTGCAAATCAAATAGATTACCCAGCCCATAAAATTATTGGTACGGGTACGGC
TCTAGAGACATCAAGATTTAAAACAATTATAGCCGATCATTATCAAATTGATCCAAATAA
TGTGGAAGCTTTTGTCATTGGGGAACATGGTCAACATGCAATCCCCGTGTGGAGTAAAGT
GCATATTCATGGTATGGAACTATCGGAATTTGAGGCATTAAGTGACCGTCCAGCAATTGA
TAAGTCACACATATCGTCCATTATCAACGAAGTGTCGATGGATGTTTTTTACCAAAAAGG
GTGGACCAACGCAGCGATATCAAAAGTGACATCATTTTTGATACAGTCCATTGCATTGGA
TCAGAGAACAATTACACCATTGACTTCCCTGAGTTCAGAATATGGCTTAGAAGATGGTGC
ATTTAGTTTACCAACATTAATAGATAAAAAGGGTATTGTTCAAAGATTTGCGATAACATT
AGACAAAGAAGAAGAACGCGAACTTAAAGAAGCATATGAATATATTAGACAAACGATTCA
TACAGCACAACAATAGCGATTAAAACATTCAAACACGCATTCATTAGATATTTTCTTTTG
AATGCGTGTTTTTTATATTTAAAATAAATGCTTATCTTGTTTATCAATCCGGTAATGGCT
ACAATATACTTAAATATAGCGATGAATAGAAGTGAAGTATATGAGCATGGGAGGTGTAAT
GATGCTAGAAAGACATGTAAAGCTCATCAGATTAATGTTAATCAATCGTAATCAATTTTT
AAATGCAGATGAAATTGCAAGGTACTTAAATGTTTCTAATCGAACAGCTAGAAATGATAT
TCAATATATTAATAGTGAAATCTTAGATGATCTCATTGTAAGTGTAAAAGGACGAGGGTA
TAAATTGAATCAGTCCTTATATAGTATGCAACAAATAGAAACAATTGTAACTGATTTTAC
CAATAAAGAAAGTGAACTATTAATCAAGTTGGGTTATCAATTACTCATGTATCAACAACC
ACTTACAAGTGAAGCCATAGGAAAAACTTTTCATTTAACGAAGGCAGAAGTCACTGATTA
TATAAATAAAATTAAAGCATGGTGTATATCATTCGACGTGAATATCCAAATAACCAAGAA
AAAAGGGATCACCGTCAATGGTAGTGAAATGAATATCAGAAATGCAATATTGCACCTAAA
TCAACTCTCAGAAAATGTTAAAACAGTGGATGCGTTTATTTTAGCGGAGCATCAATATAT
GAAACATCAAACTGAGGATTTTATATATTTAACTATTAGTACGGGTGTAGGTATGGCCTA
TATAAGAAAAGGGGAACTTGTTTCTGGTGTTAATGGGAACTTTGGTGAAATTGGTCATAC
CATTATAAAAGGCGATAGTGATTACCAATGTCCGGTTTGTAAACAATATGTTTGTGTGGA
AAATGAAATATCAGGTTTAGCGATCAGTAGAAAAGCGAGTCACATTTTAAATAAGCATGT
AAGTACTAGAGAAGCTATAGAAATGTATCTCCATCAAGCGCATAGTGAGATAACTGAAAT
GATAGATGAAGTTTTGATATTAACACAACAACTATGTACAAATCTATTCAGTATTTTTAA
TATTAATAACATTGTATTGGGTGGCGGTGTTACCCAAAGTAAGCTACCTTATAAATCAAG
CATTGAAAATTATGCACAAAAACATTATTTAATTCAAAATAGCACATTAAATGTAACAAT
AAGTAATTTAGAGGCAAATGTTTTAACGGGTTTATATCATGTAAACAAATAATATATAGG
AGAACGTGACAGAAATTGAATATGCTAATAGAGATTTCGTAGTCTCACTCCGGATAAACT
AAATTAGAATAAAGATCTGGAACCTTTATTAATATCTAGATTTTTAAATTAGTCAGAGAT
GGTTAGCACGAATAGAAGGTTGTAGGAAATTACACTGAGGTTAGGCTTCGGTTTGTGTGA
GGTAAGTGTTCTGGGACGTGTAAAAAAGGCAGGGCCATAGTGATATGGCCCTGCCTTTTT
TATGAGTATATGTGATGTCACACTTTAAAGTTACATCATAAACGTAGTAATATTGCATAA
GAATCACTAAGGAAATTCGTAACATTAATTTCCAAGTGAAATTAATGAATACAAAAGAAA
ATCTTTTGCATAAGAATCACTAAGGAAATTTTTAACATTAATTTCCAAGTGATTCTTTAA
AACCGTTATCGAGATCAGCAATAATATCATTAATGTTTTCGGTACCTACAGACAATCTAA
CTAGTTCTGGTACTACGCCGGAAGCTTTTTGATCTTCTGGTGATAATTGTAAATGTGTAG
TACTAGCTGGATGAATGATTAATGATTTTGAATCACCTACATTCGCTAAGTGGGAAAATA
GATTTAAACCGTCAACAAATTTGGCGATATCGTCTACCGTGCCATCTATGCCAAAGGTCA
ATATAGCACCTTGGCCATCAGGTAAATATTTTTGAGCGAGTTGATGATAAGCGTTATTTT
TTAAACCTGGATAGTTGACCCAAGTTACTTTTGGATGTTGTTCTAGATATTGTGCGACAC
GTAAAGCATTTTCAGAGTGTCGTTCTAAGCGTAAGTGTAGTGTTTCTAAACCAATTAAGA
ACTCATGGACATTAAAGGGTGATACTGCAGAACCTAAATCACGTAACAACTGTACACGTG
CTTTGGTAATATAGGCAGCTTCGCCAACATCTTTTGCATAAGAAATACCATGATAACTTT
CATCAGGTTCTACTAAACCTGGGAATTTTCCATTATCCCAATTGAATTTTCCACTATCAA
CGATCACGCCACCAATGGAAGTACCATGGCCACCAATGAATTTAGTGGCTGAATGTACTA
TGATATCTGCTCCAAATTCAAAAGGACGCAATAAGTAAGGTGTTGGGAATGTGTTATCAA
CAATCAAAGGAATGTTATGATTGTGTGCGATATCGGCTACAGCTTCAATATCTAACACAT
CAATGCGTGGGTTCCCAATGGTTTCAGCATATACTGCTTTTGTTTTATCTGTTATTGCAT
TTTTGAAATTGTCTGGATGACTAGGATCTACAAAATGGACTTTAATACCTAGTTTTTTAA
AGGTAATATTTAAAAGGTTATAGGTACCTCCATATAAATTTGACGAAGCAACAATTTCAT
CGCCACTTTCTACAATATTTAAAAGTGCTAAATGTATGGCTGCTTGTCCAGAAGATGTAG
CTAAAGCACCTACACCACCTTCTAAGGCTGCAATCCGTTCTTCAAAAACATTTTGTGTAG
GGTTCATAATTCTTGTATAAATATTGCCATCTTCCTCTAAAGCAAATAACTTTCTCGCAT
GTTCAGTATTATCAAACACATAACTAGATGTCTGATAAATTGGTACAGCACGTGCTTTTG
AAAAATCATCTACTACTTGCCCGCCGTGAATAGATAAAGTATCTAAATGCCAAGGGTTTT
GAGTCATATGATAAAGCCTCCCTATAATTTCTAAATTTTCTGATAATTACAACTATACAA
GAGCTAATTGGCTATTTCAAGTATGCTTACTGAAAAAGTAGGAATTAGATTATTATACTT
TATTGACTTGAAAATGAAATGATTGCAAATATGAAGAAAAGGATTTATAATTCTTATCGG
TATAGTAAGGTATTGTGGGGAGAAAGGCACTATGGAGGGAAATAATGATTGCTTTTGATT
TAATTGGAAATACGCCATTAGTATTGTTGGAGTCATTTAGTAATAAAGATGTACAAATTT
ATGCCAAGTTAGAACAGTATAATCCTGGTGGTAGTGTGAAAGATCGATTAGGAAAACATT
TAATCGAAACAGCAATAAGAGAGAATATAATCCAAAAAGGCGATGTCGTTGTAGAGGCAT
CTGCAGGGAATACAGGAATTGGTGTTGCAATTGCTGCTAATCATTACGGCGTCAGTGCTG
TGATTTTTGCACCTGAAGGTTTTTCTGAAGAAAAGATATCAATTATAAAAGCGTTAGGTG
CTGAAGTCATCAGAACAGATCAAACTTTAGGCATGGCAGGTGCACAAAAGGCCGCACGTG
ATTATGAACTGCAAACTGGTGCGTATTATTTAAATCAATTCGAATCTTATCGCAATCCTG
AGACCTATAAATCTACAATAGGAAAAGAAATAACAGATAAGCTTAAAGATATTGATTATT
TTGTAGGTGGTGTTGGTTCAGGAGGGACTTTTACAGGTGTTGCTGAACATTTAGCAGCAA
CATATCATACCGAAAGTGTCATCGTAGAACCAGAAGGATCTATTTTAAGTGGCGGTAATG
CGCATAGTCATGATATTGAAGGGATCGGTTCAGAAAAATGGCCATCTTTTCTACCTAAAG
CATTGGTGTCAGATATTATAAAAGTGAGTGATGATGCCGCTTTTCAAAATGTTAAATTAT
TAGCAAGACAAGAAGGTCTTTTAGTAGGTAGTTCTTCCGGAGCAGCATTGCAAGGCGCTC
TAGAAATTAAAAAACATATTAATAAAGGTGTCATTGTAACCATTTTTCCAGATGGCAGTG
ACCGATATATGTCAAAACAAATTTTAAATTATAAGGAGACAATCAAATGAATAAAAAAAC
ACAATTAATTCATGGTGGACAAACAACAGATCCATATACAGGTGCAGTTACAACGCCAAT
TTATCAAACAAGTACGTATATGCAAGATGGTATTGGCGACATGAGACAGGGATATGAATA
TTCTCGTTCGGCAAATCCAACACGCAGTGCTTTAGAGGGTTTAATTGCAGATTTAGAGCA
AGGTGAAAGTGGCTTTGCATTTGGTTCTGGTATGGCAGCTATTTCAGCAGTTATTATGTT
ATTAGATAAAGGTGACCATTTACTCATCAATTCAGATGTATATGGTGGTACTTATAGAGC
TTTAACAAAAGTGTTTAATAGGTTTGGTATTGATGCTGAGTTTATCGATACGACAAATAT
AGAAGCTGTTGAACAATATATTAAACCTGAAACGAAAATGTTATACATTGAAACGCCGTC
TAATCCTTTATTACGTGTCACTGATATTAAAAAATCAGCAGAAATTGCTAAAAAGCATCA
TTTAATTTCGGTTGTTGATAATACATTTATGACGCCATATTTCCAAAATCCATTAACATT
GGGCATTGATATTGTTTTACATTCAGCCACAAAATATATTGGTGGTCATAGCGATGTTGT
TGCCGGATTAGTTGCAACAAGTGACGCTGAATTAGCTGAACGTTTAGGATTTATTCAGAA
CTCAACTGGTGGTGTGCTTGGACCTCAAGATAGTTATTTACTGATTCGTGGCATAAAAAC
ACTTGGATTACGCATGGAACAGGTTCAACGTAATACACTTGCTATCATTGATATGTTACA
ACAACATTCAGCAGTGAAACAGGTATTCCATCCAAGTATCTCGGACCATTTAAATCATGA
TATTCACGAAGCACAATCTGAGGGCCATACAGGTGTTGTCGCATTTGAAGTCGCTGACAT
AGAAAGTGCTAAAAAAGTAATCAGTGAATCACATTATTTCACTTTAGCTGAGAGTTTAGG
TGCTGTTGAAAGTTTAATTTCAGTACCTGCATTAATGACACATGCTTCAATTCCTAAAGA
TATTCGTGAAAAAGAAGGCATCGCCGACGGATTAGTACGTTTATCAGTAGGTATTGAAGA
TACAAAAGATTTAGTCGAGGATCTAGAACAATCATTAAACGCATTAGGTTAATAGTATAA
ATTTCAAAAAGAAATGAAATGCATATAGGAATAAGTTGGGAATAAGCGGAAATCAATTTA
GAATCATTGATTTCAGGCTTATTCCTTTTTTATATATGGTTATATTTATCATTATTTGAG
TTTGAAGTTTGATGTTGTGCGTAAGTATCGTTAAGTATATCTGAGTTAGTTTTTTGTAAT
TTACTATAACGACCTTTCGGTATTTTGTTTTCTGTAACCTCTACTTTAGGATAAATGAGT
AATGGAATCAGTCCGATAATGCCAAAAATGATAAAGCTATATTCATAATTTAGTATATCA
ATTACAATACCAGCGATAGATGAACCTATAACTTGTCCAACCGCTAGAAGTAAGAAAGGT
ATGCCTATGCCAAGAGAAGCATTTTTGACAAACAGTTTGATTCCCCAAACCAGTAAAACA
CCGGTTAAGAAAATATAACTCAGGCCGAATAATGATGACGCAATAAATGGTAGTAACCAA
ATGCTTGGCGTGTATGCTAATAATACACTAGCGCATGCTAATGCAATAACGCCAAAATTA
AACGCGAAGTGAATCCCTTTTTTATCGATAATTGAACCAGAAATACCACCAACTACACCA
AATATGCCAATTAAAATCCAAAAAATAGAAAGTGCTATATCTGAATAATTGCCTGTTAAT
TGGACAATGGGTTTTGAGAAAGTCCAAATGGTGCAGTAGATATACCGAGCAGTGTAGAGG
CAGTGACGATACGTGTGCTTGCAGAAATATCTCTAATATTAAGACTACCTGTATGAATTT
TAATATCTTTTTGAAGCTTCGGTATGACGATATAGTTCCAAAATAAAACGACCAATGCAA
TTAAAGCATATATTAAATAAGTATCACGCCAATCTAAAAATACAAGCATTGCTGTTATAC
CAGTAAACATTAAACCCATACTCGTTCCTGAATTAATCAAAGTATTTGCTTTACCTTGAT
CTTGAAGATTAATCCACAACGAAATGGTATAGCCATACGGAGGAGAAACGAGACCGGTGC
TTGCACCTGTAAAAATAACACCGATAGATAGAATGATTGCATTGCTTGATACGCCAATAG
TAATCAAACCAATGACTACAGAGATGCCAGCAAGTATTATCATACGTTTTGGACCAATCG
TATCTGTCTGTAGAGTTGAATAAACGATTGTAAAACAATACGCTAAATAAAATAAAGACG
AAATTAGACCAGCTTGAGATGCAGATAAAGATAAATCATTAGTAATGTCTGGTAAAAAGA
GACCAAAACTAAAACGGCCTAATCCATAGGTCGTTGCGATCATAGCAATACCAGGGAATA
CAAGTTTTGAAAATTTCATTAATAGGAACCTCCTTTTATAGATAGAATGTTCATTCTACT
TAGAACTAAAATATATAGATGTTCATTCTACTTTTGTGTAAAGATAACGAGTAAGTGCAT
TTTGTATTAAAATACTTCAAATTCGTTTGGAATTATTGATTATGTGCTTCATTTAATAAT
AACTTGGCCATTGTGATAGCATGCGAAGTCGCATCTTTAGAACCTAATAAAGCAGTCATA
GAAGTTGTACCTTCTAAAAGCAAAGTATATTGAACGGCTAAATCATAACCATTTTCAATA
CCAGCATCATCAGCAAGTTTTTCTAAATAATGTAACAGTCTTTCTTTGTGACCTCTTGCT
GTACTTTCAATCTCATTATCCGTGTCTGCATAATCCTCAATAGCACGCATAAACATATCA
CCTTTATACGAATAATCATTTAACCACTGACAATGCGCCGTGACTGCTGATATAAAAGGT
TTTTCAGGATGTTGTTCAACGTGACTGTCTAGATAGTGCCAATAACGTGTTTCACGCTGT
TTCAGTACTTGAGCCACTAAGTTATCTTTAGATTCAAAATGATTATATAGCGTCATCGTT
GCGACATTAGCTTCTTGTATAATTTGCTTCAAACCTACACCTTTAAAACCATATTCATAA
AATAGGCGTTCTGCTACACTCAAGATATCTTGTTTCTTTTGTGACATATATCTCACACTT
TCAAAATAGAATGGTCATTCTATTTAATTCTAGCAACGCACAATGAGAATGTCAAAAAAA
GCGTAAAGCTCAATACACTTATCTGATTATAAAGTGTATTGAGCTTTACTAATAGCGTCG
GATGATATTTGCATGATTTAGTTGTCGTAACCAAGCGTAGTTATTTCTTTGGAATGCCGA
TGACATGTCCGAGTTGTTTAGGTACGTCGAAAGTGTTTTGTTGATCAAAATAGTGTTTGA
TTTTTTCTTGGATGGGTTTAGGAAAGTCCATGCTTCGTCTTGTTTCATTGCCAACACCCA
TCATAATGGCTTCATATGTTGCATTGCGTTCATCGTTGCTATTATACATTGTTAAGAATA
AATGTACTCTTTTGGCATCGTAATCGTAAATATGTACTTTAATATAGAAGGATTCATCGA
GTAAAAGTTCTTTTAAAAATGAAATATGCGCTTCTACGCTGAACATTGTCACATCTTGAC
TATGACGATAATCTGTGGAGAAATCGATAGATTCAAAAAAGCCTACAACAGCATCACTGA
AAATGGAATAATATTGCGCATCATGCATATGATTATTATTGTCTATCCAAGATGGCTGTA
CCGTATTTTTATAGATATATTCATCTGTCACAAAAATCACTCCTTTATTTTTTATAAGCC
TGTACTATTGTATCAATTATGTATGAACAGAGTTAACAATTTGTTTTACGAGGCTTAAAA
ATAGTTAATTCTTTATAAAATGCATAATGTAAGATAGTATGATATTTAGCTTACTAGAAA
AATTTACAACTGGAAAAGGGGGACATATATGGTATTGGTTGCCTTAATATTATTCATTAT
TTCTATTGTCTTTCTTATTTATTCTATTACATTATTAATGGGCAAAGATGGTACCATGTT
TAGTTTGTTTACAAAAGAAGAAAAAGCATTAACTAAAGGACAAAAGTTAACCATTTATCT
CATTACTATTGTATTATTTGTAGCAAGCTTAGTTTGGCTACTTAACCTGATTTAAGAAAT
AGACTTTGAACGTTAATAATATAACAGAACGCATATTCATAATAAAAAGGACTGGAAATG
ATTCCAGCCCTTTTTTTAAAACTAATACTTTCTTAAAAAATCTACATCACGGTCAAAGAT
TTGTTTGACGACATAACATTGAACTGCAGTTATGATACTTTCAATCACTTGCGTTTTATT
AGATAAGATACGAAGGCTGAAACCGTGAGTTGGTAAATGTGTGATACCAAAACGGCAGTC
ATATTTATGTTGGAAGTGTTTAATTTCCTCATAAACTTGTTCAATAAATTTTTGATTAAC
GCTAGGGTGGATGAAATAACAAGAACCTAGATGCGTATAATCTTCCATATAACCTAGACC
ATCCACATTTTGTTTCTGTGGATCGAGTAACATATTATCAAACGTTACCAATGCATCATC
TACATATATTTCGTTTAGTAAGTGCATATACGTATAACTAAAACGTTTATCTGATTTGGA
ATAACCTGGTGTAAGAATATCTGTATAGAATAGAGACGCAGTTGATTCCAAATTGAATAC
ATTGTGTTGATAAAACTTTGCGTTTTCAAAGGCTATAATGGGATCACCAACATATTCAGC
ATAACCATTATTTTTTATATTAAAGGTTTGGTATTGCTCGACATGATCATTCAATGTTTT
ATAAATTTTTGTGGCACCTTGTGAAGTTAATATAACTTTAGCATCAGAATCAATATTAAA
ATTCATCGTATAGCGGTCACCATCTAAGTATCCGCCACCTACGTTGACGATATAGAAGGT
GGGGATATCAGATTGATTTAGATAGACTGGACGCATGACTTTTAAGGCTTTTTCAAAAAA
GACATCTCTAGCAACAGATTTTTTACCATTGTTAAAAACGGATAAATCTAATTGTCCTGT
CCAAGCTTGTTTGTTGTTAGACATTTAGGCTAATCCTTTAAGAAATACATCTTGTTCAAT
CCATTGTATGACTTCATCCAAGCCTTCGTCTGTTTTAAGATTTGTAAAAGTAAATGGTCG
GTTACCACGGAAGACTTTCGTGTCTTCTGCCATGCGATCTAATGATGCGCCAACGTAAGG
TGCTAAATCTGTTTTGTTAATGACGAAAAAGTCCGACTTAATCATACCTTGGCCACCTTT
ACGTGGGATTTTCTCTCCTTGGGCAACATCGATAATATAGATTGAAAAGTCGACAAGTTC
AGGACTGAATGTAGCAGCTAAGTTATCGCCACCTGATTCTATGAAGATAAGTTCAATATC
ATCATTGCGCTCTTTTAATTCATCGATTGCTGCAAAGTTCATTGACGCATCTTCACGAAT
TGCTGTATGAGGGCAACCACTCTCTACACCGATGATTCTATCTTCGGGTAAGACACCTGA
ATTCACTAATATTTTCTCATCCTCTTTAGTATAGATATCATTTGTAATTACACCGATACT
CATGTCTTTCGCTAAGCGTTTGACAATTTTTTCGATAAGTTGCGTTTTCCCTGCACCAAC
AGGGCCGCCGACACCTATTTTAATTGTATCTGTCATAAAGCTTGTCCTCCTAAGATATAA
AAATTCTTACATTTACGTTTTCATGTTCCATTTGATTGATTTCCAAACCTGGTGCTGTAA
TACCGAGCTGTGACGCAGGAATTGTCATGATATGGTCTCTTGTTTCTTTCATGATTGGAA
TCATTTTATGAACAATACGCTGTCCGGCAGTTTGTCCTAATGGAATTGCACGAACGGCAT
TTTGAGTGAGACTGGACACATTTTGATATAGATAATAGTCAATGATGGTTTCGATATCGA
CACCGAGATGGTGACCAAGCATTGTAAAGCAAATTGCAGGATGCAAGGATGCTTTTTTAT
CTTTCATTTGGGCATGATACCAATTAATCCAATCGCTATCATATAATTCAGACGCAAGTT
TAACCATGCGATTTCCCATTTGTTTTGAACCTTGTCTCGTTTCTTTTGGTAAGTTTTGAA
CAAAAAGAATACGATCTAATTTCAATATTGCTTTTGTATCATTTTCATTTAGGGCATCAT
ACACTAAACGCATTGTTAAACCATCTGCATATGTTAATTGCTCATTTAAAAATAACACGA
GCCATTGTTGGAAACTTTCTTCGTCATGGACAGTATCACGCTGGATATATGTCTCAAGTC
CAAATGAATGACTGAATGCGCCTGTTGGGAATTGCGAATCGCAAAATTGAAACAGGCGTA
GGTGTGCATGATCAATCATGTGAATGTCCTATGTGTCTGAATGCTTTGTTAACTTTGCGG
TCTTCATGTTCATAAGGAATACCTAGGTCTTTTAATAAAGATTCCACTAAGTAGTCATAT
TGAACGAGCATTTCAGTTTCTGTGAATTGTGCTGGTAAATGTCTGTTACCAAGTTGATGA
GCGATATCTCCCATTTCTTGTAATGTACGTGGTTTGATTACCAGTAAATCTTCAGAATTT
ACATCAACAACAATCATATTTTTATCATCTTTATATAATATATCGCCGTATTGTAAATCA
ATAGGCTGTTTTAAACGGATACCTATTTCATTACCATGATCTGTTGTAACGCGTTGAATT
CTTTTTACTAAATCTGAATTTTCTAGGTATACCTTTTCCATATGTTTACCTTTTTCACTA
TCTGAAAAATTAGCGATATTACCTACAATTTCTTCGATAATCATGATTTACCTCCTAGAA
TAAGAAATAGCGTTGTGTTAATGGTAATTCTGTAGCAGGTTCGCTTGTAATTTTCTCTCC
ATCAACAAAAACTTCATATGTTTGTGGGTCAACGTCTAAATCTGGTGTTGCATTATTGTT
TTTCATATCTTTTTTACTTAATTTACGGATATTGTGCACAGGTCTTAATTTGCGTTTTAA
GCCTAAAAGTTTACCAATATCGTTTTCATAAGCAGTTGTAGAAACAAAAGTCATCGATGT
ACTTTGTAGATTTCCACCTAATTGACCATACATTTTGCGATATTTTAAAGGTTCTGAAGT
AGGGATAGAGCCATTCGCATCTCCGTTGATTGCAGCGTTGATTAACCCGCCTTTAACGAT
GACATCAGGTTTAACGCCGAAGAATGCTGGTTCCCAAAGAATGATGTCGGCTAATTTACC
TTCATCAATTGAACCTACATAGTCAGAAATACCATGTGTAATGGCTGGGTTAATTGTATA
TTTTGCTATATAGCGTTTAATACGATTATTGTCATTGTATTCACTGTCGCCATCTAATAA
TCCACGTTGTTCTTTCATACGGTGAGCAACTTGCCAAGTACGGGTAATTACTTCTCCGAC
ACGTCCCATTGCTTGTGAATCAGAACTTACCATACTAAATACGCCCATATCTTGAAGTAC
ATCTTCAGCTGCAATGGTTTCTTTACGAATACGTGAATCCGCAAACGCAATATCTTCAGG
GATAGATGCATTTAAATGGTGGGTAATCATAACCATATCTAAATGTTCATCGATTGTATT
TACAGTATAAGGTAACGTCGGATTTGTTGAAGAAGGTAAAATGTTAGCATACGCAGCAGA
CTTAATTAAATCGGGCGCATGACCACCACCAGCACCTTCCGTATGATACATATGCAATAC
GCGATCTTTTACTGCAGCCATTGTTTCTTCCATGAAACCAGCTTCATTTAACGTATCTGC
GTGCAACGCGATTTGTACGTCATAGTCATCTGCGACTTGTAAAGCATGATCAAGTGCTGA
AGGCGTTGCACCCCAGTCTTCATGCACTTTTAAGCCGATTGCACCAGCGTGAATTTGTTC
GACTAAAGCTGTGTGGTTTACAGCTTGCCCTTTACCAGTAAAGCCAATATTCAACGGTAA
TGACTCTGCTGCGAGTAACATACGATGTAAGTGCCATGGTCCAGGTGTGACAGTTGTCGC
CTTCGTACCCTCAGACGCGCCTGTACCGCCACCGATATGTGTTGTGATACCACTTTCTAA
TGCAACTTGCGATTGTTCAGGGTTAATGAAATGGACATGTGTATCTATGCCACCCGCAGT
TACAATTTTACCTTCAGCAGAAATAATGTCTGTTGTAGCACCAATAATAATATCTACGTT
ATCCATAATATCTGGATTGCCTGCTTTACCAATTTTCATGATATAGCCATTTTTAACGCC
GATGTCGGCTTTGACAATCTTATCGTAATCAATAATCATCGCATTTGTGATGACTAAATC
AGCAACTTGCTTGTCATCACGTGTGACATTTGGATTTTGTGCCATACCATCACGGATAGA
CTTACCACCGCCGAATGCAGCTTCATCTCCATATGTAGCGTAATCACGTTCTACGCGAGC
AAATAAGTTTGTATCGCCTAATCTTACAGAATCACCAACAGTTGGTCCATAGAGACTTGT
ATATTGGGATTGCGTCATTTTAAAGCTCATACTTTTTACCCTCTTCCTTTGTTAGCATTT
TCACTCGTTTTGTCTTGTTCTGCAATGACTTCTGTTGCAGTACTATCATCTTCCAGTTTA
TAAACACGTGACTCATCGATGGAACCATTTACGTCACCATGAAAACCGTAGATTTTACGT
TTACCACTGTATTCTACGAGTTGTACTTCTTTTTCATCACCAGGTTCAAAACGAACAGCC
GCGCCTGCTGGTATATCTAGACGTTTGCCATAGGCTTTTTCATGATCGAATTGTAACGCT
GGGTTAGCTTCGAAAAAGTGATAGTGTGAACCAACTTGGATAGGGCGATCGCCTGTATTT
TTAACATTAAGGATTGTTGCATTATGCCCTTGATTCACTTCGATTTCTGTACGTTTGACT
ATAATTTCACCAGGTTTCATAATTTTAATCCTCCTCTAAACGATTGGGTGATGGACAGTA
ATGAGTTTCGTACCATCTGGGAACGTTGCTTCGATTTCCATTTCAGTTAACATATCTGCA
ACGCCTTCCATCACGTCATCTTCATTTAATATTTGTTTACCATAGCTCATGAGTTCGGCA
ACTGTTTTTCCGTCTCTAGCGCCTTCGAGTAACTCGAAACTGATAATAGCTACAGCTTCC
GGATAATTTAATTTCAAACCTCGTTGTTGACGTCTGCGAGCTAAATCTGCTGCGATGACC
AACATCAGTTTATCTTGTTCACGTTGTGTAAAATGCACAATCTCACTACCTTTCGACAAA
TTGAATTGTGTACATAAAAATTTATATGTGCACCTTAATAATAAGACGATTAATTTGGAA
CTACAAGAATAAACCATTACATTCCACAAAATTAAAAAACATTTAAATAAAATCATGATA
TATATTGCTTTAATTTTTTGTATTTCTCATATATTATTGTTTAAGTCAGAATATATAGAA
ATCAGGTGACAATGTGGATGCGATTCGAATTGTATTGAAGAATATCTCACAAGTACTACT
GCTAAATAATGCATGGACGGGATTATTTATTTTGCTAGGGTTATTTATAGGTAGCTGGAA
GGTGGGTGTGATGGCACTCATAGCGAGCGTCATTGCATTGTTACTAGCAAAAAGGACTAA
TTATTCAGAAGAAGAAATCAATACAGGATTATCAGGTTTTAATCCAGTATTAACAGCAAT
TGCATTGACATTATTTTTAGTGCCAAAATGGTACAGTTTAATTATTATTTTAGTTGCAAT
CATCATTACGATGCCAATCGGTTCTGCATTTAGAGAGTTCTTTAAACCTTTTGGTGTACC
TATGTTAACGATGCCTTATGTGTTCGTAAGTTGGCTCATTTTACTCATGTCATTTCAATT
TAAATTCGTAAATGCTGATGTAAATATTCTTCCCAATGCGATACAGGAAATTCAATTTTC
GGGTCATCATATTCAATTTATCAATGCTTTTTTATCCGGATTTAGTGAAATATTTTTATT
GAAAAGTGTGTTAGCGGGCACGTTAATATTAATTGGCATTTTTATAGCATCTAGAAAAGC
GGGTGTTTATGCGATAGTAGCCAATTTAATAGGATTTTTAGCAGTGATTGTATTAGGTGC
AAATCATGATCAAATTAATGAAGGTTTATTCGGCTATAATGTGATACTCACTGTGTTAGC
GCTAGGCATAGCGTTTCGAACTAGAATACAACGACCAATTAGTATCGTTTTAGGTATATT
GCTGACTGTGGTAATCCATGCAGGTATGACGACATTATTAACACCCTATGGACTCCCTGT
CTTTACACTGCCGTTTATTATCGCAACGTGGATAATGCTATTTGCGGGTAATCAAATGAA
AGCGCAAGAAATATAATCATAGGTTATTAATAATGAATGTTATGCAAGATAAAGTCATAA
GTATATTTTCTAAGTGATTAATAATTTATTAGGAAGAAGGAATATGAATGAAAAAAATGG
TCGCACTATTAGCAACAACAGCGATTGTGTTGGCAGGTTGCAGTGGATCAGGTAATGAAT
CAAAAGGTAAAACGTTGAATGTCGAATTGCCACTAAAGACAACTTCTATAGCACCTTACG
AAACAGATGTACCTGTTAAGATAGGCTCAGCAGAATCACTATTTAAAGCAGGTGCGAATG
GTAAAGTACAAAAACTTTTAGTAGATACGTATAACCAGAAATCACCAACGCAATTAGATT
TGAAATTAAAAGATGACATTAAATTTCAAAATGGTAAAAAAGTAACGGGCCAAGCTGTAA
AGGCGAGTCTTGAGGAAAGTATAAAAAAAAGTGATCTCGTTAAAGGCTCATTACCAATTA
AAGAAATTAAAGTAGATGGCCAAAATGTAAGTATCACTACCAAAGAGGCTTATCCTGAAT
TAGTATCTGAATTGGCTAGTCCATTTTCGGCTATTTACGATACAAAAGCGGATAGTGATG
TAACGAAAGCGCCTGTTGGTACGGGACCATACCAAATTAAAGATTACAAACAATCTCAAA
ATATTAAACTAGATCAATTTAAGGATTATTGGCAAGGTAAACCAAAATTAGACCATGTAA
ATGTTACATATCAAGAAGATGGTAATGCGCGTTCAAGTGATCTAAGTTCAGGCAAAGCCG
ATGTCATCACAGATGTGCCAGTCGAAAAAGAAAAAACATTAAATCAAGGTGATAAAACGA
CAACATCTTCAGTTTCTGGATTTAGAACGTCCTTGATCATGTATAACCACACAAGTAAAA
AAATGACGAAACCGGTGCGTGAAGCCCTTGACAAAGTTGTGGATAGAGAAAGCATTGCTA
AAAATGTCTCCAAGAATCATGCGACACCTGCCACTGGGCCATTTAATACAAAATTAGATT
TTATTGATAAACAACAGGTACAAAAGCAAGATATTGATGAAGCTAAAAAAATAATGGCAG
CGCAAGGCTACACGAAAGCACATCCTTTAAAACTAACGGTATCAACATATAACGGACGTC
CAGAGCTTCCAAAAATGGCTCAAGTACTTCAATCAGATGCTAAAAAAGCAAATATTGATA
TTACGATTCGTAACGTAGATGATATTGAGGGTTATCTTAAAGACAAGAGCCAATGGGATG
CATCAATGTATAGCTTTGGAACGATTCCTAGAGGTGATACGGGTTATTTCTTTAATCAAG
CGTATAAGCCTGAGGGTGCAATCAATGCAGGTGGATATGACAATGCGAAAGTAACCAAAC
TGATTGATCAATTCAATAAAACAGTTGATAAAACTGAACGTAATCGACTAACTAATGAAA
TTATCGATATTACAGATAAAGATAAAGCCAATAGTTATCTTACTTATATGGATAATATTG
TCGGTATGAATAAAAAAGTTAAAAACTTAAAAGCAACGCCTGAAGGCATTTATCTCATTG
ATTATAAGGTTGATAAAGCGAAATGATATTAAAAAATATACTTTCTAGAATTGGACAAAT
GATCATTGTATTGTTTGTCCTTTCTACTATTACTTTTATTTTAATGAAACTTACGCCAGG
AGATCCTATAGATAAAATATTACATTTGGATGTAGCAAATGTTTCAAGTGATCAAATAGA
AGCGACTAAAGCAAAACTTGGGCTAGACCAACCCGTAATCATTCAGTATGTGCAATGGCT
CGGGCAAATTATCCAATTAAATTTTGGGACCAGTTATCAAACAGGTGAACCCGTTATCAA
AGAATTAATTTACTATACACCGCCAACATTATTTATCGCAGTGATGACAATAGTTGTCGT
GTTTGTCGTAGCCATACCATTAGGCATGATTGCAGCAAAGTACTATCATACATGGTTAGA
CAGTTTAATAAGAAGTGTGACATCTTTTACAGTAAGTATACCGTCCTTCTTCTTGGGTAC
GATATTGATTTATGTGTTTGCGCAAAAGTGGAATCTACTCCCGTCCTCTGGTCTTGATAC
AATGGCAGGCTATATATTACCAGTCATTGCATTAAGCGTTGGTATGAGTGCATATTACGT
AAGGTTAATGCGTTCAAATTTAGTCGAACTCTACCAATCAAAAGAAGTGGAAGCAGCAAG
ATTAAGAGGGATGTCTGAACGTTATATATTATGGCAAGATTTATTTAAACCAGCAATTAT
TCCAATCATTACGGTGTTAGGTATGTCTGTGGGCAGTCTAATCGGTGGTACTGTTGTGAT
AGAAAATTTATTTGGTATACCAGGGATTGGTCATTTTCTTGTAGATAGTATTCAAGCACG
TGATTACCCTGTTGTTCAAGGTGCTGTTATCATGATTGGTTTCTTTGTTGTATTAGCAAA
TACAATGAGTGATTTACTGTTATTATGGATTGATCCCAAGCGACGATATAACAAGCCAAC
GGATATTGAACGCATGAAACGTCAGGATGGTGAGTCATTATGAAGCAGATTAACCGACGA
AATATGATATTTTATGCATTTGCGGTTTATTTTGTTGTACTTATCATTGCACAGTTTTTT
GTATCGTCTTATAGTGCATACGAAGTCAATTTAGGCAGTAGTTTGGAAACGCCAAATTTA
ACACATTGGTTAGGTACGGATGATTACGGACGTGATTTATTTTCAAGAGTGATTATCGGT
GCTAGATATACATTGATTATAAGTTTAATTACGCTGTTTATTACAGTTATCATTGGTGTG
CCATTAGGCCTGCTTGCTGGCTATAAGAAAGGTATCGTGGATACGTTCATTATGCGCTTG
ATTGATATTGGATTAAGCATTCCTGAGTTTGTGTTAATGATTGCATTAGCTAGTTTTTTC
AAACCGAGTATTTGGAACCTTGTCATTGCGATTACAATTATCAAGTGGATGACCTATACA
AGATTAACGCGATCAGTAGTTAGTAGTGAAATCAATAAACCATATATACAGATGGCAAGG
TTATTTCATGTACCGACACATGTCATTATTTTTAAACATTTTATGCCGCAAGTGATGCCA
TCTATTATTGTATTAATGACGGTAGATTTTGGGAAAATAATATTATATATTTCTTCACTT
TCATTTTTAGGATTAGGTGCACAACCACCATCTCCTGAATGGGGCGCGATGCTCAATGTA
GGCAGAGATTATATTAGTTCCTACCCATTACTGATTATTGTGCCAGCCTGTTTAATTACT
GTTACGATTTTATTATTTAACTTAGCAGGCGACGCGCTGAGAGATAGGTTATTGAAAGGA
CAACGTGATGTGAATGACTAATATACTAGAAATAACAAATTTATCTATAGCAGATCGTTT
TGGTAATAAGCTGATTCAACACGTGGATTTAGGTCTTAAAAAAAGTAAAGTGAATGTCTT
AATTGGTGAGAGTGGTTCTGGCAAAAGTTTAACAGCTAGAGCAATGGTCCAACAGATACC
GAACACACTAGATATGCAATACGATTGCATGACTTATGAACATAGTGAAATGTCTGATAT
GCACAATCTTTTAGGTAAAGAAATTGGTTTTATTTCTCAAAACTATACACACAGCTTTAA
CGATCATACGAAACTTGGGAAACAATTGATTTCTATATATAGACAACATTACAAGACAGA
TAAAAAAGGTGCGCAAAAAATTGTGGAACAAGCACTATCATGGGTCGAATTAAATCCTTC
TCAAATGATGTCAAAGTACCGTTTCAGCCTTTCTGGAGGGCAATTAGCTCGAGTTCAAAT
TGCTAGCGTATTAATGCTCAATCCTAAGGTCATTATTGCCGATGAACCAATAGCTTCATT
AGATGCTGTTACAGGCGTGAGTATTATGAATTTGATTAAACATTTGGCTGAAGTACACAA
AGTGACTTTGCTGTTAATAACACATAATCTATCGCATGTATTAGATTTTAGTGACTGGAT
TCATGTCATTAAAAATGGTGAAATGGTAGAGTCCAATCATATTGATGCTTTTAAAAATAA
TGATGTTAAACCGTATAGTTTAAAATTATTTAATTCCCGTAGTCGATTAAAGAAAGGGGA
TTACCATGCTTAATTTAACAGACGTTAGCTTTAGCTATAAACATGAAGCTATTTTAAAAA
AGATTCAATTATCCATACAAGCCGACGAGATTGTCGGAATCGTTGGTGAAAGTGGTTCTG
GTAAGACGACACTAGCAAAAATAATGCTCGGATTACTTCAACCAACACATGGTGAAGTTA
TCACGCATAAGGAACGCGTTTTACCAATATTTCAACATGCTGTAGATAGCTTTAATCCTA
AATTTAAAATTAGAAAATCTATGGAAGAGCCAATAAAGTATCAACGTAGAGGGGAATCAC
AAAAGGCGGCGCAACGCTTGTCTGATTTAATGGCCTATATGCAATTAGATACAAAATTGA
TGGATCGATTGCCTGAAGAGTTAAGTGGTGGCCAATTGCAGCGTTTTAATACGATACGTA
CATTAATGTTAGAACCTGACATACTTATTTGTGACGAAATTACAGCAAGCTTAGATGTCA
TTGCAGAACAACGTATGATTGATATATTAAGGCATTATTATAAAACAACACATAAAGGCA
TGATATTAATATCACATGATCTTGCGTTTCTAAATCAAATTGTTAATCGATTCATTGTAA
TGAAAAATGGTGAAATTGTAGATGATTTTGAAACTAAAGATTTATTTAATGTTACGCGTC
ATGAATATACTAAAACACTACTTTCTATTTATTAGAAAGTAGTATTTTTTTAAATTTCGA
TAATCAAATATATTTAAATTTCAAAAATAATGCGTATATATGATTGAGATTAATATATAA
TAATGTATAATTGAGAATAAGATGAGAAAAGGGGAAAGATAAATGAAAAAATTAATATTT
CCGTTGCTAGCACTGATGTTAATACTAGCGGCGTGTGGCAATAATTCAAGTGATGACGCT
TCGAAAAAGGATAAAAAAGAAAAGACGTATACACAAGATTCAGGTAAAAAAGTAAAGATA
CCTAAAGATCCTAAACGTATCGTAGTGTTAGGTGCAACATATGCAGGTGGATTGAAAGAA
CTTGATGCAAATATCGTGGGTGTCGCAAACATTGTAGATGATAGTAAAGTGTTAAAAGAC
AAATTTAAAGATGTTGATAAAGTAGATGCTGAAAATGTTGAAAGTGTAGCGAAACTTAAA
CCAGATTTGATTATTACATACAACACTGACAAGAATTTGAAAAAATTAAATAAAGTTGCA
CCAACTATTGCTTTTGATTATATGAAACATGATTATAAAGAACAGCATAAAGAGTTAGGT
AAAATTGTAGGTAAAGAAGATAAAGCAGAAGATTGGATTAAAGACTGGGAAGAAAAAACA
AAAGATGATGGTAATGAAATTAAAGATGCCATCGGTGAAGATACAACTGTATCTATCATT
AAAGATTTCGACAAAAAAATCTATGCATTAGGTAAAACATATGGTCATGGTAGTGAAATT
CTATATGATTCATTTGGTTTGAAAATGCCTGAAAAAGTAGAAAAAGCGACTAAGAAAAAT
GATTTAGCTGATATATCTGAAGAACAAATTCCTGAAATGTCAGGAGATTATGTTGTTACA
CCAGTTGCCAAAGGTGCAGATTTATCATTCGAAAATAAAGATATTTGGAAAAATACAGAA
GCGGTTAAAAATGGTAAAACATTTAAAGTGGATGAAGGTATCTACTGGTTAAATGATCCA
TATTCATTAGACTATGAACGTAAAGACTTAAAAGAAAAATTATTAAACCATTAGTCATTT
AAAACAAATTAGTTAGTGAAGTAAACTTAAAACTGTCGCCAAAGTTGTTAAACTTTGCGG
CAGTTTTTCTATTTGATTGAGTATGTCAATGTGTATCAATGATCATTATTTTGGTAACAG
CGCTAAGATGATAAAGAAAGATGCACATGTCATAGTTTTTGAGCTAAACATTATAAGGTG
ACATCCTATATTAAGACAAAAAATGTATTTAGAGAATTAATTAAATAAATGTTATCATTT
ACATAAATAAAATCACATTGTATTAAAACGATGCTTATATCTTTGGGAGGATACGATGAA
AAAACAACAGAAAATTGATAATTGGGTACAGCTCACGAAATATGTAAACTATATCGATAC
GATGATTGAGAAAAAATTGAAGCAAGAATACAATTTGAGTGTAAAAGAATTTTATGTGTT
GTATGAGATTTACAAAGCTAAAGGGAAAAAATATAAAATTAATGATTTGATTAAAATTGT
AGATTTAAGCCAAAGTGCAATGTCACGTTTAATCGTAAGAATAGAAAAGCCAACGAAAGC
ATTAGTAGTGAGACAAGAATGTCTTGAAGATCACCGGGCGATGTATATTTATTTAACTGA
GGAAGGGCAGGACATTACTGAAAAAGCTTTGAACACGTATGAAAGTCTAATCTCAAAAGT
GAGCTTTTCTAATATTCGTAAGCTTTCTCAAATAGATAGTATAGATTAATGGTGTATGTA
AGCTATAACGATAGCTGTGTTGATAAATAAACAGCAGTATAAATATTTGGTTGAATGATA
AAACGAGTGTTTTATAAATAAAAGGGCTAAAACATGTACGCATGTTTTAGCCCTTTTTAT
TCGTATTATTAAGATTGACGTTTTTTAGAATGCTTCACACCATATAGAAGGTAAATGAGC
AACCCAATAATAAACCAGATGAGTGTGTATAATTTTGCTTCAGCACCTAAGCCCCAGAAT
ACAACAACGACACTGACAAACGTGATGATTGGCATAACAGGGTAGAATGGCATTTTAAAA
GCTGGCATCGGAATATCTTTTCCTTCTCTTGGGCGTAACCCAAAAATACCAATGGAAACA
AACATAAATGCGACCAAGGTTCCTGCAGAAATTAACTGCGCAAGGAAGGCGAATGGGAAC
ATAGAGCCAATGATAACTGCAATCACGGTTAAAATAATTAATGAACGATTAGGTAAATTT
TTCTTGTTTAGTTTTCCTAACCAAGAAGGTAATAAACCATCACGACCAAAGGAATATAGT
AGACGTGAGCCAGCTAACATCATTCCAATAAGGGCTGTGAACATACCAATAACAGAAATT
GCTTGCACAATAGCTGCCACAACACCAAAACCACTTTGTCTTAAGGCCCAACCAACAGGT
TCAGCATTATCAGCATAAGCTGAATAAGTAAACATACCTACAAGGACAAGTGATACTGCG
ACAAATAGAATGACAGCTATTGCTAATGACCCTAAGATACCGCGAGGCATTGTTTTTTGT
GGATTAATTGCTTCAGCCGAATTTGCTGCAATTGAATCAAAACCAATATATGCTAAGAAT
ATCATTGATACACCTGCATAAATACCTTGCCAACCACCAAAGGAACCTGTTTCAGTTACT
TTATGTTCAGGTATAAATGGTACATAATTGCTTAAATCAATAGCGGTTAAACCTACTACG
ATAAATAGTAAAACAGCTAAAACTTTAATTACAACGAGTATATTTTCAATACGTGCTGCT
GCCGAAACACCATATGACAAGAGACAAGCAGTAAGTAAAATGACCACAGCGGCAACGATA
TCAATGATGCCTCCATCTGTCCCTAATGTATTGGATAATGATTTGGGTAATTCAATCCCT
AATGGTGAGACGAGACCACGTAAATTTGCCGAAAAACCAGAGGCAACAAAGGCGACGGCT
ATAAAGTATTCAGCTAACAATGCCCAACCGGCAACCCAACCGAATACCTCCCCAAATACG
ACATTAATCCAAGAATATGCTGAACCAGCAAACGGCATTGCCGATGACATTTCAGCATAA
GCAAAAGATACGAGACCCGCTACAACTGCAGCTAATAAGAACGAAAGTGCAACTGCTGGC
CCAGTATGCTGTGCTGCGACTACACCTGGTAATGTAAAAATAGAAGTTGAAACAATGGTA
CCAACACCTAAAGCAAGGAAATCTTTTACACGTAATGTTCTATTTAAATGTGCATCCTTC
ACTTGATAGACGGAAGGATCTTCTCTTTTTAAAATCTTATTAAAAAAACCTTTCATAATG
AACCTCTCCCAATGAATAATATATCGTAAAACTTAATAACTAATTTATGATAATGTATAT
CATAGCACATATATATCTAAATATTCAGAAAATTTTATAAAAATATGTGTAAATATACAC
AAAAATACCGCTTTTATGTGAACTTTTGTTAAGCAGTGTTTAATACCAGTAGATGATTAC
CTAGAAATTTTTAGAAAGGTGATAATAAAGCTAATTAACACATACTTTTAGCAGCGCATT
AATATTTTCAAAAAGTATTTTTATTTAGCCTCATTATAATAGAATGCTCTGATGAAAAAT
AATTTATACATCCCGAAAGTTAGGCACATGGTCTTAACTTAAAGGATGTATTTTTATTTA
TATTAAAAACAGTGATTTATAGTTTTATTCAAGTGCAAATGGTAAGCTAATATTAAATTT
GAGATTGAATGAAATAGGGGGTATTTATTATGAATATACAATCATCATGGCTTAATTTAC
CAGTAAAAGATTTAAAAGCGAGTGCGACTTTCTTTGAAAATATTGGGTTTACGATTAAAA
AGAATGAAGCTGTTTTAGACAAAATGAGAGGTATTGAAACAGCAGATCATAAAATCATTA
TGTTAATTGAGCAAGGTCAATTTGAAAAAGTGGCGCAACAATCTGATATAGTTAGACATG
AAGCATTGGTTTCAGTTTCTGTAAAAGAGGCAGCAGAGGTAGATGACTTATTAAATCATG
TTGAAACAGCAGGTGGAAAAGTACTTCAACGTGGTACAAAACATGAAGGCTTTTATGGTG
GTCTATTTAGCGATATTGATGGACACTTATTTAATATTATCGCAATGTAATTTAAACTAT
AACGTAAACATTTATATACAGTATTGAAGGGAGTATCAGTATGATAAAAGCAATTGCGGT
AGATAAAGATGGTACATTTCTTAAATCTGACCATACCTATGACAAAGCATATTTTAATCG
TTTATATCAAAAAATTGTACAGCAAAATATAAAATTTATCGTAGCTAGTGGTAATCAATA
TGCACAGTTACGCTCATTTTTTCCTGACAAGGTAGATAATATCACTTTTGTAGCAGAAAA
TGGCGCGGTAACTTATCAAAATGATGCATTGTTGACAGCACATTATTTTGACCAACAACT
CATATTTGAAGTTTTAGAAATGATTCATCAAACGTATCATATCAGTGATGTTGTTTTAAG
TGGTATACATTCAGCATATGTAAGTGATGAGAGTAGCGACGAATTCCTAAATTTTATACG
AAATTATTACTATGATATCAAAAAAGTAGCTTCATTTAATGAAATCACAGAGGATCACTT
TGTAAAAATAGCTTTACGGATTAAAGATGAAGACTTGGTTAAGCAAGTGACTAACGAAAT
AGAACAACGTTATAAAGGGAAGATACGTGCAGTGACAAGTGGAAATGACAGTGTGGATTT
AATCTTACCTAGTGTGAATAAAGGCGTTGCGATCAAAGAATTGTTAAAAGAATGGGACAT
ACAGCAAGACGAATTACTCGCGTTTGGTGATGCCAATAATGATTTAGAAATGCTCGGTTT
AACCATACATAGTTATGCTATGGCAAATTGCAGTGATGAATTAGCAGCGATTGCAAAACA
TCGGGCACCGTCTAACGATGAATCAGGTGTTTTACAAGTGATTGAACGATATCTTCAACA
ATAGTGCATTTAATAATAAAACTCAATTTCAGTTATACCTGCCAATGAATAGAGGCGAGT
TATAACTGAAATTGAGTTTTTATTTGCTAATTTACAATTAATACAGGTATGTCAACATTA
CTTGCAATTTTGTGTGTAACGTTACCAAGTATATTCTTGATATCAGATTTTTCACGCGTA
TTACTCATTACGATAATGTCATATGCATTTTCCTTCACTTCAGTCAAAATCGCTTGTTTA
ATATAACCTGCGCTAAATTTAACCGTGACAGTTAAATCGAGTGCTTCTAATTGTTGAATG
AAAGGTGAGAGCACTTCGTTCTTCTCGTTTGCTAAATCTTCAAAATGCTTATTATCGTAA
CGTACCGACGTTTCAAGTTCACTTTCTGGAATAACATTAAATACTGTAACTTCAGCATTT
TCAACGCCATTGGTTAAATTTTCCAATTCTTTAGGGACGTTATTGAACGAATTATCAAAG
TCATAAGCTAATAATATTTTCTTATACATGATAGCGCCTCCTTTTTATTCATATACCCTA
TTAAAAATAAAGTAATAATTTAATATTGATGATTAAGTGATTGCTTAAATAAATAGGATG
ACGCTTGTTAGCATAGCGTTATTTTACATCTAAACCGATAATTTCGTTAACATTGTTGTA
GCCATTTGATTTAAGATAATGTGCTAATTGTTTATTCAATTTCTGAGTTAGTCCTGGACC
TTCAAATACTAAAGCACTATAAATTTGAACTAGCGATGCACCTTGGCGCATCATTTTTAT
GACATCTTCTGCGTTGAAAATACCACCAGTTCCGATAATTAAAAATTGGCCATCTGTTTG
TTTGTAAGCATAAGAAATGAGTTTAAGATTACGCTCGAATAGTGGTTTGCCACTTAAACC
GCCAGTTTCTTCACGATGATTTGAATGCAGTGCTTCACGTTGTTGTGTTGTGTTGGCTAG
TATAATGCCATCAAAAGTTTGCGTAATTGGTGTTAACATTGCACCAAGACCATCTAAAGA
TAAATCAGAAGTTAATTTTATGAAAATAGGAACATTAAGGCTTTCTTTATATTTATATGT
CTGAATAGCTTCGCATAATTGCGAGAATTCATCTTTATCATGGAAGCTTTGTAAATTTTC
TGTATTAGGTGAGCTGATGTTGACAGTAAAGAATGTGACGTCGTTTTTAAACGTATCAAT
CACTTTGATGTAGTCTTCATAACGCGCTTCATAAGGTGTGGATTTATTTACACCAACATT
TAAACCGACTGGAATTTGATAACGATGCTTGCGTAAATAACTTAAAGCTTTATTCATACC
TAAATTGTTAAATCCCATGCGGTTAATGAGTGCTTGATCTTCAACTAAACGATACATACG
CGGTTTTGGATTACCTGGTTGTGGTTTAGGCGTTATACCACCAAGTTCAATTGATCCAAA
TCCTGCATTTTCTAAAGCTTTAGGAACTTCACAAGATTTGTCGAAGCCGGCTGCTAAACC
AATAGGATTCGCAAAGTGAATGCCTTTGAGGTTTTGGTTTAATGAGTCGTTTTCGTAATG
AAAGATTTTTTTAATTACAGGTAATAATTTTGGATGGTTTTGAACAAATTTAAGCGCGTC
TATCGTCATTCCATGCGCTTTTTCAGGATCGAATTGAAATAACATTGGTTTGATGAGTTT
ATACATATAGTGATCGCTCCATTTATCAAATTTAATTAAAAATATTTATGTATCTTAAGT
TCAATATGTAAAAAAGCTGAATTGAAAATGATGTCTTTAATAGACTAGCATTTTACGGAA
TATATGCCTAGACCAAATAAAAATAATTAATAGAAGTTTCACAGAAATCATTGGGTAGGT
TTGTATGATTAAGTAGATAAGAAAAAGGAAATAACCATATATAACTTAATTTTAAGAGAT
TAGTGGAGGGATGATTCATGAATCAAGCGTGGCAATCACAATTGCCTTTAAGTCATATTA
AAAATATCGTTCCTGTAAGTGGTGGAGATGTTAATGATGCATTTCGTATTGAAACGGATC
AGGAAGATTATTTTCTACTAGTACAACGTAAGAGAAAGTCAACTTTTTTTGATGCCGAAA
TTGCAGGGCTCAATTTATTTGAAAAAGTCGGTATTACTGCACCGAGAGTCATTGATAGTG
GAGAAATTGAAGATGACGCTTATTTACTATTAACTTATTTAGATGAAGGCGTGTCAGGTA
GCCAAGAAGCATTAGGACAACTTGTGGCGCGTATGCATAGCGAGCAACAAGCAGATAATC
AATTTGGTTTTGATTTACCTTATGAAGGTGGCGATATTTCATTTGATAATAGTTGGACGA
ATAGTTGGATTACCTTGTTTGTAGAAAAACGCTTAGATAAGCTCAAAGATAGATTGGTGC
AACAAGGATTATGGGGAGACGCAGATGTCACTCAATATCAGGCAGTACGTCGTGTGATTG
TAAATGAATTAGAAAGTCATAATAGCAAACCTTCATTATTACATGGCGACTTATGGGGCG
GTAATTACATGTTTTTAACAGATGGTTCACCAGCGCTATTCGATCCTGCACCATTATATG
GGGATAGAGAATTTGATATAGGCATTACTTCAGTGTTTGGAGGATTTACGCAAGCATTTT
ATGACGCTTATCATAAGCACTATCCACTGAGTGAGGGAGCAGATGTGCGCTTAGAATTTT
ATAGATTGTATCTTTTAATGGTACATCTAGTTAAATTTGGTGAAATGTATGCAGGTAGTG
TTGATCGTTCAATGCAAAAAATATTAAATCAATAAAATAAGGAAGTGGGATAGAAATCAA
ATTTTCTAATAGAGATTTCGTATGCCTATCTATGCAATCAAGGCAAGGATGACTCGGATA
AAGGTTTGCCTGAGCTAACGTTCATACATCAATCTCACTAGCATTTTTATGTGGCATAGC
TAAGTTTCAGCTGATACATCAGAATGATTTGTGTCCATAAAAATGAAAACATCGTTTCTT
TAAACAAGTGAGACGTTACATTTTCAATTCAGTCATCTACTGCCTAAACGAAAAAGAGCC
TGAGGCATCTAATTATGTCTCAGGCTCTTACTCATAACAATCAAGTATCTCTAGATGATT
CATTTAAATTAATCTATATCAAGTGTACCCATTTCTTCTCTTAATTGGTAAACTTTGTCT
GGTGTCACGTCTTCACCTAAAGGATCAACTACTTTTAACGTTGAAAATGTATGGATTACT
TGTCCACGTATCATTTTCAAATATTCTTGTCTCAAAGTTTGTTGTTCTTCTTTTTCTTCA
ATGCTTAACGTTTCTATTTTTTCTTTATTTGCAAGTTCATTAATTCTGTCTAGTAATGTC
ATTGTTTTTTTCCTCCTGTGATAAATGAGGTGGGAAGTGTGGAATAATATAATCGCCGAC
CTCAGTTAATAGTGATTTATATGGTCTATCATTAGATGTTAAATGCAACATCATATGATT
TGTACCGATTTTTTCATATGATTTTAAAATGTTTAATAAAGTATTTCTACCTAAACGGTA
GCCACCTTTAATTGGTTTAACGAGTTCATTAGGATTTAAAGATAAGTCGATAACTAATGG
ATGCATAAATGGTTTGAATACATCATTGTTATGCCATTCTTTTAATAAAGCTTTTTGTTT
TTGAAATGGTTGTGGATAAAACATAAGGCCATCCATATTTTTCTTAATCCAGGAGAGTTC
CTGTCGCGAATATCCTGTAGCAAACATGGGTATATGATTGTGTTTTGGCAATATTTGAAG
ACCTGAATCTTCATATAATTCAAATATTGAATTTGATATTTTTGGCGAATGTGATTGCCA
CAAATCATTCATTGCATAGATCGCATCCTGGAATTGCTTTGATAATTGCGTTTCTTTTAT
CTTGAAAGCTGGAAACTCAAATGGACGATCTCCTGTTGCTAAACCTAATAAAAATCGCTC
GTCTGATATCAAGTCAAGAGAAGTTGCAGCTTTAGCTGTATGAATTGGATGACGCAATGT
AGCAACAATACTAGATGTTCCGAGAGCGATTTTCGATGTTTTAGCGCTTAAATAAGATAA
AAATACAAACGGATCGTAGTTTGTCGTTACATTACCTAAATGTGGACTATAAAGTGGATT
ATCTCTCACAAAAAGGCTTGTAAATCCAAGATTTTCAGCATACTGTGCTAAATCAACTTG
ATTTTCAAACGACAATGCGATGTTTTCAGAATTATCAAAAGGCAGCATTAATCCCAAAGT
TAAATGGCCTTGTTGAAAAGTCCGTTTGAAACCATTGTGTTTTTGAATTGTTGTCACGTC
TATCCCTCCTTAACTTGTATTTACAACACCTGATAACTAACTAACACGTGTTGTATAAAT
GCATTGTATACTGATTTGTTAACTAATGCAAACAACATGTTTATTCACTAAAAAAGTCAG
TTGAATTTAAATGATATTTATTATTTTAAAAGCTAAATTTCTAAAACGATAATACAATTA
TTTGATTATTATCCGAAAATTCATTAAATTGAAATAGAAAAAATTTTGATGGAGGTTGTT
TATGCTTAAAAGAAAACTACGAGGTGGTCTCATATTCATAATAGCTTTATTATGTACTGT
GATCTCGATAAATGGAAATACATATGCAGCAACGCAAACACATCAATCGACTGATCAGTC
AGCTCAGTCTGAAGACGCTAAAGTCGGTACCAATCAAATTAAGACAAGAGTCGTCTTACC
TAATGACGATAGAACACAAATAGAAAATACAACAAATGGTCATTATCAATCTGTTGGCTA
TATTAGTATTGGAGATAATATTGCGACGGGTGTTGTGATTGATAAAAATACAGTGTTAAC
TAATAAACACGTTGCCAACCTTTCTGAAGGGAATATGAATTTTTCACCAGCTGCCCAAAA
TGAAAATACGATGCCTTATGGTACATTTTCTGAAAAAGAAATTGAAGTGTACCCAGGAAA
TGAAGATTTAGCGCTTATACATTTAAATAAAAATAAAGATGAGCAATCAGTTGGAGATGT
AGTTCAACCGGCGACTTTAAAAGATGCCTCAGCGGTAACAAAAGATATGCCGATTACCGT
AACGGGTTATCCAGGAGATAAGTCCTTGGCTACAATGTGGGAGAGTAAGGGCCAAATACT
GAATACGAACACTACTGAATTTGAATATAATGCGAGTACATTCGGAGGTAATTCTGGCTC
TCCTGTATTTAACGAAAATAATGAAGTGATTGGTATACACCAAGGTGGTATTGAAGGTGA
AAGTAATAGTGCCGTAGCTATGACAGATGATGTATTGAGCTTTATTAATAAGAATAAAAG
TTAATAAAAGGTACAAGCATGAAATCCACGACAGAGACCTAATAAGTCCTGACGTGGATT
TTTATTTTAAAATCTGTTTCATTAGAAAGGGTAGTGCACCCTCAATGTAATCATTTGCTG
ATAATTGACTACTATGAAACCAATGCTTAGCTGTACCGTATAACCCCCATGAAAGAAATC
TCGCACTTGCCGCAAGAGATTCTCTTGTTTCATTTGGATGTTGTTGGACAAGCAATGTTA
AAAAGATATCCTCTAACTCTTCTTTGACTCTTTTTTCAACAACTTGTCCATAGGCTTCGC
TATTTAATTTACATTCATTATGTGTTTCTTGAATATAACTCGTAATTGTAATGAAGCTAG
AAGATAATGTCGTTTCGTTAAGTTCTGAAGAAACATCTAATGCATCATTTAAATTTTTTA
ATACAGTTTCTGAGAGCGTATAATCCATAATGTCATATTTATCATAAAAATGAGCATAAA
ACGTAGCGCGATTTACCGTTGCACGTTCCGTAATGTCTTTAATTGTTATAGTTTGTAATT
TTTTTTCTTTAGCAATTTCACGAAAGGCGTCCATCAACAACTTTTTAGTTCTGGTTACTC
TTGGGTCAACATGTGTTGTAGTCATTGACCTCATACCTCCTCTAATTTATAAAACGATTA
TGTATTCAAACAAATTATCTTGCTTTCATAACGAGATGTCAATGTGAATGATTTGAACTG
CATATATTACAAATTAAGCAATACGTTTAAAAACCTTACTATAAAACTTTGTCCCAAAAT
ATTTTGTGATTTGAATTACAGTGTCATGTTATTGTTTTCCTTAATTATGCTGTTCATGAA
ACTATAGATGAAAATACCTAATGTAATTATGATGATCCCTATCATACTAACTGTGCTTGG
AAGCGGTAAGTCCAAAAGGAGCATTTCACCAATTAATGTAAAAATGATTTCAGTCGCTTG
TGTCGATTCGACTGCTCCAAGTTTTGCTTGGTTATGTTTTACCATATTGGTTGCATAGAA
AAAGAGTGTCGTAGCTATTATCCCAGAGAATACGGCTACGATAAATGTCTGTAAAAGTTG
ATTAGAAGAAGGCGGACCGGACTTCAATACACCACATATAAATATAACCACCCATATAGG
TAGTGTGACGAGCGTCATACCATAAATACGTTCAAGTGTATTTAATTGATTATCCACAAG
AATCATCATCTTACGATTACCTAAAGGATAGCAAAAGGCACCTATAATTAAAGGAAGTAC
CGACATGATAAAAACTTGTATTTCAATATGAGAAACTTGAGGTATTTGGACAAGTACAAC
ACCCAAGACCATAATGCTAGAGGTACCTACAGAGCGCCAAGAAATACGCTCTCTTACTTT
TATTTGTTGATGATTTATTTGCACATATTCATAAAATAATGGCGCGAGGAGTAGACCACA
AATGATTGTTAATTGCCATGTTGCAGAGATAAGCCAGCCGGGACTGTAATTAGCGACAAA
TGTAATTGGCATATAAAAAAATACAAATCCTAGGGTACTCCAAATCATCCATGGAACAAA
ATGCGTTTTAATATGATAATGTACTTTAGTTAGGTTCTTTTTAATGTATATAATTATAAA
AAGTATGGGGAACATAAATAAAAAGCGTAATGAAGCACTAAATAGCCAATTGCCTTCATC
TTTAGCCATTGCATGATTCAAGATAAATGTTACAGAAAAAAATAATGCACCAAGAATACC
AATTAATATTGCACGCATACGATTCACCCTTTAACATTGTAATTGAAAATAATTAATATT
TTTAATTTAACATTTATTTAAAAATTAGCAAAGCTAGTATGTTTGTAAATATATTTATAG
GAAATAATAAGTGTAAAGCAATATGATTTCATTTGTGTTAAAAGTATTTTGATACTTATC
ATGAAAAAAGTAGTATGATAAAAATGTGCAAATATTTCGAATAAGGGGTAGAAATAATGG
CAGATAAATTAAAGGAGAACTCAGTAATCGGCATATACAGTTAATTGCGATTGGAGGAGC
CATTGGAACCGGATTGTTTTTAGGTGCTGGACAATCTATTCACTTAGCTGGACCATCCAT
TTTACTCACCTATATTATTGTTGGATTTGTGTTGTTTATGTTCATGAGGGCAATGGGAGA
AATGTTATTGTCAAACACTGAATTTAATTCTTTTGCGGATATCACGCATGAATATGTAGG
GCCGTTAGCTGGATTTATAACGGGATGGACATATTGGTTAACATGGATTATTTCAGGGAT
GGCAGAAGTGACAGCAGTAGCTAAATATGTATCCTTTTGGTATCTAGATATTCCAAATTG
GTTAACAGCACTGGCATGTGTATTGTTACTTATGTCGTTTAATTTATTAAGTACGAAATT
ATTTGGCGAATTAGAATTTTGGTTTGCAATAATCAAAGTAGTAACTATTGTGGCATTGAT
TATTGTGGGCATTGTAATGATTATCATGGCTTATAAAACGCCATTTGGTCATGCTAGCGT
ATCAAATATCTATCGTCATGGTGGGGTGTTCCCTAATGGTATGTCTGGTTTCTTAATGTC
GTTTCAAATGGCAATCTTTTCATTTGTCGGCATTGAGATGATTGGTATCACAGCCGGAGA
AACAAAAAATCCTCATAAGACAATTCCTCAGGCGATTAATAATGTGCCACTTAGGATTTT
ATTGTTTTACATTGGTGCGTTAGCAGTCATCATTTCTATTATACCTTGGAATGAACTAGA
TCCAGAAGGCAGTCCTTTTGTGAAAGTATTTGCATTAGTGGGGATACCATTTGCTGCAGG
CATGATTAATTTTGTTGTGTTAACAGCTGCAGCGTCAGCGTGTAATAGTGGGATATTTGC
TAATAGTAGAACACTATTCGGATTATCAGATAGAAAACAAGCGCCACCGAAGTTTCAAGC
GACAAACCGTAAAGGCGTACCTGTTGTCGCAATTCTTGTAACGTGTGCATTATTGTTATT
TGCAGTATTATTGAATTATTTTATTCCAAATGCGACGACTGTGTTTGTGTATATCAGTAC
AGTTTCTACAGTATTAAATATCTTTATTTGGACAATTATTATGATTGCCTATGTAAGGTA
TACCAAAGCACGTCCGGACTTACATAAACAAAGTAGATATAAAATGCCAGGTGGAAAAAT
TATGTCGATTTGTATTATTGCATTTTTCGTATTTATTTTCGGGGTATTATTTGTTAACCC
AGAAACACGTATTGGGGTTATTTTAGCACCTTTATGGTTGATTGTACTTGCTTTAATGTA
TAGACAATACAAAAAGCATACAGTTGAGTAATGCGTGCTTTTAACATGAATACGCATAGG
TTGTGAATTTTTATATTGGAGTGATTAAAATGAGTAAAAAAATAATTATGGATTGTGACC
CGGGTCATGATGATGCAATCGCATTAATTTTAGCAGGAGCACAAAACAGTCCATTAGATA
TATTAGCTGTGACAACGGTAGCAGGGAATCAATCGGTAGAAAAAAATACCAAAAATGCTT
TAAATGTATTAGAAGTGATGGGAAGAGATGATATTAGTGTCTCTGTTGGTGCTACGCGTC
CACTTATTAAGCCAGCATCCTTTGCTTCACAAATACACGGCGATAGTGGGTTAGATGGTC
CGAAACTGCCTGAAGTCCCAGCACTAAAACCAACGCAAAAACAAGCAGTCGATGTTATTA
TCGAAACATTGAAGCAAAGCAAGGAACCAGTCACGCTTGTTGCAACGGGTCCATTAACCA
ACATTGCTACGGCGCTGATTAAGGAACCAAATATCACACAACATATTGAATCTATTACAA
TTATGGGCGGTGGCACCTTCGGGAACTGGACTCCTACTGCAGAATTTAATATTTGGGTTG
ATGCAGAAGCGGCTAAGCGCGTCTTTGAATGTGGTGTGTGTATCAATGTGTTTGGTTTAG
ATGTGACGCATCAAGTATTAGCCACAGATCATGTTATCGATAGATTTAAACAGATTAAGA
ATCCAATTGCAAACTTTGTTGTAGAACTTCTAGAATTTTTCAAATCTACGTATAAAACGC
ACTTTGACATGGATGGTGGTCCAATACATGATGCTTGTACGATACTTTATTTGATGCAAC
CTGATTTATTTACAATGCAACATACACATATCGATATAGAGCACCAGAGTCCATTGACAT
ATGGCACGATGTCAGTAGATTTAAATGATATTATGAATAAAGAGAAAAATGCCTATTTTG
CTACAGCGGTCGATGTAGCGAGTGCATGGACATTAATGGAAAATATGTTAGCAAGTTATG
AGAAGCATACACATTAACAAGCAGGCATTTATAAGCGGGAGTGGTACAGAAATCTGATTT
TACTATAAAGATTTCATAGTGCTGCTCCTTTTTGCTACAACTAAAGTATGAGCGCTAATT
CAAGCGAATTATTAGAGATTTATCACTATAAAAAGTATACTAAAAAGCCAATACTTAAAA
TGATTAAAAGGTGAATCGAATAGTGAAAAATGTAATGAAATGGATTGTCTTACTAATAAT
TATTATTGTTCCACTAACGTGGTTAATACTGAATATAAATGATATAAAAGAAAATATGAA
TGAAACATTTACTACACAAAATCAGGACGCAGACCAAGGTGAAAGTGAAGATTCTTTTAG
TAAATTTTTCGATGGCAGTAGGGAAACAGAAAATTTTGGGGAATATGAATTTAGTGAATT
TGATGGTAAACACTACGGCATCGATTATCATTTGCCTGAAGATACGCCAATCAAAGCGGC
TGCTGATGGCAAAGTGACGCGAACATTCGATGATGATTTAGGTGGTAAAGTAATTCAGAT
AGCCGAGTCAAATGGTGAATATCATCAGTGGTATATGCATCTTAATGAATTTAAAGTGGA
AGTAGGAGATGACGTTAAAGCAGGTGATACGATTGCACTGTCAGGTAATACCGGTGAACA
AACGACTGGCGCACACTTGCATTTTCAACGTATGGAAGGTGGCGTTGGTAACGATTATGC
GATAGACCCTAAAGATTATGTTGAAGATTTGCCAAATGGAGAAGAAAGTTTATTTGAAGT
AGAGTAAATCGCTATATTAAATAAAAGAGATTCTAGAAGTTAGAGTTTTTCATACTATTA
ATACCAAACAACACAAGAAGTAATGAAAAATGGGGTTTATGAAAAAATAATAGCTTTTGA
GATAACGTGAATAGGGCGAGACGATGAATTCAAATGATAATGTTTGATTTCATTGCCTCG
CCCTAATTTTTATGGTCTTTTGGTATATCATAGATAGAATCGTATTGTAATAAATCTTGA
TGAATTGCTTCCCATAAATAGAATGCACCAATTGAAGCACAACCCTGCCATTGTTCCTTA
CAGATAGTGAGTTGTTTCTTTCTTTCGGCTTTGGTTGTTTGATATAACCATTGAGCAGCA
CGTTGCAATCCAACATCGTATATAGGTAATATATTTTTGCGCTGTAATGTAAATAGAAGA
AAAACTTCGGCAGTCCATCTACCAATCCCTTTAATTTGAGTCAGTGCGTTAATAACGCTA
TTATCGTCCATTTTGTAGAGTTGTTCAAAATTCAATTGTCCATTGCGCACTGCAAATAGT
ACATTTTGGATATAGTTTATTTTTGATTGAGATAAACCTAACGCTTTCATTTCGGATTCT
CTTAGTTGTGATAATTGATTTACCGTCCAGTGATCGTCAATGGCGATGGATAATTTTTGG
AAAATAGATTGCGCTACAGCTACTGTAATTTGCTGTCCGATGATAGACCGGATAAGGGAT
TTTAACGGGTCTGCGCGCGTCTGAATCTGTAAATCTCCTATCTGGTTAATTAACTGCGCA
AGTGTGGCATCTTGTTTAATTAGCGTTTGTACGCATGCATCTTGAACGGAAATTTGCCAT
GTATTCATAAATTACCTCTTAATTTAATAAGTCTTGAAGCACAACTGCTTGATTGTGCTG
TTCATCTTTTGCTGCAAATAATAAGATGACGTCATTCTCAGTATTAGAAATGATAGATTT
TAATTTTTCAAAGGCTTCTTTTTGTGATTCATTGTCACGTAATTCTTTGGCATATTTTTC
TTTAAAAGCAGCATATAATTTGGGATCGTGATTGAACCATTTTCTTAATTCGGTAGTTGG
CGCTAGCTCTTTTAACCAAAAATCTAAATTTGCGTCTTCTTTTGATATGCCTCTAGGCCA
AACACGATCTACAAGTATACGCGTACCTTCGCTCTGATTATTTTCATAAATGCGTTGTAT
TTCAATTGTCATGCTACTGCCTCCCTGAAAATCATTTAGTATCAATCATATTATTACCGT
TAAATGAAATTTGAAAACATAGTTATATTATAGAAGGAACAGGAATGGGTATATAAATAA
AAAGGGAAATAGGAGTGATGTTAATGTCTAAATTTGATCATATTCAACCACCTGACCATT
TTCGATATAAAGAGGGTGAAGTGTTAATAAAAAATTATTATGAATTTACATGTGATAATA
GAATTTATTTTACTCAAACTGTGCATAAAGATTTAGAAAACCAAACATATAAGTTCAATA
TAGAAATATTATCTAGCATTGATGCATATGGTCTAGCTATGGATTTTAATGAAGTAGATA
AACTGTATGAAAGAGAAATAGCGCCTTATATTGATGGTCAACTTGTGAATGAAACATTGC
CAGAGATGAATACAACAGCAGAAAATATTGCGATTTGGATTTGGCATCAATTTAATAAAC
ACTTACCTGAAAATAATTCATTACAAAAGCTAGAATTTTTTGAAACGGATACACAGGGGT
TAGTGTTAACAACAGAATTAATGGATAAATAAAAATGACGATATAAAAAGTGTGAGTAGA
ACAGAAATCAAAATTTCTAATAGAGATTTCTTAGTTCTACCTATGCAATTAAGGCAAGGA
TGATTAAGTTAAAGCTCATGGATAAGTCTTACTAGCATTTTTATGTGGCATATCTAAGTT
TTGGCTTATGTATCAGTACGACACGTTTCCATAAAAATGAAAAAATTAGTTTCTTTAAAT
ACGAGAGGATTTACATTTTCAATTCAACTATCTGCTAATGCTAAATGTAAGCGAGTTTAG
GACCACTATTTATGTCCTAGACTCGCTAGTTTGATATATATCGTTTTAGAAAACACTTAA
AATTAGCTTGATATAGGATGCGATTTTTAGAAAGTCGAGTTCCTCCAATGTTTTGTGTTT
GCTACTAAATGAAATCACCCCTGTGATGAATTTAGTAAAAGTGAAAAATAATACAAAATA
AATATTCTGAAAATTAAGAAAATATGATATGGTAGTATTCTATTTCAGCTTAGGGGGAAC
TTCTATGATTAAAGTAAGTCCAAAACAATTTCTATATAATGTTCTGTCAGGTGTAGCAAT
TGCTATTGTTGCAGGTTTAATTCCTAATGCGATCTTGGGAGAATTATTTAAACTTTTTGC
ACCAAAATCTTCAGTATTTACAACTTTATTGCAAGTTGTGGAAAGTATTCAATTTACAGT
TCCTTTATTAGTAGGTGCTTTAATTGCCATGCGTTTCAAACTAAGCCCATTAGCAACTGC
AGTCGTAGCTAGCTCTGCATTTGTAGGAAGCGGCGCAGCACAATTCAAAGATGGCGTGTG
GTTATTAGTTGGAGTTGGAGATTTAATTAATACAATGCTTACTGCAGCGATTGCAGTATT
TTTAATATTATTAGTAGGAGAAAAATTTGGCAGTCTGACATTAATTATTTTACCTACCAT
TGTGGGGGTCATCGCAAGTGTAATTGGTGTATTTACCTTACCATATATCCAAATGATTAC
AACAGGTATTGGGAACTTAGTAAATTCTTTTACTGAGTTGCAGCCAGTCCTTATGTCAAT
GCTCATTGCATTAGTGTTTAGCTTTATTATTATTTCACCAATTTCCACAGTTGCGACTGC
TTTAGCTATTGGTATCAATGGCTTAGCTGCAGGTTCAGCTTCACTAGGTATTGTTGCGTG
TGAAGGTGCATTAGTAGCAGGCACACTTAAAATAAATAGAGCGGGTGTACCACTTACGAT
ATTCTTAGGTGGCGTCAAAATGATGATTCCGAATATGGTCAGACATCCTATTATATTGTT
ACCTATTTTTACCAATGCGCTTATTACAGGTTTAGTTGGTGGGTTAATTGGTATTGGAGG
TACAAAGGAATCAGCTGGTTTTGGTATTATCGGACTAGTTGGACCGATCAGTGCTTTTAG
ATTTATGGAACATTCAATAATATTGAATTTAGTTTTTGTGTTTATTGCATTTTTTGTCGT
ACCATTTGTTATGGGGTATTTAATTAATACGTTATATATGAAGATATTGAAAATATATGA
TAGAGAAATCTTCAAGTTCTTAGCGTAAGGTTACACAATTTGCTTAAAATGTGTGTCATA
TTTTGTAATAAAGCATAAGGTTGTCGTTACATAAAAAAATATAAAATGATTAAAAAAGGC
CACCCATCAGTGGTCTTTTTTTAATTTAAACAAAAAAATTTGCAAGTTTTACTCCAAAAT
ATAATTTTTTTGTCTTTTTGTTATTTTACAGTTATGTAACAAAAGTGTGATTTGTAATAT
TTCAGAATATATGATTTTCTTAAATGTAAATTTATTTAATCGCTTTATATCATATACTCA
TATAATATCCTTTTATCTATCAATAGTTATTTAGCATTACAAAATAAAACAAATATGTCG
TAATGTTACAAAGTGGAATTTGATTTGTAACGTTTTGTTAAGTAAGTGTAATATAACTGA
ACGAAATTTATGGTATATTATTTGTGGCGAAAAGATAAGACATTAAATTTAAAAGATTTC
AGCACATACGATAAATAATTTAACGAAAATATAATTTAACTTAAAAAGAAATTAATTGGA
GGATTTTTTTATTATGAAGAAAACAATTTTAGCATCATCATTAGCAGTAGCATTAGGTGT
AACAGGATATGCAGCAACAGCTGATCACAATCAAGCGCATGCATCAGAAGAAAATATCGA
CCAAGCGCATTTAGCTGACTTAGCTCAAAACAACCCAGAGCAATTAAATGAAAAACCATT
ACACGCTGGTGCGTATAACTATGATTTCGTATTAGGTGGAAACGAATATACTTTCACTTC
TGATGGCCAAACTTGGTCATGGAATTATACAACTGCAGGTGCTCAAAGTGCATCTTCTAA
CACTATCCAAGATGTAACTGCTCAAGCAACTACACACACTAACGAAACTTCAGCTAACGA
AGTTCGTACACAACAACAATCAAGTAACACTGAAGTAGCAGCTGTTGAAGCGCCTAAAGC
TTCATCTAACACAAACGTTCAAACTGCACAAACAAGTCTTTTTTTGCATTGACATGTTTG
AATATTCTGATAAAATTAATAGTAATTTAAAAGCAAAACTTATCCAGAGAAGTTGAGGGA
ATTGGCCCTGTGAAGCTTCAGCAACAGACTTTGTAAAGAAGTACTGTGCTTCGTCCAACA
AGTAATACTACTTGAAAGATAGGTGACATGTAAACTATATGCCACTTTCGTAGGTATATA
GTTTTTTTATTAGGAGGACTTTGATGGTGATTTCGGATAGATTAGCACAAGTACCAGATA
GTTATTTTGCAAAAACGATGGGGCAGCCTGTTGAACATGGGCCGTTACCTTTAATTAATA
TGGCGGTAGGTATACCAGATGGAGAAACACCAACAGGGATTATTGATTGTTTTACAGATG
CATTGCGAGAGCCTAATAATCAAAAGTATGTAGCATTTCATGGTAAAGAGACTTTTAAAC
AAGCGATTGTAGATTTTTATCAAAGGCAATATGATGTCGTGTTAGATAAAGACGATGAAG
TCTGTATTTTGTACGGAACTAAAAATGGTTTGGTAGCTTTACCATCTTGTATTGTTAATC
CTGGTGAAAATGTACTACTACCAGATCCAGGTTATACAGATTATAAGGCGGGTGTCTTAT
TAGCTGATGCACATCCACAACCGCTCGTATTAGAACCACCATATTACTTGCCTCAATGGG
ATAAAGTGGATAGGGATATATTGAAAAATACGCGATTAGTCTATTTAACGTATCCAAATA
ATCCTACTGGATCAGTAGCTACACAAGCTGTATTTGATGAGGCTGTAGCGCAATTTAAAG
GTACAAAGACTAAAATAGTTCATGATTTTGCGTACAGTGCATTTGGGTTTGATCATAAAA
ATCCGAGTATTTTACAAACAGAAGGTGCAAAAGATTTAGCGATTGAAGTATTTTCATTAT
CTAAAGGATATAATATGTCCGGTTTTAGAGTTGGATTTGCAGTAGGCAATAAAGATATGA
TTCAAGCGTTGAAAAAATATCACACACACACGCATGCGGGTATGTTTGGTGCGTTACAAG
ATGCAGCGACCTATGCATTGAATCACTATGATGATTTCTTGGACGAACAAAGTAATATTT
TCAAACAACGTAGGGATACTTTTGAAGCGAAGTTAAAGGAAGAAAATATTCCATTTGAAC
CGATGAAAGGTGGTATATTCTTGTGGCTAAAAACGCCGCCAAATTTTGATGGGGAATCAT
TTGTTGACTATTTATTACAAGAGCAATCCATACTTGTTGCACCGGGTATTCCGTTTGGTG
AACATGGTAAAAACTATGTGCGTATATCATTAGCGCTTGATGATGAGCAATTGAAAGTAG
CTGCCGAGAGAATCCAATCTCTGAGACATCTGTATGAATAACATTAATTTTAAAGGGGAT
GCTAACATGACGCGTATAAAACTTTTTGGCGTTAGAAATGAGGATAAAGCTTTCATTGAA
GCTTGGTCTAATAAGCATAAAGTAGAAGTCGATTTAGATGAAGATTTATTAACATGTGAA
ACTGTCTCACGTGTAAAAGGATTTGATGGTGTGTCTATTTCGCAACAAATACCATTGGAC
GAAACCATTTATAAGCAATTACATGATTTTGGGATTAAACAAATTGCTCAACGTAGTGCT
GGCTTTGATATTTATGATTTTGAATTGGCGGAAAAATATAATTTGATTATTAGTAATGTA
CCTTCTTATTCACCACATTCAATTGCGGAATATACTGTGTCACAAGCACTCAATCTAGTT
CGTAATTATAATGACATTCAACAAAAAACTGCTGAATATGATTTTAGGTGGCAACCGGAT
ATATTATCACGTTCTATTAGAGACTTGAAAGTTGCTGTCATTGGAACAGGTCGCATTGGT
TCAATTGTTGCTAAGATATTTGCGCAAGGATTTGACGCTGAAGTAACGGCTTATGACATT
GCACCTAATGATGATTATAGAAGCTTTTTAACTTATGCAAGTACCATCAATGAAGCAATC
CAAAATGCAGATATCGTAACAGTACATATTCCAGCTAGTAAGGAAAATGATTATTTGTTT
GATGAAACTTTATTCAATGAATTTAAACCAGGTTCTGTATTTATTAATTGTGCTCGAGGT
ACAATTGTGAAAACAAGTGCATTAATCGATGCTTTAGATCGAGGTTTGATAAAAGGTGCA
GCATTAGATACGTATGAAGGTGAAAAAGGCTTGTTCCCTAGTGATCAACGTCATACAGCA
TTTAATGATGATATGTTAAAGCAATTGATTGAACGACCAGATGTCATTGTTTCACCACAC
ATTGCATTTTATACAGATGCCGCTGTCGAAAATTTAATTGTTGATGCATTAGATGCAACG
ATGGAAGTCATAAAAACAGGTGACACGCGTTTAAGAGTAAATTAAATATATAAAAGAAGG
GGCGCTTAAATGACTAAGCGTCCCTTCTTTTATATTTATTTAACATCGTAACCTTGGTCT
TCTATTGCGTCTTTCATTTGAGGCATTGTAACTTTGTCATCGTCAAAATCTACTTTAACA
TTACCGGCTTCTAGACTAACGTCAGCTGTTGATACACCATCAAGCTCAGTTAATGCAGTT
TCTACAGCATGTTTGCAATGGTCACAGCTCATGCCTTCTACTTGAATTGTTTCTGTAGCC
ATATAAATCACCTCCTCATAAAGTCGTATGATTGTATTATATATCATTTATAATTTCATA
CGTTTTAATCTTAACGCATTTGTTACTACACTAACAGAACTTAGAGCCATGGCTGCACCA
GCAATCCATGGTGCGAGCAAACCAAGTGCGGCGATAGGTATACCTGCAACATTATAACCA
AATGCCCAGAATAAGTTTTGGCGAATATTGCGTATGGTTGCTTTACTTGCCTTAATGGCT
TTAGGTATTAATAATAAGTCACCGCCTAGAATTGTAACATCTGCGGCTTCAATAGCGACT
TCTGTGCCAGTACCAATAGCAATACCAATATCGGCTTGTACGAGTGCTGGTGCATCGTTA
ACGCCGTCACCCACCATCGCAATGGTTTTATCTTGGGTTTGGAGTGATTTGATTTTTGCT
GCTTTTTCTTCTGGTAATACTTGGGCAATGATTGTATCGATACCAACTTCATTGGCAATA
GCTTGTGCTGTACGTTCATTGTCACCGGTTAACATGACGACTTTAATATTGAGATCATGT
AATTGTTTAATTGCAGTAGCAGTTGAGTCTTTGACTGTATCTGCAACGGCAACCATCCCT
CTATATTCTTGATTGATTGCAATTAACATTGCTGTTTTACCAGATTTTTCAAATTGAGTC
ATGATGTCTTCTGAATCTTTTATATCGACATTTTCGTCGTTCATAAATTGACGGTTACCA
ACAATTAAATTTTTGCCAGATATATTTGCTTTAATACCGCGCCCAGGTACCGCTTCGAAA
TCAGTTGTATCTAATAATTTAATATTCATCGTTTGGGCATAATTTACAATGGCATCTGCT
AAAGGATGTTCTGAACCTTTTTCTGCGCTAGCTAATAATTGCAAAGCTTCTTCATCACCA
TCAAAGTCAGTGACTACTGGTTTCCCATTGGTTATCGTACCTGTTTTATCAAGTACGACG
GTATCGATTTGATGGGTACGTTCAATGTGTTCGCCACCTTTAAATAAAATACCGTTTTCT
GCAGCTTTTCCAGTTCCTACCATGATTGATGTAGGTGTTGCTAAACCAAGTGCACAAGGA
CACGCAATGACGAGTACTGCAATTGCGGCAACTAATGCGGGTTCAAATTGACCTTGTTGA
ACGAATGCAATCCATATAATAAAAGTGAGTACTGCGATACCAACGACGATAGGTACAAAG
TAACCTGAAATAACATCGGCTAGACGTTGTATCGGTGCTTTCGAACCTTGTGCTTCTTCA
ACAACTTTAATAATAGACGCGAGGGCAGTATCTTTTCCTACCTTCGTAGCTTTAACAGTG
ATAGAACCATTTTTATTCATAGTTGAACCGATAACGTTATCATCTTGCACTTTTTCAACT
GGCATGGATTCACCAGTTAGCATCGATTCATCAATAGACGTTTTTCCTTTAATGATTTTA
CCGTCTACAGGTATTTTTTCACCAGGTTTAATAATTAAATAATCGCCTTCAACCACATCG
TTTAGCGGTATCATCTGTTCTTTATTGTCCCGCAAAACGCGCGCTTCTTTGGCTTGAAGA
TTCAATAATTCACTTAATGCATTTGTCGTTTGTGTTTTTGCACGAGTTTCTAAATATTTA
CCAAATAAAATAAGTGTAATTAATACGGCACTTGTTTCGAAATATAAATGAGGCATCACA
TTAGCATTAAATAGCCATTTGACCATTTCGTATAAACTGTAGAAATAGGCGGCACTTGTA
CCTAATGCAACGAGTACGTCCATATTTGCTGAGCCATTTCTTAAGTTTTTGTAAGCTCCA
ACATAAAATTGCCATCCGATAATAAATTGAACCGGTGTTGCCAATATAAATTGGAACCAA
GGATTCATAAAAATAGATGGAATTTGTATACCGAAAAGATGTACAAGCATTGTTAGCAAG
AGTGGCGCGGCCAACACTGCAGAAATGATTAATTTAACTAATTTGCTTCTTAATTCTAAT
TCTTTTTGTGAACTTTTTTCGGCCACCTCTTTTTTGGGTTGTGCATCGTAACCTATTTTT
TGTATTTTTTTAATTAATGCATCAACAGACGTTGCACTAGGATTATAGGAAATCGTAGCA
TTTTCAGTTGTTAAATTGACTGTTGCTTGATCTACACCATCTGTACGATTCAATACTTTT
TCAATTCGGTTAGAACATGCTGCACACGTCATGCCAATAACATCTAACTCAGCTGTTTCA
TTTAACACACCATAACCTGTTTTTTCTATGGTTTTTGTTAAATCATCTGCGGATGTTGAT
TCTGGGTTGTAAGATATTGTAGCTTTTTCAGTTGTAACATTCACATTTGCTTCTACATCA
TCTAATTTATTTAAGTTTTTCTCAATGCGATTGGCACAGGCAGCACATGTCATTCCAGTA
ATGCCAATGGTCGTCTTTTTCTGTTCAGTCATATGCTGTGACCTCCTTATAGTTAAAATA
AAATGGCTGGATATATACGATTAAGTCATTTGTTTTATATTTATAATATACCCCTAGTAG
GTATACAAGTCAAACACAATGTTTAAAAAAAGACTGAAGCATCGTATGCCAATTAAGGTA
TATCATGCTTCAGTCTTGGAAAATATTTATAAAAGATGTTGTTGATTCACTTTACTTAAT
TCATTTACGATTTTACGGCTATCTTTATTTAGATACTGAACGTAAATTGTATTGTTTTTT
TTATGATAATTATCTATTAAAGTATCTATGGCATTTACTGCAGAATCATCCCATAAATGT
GCATCTTTAAAATTTAAGTAAATTGTTTTATGTCTTAATTCTAAATCAAGTTGGTTCATT
AATGAATCAATAGATACGAAGAAAATTTGTCCAGTAATATAATAATGAATGGTGTCGTCC
TCTTCTTCGTAGGTAACAACCACGTTTGAAATCTTTGTTGCAAAACAAAGTGCACTCACA
ACGACACCGACGATAACACCTAGAGCTAGGTTATTAGAGATTAGCACAATCGCAACTGTT
AAAATCATGACAAATGCATCAGTGCGAGGTGCTTTTTTAATAAATTTAAAAGATCTCCAA
TCAAATGTACCAATTGAAACCATAACCATAATTGCAGCGAGAATAGGCATTGGAATTTGA
ACAACCCAGTCGCCAAAGATGATAATCAAAATGATTAAAAATATACCGGCAGTAAAAGTA
GATAATCTTGTCGTTGCACCTGATCGAACATTAATGACAGATTGACCAATCATCGCACAA
CCACCCATTGCGCCAAAGAAACCAGTTACTACATTAGCAATACCTTGGCCACGTGATTCT
TGATTTTTACTACTATATGTATCTGTTGCTTGATCCACAATTCTAGCAGTCAATAAACTT
TCTACCAGACCGACAATCGCCATAGATAATGAGTATGGAAAAATGATTTGTAATGTCTGT
AAGTTGAATGGTACATCCGGAATAAAGAATTGTGGCAATGAACGATTAATTGCACCTAAA
TCACCCACAGTCTCAACTTTTGCACCGGTAATTAAATACGTTATGGTTAGTAGTATAATT
GCAACAAGTGGTGCGGGTACTTTATTAAATACGCGTGGTAGCAAGTAAATAATAAGTAGG
GTAGAGATAACAAATAAATAAGTTGGGATAGAAATACCAAAGATATGTTTGATTTGGGTC
ATGAAAATCATAATAGCTAGTGCATTAACGAATCCAATCATGACAGAATTTGGAATGAAT
TTCATTAATCTTCCTATTTTTAAAATACCGAAAATGATTTGTATGATACCCATTAGTATT
GTCGCAGCAAGCAAATATTGGACGCCATGATCTTTGACTAAAGGAACAATTACTAATGCG
ACAGAACCGGTAGCAGCAGATATCATAGCTGGTCTGCCCCCTACAAAGGAAATGACCACT
GCTATAATAAATGAAGAATATAAACCGACCATGGGATCCACACCAGCAATAATTGAGAAC
GAAATGGCCTCTGGAATGAGCGCTAATGCAACAACAATACCAGCTAAAACATTGGTGCCT
GGTGCAGTTAGCCATTCACTTTTTAATTTATTTAACATCTCTTGTACTCCTTATTTAAAA
TTGAACTTAGCTATTATATCATAAGATATAATTGAGCATTTTAAGATTTGAATAAAATAC
TTTTTATATATGTGACAGGTTTGTCATTTAAATGGAAATATTTGTTAGTTGAAACAAACG
AAAAAAGAATTGAGATTCGTTAAGCTATGACTATACAGTAATTAAGGAGTGAGCGGCTTG
TCTATATTGAAAGTAGAAGGACTAACGAAAAGTTACGGAAACAGACATCGTCAACAAGAA
GTATTAAAAGGGATTGAATTCTCAATAGAAAAAGGTGAATTTGTTTCTATTATGGGACCG
TCTGGATCAGGAAAGACAACTTTGTTAAATGTATTGAGTTCTATTGATTATATTACCAGT
GGAACAGTTGAAATCAATGGTCACAAATTGAATGAAATGAGTAATAAAGCATTGGCAGAC
TTTAGAAAAAAAGAAGTCGGTTTTATTTTCCAAAATTATAGTGTCTTAAATACACTGACA
GTTAAAGAAAATATTATGTTGCCTCTATCAATTCAAAAAATGTCAAAAGAAGAAAAAGAA
AAAAATTATAAAGAAGTGACAGAAGCATTAGGTATTCAAGAACTTGGAGATAAATATCCT
AATGAAATTTCTGGTGGTCAACAACAACGTACTGCTGCAGCGCGTGCATCAGTCCATAAA
CCAGCAATTATCTTCGCGGATGAACCTACAGGGGCGTTAGACTCTAAAAGTGCGCAAGAC
TTATTGCATAGACTTGAAGATCTTAATAAAAACATGAATGCGACAATCGTTATGGTGACA
CATGACCCTGTTGCAGCGAGTTACTCAAATAGAGTAATCATGCTGAAAGATGGCAATATT
CATTCAGAGGTCTACCAAGGTGAAGATACGAATCAAGCATTTTATAAAAATATCATTCAT
ATGCAAACAGCCTTAGGTGGTGTGGCACATGAGCTTTAATCAAATTGTTCTTAAAAATTT
AAGACAAAATTTACGTCACTATGCGATGTATATATTTTCGCTCATTGTGAGTATTGTATT
ATATTTTAGCTTTGTTACATTAAAATATACAGATAGTATCAATAACGCGAATTCTATAGG
CATCATTAAAAAAGGCTCTGTCGTTGGTTCATATTTTTTATTCGTTATTATTATCGTCTT
TTTAATGTACGCAAATCAGTTATTTGTTAAAAGACGTACACGTGAATTTGCATTATACCA
ACTCATTGGGCTTACGAGATCTAATATTTTACGCATGATTTTGATTGAACAAATCGCTAT
GTTCTTAGTGACAAGTGTAATCGGTATTATCGTAGGTGTTTTTGGATCGAAAATTCTACT
GATGATTGTACTTAAAATATTGGATATTAGTACAAGCGTATCATTAACATTCCAATTTCC
AGCAGTTACACAAACTGTATTACTCGTTATTGTAGCAATGTGCTTAATTATGATACAAAG
TTTTATCTTTTTACGAAAACGCAGTATTTTATCAATGATGAACGATAGTTCAAAATCAGA
AGCAACTAAAAATAATATTTCAATTGCTGAAGTCATATCTGGTATTTTGGGTATCGCTAT
GATTATCTTTGGTTACTATATGTCTACAGAAATGTTTGGTAAATTTGCAAGTGGTATGAT
GTTCACACCATTTATCATTCTGTTCTTAACAGTTGTAGGCGCATATCTATTCTTCAGAAG
TTCAGTATCAGTTATTTTTAAAACAATCAAAAATGCTAAACATGGTAAAGTGTCCATTAC
AGATGTTGTATTTACTTCTTCAATTATGCATAGAATGAAAAAGAATGCGTTATCTTTAAC
AATTATTGCCACAATATCTGCAGTGACAGTGACAGTATTATGCTTTGGTGCAATTAGCAA
AGCAACGATTGATGACAATGTGAAGTTGAGTTCTCCACAAGATTTTAATTTCACAGAACA
AAAACAAGCAGAAGCGTTCGAAAATAAATTAGATGAGGCGCATATTGGTTACGATGAACA
ATATAAAGAATTAGAGAGAGTGAAAGTGACGAAGGATAGCTTTTTCAAGGAAAGTGGAGG
CACTGGCAATATGATGCCAACTGAAATGTTTATTACGAGTAATCAATATTTTAAAGATAA
AGACATTACTGGAAACAAAGCTAAGATAACTAATTTAGCAGCTGCAGGTGGATTTGCACA
ACATAATGATCAAGGTATTATTAAACTGAAAAGTAAACCGGATCAATCAATTAAGGTTAT
AGACAGTAATGAAGATGTCCATTTCAGTAGTGAAGTGAGCTATGCTGGACCGGTACTTAT
TGTTAGTGAAGATAAATATAATCAATTGAAACAAAGTGCTGTAGAAACCAAACATCAATA
TGGATATAATTTGGAAAAACAAAGTGATTGGAAAGCGGCAAATAAAATTGCTAAATCCAT
TAATCCAGACATACAATCTCAAAAAACACAGCGACAAGATATGAATGATTCTGTAGGAAT
TCTACTATTTGTTACTGCATTTTTAGGATTAGCATTTTTAGTGGCGGCAGGATGTATCAT
TTATATCAAACAAATGGATGAAACCGAAGATGAAATTCCTAACTTCCGTATTCTACGTAA
GATTGGTTATACACATCAAGATATGCTGAAAGGGCTTGGACTTAAAGTGATATTCAACTT
TGGTCTACCACTCATTGTTTCATTATTACATGCTTACTTTGCAGCAAAAGCCTTTATGTT
TCTTATGGGTGGTTCAACGATGACTCCTATTTATATCGTCATGATTGCCTATTCAATTGT
TTATGGTATTTTTGCAGTAATGGCTTTTGTACATTCAAGCCGTATCGTCAGACATTCAAT
TTAAATATAATAGCATTGGTTTTTATTTAGAACACTGTAGCGTATATCGTTACAGTGTTT
TTTGTATAACGCACATAGTCTGTCTAGAATTTATGTTGTGCCATTCATGTTTGTCATAAG
AATAAAGTGGTATCTATAAATGGATAGAGATTATAACAGAGAGGTGTATAGTTAATGAAT
TTATTAGAATTTCATAAGCAAATAAAAGGATACACACAAGATAGACAGCCAGGTATACAG
AAAGATATGAACCCACAACCAATAACGGAAATGGAAAGTTATAAAAGTGGTGGCAAGTTA
AAAGGTAAAGTTGCATTAATAACGGGTGGTGACTCTGGTATAGGACGTGCTATCGCAGTG
CTTTATGCAAAAGAGGGTGCTAATGTAGCGATTGGATACTATGATGAGCATGAAGATGCT
GAAGCGGTCGTTGAACAAATATCATCTTTAGGTGTTACTGCAAAAGCGTACGCCCATGAT
TTAAAAAAAGTCGAAGATTCACAAAAATTAATTGAAAAGGTCGTTGCTGATTTCGGAGAA
TTGAATATTTTAGTAAACAACGGTGGTGTTCAATTTCCACAAGATCATTTTGAAGATATC
GCACCTGAACAAATCAAAGAAACTTTTGAAACAAATATATTTGGAATGATGTTTTTATCT
CAAGCAGCGGTACCACATTTAAAAGAAGGTGACGCAATCATTAACACGACGAGTGTTACA
GCTTATAGAGGATCTGCACACCTAATTGATTATTCAGCTACTAAAGGGGCAATTGTTGCA
TTTACGCGTTCACTAGCGACAACTTTAATGAGCAAAGGCATACGAGTCAATGCTGTGGCA
CCAGGTCCTATTTATACACCACTGATACCAGCTACATTTTCTGAAGATAAAGTGGAAAAT
CAAGGTGGAGAAACACCAATGGAAAGAAGAGGACAGCCAGCAGAACTTGCGCCTTCTTAT
GTATTTTTAGCTTCCTATGCGGATAGTTCGTATATCACTGGCCAAGTGATTCATGTTAAT
GGTGGAGATTATATTACTTCATAAATATAGAAATGGAAAAAATAAGACAATGAGTCTGGG
ACAAACATAAATGTTTCAGACTCTTTTTCATTTTCTAGTCATCGTTCGCAGGATGGGACT
AAAAAATCTATATTAGAAAATCTGATTTCTGACTCATTTTGATTGCTTAATGTTATTGGA
AACTTATATTTAATTGATAAAACTGGGGAGAAGTACCTTTTGTTAAAGTTAAATATTTTA
TTGGAAATATTATTTTTAATCATTTTAATGATGGGAAAGATTGTTTGATGATATATTCTA
TATGTTCAACGTATGTACCTTTATGTTTTAGTTTTACATATTGTTCAGAAGGGTTATACC
CATTAAATGACACTTTATAACTGCGTTTTTCTCCTTGTTTAGAATAAATGGATAAATCTT
GATAGTATTGCGTGTTTAATTTAACGATGGCATAAGAGGTTTCTTTTTTTAATAATGGGT
TAAATCTGTCAAATTTATCAAATGAGAAGAAGGCAACTGTCAATAGCACGAAAAGGATAA
CGATAATGAGTAAGTTTTTTTTCATGATGATAGCTCCTTTATTTTAATGAAATGAGTACT
TTCTAATAACGACAATACTACCTATACTTTAATTCCAAACGGCACCTTGAGTATAAACAG
TAGCGGCTTTGAGTATAGGGCTAGTGCTTAAGGAAAATGAGACAAGCAACAATGAACTTA
CAATGAATTTCTTCATAAGAAAACCTCCTTTTTATAATTTAATTATATTATAAATAATTA
TTTATAATATTTCACTATAATGTATAGGGAAATTAAAATTCACGACAAAAAAGCAACGGC
GCTTTTAAATAAGCGGTCCGTTGCTTCAGTCTGAAGGTTGTCTTAGAAAATCTATTTGTT
GCAATTGCGTTATTCCGATACAGTAAATCCAATTTGTATATGCATAGCGTTACCTCAAGA
TAACGTATAGCATATGTTAAATACTTATGTGTCATGTCTTGATGAGGTTATAAACTTTAA
AAGAAATCAGAAGGAATCAACTTTTCGAAATCCAAATTTTTTATACCGTCAAAATTTACG
TTTTCAATGCTTTGTAGTATTTCACCGTTTTTAACTTGGTTATAGTAATTTGTTGCCTCG
GCAGTTACATCATGATCTTCAAAAGTCTTCACGACACCAAGTATAATGACCACGGCAATT
GCTCCCTTAATTAAAAATTTCATAATTATTGACTCCTTTTATAAGTTTATATACCTAGTT
TATACTGTTTCGCTCAATTTAACATGCGTCCTTAGTATAGATGTTGTGTCATACCTTAGC
AGTATAGCACGTATCGATCGTTTATTGTGAAGCATCCAGCTATAAACCGAATGCGATAGG
TAGCCAGAAATACGCAAAGAGTGAAATAACAATAATTGCAAAAATATTAAGTACAAAGCC
AGCCTTGACCATATCTTTCATTTCTAACTCATCCGAACTAAATACGGCTGCATTCGGTGG
CGTGGATATAGGCAACATAAATGCACAAGTAGAAGATAAGGCAACGATACCCATAATGAT
AAAGGGATCTTGGCTGATAGCTGCTGCAAATCCAATACTGATAGGCATTAACATATTTGA
AACGGCAGTATTTGACATCACTTCTGTTAGGAATAGGATGGCCGTTGTTAATACAATCAC
AATGAGTATGAATGGCAGTGGCTTCACAATACCTAACATACCACCAAACCATTTTGTTAA
CCCTGAATCTTCAAATGCTGCAGCTAAAGACAAACCGCCACCAAATAGTAGTAATATTCC
CCAGGGTAACTTATTCATATCGTCCCATACCAGTAATCCGCCTTTAGCATTTTTGGCTGG
AATAAGGAATAACAACACAGCGCCAAACATTGCTATAATCGTATCTGTGATGTGCAATGT
TTCAGGTAAAAGCCCTCCGAAAATCCATAATAAACTAACGAGTAAAAAGACAATGCCTGT
TAATTTTTCTTCTTTAGACATCGGACCTAAATCATGCAAAGCTTTCTTGGCAAAATCTGA
GGATATTTGGTCAGCATCTTCAATTTTAAATAGCCATTTTGTTAAGAGGAAGTAGAGAAT
TGCTAATAAAATAACTGTTAATGGCACTGCGAAAATCATCCATTGCGCGAATGATACTTT
CCGATCAAGACTTGATGATGCAACGGCAGCAAAGACTGCATTGGGTACTGAACCAATGAG
TGTAGCTAGTCCACCAATAGAAGCGGAATAAGCAACGGTAAGTAAGAGCGCTTTACTAAA
CTTACTTGCAGATGCTGGTTTGAGAAATTGTGCATCCTTAATTTCTTGAATAAGTGCTAA
GGCAATTGGTAACATCATCAGTGCTGTCGCAGCATTTGATATCCACATAGATATAAAGGC
AGTGGCGATCATTGTTCCTAATATAATGCGGTTACTGCTTGTGCCCATCATGGAAATGAT
TGTCATCGCAATCCGCTTATGTAAATTCCATTTTTCAATCGCTAGCGCAATAATAAATCC
ACCCATGTACATAAAAACAATGGGATCCGCATACGCACTTGCTGCAATCACTTCATCCGT
ACCACCTGTAAGTGGTAGGAGAATAAGTGGAATTAATGAAGTCGCAGGAATTGGAATCGA
TTCTGTAATCCACCATGTTGCTACGAATAATGTGACTGCTAACACAGCTCTAGGTGCGTC
TGCTAAACCTGTAATGGCAGGTATAAAATAAAAGATAATAAAAAGTAATGGTCCTAAAAT
CAATCCGATTTTTTGTTTCATAAATGTAAATCCCCCTTGTTTATAACCCCTGTACCAGTA
AGAATATCAATTTAAAACTTTATAAACAATTCATTTTTCAGAAAATTGTAAAAATAATCC
GAGGTAACTGGTAGAATGAATTTAACAAATTGTAGATTGTCGAAGGGGGATTATTTATGC
TAATAGGTGCAATAGTAGCTAAAGATGATACATGGTTATTATGGGCAATCATTATTGTTT
GGGCAACGGTGAGTTTATTTTTAGAACAACGTTATCGATGGGCGAGTACCATTTCGGGTG
CGATTATTGCACTTGTTGGGGCAATGTTACTATCAAATTTCAAAGTGATTCCAATGAGCG
CGCCAGTATATGATACTGTGTGGGATTATATTGTGCCCTTATCTATTCCATTACTTCTTT
TTAGTTCTAATATATTGAAGATTTGGAAAGAAAGTAGAAGATTATTAGTGATATTTTTTG
TAGCCTCTATAGGTACCATGATTGGTACAACGGTAGGATTTATGATCTTAAATCAATGGA
TTCCATATTTAAATAAAATAGGAGCCATGATGACTGGAAGTTACATTGGAGGAGGCGTTA
ACTTTGCGGCATTGAGTTCCAAACTTGAGACACCAAGTGAAATGATTTCATCTACTGTAG
TAGCAGATAATAGCGTTATGGCACTTTATTTTATGCTGCTAATCGCACTACCTTCATTGC
CTTTAATTAAAAAACAATTTAAAAGTGACTATGAATCAAAAAGTACTCCAGAATCTCAAC
AAGCGTATTGGGAGCCAAAAAAAATACAATTATTAGATATTGCTTTTTCGATTGCAAGTG
CTGTGACGCTTGTAGCAGTTAGTTTCAAAGGTGCTGATCTCATTCAACAATGGATGCCGC
AACACAATGTAGTTCTTACATTGATTGTTTCTTTTTTGGGAGATCCTTATTTATTGTTAA
CCACTTTAACTTTAATTGTAGTTGCAGTTTGGGGAGACTTCTTTGAAAGTTTAGCAGGTG
CTTCAGAAATTGGTACATTTCTAATTTATATTTTCTTTGTGGTTATTGGGACACCTGCCT
CATTTGCTACGATAATAACAACGGCGCCTTTATTGTTTATCTTTGTTATAATTATCCTTG
TCTTTAATCTAGGGCTAAGCTTAATCTTTGGTAAAATTTTTGGCTTTAAAATAGAGGAAA
TTTTACTTGCAAGTAACGCAACTGCTGGTGGGCCAACAACTGCTGCCGCATTAGCAATTG
GCAAAGGTTGGACGAAGGTGGTTGGCCCTATACTTATCATTGGCACATTAGGTTATGTTA
TTGGAAATTATGCAGGAACGTTAATGTATCAACTTTTAACTTATTTAGGGTGAATATAAA
AAATATGGAGGTGCATTTACGATGAGTGAAAAAGAAAAAATGTTAGCAGGTGATTGGTAT
GATGCTAATTTTGACGAATCATTAGATGCTGAGAGAATGAAGGCTAAGGATTTGTGCTTT
GAATTAAATCATATCAAACCTAGTGATAAAGAATCGCGTCATACAATACTTACAAAATTA
TTAAATTATGAACCGAAAGCATTGGAGTTGTTAAGTCCATTCCAAACAGATTATGGATAT
AATATCTTTTTAGGTGAAAGAATTTTTATTAATCATGACTGCTATTTTATGGATGGTGGC
AAGATATTTATTGGTGATGATGTGTTCATCGGGCCAAGTTGTGGCTTATATACAGCAGTG
CATCCCTTAGAATATAAAGAACGTAATATTGGGTTAGAACAAGCACTACCAATTCGAATT
GAGTCTAATGTCTGGTTAGGTGCCAATGTCGTTGTCTTACCTGGAGTAACAATTGGTGAA
GGTTCAGTAATAGGCGCTGGTAGTACTGTGGCTAAAGATATACCGCCGAATGTGCTAGCG
TTAGGTACACCAGCCAAACCGGTCAGCGATATCAAAAATCAATAAATTTAAGCTAATCGT
ATGTTGACATGCTGCTTAGCTATAAGTAATTTACAAGGTGTTTCTTGTTTTATATAGAAG
AATATAATAATGCTCCGCAAGACGAGTGTGCAAATGCTAAAGTTGTTTTTTAGATTTGTA
TACTCGTTTTTTTAGTACAGTAAAAGTTAAACATATAAAATATACAAAACAAATATTCAG
GCTTTTTGAAAGAAAATTAATATAAAATTGTGTAATATATTAAAAATAATTAAAACCATT
TATCAAAATGTTCCGCGGAGCTTAAATAAAAATTAATAAAATTGTTCGGAATATAAAACG
AATTTGTGTTAATATAAAATATGAGTGAAATAGTAGGAGTAATAATTAATAAAATGTTTG
TCTATACTGCTTAGCAAATGGTTGAAAAATTATTTCCGTACTTAATTTAACTACTTCTAG
AATAGGAATGAGGAATTCGAAAAAATGGATATTTTGATTGGAACATTGTTTTTAATTGTA
GTGTTAGCACTTTTTACACTATTTACATATCGAGCACCTATGGGTATGAGAGCTATGGGT
GCCTTAGCAAATGCAGCGATTGCGACTTTTTTGGTTGAGGCATTTCACAAATATGTCGGT
GGAGATTTATTAGGCATTTCATTTTTGGGAGATCTTGGTGATGCAGCCGGAGGTCTCGGT
GGCGTTGCAGCTGCTGGTTTAGTTGCACTTGCAATTGGTGTATCTCCGGTCTATGCATTA
GCGATTGCTGCTTCATGTGGTGGACTAGATTTAATACCTGGTTTTGTTGCTGGTTATGTT
ATTGGTTATTTAATGAAATATGCAGAACGTAAAGTACCAGATGGTGTTGATTTAATAGTT
GGTATTTTAATTATTGCACCCTTAGCGAGGTTAGTAGCCGTAGGTGTTACACCATTAGTC
AATAATTCATTATTAAAAATCGGTGATATTATCCAAAGTTCTACTGAGGTCAGTCCAATT
ATTATGGGTATTATCTTAGGTGGTGTCATTACAGTAGTAGGTACTGCACCGTTAAGTTCA
ATGGCTTTAACAGCGCTACTCGGTTTAACTGGTATGCCAATGGCCATTGCAGCGATGGTG
TCCTTTGCATCATCATTTATCAATGGCACAATGTTCAATAAATTAAAATTGGGAGATCGT
AAATCTAGAATTGCAGTTTGTATTGAACCTTTGTCTCAGGCTGATGTTGTATCAGCGAAC
CCGGTACCAATATACACAGCTAATTTTATTGGAGGTGCATTGGCAGGTGCTGTGATTGCA
TCATCAGGTATGATAAATGATGCTACAGGTACTGCGACACCATTGGCAGGGTTCTTGGTT
ATGTTCGGTTTTAATGATCCTATAAAAATATTTATCTATGGTGCGATTATTGGATTAATA
GGTTTAATTGTTGGTTATGTTTGTTCAGTGTTATTTAAAAACTATCCAATTGTCTCAAAA
GAGGATATAGAAACAAGATAGTAAAACACTTCGATGCTAAAAAAGTTAAGGCATCGGAGT
GTTTTTGACTAATCGCTTAATTGACTATCTGGTATATCTGTAATAAACATATGACCTGGT
GCATGTGTAATCATTAAATCGGGTTTAGCATCTAGTGCAACTGACTGAGGCGTTACACCA
CATCCCCAAAATACAGGAACTTCATTTTCATTAATAGTAACGGGTTCACCGAAATCTGGT
AGAGCAAGGTCTGTGATACCTATCTCTGTAGGATTACCAATGTGAATAGGTGTCCCGTGG
ACATTTTTAAAACGCGTCGTAATTTCTGTAGCTTTAATTGCTTGTGTCATGGTCATGGGT
CTCATACTCACTGTAATGTTACCTTTAAATTGCCCACTTGGATTAGCAGGTATATTAGTT
ACATACATAGGGACATTGTGATTTTCTTCTAAATGTCGAATCGGTATGCCTGCTTCCAAT
AAAGCATGTTCGAATGTAAAACTACAGCCTATTAAAAAGCTAACCATATCATCAGTATAT
AAATCGTCCACATTGGCGCGTGTTTCAATGAGTTCACCATATTGATAAATACGGTAAGCA
GCTACTTCAGTGCTAATGTCTGCAGTTACACCGTATTTTGTAAATGATTTATTTCCTTTT
TCAGATACGTCCAAGAGTGGACATGTTTTGGGATTTCTAAAACAGAATAGTAAAAAATCA
TAAGCACATTTAGATGGAAGTATGACTACGTTAGCTTGTACATAGCCTTTTGCCATCCCG
CTTGTGTGACCAGTTAGTTTCCCTTGTTTAATCATTTCTCTTAAAGTGCTAGGTTGCGCA
TCTTGTATGTTCAATCAAACCACCCCTTAACTATGTATTATTACTATTTTAACAAAAAAT
GTAATCAAATAGGGATTAAATACTTTTAAAGTAATTTACTTGAACGCGTGTCACTGAATG
GCATACAGACTAGTGCATAAGTTATTGAAAAGCAGGGTATGAAAACAACATAGATGATGT
TAGGAGGAGACATATGAAAAGGACTGCTGAAAAAATACTCATATGGATTGGTATTATTCT
ACAATTTATTTTAATTTTTTTAATGGCCATCGTTGCACCATTTTTTAATGATGTCAGTGT
GAAAAATGAGTTAATAGAAGTAATAAACCAGAGTAATATTTATAATCAAAATGCATCACA
GATGGATCCAGCTAATATAGTAGACTTAGTGAGTAATCTATTTATTTTAGCTTTAATTGT
TGTTATTGTTTGTACAGTGATTGCCATTATATTTGCAATATTAACAAATAAACTTTCAAA
ATTTGTTGGTATTATATTTATTTTACTGGGACTTGTGACAGTTCTTACACTCAATTGGAT
AACAGCTATACTTTGGTTAGTAGCAGGTATATTGTTATTAGTAAGAAAAAAACAAAAATC
TTATGATCGCTATCAACCAGCTAAAGGAAATAGAAAAAAAGAACAAGCAAAGCATCATCA
TAACAATCAAAAACGTAATACTGAAACTACATATCATGAAGAGGATGATCATAAATCAGA
AGAACAAGATAAAGCACCAACACAATTAAGTAGGAAAGCACGTTATAAAAAATAGGGAAT
AAAATAGCCTGAGACATACATAGATGTCTCAGGCTATTTCCAATTAGAGCGTAGATGACT
GAATGAAAGTAGAAAATGCGCATTAACGCATATTAACATTTCAGCTTAGTCCATTTTACC
GTGTTTATAACTTTCGTATACTTTGTCATATTTTATATGGCCAATACCACCAACGATAAA
CTTACCATATTTTGACAAATTGAATATATAAGCTAAACAAATGGACACGGTTAACGTGAT
AATGAAATTGAAAGCAATATTTCTAAGTGAACTAGCTGCTCTTAACAAACCTAATTCGTG
GACGAAGAAGTAATGTATTAAGTAGATACAGAAAGAATAGTTACTTATAAATAAAATGAA
TTTTGGTACGTATTTAACATATGAAGCGAATAAGAAAAAGACTAGAATAACCATCTTTAC
ATAAAAAGGTATATCAAAGCGTTTTGATTCTACCCACGTGCTAATGCCAAACAAATAGTT
ATCGACTAATATAGATGTTGCTATTATTGCGCCAATAATAATTGGCCAAGTATATTTTTT
AATCTTCTTCATGAAAGTTTCATAGTAGATACCAGTGTAAAAGCCAAGTAAGAAGTAACT
AATCCATCCTAAAAAGAGCATCCAGCCTTCTCTTTCCCAGAATAGACCAAGGATTGGATG
TTCTGACTGTGGTGCATATTGTCTAAATGCCCAATAAATTGTAGCAAAGATAACGGCACC
AATAATCACTGGGACAGGTTTCCATTTAATGAGATATTTTGCAAAAAGTATATGTAATAT
ATAGAATTGGAAAATAATAACAATGAAATATGTCACTGCACCACCATGGAACATTGTGTC
TCCCAGATGTGTCATGAATTGATCGAATGTTTTGGATTCAAAATAGAATAGTGCAATACC
AATGTTAATGATTATATAGGGGATACCTAAATAAATTAATTTATTCTTAAAAAATCCTGG
TTTTGTTTTGACTTGATAATTTTTAGCTAATAAGAATTCTGAAATGAATACAAATAATGG
GGTACTGAACATAAGCATTAATTGAAATACTCTGATTGCAGTTCCATGACCTAGAAAATC
CATTTTGCTAAATGTAGTTGTAATAGAATGAATGAGAACAATACTTAAACAAGCTATCGT
GCGCATCCAAAATATAACTGACGTATATGTTTTCATATATAGCTTACCTCTCGATTGTTC
ATTTAATTTAAAATACAAAATATAAACATTACACAATTAAAAATATCGAATATAATATAA
AGTGTGGCAAAATGAACGGAAATAGATTCGAAGCGACCCAATTTTAGGAAAGTTTATGTA
AGCGATTGCATTTATTGTGTGATACATATACAATGACATTAAGAATGGAAGATTCCATTT
AGTTTTCTATTTACAAACTCACATGGGGGTAGAAAAATGGTAGTCAATTATCACAATGAA
CCAAGCATAGATTTTACAGATAGTAAGAATGTTGAATCATTTAAAGAAGCATTAAAGAAA
GTTAAAGGTGAATTAAATCAAAAAATTCCTTTAGTTATTAATGGAGAAGAGAAATTCACA
AAAGATACGTATCAGTCTATCAATCCTGCAAATACAACTGAAGTGATTGCAGAAGTTTCA
AAAGCAACTCAAAAAGATGTGGATGACGCATTTGAAGCAGCTAATGAAGCTTATAAATCT
TGGAAACGATGGTCACACAAAGACCGTGCTGAATTTTTAATTAGAGTTGCAGCTATTATT
AGACGTCGTAAAGAAGAAATCTCAGCAGTAATGGTTTATGAAGCAGGTAAACCATGGGAT
GAAGCGGTCGGCGATGCTGCAGAAGGTATTGACTTCATTGAATATTATGCAAGATCAATG
ATGGAACTTGCTGATGGTAAACCAGTATTAGATAGAGAAGGAGAACATAATAAATATTTC
TACAAACCTATCGGTACAGGCGTAACCATCCCACCATGGAATTTCCCGTTTGCAATTATG
GCAGGAACAACATTAGCACCTGTAGTTGCAGGAAATACAGTACTTTTAAAACCAGCGGAA
GATACACCATTAACGGCATATAAATTAATGGAAATTTTAGAAGAAGCTGGATTACCAAAA
GGTGTTGTGAATTTTGTACCAGGTGATCCTAAAGAAATTGGCGATTATCTTGTTGATAGT
GTACACACGCATTTCGTTACATTTACAGGTTCTCGTGCAACAGGTACTAGAATTTTTGAG
AGAGCAGCCAAAGTACAAGACGGACAGCAATTCTTAAAACGCGTGATTGCTGAAATGGGC
GGTAAAGATGCTATTGTAGTGGATAAAGACATTGATACAGATTTAGCTGCAGAATCAATC
GTATCGTCTGCTTTTGGTTTCTCTGGTCAAAAATGTTCAGCTTGTTCACGTGCCATTGTA
CACAAAGATGTATATGATGAAGTTTTAGAAAAAGCTGTTGCATTAACTAAAAACTTAACT
GTAGGCAATACGGAAAATAACACGTATATGGGACCAGTTATTAATCAAAAACAATTTGAT
AAAATTAAAAATTATATTGAAATTGGTAGTAAAGAAGGCAAGTTAAAACAAGGTGGCGGT
ACAGATGATGCTACTGGATACTTTGTAGAGCCTACTATTATAGCAAACCTTAAATCGAGC
GACCAAATTATGCAAGAAGAAATCTTTGGACCGGTTGTAGGTTTTGTTAAAGGTAAAGAC
TTTGAAGAATTATTAGAAATTGCGAATGATACAGATTATGGTTTAACAGGTGCTGTGATC
ACAAATAATCGCGAAAACTGGATAGAAGCCGTTGAATCATACGATGTTGGTAACTTATAT
CTGAACCGTGGTTGTACATCTGCAGTTGTTGGATATCACCCATTCGGTGGTTTCAAAATG
TCAGGTACAGATGCTAAAACAGGAAGTCCAGACTACTTATTAAACTTCTTAGAACAAAAA
GTAGTTTCAGAAATGTTTTAAATCGCATAAAGTGGTTTATAAAAAGCATAGCAATATAAC
ACGATCTTTAAATTGAAAAAGGCGATGCCAGTCATATGGTGTCGCCTTTTTGTAGTGTAA
TAAGTTTTAATGTCATTGAAAAAGGGCATTATAATTAAGATTATGGAAATGACATACCAT
ATAAAATACTTCAACAATGATTAAACATCTTCAACCTTGATATTGATTAATTTTTGGAAG
AGTACGTCGATTTCATGTGCGCTAAGTTGAATATCATTATCTCGTATCCATTCCATAAAA
CCATATAAACTCGTTCCATAAACATAAAATATCAATTCTGTTGGAACGCTTGCGTCTACT
GAAATGCGATGTTCATTTTCTTTAATATCATTTTGCAATATTTTGATGAAATAATTACTG
ATCGTACGCTCGAATTCTTTATCATCGCATTGTTTATCACCAACACGTTTCAACTCGTTA
ATATCATTTAAAGTTCTTTCCATAACACTAAAGGGATTATTGATACGATCTTTAATATCC
ATAGAGAAATAATTTTTTGTGATTTCTGTAATTAAATAAATAAGCAAATCGTATTTATCA
TAGAAGTGTTTATAGAATGTCGTTCGATGTGTGAGTGCTTCATTACAAATTTGGTTTACC
GTGATGTTTGAAAATGCATGTTTCTCAAGCAAGACATATAGGCTTGTGGATAAAGCGCGT
TTGGTTTTAATGACTCGTAAATCTTTTTCATTCATTCTACATTTCTCCTAATCTGTAGTT
TAAATAGGCATATTACAGTTTTTAATTCTTTTATTAATTGTACACAGCGTTTATTGTGTT
AATATAAATAATCTACACTATACAATTAAACTATAACGTTGATTATCTGAGGAGGCAATA
GATTGGCAAAGTTTTTATACAAGTTAGGATCATTTGTGGCCAAACATAAATGGTGGAGTG
TCGTTGCGTGGGTTATTATACTTGCTGCAATTATTATCCCGCTTACAGTAAGTGCACCTA
AATTTGATAACGATATCACAATGAATGGTTTGCAATCACTTGATACTAATGAAAAAATTG
AAGATGAATTTAATCAAGACAGTGAGAAGGCTCAAATAAGGGTTGTATTTAAAAGCGATT
CCGATAATGGCATCGTTAAACAAGATATGACAAAAGATATCAAGGATACATTGAAAGACA
TCAAAGATGATGACAAAGATATTAAAAACATTACCGATCCATACGAAAACAGACAAATAA
GTAAAGATAAAACGACAGCTTTTGCAGATATTAATTATGATATCTCTGCGACGTCTATGA
CACAAGATGGCAAGGATAATGTGCAAGATAAAGTCGATAAATTAGAAGATGACCATAATG
TCCAAGTTGAATTGATGGGTACAGGTATGGAAAACACAGAAATTGGCGGTTCTTCTGAAT
TAATCGGAATTATTGTAGCGTTTGTTGTGCTTCTCATTACATTTGGTTCATTTATTGCGG
CTGGTATGCCAATTATTAGTGCATTACTTGGCTTAGGTACAGGTGTAGGTATTATTTCGT
TACTTACATATGCTTTCGATATCCCTAATGTAACACTAACATTAGCGGTAATGATTGGCT
TAGCCGTAGGTATAGATTACGCTTTATTTATATTATTTAGATACCGTCAGATTGTTAAGA
CGGAATCGAATCATATTAAAGCAGTTGGTTTAGCAGTAGGTACTGCAGGAAGTGCCGTTA
TCTTTGCTGGGGTAACTGTAATTATAGCTGTTTGTGGTTTATCGTTAGTTGGCATTGATT
TCCTAGCTATCATGGGTTATGCCTCCGCAATCAGTGTGCTTGTAGCGGTTATTAGTGCGT
TGACATTGTTACCAGCTTTAATCAGTATTTTCCATAAACAAATCAAACCGAAAAAAACAA
AATCAGAATTTGACAATGATGTAGACACAAAATGGTCTAAATTTGTCGTTGGTAAACCAT
TAGCTGCTGTACTTATAGGACTTATTATATTAGTCGTAGCTGCAATACCAATTAGTAATA
TGAGATTGGGTATTCCAGATGATGGTATGAAACCAGCAGATAGTACGCAGAAGAAAGCGT
ATGATATTGTATCCGATAAATTTGGCGAAGGCTATAACGGTCAAATTGCCATGCTTGTGA
ATGTTAAAGATAAGAATGATAACCCACAAGCATTACAAAAAGATTTACAAGATATGACGA
AAGATATCGATAAAAAAGATAATGTTGATATGGTGACACCACCACAATTGAGTAAAAACA
AAGATTATGCCTTAATTGCGGTAATTCCAGAAAAAGGACCTAACGCAGAATCTACAAATG
ATTTAGTTCATGATTTAAGAGATTATAATGATGATGCTAAAGATAAATATGGCTTCAAGA
CAGAAGTGTCAGGACAAAGTGTCATCAATATAGACATGTCTCAAAAATTAAATGAAGCGA
TTCCGTTATTTGCAGGTGTTATCGTAGCATTAGCGTTTATCTTGTTAATGATTGTATTCC
GTTCAATTATTATTCCACTTAAAGCGGTATTAGGCTTTGTACTTTCATTAGTCGCAACAC
TAGGCTTTACAACTTTAATTATGCAAGAAGGATTTATGTCTGGCTTATTCGGTGTGGATA
CGACTGGACCATTACTTGCATTCTTACCTGTTATAACTATAGGTCTGTTATTTGGTTTAG
CAATGGACTATGAAGTGTTCTTAATGTCACGTATCCATGAAGAATACAGTAAGACACGCA
ATAATGAACACTCAATTAAAGTTGGTATTAAAGAAAGTGGCCCAGTTGTTGTCGCTGCCG
CATTAATTATGTTCAGTGTGTTTATCGCCTTTGTATTCCAAGATGACGTGATGATTAAAT
CCATGGGTATTGCACTTGGATTTGGTGTATTATTTGATGCATTTGTCGTACGTTTATTAT
TAATACCAGCATTAACACAATTGTTTGGTAAAGCATCTTGGTACATTCCTGGTTGGTTAA
ATAGAATCTTACCGCATGTTGATATTGAAGGACATGCATTACAAGATAAAATGCCTTCAA
AACCAGAAGCGAAACAAAATCAAAATGCATCGAAAGAACAGTATGATCGTTCATTTAGTA
TTGCAACTTCAAATGATAACCGTGACAACAAAAATGTGATTACTACTGACGCACAAACTA
AAGCTTTATATGATCAAATTGCTCAACAGTCTACGAATCAACATTTCTTATATGAAGCAT
TAAAAGCTTATCAAGGTAAGGCAGATAATGATGCTGATAAACGTCATGAAGCAACTTCTA
AATTAAATGAAGATTCAGAGCTACAAGATAAAGCATTGATGTCACTCTTATCAAAACAAA
GTGACAATATCAGTGAATTAAATGCATTGATAGAAAAACTTGTTAAAAAATAATAGATTC
TATTGTTGAATTAAGCGTAGGTACATAGCCATTAGGCTGTGATACCTACGTTTTTTTATA
TACCAAATTGTTTCGTGATAGCGTAAGCGTCGCTGTCAAAAATTTGCTAATCTTGCTAAA
ATGAAAGTATTAATTAGTCCTTGTACACGAAGTATAATTTAATAAGAGGTGCAACATGAG
AGAACTATATAATGTGGAATTTAATAAAAATTTTAATAACCTTACAGATTTAGAAGAAGG
GTTACGCATTGTGCTCGTACTAAACGGTATGATGAAAGTGATTAATGGAGACTCTGTGAC
AAACTATCAAAAAGGCGAAGTATTTCTGATTAATCATAGAGCGTCATGTCGATTTTCAAC
TCATAAAGATACATTATATCTTTCAATTCAATTAACGGAATCATACTTAAAACAGTATAT
GAATGATTATAAAGATAAAGCATTTATTTTAAATAAAAATACTTTGCAAGAAGTCATTTA
CCAACAAATTGTGAATGCAGTTGCTAAAATAGGCATTGTCTATATTAGAAAAGGTGAATT
CTACCGTTTATATATCGAACAACAACTCATAGATTTAATATTTATCATGATGCGGTATTT
ACCAACTACCAATATACAAGCACAAATGCCATTGGTAGCAGATGACAGGTTAGCATATAT
TTGCGAATATATTGATAAACATTTTACTGAATCGATTAAACTCACTGAGATGGCAGACAT
GGTTGGACTTAGCGATGCTTATTTATCTAAATTGTTTAAGCAAAAAAAGGGCGTTGGATT
TAATCAATATGTGAATCATGTGCGCCTTGAACAGTGTAAAAATGATTTAATTTACACGAA
TGAACCCATTACACAAATCGCATATAAAAATGGCTTTAGTAACTCTAACGCATTATTAAA
GTACTTTAAAGCTGAAACAACATACACGCCATCGAACTACCGACTTAAATTTCAAATGAA
AGAACAACATATAAAAGTAGATGATTGTCCTACCACAACAACGTATCAATCTTATTTATA
TTATTTATCTTTATTGATTGATCAAAATATTGGAGATATTGTTCAATCACCCGATGCACA
AAAAGTAATTGATATCACATTACAAAATGACGGGAAATCCATTTCCCACTATCAACACGT
TATTCAAGTTGGCTATCTCGAAACAATCCTGACACATCGCGTTAGAAGACAGTTAATTGA
AGTGAAGACCATGTTAGGATTAGACCATATACTTATCAAAGATCCCATTCAACAGGGACG
TATTAATCATTCGGAAATTGAGAGTGATGAAATGATTCCCAATATACATCCTTACATGCA
AGTGGATGAATCAATTAATTTTTTAATAAAACATCAAATTGGTTTAGGCATCGAACTTAC
GCCACCTAGAAGTACGATTAATTTCACCCAATATTATCAAGAATTGACTTACCTTTTAGA
ACATATTTTTAATGGCTTACCAAATAATAATTTATTGAAATTTGTAGTTTATATTGATTG
TAAGCAAGATTCAATATTTAATCAGCTGGTTGCTCTTTTTAAATATTATTTTACAAATGT
GCAAATTGTGCTCAATGTGGACATAGGGAAATTAGAAGCGCCTCATAAAGCGAAACGAAT
TTTAGAACAATCAGACAGTATTGTTGATCGCATTGCTTTTTCAGCCAATCAGAATGATAT
GATTGATTTTCAATCTATAGAAAGTCAGCAATATGAATTAGCGAAACGACATATTTACGA
ACAATTTAATAAGGTTGTTGAAACATTAGAGCTTCAGCAAAGTTCTATCTCGTTTATATT
ATTAAATTGGAATACGTTGACTGGAGATACACATTTAACGAATGGAGAGTATTTTAGAGC
GGGTATCATATTTGAACAGTTAATTGAAATGAATGACAGAATTCAAATGATCGGTTATTG
GCTGAATTATGAGCTGCATGAACAATTTAAATTAAAAGATTCAAGTGCACAACTCACTGG
TATTGAGTTATATCATCAATTTGATGGAAAAAGGCCGGCCTTTTTTACAAGTGCCTTTTA
TAGAAAACTGTTCGATCAAGTGTTATATCAAAGTGAAAATTGTATGGTTGTTGGTTCACC
TGACCATTTTCAAATTGTCATGTGGGATGCGGAACATTATAATCCATATTATATATTGAA
TCATCATGCACAATATTTAAATCATAAGGAATATCAGATTAATATCATCAATGCACATCC
TGGAACATACAAAATTAAGCATATGACCTTAGATAAAAATAACGGGGCATTATATACAGT
TTGGCAACATTATAATACGCGATATGGTATGGATGAAGAAACCATTGCTTATGTTAATCG
CATCTCATATCCGAAAATGGACATTAGTGAAGTGAAAGTCAATGATACAATCACATATCA
CTTGAAATTGTTAACGAATGCTATCCAAATTATAGAGTTTAAAAAATATCTATGTTGAAT
TGGCTATTACAACGAAGGGGAGGCACCTTTTGTTGTAATAGCCTCTTTCTATTTATCAAA
ATTTGAAAGGTATGTTGTTAAAAAGACAAAAATGATACATCTATTTTTGTTGTTAGTCGA
AGAAATAATACATATGCAATAAATAGGTAGTTAAAATAGCAAATAATATATATTGCTATT
AATTGATAATCACTACACTTGAGATAGAGAGGATAGCGAATTAATAGAGTTGAAAATGTT
GCTATGAAGGGCATTTACAATGAAAGCTTATCTTCCCTAATGGTCATTAGTTAAATTGGA
TAGAGGAGGAAGTATAATGACACAACAGGGAAATACACAAAATTATAAAGGGGATAATAA
ACTCATATTAGGTATTGTGTTAGGCGTTGTTACGTTTTGGTTATTTGCACAATCTTTACT
TAATGTGGTCCCAACGTTACAGCAATCTTTTGATAGTAATATTGGAACAATTAGCATTGC
AGTTAGTATTACAGCTTTATTTTCAGGTATGTTTGTTGTAGGTGCGGGGAGTCTTGCTGA
TAAAGTGGGACGCGTAAGTATTACTTATATTGGTTTATGGCTCAGTATTATTGGATCATT
ATTAATCATTATCAGTAATTTACCACTATTATTAATTGTTGGAAGGGTTATTCAAGGATT
GTCTGCGGCTGCTATTATGCCATCAACATTAGCAATTATGAAAACTTATTTTGAAGGAAA
AGAGAGACAACGTGCGTTAAGTTACTGGTCTATAGGATCTTGGGGAGGTTCAGGACTAGC
ATCATTATTTGGAGGTATGGTTGCTACTTTTGTGGGATGGCGCTGGATATATATTTTATC
TATTATCATTGCATTATTAGCAATGTATTTAATCAAAGGAACACCCGAAACAAAATCAGA
AAGCACACTGAAGCAACGTTTTGATTATAGTGGACTGATATTATTTGTGATTATGATGTT
GAGTATTAACGTTGTTATAACGCAAAGTGGAACATTCGGTATCACGTCGCCATTGATTTT
AGGTCTTATTATTATATTTATAGTAGCAACAATCATATTCTTAAAAGTTGAAAACAGGGT
GGGTAATCCATTAATTGATTTTAAATTATTTAATAATAAAGCATATACAGGTGCCACATT
ATCTAATTTCTTATTGAATGGTGTTGCAGGTGCACTTTTAGTTGCTAATACATTTGTACA
ACAAGGACTAGGATTTAATGCATTTCAAACAGGACTGTTATCCATTACTTACTTAATAAC
TGTGTTATTAATGATCCGTGTAGGTGAGAAAGTATTGCAAAAGGTGGGCGCTAAAAAGCC
GATGCTATTAGGGACACTTTTTAATATGGTAGGTATTATGCTCATATCGCTGACATTCTT
ACCTAGTGTTATTTATGTAGTAGTTTGTATTATTGGTTATTTATTATATGGTTTAGGCTT
AGGATTCTATGCGACACCGTCTACAGATATGGCAATTTCTAATTCTCCAGAAGATAAAGT
GGGCGTTGCCTCAGGTATATATAAAATGGCATCATCACTTGGTGGTGCATTTGGTATTGC
ATTATCAGGCGCACTTTTTGGTGTTATAGCAAGTGCAACAAATGTTCAAATTGGTGCATT
CGCAGGTCTTTGGTTAAATGTCATTATGGCACTATTATCTTTAATCATTATCATGTTTAT
GGTGCCAGCTACTAAAACAAAAGCTAAGTGTTAAAATAAAACAATTATAAATGTTTTAAC
ACATACAGAGAAACTAGAAAGTGTATCATGTTATTAAACAAAGGATTATTAGGAGGAATA
ATAATGGTTAAACAATTAATAGATATATTAAAAAACAAAGAGTCACGTATGATTGAAATA
CGTAGATATTTACATGAGCATCCAGAACTATCATTTCACGAAGAAGAAACACCTAAATAT
ATTGAAGCATTTTATAAAGATAAAGACTGTGAAGTTGAGACAAATGTTGGACCAAATGGT
TTGAAAGTAACGATTGATAGTGGAAAACCGGGTAAAACAATTGCAATTCGTGCAGATTTT
GATGCTTTACCAATCCAAGAAGATACAGGTTTATCTTTTTCATCTAAAAATGATGGTGTC
ATGCATGCATGTGGTCATGATGCGCATACAGCATATATGCTCATACTTGCAGAAACGTTA
ATTGAATTAAAATCACAATTCAAAGGGAAAGTAGTCATCATTCACCAACCAGCCGAAGAA
GTACCACCTGGTGGTGCACAAGCAATGATTCAAGATGGTGTATTAAATGGCGTTGATCAT
GTATTAGGCGTACATGTTATGAGTCACATGCCAGCAGGTAATATTTATTATCGTGAAGGG
TATGTTCAAACTGGTAGGGATTTCTTTAAATTGAAAGTGAATGGCCAAGGTGGACATGGT
TCCTCACCACATACAGCCAATGATAGTATTGTTGCTGGCGCACATTTCGTCAATGCAGTT
CAAACAATTGTTTCAAGAAGATTAAATCCATTTGAAACAGGTGTTGTTACTATCGGCTCA
TTTGATGGTAAAGGACAATTTAATGTTATTAAAGACAGTATCGAAATAGAAGGAGACGTT
CGCGCACTGACAGATGACACAAAACATACGATTAAGAAAGAAATACAACGTTTAACAGAA
GGTTTAGAAGCTACGTTTGGTGTAACATGTGAATTAGATTATCATGACGATTATCCAGCG
TTGTACAATGATCCAGAGTTTACGCAATTTGTGGTCGACTCAATTCAAAGTGCTGATACG
GATGCCATTCAAAAAGTAGAAAGATGTGAAGCTCAGCCACCATCAGAAGATTTTGCGTAT
TATGCAAAAGCGTTGCCTAGTACGTTTATATATGCGGGTGCTGCTCCAGAAGATGGTAAC
ATCTATCCACATCACCATCCTAAATTCAATATCAGTGAAAAAGCCTTACGTGTCTCAGCA
GAGGCTGTAGGTGTTACAGTCATGAATTATTTAAAATAAAATATAAGCCCAATGATTGAA
AACATTTGTACCTTATGAGGAATAGAGATATTTTCTAGTATTCATTTTGATAAAGTTCAT
TTATTTTTATTGTAAACATAGAAACAGAATGAGATAGCTATATAAAGTAGCTTATCATCA
TTCTGTTTCTATTTGTATTGTATAAAATTAATCAAAAAACATATATGTTACCGTAAGTTT
ATGAAAATACGATATAGTGTATATAAAGAGTGATAATAAAATGATAAAGGATGATTAAAA
TGAACGGTGACAAAAAAATAAGTGAACTGCTTGATAATTATAAAAAACCACTAAAAAAGC
TTTTTAAATATGATAAATCAAAGGCACGTGCTTTTGATAAAGACAGCAGAAGTAAGGTTG
AAGGTCAAAAAGGGATTTTTGTTATTTTTAATAATAAGCAACCTATCTTTGTGGGCCAAG
TAGGCGGTTATATGACGGGTTATAAAATAACACAAAAAGATTTAAACGATAAATTAGGCC
AATTTAATGTGAAATCAGACTCTGGTACTGCAAGATTCAGAAGAGTATTTGCCGAACAAA
ATAGCTTAGATGAAGCTGAAACAAAAGAAATTAAAGCTGAAAATTATGGATTAAAATTTC
AATTTATTAAAGTTAAAGGCAATCCATCAATGATTAATATATTGGAAATATTAGCTTTAG
AGTATGCTAAAGAAAACGATATTAACCTTTATAATTTCTTATAAAAACAGTTCGTTTTAA
GTTGGTTATAGAAAGAGGTGATTGTTATGAGTATAAGAGAACTCAGTCTATCTTTTCATC
ACCAAGAAATAAAAATTAAATTACCGAAGAATTATTTTAAGACAAACGGTAAGTCTTATC
CTTTAGTTATAGTTCAAGATGGAGACTACTTATTTAAAGATGTAAAAAAAGACGTTATAT
TTGTTGGTATCGTGCCTAATAATCGAAAAAAAGATTACACACCCTGGAAAAGTGTTGTTG
GTGATATTGAATATGGTGGTCAAGCGGATGCGTATATCACTTGGGTGGCTGATGCGGTAA
TACCGTATTTAAGAAAATGTTTCCGTATTTCTCAGGATAGAAAAGACATCGGTATTGCAG
GTGCCTCATTTGGTGGGCTCGTATCGCTATATGCGTTGTTTAAACACGCAGATACGTTTG
GGCATTATATATTAATTTCACCTTCAGTTTGGTACCCTGACTTTGTTAAGTTTATGAAAT
CCCAACCGATTATTAATTCAACACATCATATTTACTGGTATGTCGGCCAACTTGAAGGGA
AACAAAGTAATCACTTAAACCAATATATGGTGCCACAAACAGAGGCAGCAGTAGATATTT
TGAATGAACTGCTAGTATCAGAGACATCCGTATTTTATTTTGATACAAATAGAAAAGGGC
TGCACCGCCAATATTATTTTAAGAAATATTTTAATAGAGCAATCAATAAATTATTTTAAG
TAGCGACAGATAAAAGAAATACGATTATTGTCAGAAAATTCGCAAAAAATAAGTGAATTC
ATCCTTTTTATGTTAAAAAATGCTAAAATTCAAAGTGTAAATCATTTTTAAATATACCAT
ACCGCTCTTAGCCATAATGTGTAAAATAACGTTTTGGGCAGTGAGTTGGATATATGATTT
TAAAAATATTAAGCTGAATTTTCGTATTAGTTTAAACATAGGGGATGTTTTTTTATGACA
GAAGGTACTACTAAAATTTCAGACAATAAGTTATTGGTAGGAATTGTCTTATCTATTTTA
ACTTATTGACTATTTGCACAATCTTTTTTAAATATTGGACCTAAGATACAGGCAACTTTT
GGAGCAAGTCCAGATATTGTTAACATTTCAGTAAGTTTGACATCATTTGTTACTGGCGTC
TTTATGGTTGTAGCAGGTAACATTTCAGATAGAATTGGGAAGGTTAAGATGACGCGTATT
GCTCTAATTTTGAGTATTATTGGATCATTGATGCTTATTATTTCTGGTAATGTCACTTTG
TTGCTCTTGGGAAGAATTGTACAAGGTTTTTCAGCAGCGATTATTATGCCAGCAACCATT
TCTATCGTTAATGATTTCTTTGAAGGGGATGATAGACAAAAAGCATTAAGTTTTTGGTCT
ATAGGTGCATTTGGAGGGACCGGCCTATCATCATTCTTTGCAGGTGCAATGGCTACGTTT
ATATCGTGGCAATCCATCTTTGTACTCTCTATACTTTTGTCCTTGGTTGCATTGCTGTTG
GTAAAAAACCTGCCAGAAAGCAAACAAGTCAAAGCACAATCTAACCATTTTGATTATATT
GGTCTAACTATCTTTGTAATTATGATTGCTAGTATCAGTTTGTAATTACACAAGGATATA
AATTAGGATGGTTAAGTTCAGCAACGCTAATATTGAGTGCCGTATTTATTATCTGTATTT
TTATTTTTTATAAAGTAGAAAAAGCAAAGCAATCACCGTTTATTGATTTGGAGTTATTTA
AAAACAAACCTTTTATTGGTGCAGTCATTGCTAACTTTTTGTTGAATACTGGTGTAGGCG
TTATTGCTTTATTTAATATATATGCACAAGGTGGCTTGAAATTCAGTGCTTTTCAAGCTG
GTTTGTTAACGCTACCCTATTTAATTACATTGTTACTTGTAGTTCGATTAGGAGAAAAAA
GTATCAAGCGCTTTGGTGCAAAACGCGCAATGGTTGTTGGACCTATTTTTACAGCGACAG
GTATATTGTTATTTAGTTTAACTTTCTTTAATACTTCAATTTATGTAGTAGTCGCATTAA
TTGCTGCGGTTTTCTTTGGTGGAGGTACTGGCTTGTTTGCTAGACCGGCTTTAAGCACCG
CAGTTTCAACAACTCCTGCAGAAAAAGTTGGGGTAGCATCTGGTATTTTTAAAATGAGCT
CAACGCTTGGTGGAGCCTTTGGTATAGCGATTATGACGTCCATATTTACTGGAGTTTCAC
AAAGCGGACAAACAGTTGATACAGCTGCTAGTATTGGGTTTGTAGTTGGAACATGTTTGG
TTATAGGCGGCGTATGTGCAAGTGCACTGGTTATTCCAACGCGAAAAGTGAGACAAGGCG
AAAAGGGGCAAGTGACAGAAGGATAATAAAAATAAAAAAACTGGTCGCTGCATAATTAGA
TGGTTTGGCCAGGTTTATCTTGGAATTGTGTTTTAACTTAGGAAATCCTTTAACAAGATT
CATTATTGCTTTCGTTTAAAAGCAAGATGTAAATCATGTACGAAGGCAATTAATGGTCTT
ATAGTCATTTGAATACTACCAATAACAAATAATATCGTACCATTTGTTACAGTTGAACTA
TTAAAAAATAGAATACTACCAATTAGAAAAACTAAGCCGAGTACGACATCATTGAATTGG
TAAAGTGCTTTGTAAATGGCTGTTATGCGGTCAGATGCTTGGATTTGATGGAAACTTAAA
TTTAAGTGTTTAGATGATTGTTTGAATTTAGACATGTACAGTCCTCCTTTAGTAAGTAAT
GAAAATATTTTAATATATCATCTTACGAGTTTACACGAAATGATGAAAGCATTAAGATTA
TAACCAATAAATGAGTAAGGAAAAGAGAGGATACCATGCATTATAAAAGTAATTATCAAT
CGCCAATTGGTCAAATCGCACTCACTTCAGATGGGGAAAATATAACGGGTTTATGGCTAC
CTAATCATAAAGACTTTGAAACACAGTATAAAGATGAATTAATGACAGCTGATTTGCCAA
TTTTTGATAAAGCAAAACGTTGGTTGGATGCGTATTTCTCAGGAAATAATCCTAAAATAG
ATTTTCCTTTAAAAGCAACTGGAACATCATTTAGGGAACAAGTATGGCAAATACTTTTGG
AAATACCACAGGGTGAAACATGGACCTATGGAGAAATTGCTCAAAAAATTGCTGAGAAAA
GAGGTGAAGCTAAGATGTCATCTCAAGCTGTTGGTGGTGCAGTTGGTAGTAATCCAATTT
CTATTATCATTCCTTGTCACAGAGTTGTAGGAAAAGATGGTAGCTTGACTGGTTATGGTG
GTGGCATAGATACCAAAATAGAATTGTTAAAATTAGAGGGTCTAGACATGAATGTATTTT
ATAGACCCAAGCACAGTACGAAACCTTGATGCAGTCTAAAGAACACCCACATGTATTGAG
CTTTGCACTTTCTATTTACTGATTATAAAGTTTTTCTAAATAGAGTTGATTAATTAGCTC
AGTATGATATCGTGATAACCGTCTTTATTTAATTATTTAGGGATGGTGAGTGTTTTGTTA
AAGGAAAAAAAGGGATTTTCAAGTGTATTTATATATTCTACAGCAGTAATTGGCTTGCTA
GTGATTGTGGGTGCAATTTTTCCACAACAATTCGGAACAGTTAGTGGCAATATATCAACA
TGGGTCTCTGAGACGTTTGGTTGGTACTATATGTTACTTTATACTGTTATATTAGGATTT
TGTATTTTCGTATTATTCAGTCCAATAGGAAAGTTAAAGTTAGGAAAACCAAAAGATAAA
CCAGAATTTAAAACAGTTTCTTGGCTTGCTATGCTATTTAGTGCTGGTATGGGTATCGGT
TTAGTATTTTACGGTGCTTCTGAGCCAATATCCCACTATATGGCACCGCCAACAGCAGAT
CCAGAAACAAAAGCAGCTATGGCTGAAGCTTTTAAGTCGTCATTTATTGACTATGGATTT
CATCCATGGGCAGTATACGGTATTGTTGCCTTAGGTCTTGCTTATTCTCAGTTTCGTAAA
GGTGAAAATGGTCTTATTTCAAGAACATTGAGACCTATATTAGGTGATAAAGTAGATGGG
CCAATTGGTAACATCGTTGATATACTCGCTGTATTTGCAACAGTGATTGGTGTTGCTGTT
TCTTTAGGTGTCGGTGCGATTCAAATTAATGGTGGCTTGCATTATTTATTTGGGGTACCA
AGTAATTCAGTTGTGCAAGGTATTATTATTGCAATCGTTACCGTATTGTTTTTATACAGC
GCATGGAGTGGATTAAGTAAAGGCATTCAGTACTTAAGTAATTTGAATATGGTTCTAGCA
GCGATATTGTTAATTGTCATATTTGTCGTTGGTCCAACATTACTTATCCTCAACATGATG
ACGAGTGGTACAGGTGATTATTTAAACTCACTTGTATTTAATAGTTTAGACGTAGCGCCG
CTGAACGAACAGAAAAGTGAGTGGCTTCAATCTTGGACTATTTATTATTGGGGTTGGTGG
ATGAGCTGGAGTCCGTTTGTTGGTACGTTCATTGCTAGAATCTCCAAAGGGAGAAGTATT
AGAGAATTCATCATTGCAGTCTTGGGTGTTCCAGTTGTTATAAGTATTATTTGGTTTAGT
GCTTTTGGTGTTACAGGTATTACAGTGGGCCAATCGCATTCAAGCATTTTAAAAATGCCA
CCAGAAACGCAACTGTTTGGCATCTTTAATGAATTGCCATTTGGATTTATATTATCAATT
GTAGCATTAGCGTTGATTGCTTCTTTCTTTATTACCTCTGCCGACTCTGCGACATATGTA
CTGGGAATGCAAACTGCATATGGAACATTAAATCCTTCAGGTTTTATAAAAATTGTTTGG
GGTTTGGCTTTAGCAGCTATTGCCTATGTATTATTGTTAGCAGGTGGAGATACTGGATTA
AGCGCTTTACAATCAGCTGCCATTATTTCAGCACTTCCATTTAGTGTTGTTGTTTTTCTA
ATGATGGTTTCCTTGTATAAGGATGCTAATAGTGAGAGAAAAGCCTTGGGATTAACATTA
AAAATAAATGAAAAACGAAGTGAAACATATACAAAATTGATTGAAGAAGAAAATAGAAAA
AGATACGAATAACATTTGTTGTTATTACGGTTAAACCTATATCCGCCTCAAAGAATTTAA
ACAATTTTTGAGGTGGATTTTTTTATTGAATATAAAAAGCGCTTTTCATTACATCAGTGA
AACTGAAGTATGAAAGCGCTCATTATTAATTAATAATTTTGAACTTGAATTTATAACGAA
CAACGGACATTTGATTAAAATGTATACAATAAATAAGACAATTTAAAGGATGTCGTTCGT
AGGTGATAAGATTTAGTGATTTAAAATCTAATTTAAGGTATTATAATTACGGATATGATC
ATTAATACTTTCAAGGTAGAAGATAGTATTTTTTTCATTTTCTAACTCAGTTTCATGATC
AAATTCTAAATTGTCGAAACGGTTAAAGAATGATTCATAAGTTTCGACTGAAATTTCTTC
GCGGTTATTTAATAAATCTTTATGTCCTTGAATATCAAGTACATCTTGGTAGCCTTCTAC
GATTTTACCACTGAAGAATTCGCCAACAGATCCTGAACCATAACTAAATAGGCCAATCGT
ATCGTTTGCAGATAAATCATGTGTTTCAAGTAAAGAAATCAAACTCAAGTAAAGTGAGCC
AGTATAAATATTACCTACATAACGATTATAATAAGTGGCTGCATCGTAACCTGAAGTTAA
ACGTTCTTTTGTTTCAGCATCAATGTCATCTGTTAAAATAGAATCAAGTGCTTTTTTGCC
CATTTTAGTAAATGGTACATGGAAACATAAAGATTTAAAATCAGCTAATGATTTGTTGTA
GCGACGTGCATATTCTTGCCAACTTTCTTGGAATGAACGAATATAAGCATCTTTAGATAA
AGCACCATCTACAAGTGGATAAGATTGTCCGCTTGGACGCCAAAAATCATAGACATCTTC
TGTAAATGCAACGGCATCGTCATTTAGTTCAAGAATGCGTGGATTTTGTGAAATCATCAT
AGCTACTGCACCAGCACCTTGTGTTGGTTCGCCGCCAGAATGTAAACCATAACGCGCTGT
ATCACTAGCGATAACAAGCACTTTTTCATCTGGACGTTGTGCTAAATAATCTTTAGCTAA
TTGAATGGCAGGTGTAGCTGCATAGCAAGCTTCTTTCATTTCAATACAACGAGCAAATGG
TTGAATGCCTAGCAAGTTATGTATTTGTACTGCAGATGCTTTAGCTGAATCAATGGCAGA
TTCAGTTGCAACAATAACCATACTAATTTGTTTTTTATCTTCATCTGTAACAATCGCTTT
GGCAGCATTTGCACCCATTGAAACGATGTCTTGGCTCATTGGACTTACTGACATTTCAGT
TTGGCCAATACCTAATAAATATTTGTTTGGGTCTACTTGACGGGATTCGGCAAGCTTAGC
CATATCTACATAAAATCTTGGAACATAAAAATTAATTTGATCAATACCAACTGTCATAAA
GCGTATCGACACCTTTCTATATATAAATAAGCAATTGTATCATACCAAATCGTGACAATA
AAATACAATGATTTGAAAAAGAGATATAAAGGAGAATGAACATGAATAAAATCGCAATTG
TAAGTGCTAAGCGTACACCGATAGGGAGATTTAAAGGAAAGTTAAGTCATTATTCAGCAG
TAGAACTTGGCACTAAAACATTGGAAGCTGCTATAAAAGCTATAAATTTAGATTCACAAA
ATATTGAGCAAGTCATATATGGTAATGTACTACAAGCTGGCAATGGACAAAATCCAGCAC
GTCAAATCGCTATTAATGCTGGCGTGCCTAATACAACACCAGCTATGACAATAAATGAAG
TCTGTGGTTCAGGATTGAAATCCATTATTTTAGGAAAACAATTAATACAATTAGGTGAAG
CCAAAGTCGTAGCAGTTGGCGGTGTTGAAAGTATGACGAATGCGCCTCAACTCATTTTAA
ATGACAGTGAAACACCTGTTGATAGCTTTATGCATGATGGTCTTACTGATGCCTTTATGA
ATGTACCTATGGGTATTACAGCGGAAAAAATTGCTGAAAAATATGATGTGACACGTGAAG
CGCAAGATGCGTTTGCTAATGAATCACAACTGAAAGCACATCAAGCCACACAAGCTAAGA
AATTTGAAAATGAAATTGTACCTTTAGAAGATGTAAACGGAGACTGGATGACCACAGATG
AAGGTATTCGTGGCAATAGTAGTGTTGAAAAATTAAGTACACTAAAAACAATCTTTAAAG
AAGACGGTACTGTGACAGGTGGCAATGCTTCAAGCATTAATGATGGGGCATCAACAATTA
TCTTGATGGATGAAGTTTATGCCAAAGAAAATGGTTTTGAAATATTAGCATTTGTTGGAG
CACATGCAGAAATAGGCTGTGATCCAGAGTTAATGGGTTATGCACCATATCATGCAGTTA
CAAAATTATTAAACCAAGCTGATAAAGCGATAGAAGACTTTGATGTGGTTGAAATGACAG
AAGCTTTTGCGGCGCAGAGTATACCAGTAAGTAAAAATCTAGGTATAGCTGAAGAACAAC
TCAATTTATATGGTGGAGCGATTGCCTTGGGACACCCTATAGGTGCAAGTGGTACGCGTT
TAGTTACAACACTTGTAAATATTTTAACACAAGAAGATAAACAAACAGGCATTGCTACTG
CTTGTATTGGTGGCGGTTTAGGTATCGCTATTGCTATAGAAAGAGAGGTTTAATAATGGA
AGCATTAGACAAATCATTTCGTCATTTATCAAGAGAAGACAAGTTAAACACGTTAGTTCA
AAAAGGTTGGTTAAATGAAGAAAATAAAAATACTTTGTTAAATAATCCTTTAATCCCTGA
AGAAATTGCGAATAGTTTAATTGAAAATGTCATTGGACAAGGAACATTACCTGTCGGTTT
ATTGCCAGAAATTATAGTAGATGATAAATCTTACGTGGTACCGATGATGGTTGAAGAACC
ATCTGTAGTAGCAGCGGCAAGTTACGGTGCAAAACTTGTCAATCAGACAGGTGGATTTAA
AGTTATTTCTAGTGAACGTCTAATGATTGGTCAAATCGTTTTTGATGGAGTATCCGATAC
TGAGATACTATCACAACAGATATATAATCTCGAAACGCAAATTAAACAAATTGCGGATGA
AGTGTATCCTTCTATTATAGAAAGAGGTGGCGGCTATCGTAAAATAGATATTGATACTTT
TCCAAATGAAGGGTTATTATCATTAAAAGTATCCGTAGATACCAAAGATGCAATGGGTGC
GAATATGTTAAATACCATATTAGAAGGTATAACAGCGTATCTTAAAAATGAATTAAAAGA
CGTTGATATATTAATGAGTATCTTGTCGAATCATGCCACAGCTTCTGTAGTAAAGGTACA
AGGTGAAATTACAGTTGATGCGTTATCTAAAGGTGATCGAGATGGCGAAGCAGTTGCTAA
GCGAATGGAACGGGCTTCTGTATTAGCTCAAGTTGATATCCATCGTGCAGCTACACATAA
TAAAGGTGTCATGAATGGCATACATGCAGTTGTACTCGCAACAGGCAATGATACTAGAGG
TGCAGAAGCTACAGCGCATGCTTATGCAAGTAAAGATGGTCAATATCGTGGTTTAGCAAC
ATGGAAATATGATGAAGAAAGACAAACTTTAGTGGGAACAATTGAAGTACCAATGACACT
TGCAACGGTAGGTGGAGGCACGAAAGTGTTACCTATTGCAAAAGCATCTCTGGATTTAAT
GAAAGTAGATTCTGCGCAAGAACTTGGTCATGTTGTTGCGGCAGTTGGTTTAGCACAAAA
CTTTGCAGCTTGTCGTGCGCTTGTATCTGAGGGTATTCAACAAGGACATATGAGCTTACA
ATATAAATCTTTAGCAATCGTTGTTGGTGCGCAAGGTGAGGAAATAGCACAAATTGCGGA
TATGTTAAAAACACAACCAAGAGCGAATACAGCTGTTGCCCAACAATTATTAGACGAATT
AAGATTACAAAAACAATAAGTACAATACGAATGATTATAATAGAGTCATTTATTAATTAT
TTAACCCTTTTTAATTTCTCATTAAAAGGGGTTTTTATTATAAGCGTTAGATATATACGC
ACGATTCAGGAAATGAAATTATTTTATTTTATGAAAGGCTTTGCATATAATTAAGAAGAT
GAGTAATTAAAAAAGGGGTGGAGCTTTATGGATTCAAATGAATTGCCAGTACTAGCTTAT
AAAGATGGAGAAAATAGTGTCGCACCAATACCTGCACATGAGCAACAATTACCTACAGTC
ACTGCCGAGCCTTGGCTAGAAATATCTAAACAAGGATTACAGTTAGAAGGATTATGCTTT
GATAGACAAGGTAACTTATTACTTTGTGAAGTGTTTGGTGGTACGATTTTTCATGTGAAT
TTACCAGATAAAAAAGTCACTGAACTATTTAAATCGCATAAACAAAACCCAGCAGCCGTC
AAAATTCATAAAGATGGCAGACTATTTGTCTGCTATTTAGGGGATTTTGAGAGCACTGGA
GGAATCTTCATGGTAGATGCTGACGGTAATGATGCGCAAGATATCGTTTCAGATATTGGA
ACTGAATACTGTATTGATGATCCTGTCTTTGATAGTAAAGGTGGGTTTTATTTTACTGAT
TTCCGTGGTTATTCTACTAATCTCAAAGGTGGCGTTTATTATGTATCGCCAGATTTTAAA
TCAATTACACCAGTCATACAAAATCTTGCAGTTGCTAACGGTGTAGCTTTAAGCACAGAT
GAAAAAACATTGTGGGTAACAGAAACGAATGCCAATCGTTTACACCGTATCGATTTATTA
GAGGATGGGGTGACAATTGCGCCATTTGGTGCTTCCATTCCATATTATTTTACAGGTCAT
GAGGGTCCAGACTCGTGCTGTATTGATAGCGATGATAATTTGTATGTTGCCATGTATGGT
CAAGGAAAAGTTCTCGTTTTTAATAAAAAAGGTTCGCCTATTGGTCAGATATTAATGCCA
GGGCGCGATCAAGGTCACATGTTAAGATCGACACATCCAGCGTTTATACCAGGTACAGAC
CAACTCATCATTTGTGCAAATGACATCGAAAATGATGGGGGATCATGGATATACACTGTT
AAAGCATTTGCTAAAGGTCATCAAAGTTATCAATTTCATTAATATATAAAATAAGCGTCC
GAGACATGAATAGATGTCTCGGACGCTTATTCTTATTTGGCAGCAGATGACTGAAAACAT
TGAGCCACCACTTTTTTAGGTATGCGTTTTGGCTTGAATTAAACAGCAAGACGTCATCTA
TGGCGTGTTTGTAACAGTTATATAAAACGCTGGCTAATCTAGAAAGATTTCTATGGCAAT
TATGATTTGCATCTATTTAGTCTAAATAGAAACTAATAAATGTAATTGTACTTCGCTGCA
GAGGATTTGCTTAACACTCTTGTTCCATAGGCTAAAGGTCGATTGTAATTATATTCAGAG
ACTTTAATACTACCATTATTATAAACGGTTTCTACATATGCTACATGACCGTATGTGCCA
CTAGTAGATTGCATGACAGCACGTTTTGCTGGTTTTTTTCCTACACGATATCCGGCTTTT
TTAGCTTTACTGTACCAGTACTTTGCATTACCCCAACCATTTGGTACAGCTTTACCGACA
CTCGCACGTTTTTTAAATACATACCAAGTACATTGGTTTTTATAGTAATAGTTAACAGCA
GCATTTGTAGTTTGTGATTCATTAATCGCTTGAAAAGTGACTGTCCCTGTCATTAATAGC
GTAGTTGCAATAAATACATTTACTAATTTCTTTTTAATATTCATAGATATCTCCAGTCAT
TTTTAAAATTATATTTTTATAATAAGGTTGAGAAGTAAAAAGTACAATAATATAAACAAT
TATTACAAATAACTTTAACAAGGAAGAAATATATGCCACACAATTGTAATATGACATCTG
AATAAGTGCATATTTAAAAGTCAATATCACAAATCAATATCATTAATTGTCCAACTATCA
TTTATTAATTGGTACAGCAGTGGCTATTTTAGTTACCTTAATACATGGTTATGAATTCAG
TGAAGTAGAAGAAATGATGTATAAGGGCATAAGACATGCTTTACCAGCGATTGTCATCAT
TATATTAGTTGGTTTAGTAATCGGCTCATGGATTGGTAGTGGTGTGGTTGCGACTATGAT
TTATTATGGGTTGCAATTGATAGATCCAAGATATTTCTTGGTTGTAGTTGTTATTTTGTG
CGGTATTGTTGCGTTAGCGATTGGCAGTAGTTGGTCAACGATGGCAACGGTGGGAGTAGC
ATCAATGGGCATTGGAATCAGTATGGGGATTTCAGCTGGTATGGTTGCTGGTGCGGTCAT
TTGTGGTGCATATTTTGGTGATAAAATGAGCCCGCTTTCTGATACCACGAACTTGGCTTC
TGGCTTAACAGGCGTTGATTTATTTGAGCACATTAAACATATGTTCTATACAACGATTCC
AGCTTTAATCATTTCACTGGTTGCATTCTTTATTATTGGTCACCGTTTTGGGACGAAAAA
CTTTGATACAAAAAACATTAATGCCATTCTAGACACCATGCAAAATCACTTTTTAATTAC
GCCATGGTTATTATTAATTCCTTTAATCGTCATAGCTCTAGTTGTATTAAAAGTACCGGC
GATTCCAGCCATCTGTATGGGGATTGTTCTTGGATTTTTTGCACAAATCTTTGTACAAGG
TGGTACGATTACAGAAGCATTAACCGCGCTACAAACAGGGTATACGATTGATTCAGGTAA
TAAACTTGTAGATGAATTATTCAACCGTGGTGGATTAGAATCTATGTTCTACACAATTTC
TTTAACATTAGTAGCGATGACATTTGGTGGCGTATTAGAGTACTCAGGTATGCTAAAGGC
TTTAATCACTCAGATACTTAAAATTGCAAAGTCTACAGGTACATTAATAGCATCGGTCAT
CGTATCATGTATCGGCACAAATATTACTTGTTCAGAGCAATACATATCAATCATCGTACC
TTCTCGCATGTATATTAATGCCTTTAAGGAGAAGGAATTGCATCCTAAAAACCTTTCGAG
AGCACTGGAAGATGGTGGTACATTAAGTTCTGTATTTGTACCTTGGAATACATGCGGCGT
ATTTATTGCATCTACCTTAGGTGTTTCAGTAATAGAATATGCTCCCTATGCGATATTAAA
TTATACAGTCCCTATCATCTCAATAATATTTGGTTATATTGGATTTAAAATTGTTAAACT
TAGCAATCAAGATAATGAAATAACTAATCAACCAAATAAATCAACACAAACAAATGATGC
GAATAATGCTTAAAACTGAAACGAATTTAATAAATAAAAGAAAATAATTTTATTTTGTAC
GTGTTATGATAGTTTATGAAATGTATTGAATATATGTTCTGTATTCATTTTTTAGTTGAA
ATGTCTAAAGTGGGATGTAAGCCTAATAGTAAATTTGGTTTCAGTCCTACGATATTATTG
AATTATTGAAATTTCAACGTATACTGAATAATATTAAATAAATATATGCAAAGGAGTGAA
TACATGGACATTAAACATATGAAATATTTTGTTGAAGTTGTTGACCAAAAAGGTATGACG
AATGCTTCAAAACATTTATTTATCGCTCAACCGACAATAAGTAAAGCGATTAAAGATTTA
GAACAAGAATTAGATATGACATTGTTTGATCGCAGTAAGCGACAACTTGTCTTAACCGAT
GCGGGTTCGATTTTTTATAAAAAATGTAAGGAAATCTTAACGTTATATAATGATGTGCCG
AAAGAAATCAATAGCCTTTTAGGATTGGAAACCGGGCATATCAGTATAGGATTGTCTGCT
GTGATGAACATGAACCAATTTATTAATATTTTAGGTGAATTTCATCAAAAATATCCTAAT
GTTACCTATAGTCTTGTCGAAAATGGCGGGAAAATGATAGAAACACAATTAATTAATGAT
GAAATCGATATAGGCATCACAACATTACCGGTTGATCAGTCCATTTTTCATTCTGTGACG
TTATATCAAGAAGATTTAAAATTAGTATTAAATAAAGAACATCATTTAGCGAATGAAACG
CATGTTGATATGAGTATGTTAAAAGATGAAGACTTCATTTTATTTAATGAAGATTTTTAT
TTGAACGACAAAATTATTGAAGCGGCGAAAAATGCCGGCTTTATTCCTAATACGATTTCT
AAAATTTCACAGTGGAATTTTATCGAAAACTTATTGAACGCCCATTTAGGAGTCAGCATA
TTACCCGAAAATATTGTACATTTATTAGATAGTAGTTTTAGTAACAAAACATTAGAAGAT
CCAGGTATGCGTTGGGAATTAGGTGTGATTTGGAAAAAAGATAAGTACCTAAGTCATGCA
ACGAAACAGTGGATTGATTTTATGAAAGAAAGATTATAAAGATAAACATATATACACTTA
ATAAAAGCCGAGAAGAAATCTTACATTAAATAAGATTTCTTTTCGGTTTTTATGCGTAAT
TCATTAGAATAAGAGGATTTATTATCTGAAATGATTAATCAAACCGCTTTCATTCATAAT
CATAATAGGTCATATAAAAATTCAATATTTTTATTATAAGAATAATCATTCTATACTAGT
AATTGTAATCAGGAAAGCAAGTAGAAAAAAATGCAATTAAGGAATGATGCTATTGCAACA
ATTTAAAAAGATAATAACAGTGTTGATTCAAGTATTAGTGATTATGGGGATTACTTATTT
AGGTAATGTAATTCAACGTTATATGCATATACCCATTGCAGGCAGTATCGTAGGATTATT
ATTATTTTTCTTATTATTACAATTTAAAGTAATTCCAGCAAAATGGGTAAATGAAGGGTC
AAATTTTTTCCTAACGACAATGGTATTTTTCTTTGTACCTTCAGTAGTAGGAATCATGGA
TGTTGTACCAATGATTAATTTGAATTTCATTTTATTCTTCTCAATGATTCTTCTTGGTAC
ATGTTGCGTAGCTTTAATTTCAGGCTTTATAGCTGAAAAAATGGTTAAAAATAAACAAGA
CGGGAATGGAGTTAATTAGATGTTGATTTTAGAAGCGATAATAATGATTATTTTAACAAT
AGCAATGTATATTGGCGCGAAAAAGCTACAACAAAAATTTCAAACTCCATTTTTGAATCC
TGCACTTATAGCATCTATTGGTATTATTATTGTTCTATTATTATTTAGAGTAGATTACAA
GACTTACATGCTCGGTGGAAAATGGATTAATTATTTATTGAATTGTACGGTGGTTTGTTT
AGCTTTCCCACTTTATCAAAACCGTCATAAAATTTTAAAGTATGCGCGTGTTATTTTTAG
TAGTGTATTGATGGCGGTCATGTTAAATTTTGTATTTGTATTTAGTATATTAAAATTATT
TGGCTATTCTAAAGAAACTATTGTAACGATGTTACCAAGATCAATAACGGCTGCAGTAGG
TATTGAAGTGTCACATCAACTAGGTGGCATTGATACAATTACGGTTATGTTTATTATAAC
GACAGGTTTGATTGGTAGCATTTTAGGCGCTTATTTATTAAGATTAGGAAGATTTAGATC
TTCAATTGCTAAAGGAATGACTTATGGTAACGCATCACATGCCTTTGGTACTGCTCAAGC
ACTTGATATTGATTCAGAAACTGGTGCTTATAGTTCAATTGGTATGATTTTAACAGCAGT
TCTAAGTTCAATTGTTTTACCTATACTCATACTATTTTTATACTAAATAGGTATGCGTTA
TAATCAATTTGTACATTTAAGTAATGATTTGGTATCAGTGAGCTGGAGTTAAATGAAATT
AATGTAAATATTTTAAAGAACTACTCCTTTATTTAAAAAAGATATTAGAAAATCAGCTTA
CTGTTCCACATCTATCTTAAAATTAGCTTTAAAAATTCGAGTGAAGTCGATTTAAAAAAT
GAAGGGAGTTTTTAATAATGGGCAAGATTAAAGCAAATGAAGCATTAGTAAAAGCATTAC
AAGCATGGGATATTGATCATATTTATGGTATTCCAGGTGACTCAATAGATGCAGTAGTTG
ATAGTTTAAGAACGGAAAGAGATAATATTGAGTTTGTACATGTGCGTCATGAAGAAGTCG
GAAGTTTAGCTGCTGCAAGTTACACTAAACTAACAGGTAAAATTGGTGTCGCATTAAGTA
TTGGTGGTCCAGGTGTTGTACATTTACTTAATGGTATGTATGACGCCAAAATGGATAACG
TACCGCAACTTATTTTAGCAGGACAAACAGATAGTACTGCTTTAGGTACAAAAGCTTTCC
AAGAAACTGATATTAGTAACATGGTTGATGATGTTGCTGTATATAAACATCAAATTTCTG
AAAATGATAAAGACGTATTTGGTATCGTGAATGAAGCGATTCGCACAGCTTATGAGAAAA
AAGGTGTTGCGGTGTTAATTCTTCCAAACAACTTATTAAATAATAAAGTTAAAGATACTA
CAAGCAAAGGTGTAGATACTGCACCTCCAGCAAGAGTTGCGCCAAAACCTCGTAGTGTTA
AAAAAGCAACTAAATTAATAAATAAAAGTAAACGTCCAGTGATGTTACTTGGTACAGGTG
CGAAACACGCTAAAGATGAAGTACGTGAATTTATCGAAGCATTTAAAATCCCAACAATTG
TTACGTTACCTGCGAAAGGGATTCTTGCAGATGACCACCCTTATAACTTAGGTAATTTAG
GTAAGATTGGTACGAAAGTATCTTATCAAACAATTCAAGATGCAGACTTATTGATTATGG
TAGGTACGAACTACCCTTATGTAGATTATTTACCTAAGAAAAATATTAAAGCAATTCAAG
TCGATACAAATCTTGAAAATATTGGACACCGTTTCGATGTAAATGCTGGTATCATTGGTG
ATAGTAAATTAGCGTTACAACAACTAACTGATTCAGCAAAACACGTTAAAAATCGTGATT
TCTTAAATAAAACACTTGAAAGAAAAGCGACTTGGGATTCATGGATGGCAAAAGATATGG
CAGACAGCAGTTCGCCTATCCGCCCAGAACGTCTCATGGATGCTATCAATCAAGTTAGAA
CAGATGATGCCATCTTCTCTATTGATGTTGGTACTTCAACTGTTTGGTCTACGCGTTATT
TAAACTTAACTGTAAATAACAAATTTATCGTTTCAAGTTGGTTAGGTACAATGGGTTGTG
CATTACCTGGTGCTATTGCAGCAAAACGCGCTTACCCAAATCGCCAAGTTGTCGGTATTG
CTGGTGACGGTGCTTTCGAAATGGTTATGCAAGATTTTGCAACTGCCGTTCAATATGATT
TACCAATGACAATTTTTGTATTAAATAACCAAGAATTATCATTCATTAAATATGAACAAC
AAGCAGCGGGCGAATTAGAATATGCAATTAATTTCACAGATATGGATTTAGCAAAATTTG
CTGAAAGCTGTGGCGGTGTTGGTTATACATTGAAAGATCCAAATAGAATTGACGAAGTAG
TGGAAGAAGCAATGTCTCAAGATAAACCAACAATTGTAAATGTTTATGTTGATCCAAATG
CTGCACCATTACCTGGTAAAATTGTTAAAGATGAAGCAATTAATTATGGTAAATGGGCAT
ACAGATCTATTACAGAAGATAAAAAACTAGATTTAGATGAAATCCCTCCAATGTCAACTG
CCGTTAAACGTTTCTTCTAATAGTTAAAACGGAACGTAGCAACGTGTTTATTTGACTAAA
ATAATATTTAAAAATGGATAACTAGGTTGCTATAATTTAATAATTTAGTTATTGATTTTC
TATTAGAATAGCAGGCCAAGATGTTTAATAATATCTCGGCCTGCTATTTGTATTTTGTTT
TCGTTTTTTGTCGCTTTAGTATTGATTAAAATTAGGACTATGGGATAATAGAGTAAGCGC
AATATTCTGATAATTATATATGTAAATGGCATAATATAAAAATAAGACTTATACAAATTT
TAAATAAATGAACATTTTAAAGCGTACTTATAGTTGGGAGAGGAAGTTAAAATATGGGGA
AACATAGCTTTAGGCATTTACGTATAAAAACACCACATACATATGCACTGTTACTCATGA
TCATCATTATTTCTAGCATATTAACATATTTAATTCCTGCTGGAGAATATGCCAGGGAGA
AAAAAGATGGGCAGACGCTTGTCGTTCCTGGTTCGTATGAACAAGTACAACAGCACGGTG
TTTCATTTTTCGATATTTTTCGTGCAATTCCAGAAGGATTGATGAGTGGTGGCGAAATTG
TATTTTATATCTTTCTTGTAGGTGGCGCGTTTGGCATTGTACATAAAACGGGTGCATTTG
AAAATGGAGTAAATAAAGCAATGCAATCATTAGGAAAATATAAAGTGCTGATGATTCCAT
TGACGATGACGATTTTTTCAATCTTAGGTTTTTCAATTGGTTTAGCAGAAGAAACAATTA
TTTTTGTACCTATTGGGATCATCATTGCACGTACTTTAGGTTATGATGCGCTTACTGGTG
CTGCTATGGTTATATTAGGCGCAGCGAGTGGTTTTATGGGTGGTATGTTAAATCCGTTTA
CTGTAGGTGTTGCTCAAACAGTAGCAGAATTACCGATGTTTTCAGGATGGGGTCTACGTT
CCATCATCTATATTTTCATTTTAATTGCCGCTATCACTACAGTGATGTTATATGCGCGTA
AAGTTAAGCATGATAAAACAAAAAGTTATGTTTATGAATTAGAACAATCTGAAGGACATA
CGGTTACGTCCATGCATATAGCTCGTTTTACCAAAAGACAAGCAAGTGGTTTAGGCTTAA
TCGTTCTAGCAATTATCTTAAATGTATACGGTATTTTTTCATATGGTTGGTCATTCAATG
AAATGAGTGCGAATTTTATATTGGCAGGTTTACTTGCTGGATTTATTGGTGGACTTGGTT
TAAATGGTACATTTGATGCAATGATTGATGGCATGAAAGATATTTTGTTTGGGGCAATGA
TTGTAGGATTTGCTAAGGGGATTATTGTTATTTTGGAAAACGGACAAGTCATAGACAGTA
TTGTCTATGGTATGACGACATTATTAAATGGTGTTCCATCAGCATTAGTCATCATCGCAA
TGTTCATTTTACAATTCATGTTAAATTTCTTTATTCCATCTGGATCGGGACAAGCGTTGA
CGACCATGCCGCTTATGGTACCGATATCGGATTTATTAGATATTAATCGTCAAATCACTG
TATTAGCATTTCAATATGGTGATGCAATAAGTAATGTATTATTTCCTACGTCGGCTATTT
TAATGGGCGCTTTAGCAGTCGGTAAAATCACGTATACACAATGGTTGAAGTTTGCTTGGA
AGATTATTTTAACTTGGGTACTTATCTGTTGTATTGGTATGTCGATTGCATTAATTGTAG
GTTACTAATCACAAGGGTATTTAGATTGAGATCAAAAAAATAAAATAAATTTGCAATTAG
TTATTGTATCTTTAATGAAAGCGTTATATAATATAAAAAAATAATCGTCAAATTGCGTGT
TACTGGTTAGGCAGGCATGAGCAAACATAATGACTATCTGAGATAGTCTGTTTGTTCATG
TCTTTTTTTGTGCGCTTTTTGGTGGTTTTGATAAAATTTTAAATTTTTGAAGGGATGTTT
TTATATGTTTAAAAAGCTATTTGGACAGCTACAGCGTATTGGTAAAGCATTAATGTTACC
AGTCGCTATTTTACCTGCTGCCGGGCTATTATTAGCAATTGGTACTGCGATGCAAGGTGA
ATCGTTACAACACTACTTACCATTTATTCAAAATGGGGGGATTCAAAGTGTCGCAGAAAT
GATGACCGGTGCCGGAGGTATTATATTTGATAATTTACCTATGATTTTTGCGATGGGTGT
CGCAATTGGGTTAGCAAGTGGTGATGGAGTTGCAGCTATTGCAGCATTTGTAGGTTATCT
TGTAATGAACAAAACAATGGGTGCATTTTTACATGTATCTCCTGATAATGTAAATGATGC
AGCGAGTGGCTACGCAAGTGTGTTAGGTATTCCAACATTACAAACAGGTGTATTTGGCGG
TATTATTATTGGTGCACTAGCAGCCTGGTGTTATAACAAATTCTATAATATTTCGTTACC
GTCTTACTTAGGTTTCTTTGCAGGTAAACGTTTTGTACCTATTATGATGGCAACAACATC
ATTCATATTAGCGTTTCCAATGGCATGGATATGGCCGAGTATTCAAACAGGCTTAAATGC
ATTTAGTGAAGGTTTACTTGACTCGAATACTGGATTAGCCGTATTTCTCTTTGGATTTAT
TAAACGATTATTGATACCATTTGGGTTACATCATATCTTCCACGCACCATTCTGGTTTGA
ATTTGGTGCATGGAAAAATGCAGCTGGAGAAATGATTCATGGGGATCAACGTATCTTCAT
TGAACAAATACGTGAAGGTAGTAAATTAACTGCAGGTAAATTTATGCAAGGTGAATTTCC
AGTGATGATGTTTGGTCTCCCTGCAGCAGCTTTAGCCATTTATCATACAGCAAAACCTGA
AAATAAAAAAGTCGTAGCTGGCTTAATGGGATCAGCTGCATTAACTTCTTTCTTAACAGG
GATTACAGAACCATTAGAATTTTCATTTTTATTTGTAGCGCCAGTATTATTCTTTGTGCA
TGCAATATTGGATGGTTTATCATTCTTAATTTTATATTTATTAAATGTACATTTGGGATA
TACCTTCTCAGGAGGATTTATAGACTATGTCTTACTAGGTGTATTACCAAACAAGACACA
ATGGTGGTTAGTGATTCCTGTAGGTGTTGTGTACGCCTTTATTTATTACTTTGTCTTCCG
ATTCTTAATTTTAAAATTCAAGTATAAAACACCGGGACGCGAAGATAAACAAGCACAATT
TACAAATTCATCAGCAAGCGAACTTCCATTTAATGTATTGAAAGCAATGGGTGGAGAAGA
AAATATTAAGCATTTAGATGCATGTATTACAAGATTACGTGTGGAAGTAAAAGAAAAAGG
TAAAGTTGATGTAGCAGGATTGAAAGCATTAGGCGCATCAGGTGTGCTTGAAGTAGGAAA
CAATATGCAAGCCATTTTTGGTCCTAAATCAGATCAAATTAAACACGACATGTCCTTGAT
TATGAAAGGTGAAATTACAAAACCTCAAGAGACGACAGTTACGGAAGAAGAAAGTGAAGA
AGTAGTTCATATCGAACGTGCGTCTGAAGTAAACATTTATGCGCCAGGAAATGGTCAAGT
TATACCGTTGTCTGAAGTGCCAGACCAAGTCTTTGCGCAAAAAATGATGGGCGATGGTGT
TGGGTTTATACCAGCTGACGGTAAAATTGTTGCGCCATTCGATGGTACAGTGAAAACCAT
TTTTCCGACAAAGCATGCCATTGGATTAGAATCAGATCAAGGTCTTGAATTATTAATACA
CATAGGCATAGATACGGTTAAGTTGAATGGGGAAGGTTTTGAAAGTTTTGTAGAAACAGA
TGATAGAGTCCATAAAGGACAAGTACTGATGCAAATTGATTTAGATTATATAACAGCCCA
TGCACCAAGTACGGTTACGCCATTAATTATTACTAATTTAGAGGATAGACAATTATCTGT
AGAAGACGTCAAAGATGTAACAGCAGAACAATTAATCATTAAAGTGATAGATGACAAATA
AATGTTGTAAACTAGGATGAAACACTTGAGTTTATCCATATAGTATAGGAGTAGAATTTT
GAAATCTCATCATAGATTTCAAAGCTACTCCTATTTTATTTTGTCTAAAGTATTGAAATA
TTCTGAAAATATAAATATCATGAGAGATAACAAATAAATAATCGCAGGTGAACGTATGAA
TTATAGACCAGCAATGAATGTAATGCCCAATGTTTCGCTAATACCGCCAGAGTTAAATAT
GGCGGAAACTTTATATGATTTGATTAAAAGTAATTTTTCACATTTATCTCCATTTTTAGA
TTTTATTAAGGAAGATGTAACCGTTGAAGATGAAAAAGCATATTTGAAAATGATGATACA
GCAGCATGCAAAAAATAAGGCTAGGTTATTTATGATTTACTACGAGGAAACGATGATTGG
TACGATAGATTTACATCATATTGATCAAGCTAATTACAAAGCAGAGGTTGGATATTGGAT
AGCAGAAGGCTATACAGGGAAGCAAATTGTTACAAAATGCGTTAAACAGTTATGCCATTA
CGCTTTTGAAACATTATCACTGAATAAATTAACTATTATGGCGGATGTTAACAATATAGC
GAGTTGTAAAGTAGCAGAAAAAGCGGGCTTTAAATTTGTTGCAACAGATTATGAAGATGT
GTTTAATGGTGAACGCTTTAGAGATATGAATCGCTATGTACTGTTGAAAAGAGATTTTTA
AGCGCAGGTAGAACTACTTCTTTTAAAAGCAATGCATAATAATTACAGATGATTACTTAA
GTAAAAATATATTATCGAAGCGGAACGAAAAGCATGAAAAATATTTTCCGGAAAATAAAG
CGTTAGCGATTTGACACGTATGAAGGAGATTAAAGAATGTTACATAATAAATTAGATATT
GCCAATTTAAATACACCAATTCAAAAATTAGATCAGTTAAGTGATGCATTAGGAAAAAAT
ATTTATATTAAGAGAGATGATTACACTGGATCAGAAATATCAGGTAATAAGGTGCGTAAA
CTCGAGTATACAATGCAATATGTATTAGATCATGGATATGACACTATTATAACAACCGGG
GCAATTACATCGAATCACGCACGTGCTACAGCTGCCTTGTGTGCTAAGTGTAATGTATCA
TATCTTGTTCTAAGAGGAGAGATGGCAGAATATGAAGGGAATCTATTTTTAGATGCAATG
TTAGGTGCGCATATACATATCATCGAACCAACAAGTTCTCGGGAAGATGCGATGGATAAG
CTATATAAGACATTTGAAGGACAAGGGAAAACTCCATTTTTAATTCCAGTGGGTGCTTCG
GATTGGATAGGAACACATGGTTACGTTAATGCGTATAATGAAATCATAAAGCAACAGGAT
GAGCTGAAAGTACATTTTGATTCAATCAATGTTGCTGTTGGTTCTGGTGGTACGTATGCT
GGTCTTTGGTATGGGCAAATGATTAACTGTGAAACTACGCAAATTATAGGTTATGCAGTA
GACCAAAGTGCACATACATTCAAAAATAAAGTGATAGAGATAATAAAGCAATTAGATGAA
ACAATTCAATCATACGAGACAATTACGATAAACGATGCTTATATTGGACTGGGATATGGT
AAAGCAACTGACGAAGAATTACAATTTTATATCGATATTGCACAAAAAGAAGGCATTATA
CTAGATCCAACATATACTGGAAAAGCTTTTAGAGGTTTAGTTCATGAAATAAAATCTGGT
GCGTATGATAATCAAGACAACATTCTATTTATACATACGGGTGGACTACAAGGCTATACT
CAAGAGACACGTTTACGTTTGCAAACGATGTTGCATAAAATAGATCTTTCATTATTAAAG
TAAATTTAACTTTTACAAAGAATAATCGCATTTTTAACAATAAACTCAAACAAATGCAAT
TTGCTAGTTATATACTTATAATATAGAGGATAGATAAATTAAAGGTTGTTTGAGGAGCGA
ATAGGATTATGACTGAAAGAAAATTAGTGGCTGAAAGAAACTTTGAAGTAAATGGATATG
ATATTGATGCGATGGGCATAGTAAGTAATATTGTATATATAAGATGGTTTGAAGATTTAC
GAACTGACTTTATTAATCAATATATGCCATATTCTGATATGATGAATCAACAAATATCGC
CTATTCTAATGAATACAGAAGCAGAATACAAAACACCCATTACCATACATGATAAACCCG
TAGGACGTTGTTATTTAGTAAAAGCAAGTAAACTACGTTGGGAATTTGAGTTTGAAATTG
AATCAGAGGATGCAGTGCATTGTATAGGCAAACAAAGTGGGACATTTTTTGATTTACAAA
AGAAAAAAGTAACGAGATTGCCGGAAGTATTTCAAACGATTTTAAGCTAATCATAATATG
TGAAAAAGTGTAAATATGATATTACAGTGAACAAAATAATTGATTGTCCAAAGCAATACA
GTACATAATGATATTCAATTTATGTTGTAGAGGTGGTCTTCAAAATGCCAAAAACATTAA
CATCGATAGAAGCGTTTCATGAATTTATTGCAGAGCATAGGCTTGTAGTCATTCATATCA
TGAGAGATCATTGTAGCGTATGTCATGCTGTATTACCTCAAATTGCGGGTATAGTGAATG
AGTTTCCTGATGTTCCATTAGGTGTGATTAATCAAAGTGAATTAGAGGAGATTGCAGGAG
AATTATCTATCTTTACTGTGCCTGTAGATTTAATTTACTTTAATGGTAAAGAAATGCATC
GTCAAGGTCGATTTATTGATATGCAACAATTTGAACATCAACTGACTTTGATGTATAAAA
GCATGGTATAACAGAAAGATTTGTATTAACTATATATAAAAAATGTATACAACCATCACG
TTGATATAACGAAGCATGAGTCTGGGACATAAATAGTTGTCTCAGACTCTTTTTCGTTTA
GGCAGTAGATGACTGAATTGAAAATATTAAGTCTCACTTGTTCTTTTGCAAAAGCCTATG
TATGCCACGTAAAAATGCTAGTGAGACTTATGCATGAGCTTTAGCTCAAGTAAACCTTTA
TCCTCGTCATCTTTGCCTTGATTGCATAGTTGGGACTACGAAATATCTATTAAAAAATTT
GATTTCTGTCACACTTCCATGCTTTTATTTTTAATTAAAAAAGTTGTGTTAAATTGAAAC
AAGAAAAATCAGATAAATTATATCGCAATTATAAAAAGTAATGTATGATAAAGTTAATTT
ATAGCATTAAGGGGGTTGTTTATGCGTATCGAAAGAATCTGTCCAAATGAAGCAGAAGCA
CTTTATAATTGTATGAAAAAGATAGATCAAGAAACGCAATATATGCTTTATTTGCCTGAT
GAAAGAAGTTTTGATAAAGATAGACTGAGTGAAGATATAAAAAGGAATTTTTACATAGGT
GTTAAAACGGACGATAATCAAATATTAGGTTATTTATCTGTCCATATCAGTATGTTAGCT
AAAGTTAGACATATTGGATATATTGTGACTGGCTTAATCAATGACTTACATCAACAAGGC
TTAGCGACGCAAATGTTTAATGAAACAATCAAATGGGCACAACGCAAAGGATTAAGAAGG
TTAGAATTAACGGTGATTACTTCGAATAAACCAGCAGTTAACTTTTATGAAAAGTTAGAT
TTTAAAATTGAGGGAATTAAGCATGAATCTGTTTTTATGGAAGAACATTATTTTGATGAA
TTATATATGGCAATGATGCTAAACCAAGATTAAAATTTAACGCTTAACAAATCTGAGCAT
GATGCATTAGAATTTTCTATAAACAGGAAATTGCGTATATACTTTATAATCTACTATAAA
GATAGTACCTTTTATTTAAAATGATTGCTCAATTTGTTATAAAATATATGTATAAGAAAG
TGCGAGGAGGATAATTAACGTGATTAGAAAAATAGCCACTATTGTTGGTATAGGTGTTGC
CACATCATACGTATATGCAAAAGTTAAAGAAAAACGTAGCTACAAAAGTTTTTTAGAAGA
AATCATTATTAGAGCAACAAAAATGAAAAGTTCATTTTTAAATGTGGAAAATGCGCAACA
AGCTTTAGAGAAGGTTAAAGATGAAACGAAAGCATTATATGAAGGTACGGATTATTATTT
CAACCACAATGTCCAAACGACTACAGTTCAAGAGTCTACAGTATATATTGTGAATGACAA
CAAAGATAGACAACAACCAGTTGTCTTGTATATTCATGGTGGTGCTTGGTTCCAAAATCC
ATTAAAATATCACTTTGATTTTATAGATTCACTGGCTGGCGAACTAGGTGCTAAAGTAAT
CATGCCTATATATCCTAAAGTACCACATGCAACCTATAAAGAGACGTTCACTCTGTTGGA
AACATTATATACACAATTACTGAAACAAGTCGAAAATCCTCATCAACTCACAATAATGGG
TGACTCTGCAGGAGGCCAAATAGCCTTATCATTTGCACAATATATTAAAACGTTAAACTT
AGCACAACCAAGTAACATCGTTTTAATATCTCCAGTGCTTGACGCAACATTTTCAAATCC
GGAAGCAAAAATTTATGAAAAAATAGACCCAATGCTTGCAATCGACGGAAGTAAATATTT
TATAAAATTATGGGCGAATGGCCTTGATCTGACAGACTGGCGCGTATCTCCTATATTTGG
TGATATTGAAGGGCTGGGTCATATAACAATTTCAATAGGGACGAAAGAAACGTTATATCC
AGACGCAGTGAAATTATCAAATATGTTGAATGCTCGAAATATTCAACATGATTTTATGCC
AGGATATAATTTATTTCATATACATCCTATTTTCCCAATACCAGAAAAAGAACAATTTAT
CGCTAAGATCAACAAAATTATTAAACAAAATTAAATATACATGATAGAGGTAGTGTCACT
GACTTCATAATCTGTTGACGCCGAGGGAGCAATGTATGAGTGTGAGTAAGAGATTGACAG
CTCAAGTTATGCTCTAGGTTCTAAGCAAGCATGCACCTTCAAAATAGTATGATTGCCTCA
GTTAAAGAGGACTCGTCCGTATATGATGGATGAGTCCTCTTTAGTATAAGATTGAGTAGT
TGTGTTGTAATGGTTTACACTGATGTACAATACATATTTATCGTTCTTTATCCTTTTTTA
AAGAAAGTGCTAATATCAGAATAATAATGAGCACGATGCCTAATAGTTGAAATGGTAGGA
AAACAACTTTTAACCAAAGTGCGCTCGCAACAATTGCCATTACAGGTTCTATTGTCCCAA
AAAGTGTAGTTTCTTTGGCAGATAAATAATTTAAACTTTTAATAAAGAAGAAAAATGCCA
TTGCAGTACCTAAAATAATGCCAAAGGCTAAATACAAAATCACACTTATATCTATTTGAG
ACATAGTGAATTGCCAAATAGGTGCTTTGAAATTCATTAAGATACCAGAAATGAGCATTG
CCCAACCAACGACGAGTATTGCTGGAAATTTGGATAATAGATTACTGGCATAAATAGTAT
AGAAGGCTTACGATAAACCAGAGATGATACCCCAAATCATACTCGAGCTTGAAACCATTA
AACTGTCAAGGGAACCATTGGCTAATAATAAGAATGTTCCTGTGAGTGTTAATAATATTG
CAATAACATCAAATAATTTAAAGGTTTCTTTTTTGCGTATGATAAACCACAAAGTAATAT
AAACAGGTGCAATGTATTGTAATAAGGTAGCAATGGCAGCATTACCATAGTTAATTGATG
CCATGTAAGCATATTGAACAAGTAGCATACCTAAAGTTGAAAATATAAGTAACTGTATTG
TATTCGTTACATTACGAAATACTATAAATATGGACTGCCTAGGGTTAAGTATTTTAAATA
TTGTTAATAGTAGCAAGCCACTGATTAAGAGTCGTGCAGTAACGTACCAGTTGATGTCGA
TATTTTGATGTTTAAATAAATAATCAGAAACTGTGCCACCTAAACCCCAAAAAGATGCGC
CTAATATTGCCAATATAATGCCGAGAAAACGAGATTGTTGTTTCATTTTATCACCTACGA
TGTATTAATATATTAAAATATAACGCACTTAATATTGATATAATACAAATAAATGGTTTA
AAATTATCAATATATTGAGGTGATAGGCTATGTATAAAGGGATAATTATTGAAGATAATG
GAGAAGAGCGCATTCAATACCCTGATGAATATTGGCGACATATTGTGTTGAAAACAAGGT
TAGATCAAGCGTTTATGGAACAGATACCCATACACTGGCACAGTGCATTGCAATTTGTGT
TTGTATTACGTGGTAAATTGACTATTCGCATTAGTGACAAAAACATCGTGTTAAATACAG
GTGATGGCATATTTATTAATTCGAATGTTGTGCACGAGATACAGGGGCTTGAACATATAA
GTGAGTTTTATTGTTGGAATATTGAAATACCAAATATTTCGAGTTATATGGAGTATAAAT
ATTTAAGTTATATATCACAACAAGCTGAAATGGTACCTTATATATATTTATCTCACAAAA
ATTTGAGTCATCATGCATTACTAGCATGTATTGAAAGCGTTGGTACAATATATCAGAAAC
AAGAGGCATATTTTCAGCTGGATATCATGACCTATTTTTATAAGATAGTGAAATGGCTCA
TGCAATATATGAAACAACAACCTACGGAATTAACATACCATTTTGATTATAGAGTAAAGC
AAATGATGTCTTATATACATAAACATTTTCAAGATAAAATCACTCTAGGACATCTGAGTC
AAAATATTTATTTAAGCGAAGCTGAAGCGATAAGATTATTTAAAAAATATGTAAAACAAA
CGCCATTTGAATATCTGTTGAGATACAGACTAGAACAAAGTAAATCTATCCTCGATAAAG
ATAGGTTATCTACTATTACAGAAATAGCTATGGCTTGTGGATTCTCAACTACGAGTTATT
TTATAAAAGTATTTAAAGCACGCTACGGTATGACGCCAAAGCAATACCAAAAATATCATC
ATACAAATTAACCGCATCAAATATGCAAACAGAAAATATTTACATAAATAATATACGCGC
TACAAAATAGACACTGATAAGTGAAAATTTGTAGCGCGTATATTGCTGTTACGACTTTTG
CAGAAGTGTCGTTTTTATAAAGTGTATTATAAAAGTTGAGTAATTGGATTACTTGTTAAT
AAATTATTTCATGCTTTTTAAATAAGTAGGGAAAAATTCTGTATATAAATCTATAAATGT
AAGATAAACATCTTTTTCAACATATTCATCAACTTGGTGTGCTTGATGTATTAATCCAGG
TCCATACATAATGAATGAAAAGTCTTCATCTTTATCGACTAATAAATCGGATGCATCGGT
TACACCAGGTGATGCTTCAAGAGGTAAATCGGAATTTAAATATTTTTCACCCAAATCATG
CGCTAATGAAGCTAATTTATTTTCACCTGTCGTATATACAGGAGGTCTAGACATATAAGT
GTCAATTTCTATATCTGTTTTATCGGTTTCAACCTGCTTCAAAATTTCATTAAAATAAGT
GATGAATTGGTCATTATCATGTTCTGGAATCGTACGTATATTGAATTCAGATTCGGCATG
CTCTGGAATTGAATTCACTTGATTACCACCATTGAAAATAGTCGCGTTCATTAGTACATC
ACCTAATAAATCGTTACGTTTATTGAAACTTTTAAAGCCTTCATCCGCTTTGTAAACAAA
TTTTACGAGTGGTGAAATGGCATTGAAACCAAGTTGTGGCATTGAACTATGTGATGCTTT
ACCTCTGGAAATAACACGGATATCCATCGAACCCTTATGTGCATAGATGATGCGGTCTTG
TGAAGATTCAGCAATGACAAGTGCTTCTACATCTGTCATGTAACCTTGTTCTTGGAAAGC
TTTAGCCCCTTCGCCAACAATCTCTTCACCTGCAGTGGCGAGTAAACGGATTCTACCATA
TTCTAATAAACCTTGATCATGAATATCAATAAGGCTCAATACTAAAGCGGCTAAACCTGA
TTTCATATCTGCAGCACCACGACCGTGTAATTTGCCGTCAACTTCAGTTAATTTGAATGG
ATCATATGTCCATTTTTTAATATCGCCTTCTGAGACAACATCCATATGTCCTGAAATACC
TAAGACTGGTCCTGATTCACCAATTTCAGCAACTAGATTGGCACGCGTGTCATTGATTTT
AACAATCTTAGCATCAATATTGTGTTGCGATAGTAAGTCTTTTAAATACATACAAACTTC
CATTTCATTGTCATTAACTGATTTAATCGCAACTAAATCTTCTAGAATTTGAACTTTTTC
AGCTTCTGTAAATTTACTCATAATTAAAAACCCCTTTTTAATAAATAAACAATTTATGTG
AGTCATTTTAATTATATCGAATATATTAAAGATGGCATCGCATAAATTCAGAAAGGGAAG
GTATTTGCATTTGAATGTTCAACTTGAATATTGGATATAATGACGTATTAAATCAAAAAG
GGCTTTCAATCATTGTTATATATAGAAATAAAAAAATCATACATGGTTTTTAGAAATTGA
ATTATCTAAAGACCATGTATGGTGAGCGTCTTGTATAGAAGACAGTTTATTTGAAGTTGT
ATCGATACTAGATTGTGAAATTTTTGGAACACTATCTGAAGGAGATGCATTTGATTCTAA
TGATTTTGAAGTATTGTTAATATAGTCTACATTTTCAATATTTTTTGTGTTATCCGTATC
TAGCACAGAACCTCTCATATCATTTCCTTGAAAACTACCAACTAGAATCATAATTAGATA
GCTACAACAAATAATTACAACTACTGCAAGATAAATTGAAACTACTAATTTAACTGACTT
ACTCATAAACTGCCTCCTAATCATTTATTCGTATATGTCTTAATACATACAAGATAACAT
TTGATTTTTAATATCATGTAAAGTTGAAGTAAATATTATATTTTTGTTTTCTGAAAAACG
TTTGAGATGAGTAAAAATATTTTTAAAAAATAATAAAAAAATATTTGCTTTTAAAAAATT
AAAACATTGTTATGATAGGATTTGTTGATTGAAAAAAATTCTTTTTTACATGTATTGTAA
ATGCGAATTTACATTTAATTAACACTTAGTTCAAAGTGTTTATATTAAATCAATAACTCC
GTGTTAGGATGGCTTTATTGAATGGTGAAGAATATACATAGTCTCATACATCTTATGTAT
AGTGTGGTTGACTCATGTGCTTTGCCTTTAAGCATTTATACATAAAATTTAATAGTCTGA
AGTGAAAAGAGGGACAAAATTTGCTACTAATCATTATTTGTGTAGGTTTGATTCTATGGT
TAGGAATTGTTGAGAAAAGACAGCATTCTGATAGATTAGAAAAAATTCCTATACGCATCA
ATATAAATGGTATTAGAGGTAAATCAACAATTACAAGATTGATTTATAGTATTTTACGCG
AAGATCAATATCGTGTAATAGGCAAGACAACAGGTACAGACGCTCGTATGATGTATTGGT
TTACACCGAGAGAGTATCCAGTTTATAGAAAGCCTCAAGGCGCTAATATTGGTGAACAAC
GCGACATTATAAAGAAGGTTGTTAAACAAAAGGCGAACGCGCTTGTAAATGAGTGTATGG
CAGTGAATCCTGATTATCAGATAACCTTTCAAAAAGAATTGGTTAAAGCTAATATTGGCG
TTATCGTTAATGTCATGGAAGATCACATGGATGTCTTAGGACCTACTTTAGACGAGGTAG
CTGAAGCATTTACAGCGACAATTCCTTACAAAGGTCATCTTATCGTAATGAAGGATGATT
ACACCGACTTTTTTGCTAAAGTAGCCAAAAGACGTAAGACTAAATTAATTGTCGTTAATA
AAGAAGAAGTGCCTGAATCATTCTTAAGGAAATTTGGGTATATTGTGTTTCCAGATAATG
TTGCAATTGCAATGGGTGTGGCTGAAGCACTTGGCATCGACAGAGATATTGCGTTACAAG
GCATGTTAAATGCACCACCAGATGTCGGCGCAGTGGAAGTGAAATACTATAATGCGAATA
ATTCAACAAATGTTTATGTAAATGCATTTGCTGCCAATGAACCGCAGTCTACAAAAGCAA
TTTTAAACAAGGTTGAAACGTATAATTACCCTTACAATAAAATTGTTCTTATATTAAATT
GTCGTTCAGACAGAATTGATAGAACGAGACAGTTCTGTGAAGACTTTATTACGGATGTTG
AATTCGATACATTGATATGTACAGGAAAGAGTACACAGATGGTAACGGACGTAATGAAAG
GATTGCCCGAGAAGAAATATTTAAACTTTGAAGGTAAAGACATAAAAGAGGTTGAACGCG
CAGTTTATAATGAATCTCAAAATGCCTTGATGTTCTGTGTAGGGAATATTCACGGACCAG
GTAAACAAATAGCAGAGTATATAGAAGGGATCAAATAATATGATAGGTTCAGAGTTATAT
TTTTCATTATTTGTAGGCATCGTATTAAGTTTAATATTTGCCGAAAAATTTGGTATCAGT
CCTGCTGGTTTAGTAGTACCAGGATATTTAGCATTAATATTTGATCAGCCGATCATGTTA
TTATCCGTACTGATTATTAGTTGTATTACATACTTCATCGTTAACCATGGTATTAGTCGT
ATCGTTATATTATATGGACGTAGAAAATTTGCGGCGATGATACTAACCGGTATGGTGTTG
AAATTTGTTTTTGATTTAATTTATCCGTTAAGTCCATTTCAAATGGTAGAGATGTCAGGC
ATTGGCGTTGTAATACCGGGCATCATAGCTAATACGATTCAAAAACAAGGTGTCATAATT
ACTTTGTCAACTTGTATGTTACTCACATGTATTACATATGTCATCTTATTCTTTTACAGC
TTTATCAACTAGTAAGGAGCTTGGATTATGAAGAATTCTAAAAAATTTTCAATGGAAGAA
CGCATACTAAAGTGGACGAAGCGGCATAAAAAAAGGAATTCAATATACACCGGTATTATC
TTCGTTGTAGCATTGATACTTTTAGTATTTGCCATGACTTCACAAAAAATAGAACCAGTA
AAAGCAATAGGAAAAGCACCAAATGAGATAAGTATGACATATCTAGGAAACATTGAATTA
AATAATCATATCAGAAAGAACAATCTTAATGATGCTTTTGCATCCATTAAAGAGATCTTA
AAGGGAAGTGATTATTCTACTGCGAGTTTAGAAATGACGAAGTTCTCAGATGACAGGAAA
ACGAATATATCCAAAAACTTGGAAAATGTATTGTTCTTAAAGGGACTCAATTTAAAAAGT
TTGAATGTAATCAATCAAGTTACCGATAATATTACGGCACGTGATTTTATGAAATCAGTA
GAAGCTCAAACTGGATATAATTATCTTACTGGAAATGGTTCAAATCCGATAAATAGTAAG
ACTGTACAACAAACTATAAAGGGTAAAAAAATTGCCAATGTTTCATTTACAGATGTTGAG
TCGAATTACACGGATACATTGAAAAATACAACATCAGTTAGTTTAGAACCCAGTATTTAT
ATGCCATTAATTAAAAAATTAAAAGAGAATAACGATTATGTCGTTGTGAATGTTGATTGG
GGGATTACCGATGAACGTTCAGTGACGACTAGACAACGAGAGTATGCACATTCATTATCT
GAAGCTGGTGCTGATGTGATTATCGGCCATAATTCGGTTGTTCAAGAAATTGAAAAATAT
AAAAATACAGATATTTTTTACAGCTTAGGCAATACGACATCCGAAGATTTCTTATCAAAA
AATAAACAAGGTCTAGCAGTTCAGCAAACTTGGAATGGTAAACAATCTAAATTTATGATT
ACACCAATTAAATCTCAAGGTGGTAAAGTAACGAAGTCATCACCAAATGTAGTAGAAGAG
AGAAAGTTATTGAACAATATAGAAAGTAAAAACTTAGATCTTAAAAAAGAGAATGGAGGC
TACGTTTATGAACATTAAACAACATTGGATAAGTATTACAATCATTTCAATCGTATTGGT
TATTTTTCTTTTAATTGTATTTGCTAGAGCGAATGAAGGCTTAGATCAATATGAAAAAAA
TGAACTGAAGACTTCTCATCACCAATATTTGTCTAAAGGAGCTTAAGTATGAGTATTTAC
AATAAGAAATCGCTCATCGTAATATTACTCCTAACAATCATTATTTCGTTTATCTTTTTT
ATGATTACAAAAAAAGATAATTACGATAAAGATGATTTATATGAGAATAAAATAGCTGAT
CATAACCAAGATAAGTCAGATAAAAATTACGGTGTCGCTTCAAATAATCCAATTGCTACG
CGCGTTGGTGAAAAAATATTAAAAGATGGTGGTAACGCCGTAGATGCATCCATGGGTGTT
TCTTATGCTTTAGCTATAACAGAACCGCATTCATCCGGTTTAGGTGGTGGCGGTGCCATG
TTATCTTATGATGGTCAAGAGAACGTTGCACCAAAACAATGGCAATATAAAGATATTTCG
TCATTTAACTTTAAACAAAAAGATGAAATCGGTACACCTGGTTTTGTTCGAGGCATACAT
GATGCACATAAAGAAGCAGGGAAAATGGATGAAAAGAAAATCCTGAATTACGTTATTCCT
TTAGCTGAAGATGGTTTTGAAGTAGATTCAGAACTCGAGCGAAGTCTAAAATTATACGGT
TCAGACATCGATAGAAATTCACCGTTTTTTGATGGAAAACAAACGAAAAGAGAAGGCGAT
GTTGTTAAACAACCAGCTCTAGCTTCTACTATCAAAGGGATTAGAGACAAAGGACCAGAT
TATTTCTATGATAAAATTGGTAAAAGTGTTTCTAAACAAGTAGATGATGAAATTAATGAG
AAAGATTTTGAAAGTTATAAAACAGAGAAGAAAGAACCTGTAGGTACAGATTATTTGAAT
AATAAAGTTTACTCTGCGTCTAACCCACTTGGTGGTACATTAATGCTTCAAGGATTGGAA
ATAGATGAAGCTACTGATAACCAAGCAGCACCAGATAATCGTCTAGATTACATAACAGGT
ATCTTAAAATCTAGAGCATTGATGTATAGAAATAGAGATATTATCAATGGACAAGATGAA
GATTATGATGAATATTTATCACAAGATTATTTACTCGGTAGACTAAACGAGGTTAACTTT
AATAGTAACTTTAATACGAATAATGTTGATAATACGAGCACAACGCATTTTGTTGTCATA
GATAAAGATGGAAAATTAACAAGTACTACCAATACACTCGCGAGTTTCTTTGGATCTGGT
AAATTCATGAAAGAGGGATTCTATATGAATAACTCTTTAAGTAACTTCTCATCGAATCCA
GCCAGTCCTAACTATGGTGGTAAACACAAAGAACCGAGATCATTTACTGCACCAAGTATT
GTTGTAGGCCCTGATTATTATATGGGTATAGGAACACCGGGTGGTAATAAAATACCAACA
ACACTGAATGAAGTACTGGTAGATTATTTAAGAGGCGATGGCACGCTACAAGAGTCTATA
GATAAACCGCGTTTTTACAACGATGGTGGAAAAATATTCTATGAAAATGCAACTAGTAAA
CAAGATGTAGATATATTCAAAAGTTTAGGATTCGAAATTGAAGAAAAACGCAATGATCCA
AACTTTGGTAGTGTCCAAGCTGCACTTTACAATAAAAATGATAAAACAGTAGAAATAGGA
CAAGATGTTGGTAATAGATAATCCATATATCGTCATACAAAGGGGTATGAAACGTAATAT
ATAATTCAAAACAAGGAAGCGTGACAGAAATCAAATTTTCTAATTGCGATTTCGTAGTCC
CATCCCTATTCAACGCAATCATCTACTTCACAAATGAACAAGAGTCTGAGACATCTATTT
ATGTCCCAGACTCTTGTTTTTTTAATTATACTGTAGTTTTAAAAACTAACTTTTGTTGTT
TATTTAAATTCAAGAAGGTTGTCATAGTTTACTCATTTATTACCAACCCTGACCTGCAGT
GTCGTAGTTATCTAGTTTACCCGATTCAAAATCTGATATCGCTGCTTCCAAAACGTTAAG
CGCAGTGTCCAGTTGCTCATAGGTAATGACAAGTGGTGGTTGAAAGCGTAGTACATTGCC
TGCTACTGCAATAATGACAACACCATTATCAAAGCAACGGTTACAAATTTTTAATGCTGC
TTCTGATGCGCGTGTTTTATTAATTTTATCAGAAACGATATCAATACCAATGGATAATCC
TTTTCCTCTAACGTTACCCACAGTATTGAATTGTTCTGTCCAAGCATCAATACGTTTGCG
CACATAATTACCTTTATCTGTACTTGCTTGTAATAAATTCTGGTCTTCAATCATGGCGAT
GGTTGCTAATGCTGCTTCACAACTCACTGGATTAGCCCCCGTGGTAAAGAGATGTGCAGG
TGCTTCTAAATAATCCATGATTTCTGAACGCCCTACGATTGCAGACATTGGTAAACCGCC
TGCCAATGATTTACCGAATGTAATCAAATCAGGTTCAATATTGTAATGTGAGACAGAACT
CCAGCTACCTGTGCGTCCTAATCCTTGTTGAATATCGTCAACAGCAAGTAAGATACCGTG
TTCTTTACATAAGTCTTGTAAGGCTTCGAAATAGCCATCTACTGGTTCGAGCAAACCACC
ATCGCCTTGTATTGTTTCAATCATGATGCAGGCCACTTCTTCTGCAGGTACATATTTTTC
AAACATTTCTTTAAGTGGTGCTAGATATTCGGAAACGGTATTGGGCTGGTTGCTGCCAAA
CATTCCACGATAATTGTCTGGAAAAGGAATATGATAAAAACCAGGCAACATTGGACCATA
ATATTTACGCATATTTAAGCTAATAGCAGACATTGAAAGTGAACCATAGGTTGAACCATG
GTATGCATTTACAAAGCTGATGATATAAGGTCTGCCGGTGTAAGCACGTGCTAATTTGAT
AATACCATCATTGGCATCTGATCCAGATAGTCCAAATAAGACACGTTTTTCATATTGGCC
GGGTGAAATTTCACATAATTTTTTTGCTAATTTAACTAAGGGTTCATGATACATGTAAGC
AGGGGTATAGTGAATGAACTGGTCTACTTGTGCCTTAATTGCTTCAGTGACTTGTTCAGG
TGCATGTCCAACATTCTGTGAACTTGCACTTGATAATAAATCAATATATGTATTGCCCTC
AACATCAACAAGTGTCGCACCATATCCATGAGAAATTGCTAAAGGATAATATTTGATGCG
TCCTGGTTTTGCGAAGTATTGACTGTCCTCATTTATAAGTTGCTCTGATTTGTTCATAAT
TTGTGCCTCCCAATGATTGAAAATAAGATAGTGCGCATGATTGATGCAGATTTGGATTGA
AAATAGTGATTGGCACTCTATTAATTGCTAGTGTATTTCTAAATAGAAATGATTACTATA
CGCCACAGTGCATGCATTATGACATCTCCCAAATAATCGTTGATACGTATGAATATACTA
AGAAAATTTAGAATTGTAAATATATTCTGAAAAATTAAAATTGAATAACGCTCATTATGT
GTAATTTGACACAAATATTCTGTGGATGAAATTAATCCTGAAAATATTGTATCTAATAAG
TAGCATTGATTTGAGAAATGGTTGGACACTGTGAAAAATGTAATAAGTAGAAAAAGTGAG
GGATAATTGGTAATATTGTTCTTATAAAATAATATTTTTATCTATAACAAAATTCAGGAA
ATATATATAGCGTTAATTAAACATGAAAATAAATAGTAATGAAGTTGAACAGCAGTATGA
GTTAGAACTTTAATGGAGGAATGTATATGATTTATGCAGGTATATTAGCGGGTGGCATTG
GCTCAAGAATGGGCAACGTACCACTACCAAAACAATTTTTAGATTTAGATGGAAAACCTA
TCTTAGTACATACGGTTGAGAAGTTTTTATTAACAAGTGAATTCGATAAGATATTTATCG
CGACACCTCAAAAATGGATTTCTCACACAAAGGATACATTACGTAAGCATCACATTACAG
ATGACAGAATTGAAGTTGTTCAAGGTGGTTCTGATCGTAATGAAACAATTATGAATATTA
TTAGTGCAGCAGAAAAAGAAAATGGTATTTCTGATGATGATGTTATTATAACGCATGATG
CGGTACGACCATTTTTAACACGCAGAATAATTAAAGAAAATATTGAAAGTGTCCTAAAAT
ATGGTGCAGTAGATACTGTTATTACAGCAACTGATACGATTATCACATCGGCAGATGGTG
ATTCAATTCAATCGATACCGGTGAGAAGTGAGATGTATCAAGGACAAACGCCGCAATCTT
TCAATGTAAATCTATTGAGAAATAGCTACAATGATTTATCTGATGAAGATAAACAAATCA
TGACAGATGCATGTAAGATTTTAGTTGTAGCAGGTAAACAAGTGAAATTGGTAATGGGAG
AATTATATAACATTAAAATAACGACACCTTATGATCTTAAAGTGGCAAACTCAATCATAA
AAGGTGGGATGTTGAGTGATTAATCAAGTTTATCAACTCGTTGCGCCAAGACAATTTGAA
GTAACCTATAATAATGAAGATATTAAAAGTAACAAAGTGATTGTCAGACCGTTGTATTTG
TCTATCTGTGCTGCTGATCAAAGATATTATACAGGTAGTAGAAATGAAAAAGTTTTGAAA
AAGAAATTACCTATGTCATTAATTCATGAAGGTGTTGGCGAAGTCGTCTATGACAGTAAA
GGTGAATATGAAATTGGTACAAGGGTCATTATGGTTCCTAACACACCAGTTGAAAAAGAT
GATGTTATAGCAGAAAACTATTTACCTAGTAGTAAATTTAGATCTAGTGGCTTCGATGGA
TTTATGCAAGATTACGTATTTATGGATCACGATCGCGTCGTTGAAATAGATGACAGTATT
GAAGATTTAAGTACGATTGCTTATTCAGAGTTAGTAAGTGTAAGTTGGCACGCATTACAA
AGATTTGAACGTAAATCAATTTCCAATAAAAATAGTTTTGGTATATGGGGAGATGGGAAT
TTAGGTTATATTACAGCTATTTTGTTAAGTAAATTGTATCCTCAAGCTAAAATTTATGTG
TTTGGTAAAACAGATTATAAATTAAGTCATTTTTCGTTTGTGGAGCACATCTATCATATT
GATGAAGTACCTGCAAATGTCACGTTTGATCATGCTTTTGAGTGCGTGGGTGGCAAAGGT
AGCCAATCCGCAGTTAACCAGATTATTGACTTAGTATCACCTGAAGGAACGATTAGTTTA
CTTGGTGTCAGTGAATATCCAATTGAAGTCAATACACGTTTAGTACTTGAAAAAGGTTTG
ACGATGTTTGGTAGTAGTAGAAGTGGCGCACAAGACTTTAGAGAAATTGCTGAATTTTAT
AAAAATAATCCAGATGTTGTAGAAAAATTAGCGCTCCTTAAAGGTAATGAGTTTGATGTC
AAAACAATCAACGATGCGGTCAATGCATTTGAAACAGATTTATCCACTTCATGGGGTAAA
ACGGTTATCAAATGGACAATGTAAATTTGTAAGGCATTTTCGCTTTTTTAATTAGTAATA
AAAACCTATCAACTTGAATGAAGAGAGGATTTTTTAAAATTGAGTAAATCTAAAATAATA
ATTGATAATATATATTGGGAAAGAATTCAATTATTTATTGAAGGTCATGTTGAAGATATA
AAGCTTAATAAGAAAAACTTTGTATTGAGAAATTTGACTGAAACCAAAGAACTAAAAGCA
AACGATGTGAAAGTAGAAGGCAAACAATTTAAGGCACGTTTTAATGTTGCCATATTAGAT
GACGGTAATTATCTACCATCAGGTGAGTACTTAATTGTTTATAAAGGTGATTTTGATTAT
ATTGCCAATATAAATGAAACATTGTTAGATCCCAATAATTATGAATTAGAAGAAACAGCA
CTCGAACAGTATAGCGATGAAATGACTCAAAATGGCAAAAATAATTTATTATTAGACCAC
TTTACATTTACCTTTAAAAAGGGAGGTAATTCATCTAAAACAGAATATACTGTAAAGCCT
ATGATTTCGAGTGAAGTGAACGAATTTGTATTGAATATTATATTTAAAGCACCTATGCCT
AAAATGAATCCAGTTAAGAAAAGGATTACAGACCTTAAACTAAAATATAATAAATATTCA
TTTAATGTCCGTAACTTCATCTTTCAGTCTATTTTCAAGATTACTAAATTTTTCCATCTG
AAAAAGGGGAATACAGTACTTTTCACTTCTGATTCTAGAGCCGAAATGTCAGGTAATTTT
GAGTATGTTTACAATGAAATGTTACGTCAAAATTTAGATAAAAAATATAAAATACATGCA
TTGTTTAAATCTAATATATCTGTACGACGTAATTTTATCGATAAATTTAAATTTCCGTAT
TTATTAGGTAAAGCAGACTACATATTTGTAGATGATTTCCATCCATTACTTTATACTGTG
AAATTTAGAAAGAGTCAGGAAATTATTCAAGTATGGCATGCAGTAGGCGCATTTAAAACA
GTAGGCTATAGCCGTACTGGTAAAAAAGGCGGACCATTTTTTAACTCAGTAAACCATAGG
AATTACACCAAAGCATTTGTATCATCAGAAACGGATATTCCATTTTATGGTGAGGCGTTT
GGTATAAAAGAACAAAATATTATTCCAACTGGCGTACCAAGAACGGATATATTATTTGAT
CAAGACTATGAAAAAGCCATTGTTGCAGATATGGAAGAAGCACTTCCAATTGTTAAAGGA
AAGCAAGTGATATTATTTGCACCGACATTTAGAGGGAGTGGCCATCATACTGCGCATTAT
CCGTTTTTCAAAATTGATTTTGCAAGATTTGCACGTTATTGCCGTGAGAATAATGCAATT
GTGCTATTCAAGATGCATCCGTTTGTTAAAAATAAATTGAATATTCCTAGAGAATATCAA
GAATACTTTGTAGATGTATCTGATTTTAGAGAAGTGAATGATATTTTGTTTATTACGGAT
ATCTTAATTAGTGATTATTCATCACTTGTATATGAATTTGCTGTATTTAAACGACCAATG
TTATTTTATGCATTTGATTTAGAAGATTACATCACATCACGTGATTTTTATGAACCATAT
GAAACATTTGTACCTGGTAAAATCGTTGAATCGTTTAACGATTTAATTGTAGCATTGGAT
CAAAAAGATTTTGACGTTGAAAAAGTTGAGCCATTTTTAGATAAACATTTTAAATATCAA
GATGGACGTTCAAGTGAACGTTTAGTAAGAAACGTTTTTGGCAGCTAAATTAAGTGAATA
GAAATACCAATTAAAACATAATGAGTTAACTACAAAAATATATATTCAGCGTTAGATATA
GAACGGGATCCTGTAATTGTGATTGCCGAACGGCTGATATTGATTTGTACTTAACTCATT
TTTACAAGGTGGAGTATAATGAAATTTTCAATTATAGTACCAAGTTACAATTCAGAAAAA
TATATAGCAGAACTTTTAAACAGTTTACAAAATCAAAGTTATGATAAAAAAGATTTTGAA
GTTATTTTGGTAGATGATTGTTCATCAGATAATACTTTAAATGTGGTAGAAGCTTATAAA
AATAAATTAAATTTGATAATAAAACAACTTGATACAAATTCAGGCGGACCAGGTAAACCT
AGAAATACGGCTTTACAATTAGCGCAAGGTGAATATGTATTTTTCGTAGATTCAGATGAT
TACATTAATAAAGATACATTAAAAGATGTGTCGAAATTTGTTGATCAAAATCATGCAGAT
GTGGTCTTGGTGAAAATGGAAGGCGTGAATGGTCGTGGTGTACCGAAATCCATGTTTAAA
GAAACGAGTGATGCAGTCACATTAGCCAATTCTAGAATTATTTATACACTTAGCCCAACT
AAGTTCTATAGAACCTCATTATTACGTGATCACGCAATCGAATTTCCAGAGGACTTAAGA
AGTGCAGAAGATCAATTATTTACAATGAAGGCATATGTCAATGCGAAACGAATTGCTGTA
CTTGCAGATAAGCCTTACTATTATGCAACTAAACGTGAGGGAGAACATATGAGTTCTGCG
TATGTCTCACCCGAAGATTTTTATAAAGTGATGTCATTAATTACTGAAGAAATATTAAAC
AGCCCATTAGAAAATAAAAATGAAGTGCTAGGATATTTTATAGATAGACATTTCTCATTC
TCTAGAACAAATAACTTTTCTCTTAAAATTGCAGATGATAAAAAAGAAGCGTGGATGGAT
GCGTTAGGAGATTTTATTCAAAAAGTACCAACAGTTGTAGATGAATTAGTGAATGATTCA
TTCAAACCGTTATTACATTACGCTCGTCTAAAAGACATGAAGCATTACCAAATGGTAGAA
GAAAGTTATAAAAATGGGAAGTTTCATAGCTACAGTGCTCAAGAAGGAACGTTAAAAATA
CAATTTGATGAAGGTGAACCGTATTTTGTCTTCAAAAAATTAGTGAAGCCTGATATTAGA
ATGTCACATTTCGAATTTAACGATCAAGGTTTTGAACTGGAGTTAGAATTTATTAGTTCT
ATTATTAATCCCAACCATGTTGCTTCAATGATTCAACTCAAATTATTATCACGTAATAAA
AAAGAATTTATTTATATACCTTTAACTATGAATGATCAGACTAGATTTAAGTTTAAGGCA
GATTTAAATGATTTGATGCCTTATCTCATAAAAGAAAAAGTCTGGGATGCACATCTAGAG
ATGCGTGTGGATAATATGACCATTGAGAAACGTATTGGCAATAAACGTGTTAAGTACCCG
TATAGTAAGGAAACGAGCACAATTACCCAATATAACAATCAGTATTATCGATTTACACCA
TATTTTACGAAAGACTTCGATAATTTATCATTTTATATAACGAGCAACAAATTAAATGAA
ATGTTAGCTGTTGAAATTAAGGACAAACAGACAATACAACTACGCAGCTTAGAATTTAAC
TATATTCTATCTGAAGGGATGACAGCTGTCATCTTACCTCATATGTTTACGTATGGTTAT
TTAACGTCTGTGACCACAAAAGACACACTTACTTATCATCTGTCTGTTGGAGAAAAAGTG
AAAGATAAAGATTTGAAAAAGAACTTCAAAATTGAAACGCCCCATTTAGTTTTAAAATAC
TAGTTGGTATATAATAGTAAGTGAGTTAAAGAAATATTAGCTGACTTACTATTTTTTTAA
TCGAATGTTATTGATAATGATTTTCAATTATAGTACGTTTGAAATGAATGATTTTTATAT
CTTAATTTAATAATAATTAATTTATATATAGATTGTCTTTTAGATTCATGTGAAGAGGGA
GTTACCGATGACAAAAAGTAAAATAGATGTTAAAGATTTAATTAATATAGGACTCTTTAC
GGCAGTATACTTCATTTTTATAGCACCACCGGGTATTTTAGGTATTATACCTATCTTTAT
GTTGTTACTTCCTGCAATGATAGGGCTAGTAGGTGGCATACCTGTGATGTTACTTATTAC
CAAAACGCAGAAATTTGGTGCATTAACGATTTGTGGTGTTGTCGTAAGTTTATTATTAGC
AATCATGGGGCATCCTTGGATGGCTTTGATTTTAAGCGTGCCAGTGATTGTGATTGCAGA
TATGGTTATGGCGATGGGCCAATATAAAAGTTGGAAATTAAATAGTATAGGTTATATTAT
TTTTTCATTTTGGCCAATAGGTAATTTACTACCGTTTTATTTTATGAGAAATTCATATTT
AGCTTTTATTCAAGACAAATATGGTACAGATTATGAAGCGACAGTAGAAGGATTGTTTTC
TATTGGTATGATTCCCATTATTCTTATCACTACAATTATTGGTGCTTGGATAGGTGCATA
CATTGCTAAAGGCATTTTGAAAAAGCATTTTAAGCGGGCAGGTATTATATAAAATGTATA
ATCAAGTATTAAGTCAAAATCATATATTTAACTTTGATCCAAGGATAAAAATTGGACTCA
TGCTAATTATTTCACTCATTTCACTAACAGGTGGCGTAACGGGTCAGGGCATATTTATCA
GATTGATTATAATGGTGATTCCCGTCTTATTATTGATTGTGATAGGGAAATATAAGATTG
GCATTGCCTGTATTGTGCTAACCGTAGCTGCTTGGTATGGTGAAGCATTTGTGTCTATTG
AACAAAGCCAAGTTGCAACATTACTCGTGTTTGTACCTTCTGGAATTATTACAAGATTTT
TGCCTTCTTTAGCCATGGGTTACTATATATTTAAGACAACACAAGTAGAAGTGCTTATTT
TAGGTTTAGAACGCATGAAGTTATCTAGAAAAATAACTATCCCAATTGCTGTTATGTTTA
GATTTATACCCACAATAAGAATGGAATCAGCATCCATTAAGGATGCAATGAAAATAAGAG
GGATTTCTTTACGGTTTGCGTTTAAAAAACCAATGCAATATATCGAGTATCGTATTGTAC
CTTTATTAAATAGTGTGATTAAAATAGGGAATGAATTGACTATCGCATCCATTACTCGTG
GATTGAATTTGACACATAAAAGAAGTTCTATTGTGACGTTGAAAATACGTTGGCTTGATT
GGTTATTCATAGTTGGCACACTGCTTTTATGTATAACTTACTATATAGTGTGAGGTTAAA
ATATGATTCAATTTGAAAATGTATCATTTAATTATGACAATAGCGAAAAAATCTTAAACG
ATATAAACCTTACTATTAATGATAGTGAGGTTATTTGTTTAACTGGTGCATCAGGTTGCG
GTAAAACCACCATAACACGATTATTGAACGGGACGATACCACACTTCTTTCATGGAGAGA
TAGATGGTCGTATCATTGTGAATGGTAAAGACATTACTAAACAATCTATTTATGAGGTTT
CACAAGTAAGTGGCTCAGTCTTTCAAAATCCACGCTCACAATTTTTCTGCTTAAATACAA
CAAGTGAACTTGCTTTTGAGCCTGAGAATTTTGGTGTGGAGCCAAACGAAATTAATACAC
AAATTGCTAACAGCGCCTATGAATTTAATATTGAACATTTATTGGATAGAGGTATATTTA
ATCTTTCTGGTGGAGAAAAACAGTTAATAGCATGTACGACGATTCAAGTGAGTGGTCACG
ATATCATTATTTTAGATGAACCTTCATCAAATTTAGATTTCAAAACAATCAGCAAACTGC
GAAAAATGTTAAATATATGGAAGCAAGAAGGTAAAACCATTATTATAGCTGAACACCGTT
TGCATTATTTAATGGATGTTGTTGATCGCTTTATCATATTGGCACAAGGTACAATGCGTA
AACAATATGACAAGGATACATTTAATAAACTGAGTCATGAAACATTGGCAGAGTTAGGAT
TGAGAACAACACATTTAGATAAAATGAAACCTAAAGTTCATCACAATGTCGCATGTGGTA
CGTTAACGTTGAAAGATTTTAATTTTAAATATAAACCTAGATTACCTTTATCAATTAATA
TACCTAAAATTGAACTAAATAAAGGTAAAGTGACAGCAGTTATAGGGCATAACGGTTCGG
GAAAATCTACATTTGCACGATGCTTAACAGGTGTGGAACGTAAATTCAAAGGGAAAGTTG
ATAATGATGAAGTTACTTTGAAGCGGGGACATAGATTAAACAATGTCTATTTGGTGTTTC
AAGATGTAAATAATCAACTTTTTGCAGAAAGTGTTGGTGAAGAATTACGTTTAAGTCATG
CTGATTTAGATGACGAAACAATTCAAAAACAGTTACAATATTATGGTATTTCTCAGCACA
TTGAACGGCATCCTTTATCATTATCAGGAGGAGAGAAACAACGTTTGGCTATTGCAAGTG
CAGTAGAAACAAGCCGTGATATACTTATTTTTGATGAACCATCAAGTGGTTTAGATGGTC
AGCGTATGCGAGAAATTAGTGGAATCATCGACGATTTAGCAACTAATGGGCATACCATTA
TAGTGATCACTCATGACTATGAACTATTACTATCGTGTGCCGATGAAATCTTACATTTAG
AAAATGGGCACGTTAAAGATCAATATACAATGAATGATGCAATTTTAGGGAAATTACAAT
CATTTTTTGAAATATAAAGTTATTGAGTGCATGGATAAAGTAGCGCATATGAACGACTAG
GATATAAAGAGAATATTAGGGCTAGCGCGCATGCAAAAGAACCTGAGGCATAAATGGATG
TCTCAGGTTCTTTTTTGATTTAATTGATAGAAATCATAATGTTAAGTAAAGCAGATTTTG
TTAGCTTGAAAATCAAAGGATCTTTAAAATAATGCATTGTTAATTTTAAACGTGGATAAT
TCGTTCTGTTTATTTGTTTTAATAGTGATTTATCTATATAGGTTTGGTTTATATTTTGAG
GTATTAAATTGTTAATCAGACCATATTCACTATTGATTAAACTAGAAAATATTGGAAATG
ACTTAATGAAATGATGATTGATATTAACTGAAATCGTTGATTCGCTAAGATTATTAAAAA
GTAATATATGATAGTGTGTTTTGGTTTTTGTGACGATAGCATAAGGCAGTGTTGTAATTG
GTTGCTTATAATAAGGTGATAACAAACCGTAAATATGAACCACTGGCATAGCACTTTGAT
ATTGATTGAACAACATGATGCGATCATAATCATCAGAATAGTAAGGATAGCCAAATCCTC
CAATAAGTTGATTAAATTCAATAAGAAATTGAGTTATTGCGACATGTGTTTCTTGTTTAG
AGTAGTGATAGCAACTTTTTATTGCACTATGGGTAAGGTGATTGAATATCAATTTTTTAG
CATGCTTAGAACCTAAACTGTGAATAAACAATACGATACGTGCTTTTAAATCAAGGTCCT
GTTGTATAGGTGAAATTTTTTGTGTGATTAACTCTGCTAAAGATATTAAATCTAAGTTAA
TAAAATATAAATCAGTTTCTAACAATGACATAAAGCGACGAATTTGTAGTATATTAGCAC
TGTTTTCAATAATCTTATCAATTATCACACCAATTTTTATTTGTGGGTAAGACTGTTTGA
TATTGTTAATCGATTCAGTCATCGACTTAGCTTCATTAAAAGTTAAATCTAACTGTAATG
TAATATGATTTAAGTTATTTTTTAATTCAAGCAATAATTTACGCAAAAAAGTACTAGATT
GATTTGTTAAAAATTTAGACGTAATTTTAAGCGTAATGTGATAATTTCTATCAATGAGTT
GGTGTATAGATGTTAATACTTGTTGTAATTTAAAGGCATTTAAATGAATGATTTGCGTAT
CTAATATAGATATATTTACTTTTGGAAATACAAGGATATCATTTTGTTCTGAAATCATAG
CATCAAAGTGTACTAAGTCATCAAGTCTTTCTAATTGTATGAATGTATGAGGTTCATTAA
AAGTATCGCTAAAAGATAATGTTGATAAGTTGAGTGTCTTTGCAATGTGGTCTACACGTT
TAGCTGACTTTTGGATTTGTGCAAAATAGTGAATCGTTTTAGCTTGATCTATATCAATTT
GTTTAGGCTCGTTATAGTATTCTTGCCTAAAATTATAAATATATTTTTTGGGTGGCATCT
GAATGTAATGTTTGAAATGTTTTGAATACGTACTTACATTTGTAAATTGATATTTGATAG
CCACATCATAAATACTTTGATCATTTTGTATTAAATCAAATAATGATAAAGCAATTCTTA
ATGAAGTAGTGTAATGCTTAAAGTTCATATTTAGAATACTGGAAAATAATATTGAGATAT
ATGATTGTGAAATATAAAATGCTTTAGATACATTCTTCGTACTTATTTTATGATAGATAT
TGTTATGTATATATTCAGTTATTTGCTGCAATAGCGGATGTTTGGTATTAAGTGGTGGAA
TATAAACTGTATTTAAGGTTACTTTAGCTTCTTTAATTAAAAAGTCAATGATATTTGAAA
TATAAAGACTTGCAGTGTTTTCATCTTGTAAGGGTAAGTGCAAATTCTCTAGTATTAAAT
TTCTAAACTGTTCTACAAGTTTGATGTGATTGAAATCAAAGTAAGAGGTTGAAAGACAGG
TATCTTTTTCAAAAAATAATTGTAAAGGCAAACTTAGTTCTACTAAATCTTGTACATCGA
ACATTTGAAATAGATCAGCGTTGTTAATGATGATCCCGTCTTCAATGGTAATCGTTGATC
CATTTAAATTGATTTTACAAGGTTTATTTAAGGGGAGTAGTATAATAACTTTGTTTATAC
ATCTTTTTAATTCAGTTGTGTAATGATTTCTAATTGATAAGGAACTAATCACAAATATCA
CCTTTGCCTAGATAAATAACGATTGATTTAGATAATAATATTATTATTGTACAACTTCAT
TGTTTGAAAATGTTGAATATCTAAATTTATTAATATAAAGACTATTTGAAATAATTAATG
AGGGGTGAATTTATTTATATTTTAGATTTTGTACAGATGGTATTAAAAAGTTGGGGTGTT
GGATTAATAAAAAGATGTCTAAGAAAACTTGAAGCGAGGAAATTCAAAATTTGTTTGGTA
GCGCTTGCAAAAACAAAGATTAGTTCTTATAATGTATATATTGACTTGTAAAAGTCTACA
GTATAACTTAAACGTTTAAGGTGAGAGAGATGAAAAATAATAAACCTACTTTGCATGACG
TAGCTCGTGTGGCCGGTGTATCCATTGCCACAGTATCAAACGTGTTGAACAATAAAAGTT
CTGAATTAAGTGATAAAACCAAAGATAAGGTGCTAAATGCCATAGAAACATTGAACTATG
AACCTAATCAATTTGCTAGGGGATTAAAGACAGGACGTTCCAATATTATTGCATTTATTG
TCCCAGACCAAAATCCTTTTTTTACAGAAGTGTTAACTGAGATAAGCCACGAGTGTCAAA
AACATCATCTACATGTTGCCGTTGCATCTTCAGAAGAAAATGAAGACAAACAACAAGATT
TAATAGAAACATTTGTATCACAAAATGTAAGCGCTATTATACTTGTGCCAGTGAAATCAA
AATTTCAAATGAAGCGTGAGTGGTTGAAAATACCGATAATGACGTTGGACAGAGAGCTTG
AATCTACAAGCCTACCGTCTATAACCGTTGATAATGAAGAAGCGGCTTATATTGCAACAA
AACGTGTTTTAGAAAGTACATGTAAAGAAGTGGGCTTACTACTTGCGAATCCTAATATTA
GCACTACAATCGGCAGGAAAAATGGCTATAATAAGGCTATTTCCGAGTTTGATTTAAATG
TTAATCCGTCATTAATTCATTATAGTGATCAACAATTAGGGACAAATGCTCAAATCTATA
GTGGTTACGAAGCTACGAAGACTTTGCTAAGTAAAGGGATTAAAGGAATTGTTGCTACGA
ATCATTTATTACTGTTAGGCGCGTTACAAGCCATAAAAGAAAGTGAAAAAGAAATTAAAA
AAGATGTTATTATCGTGGGTTTTGATGATAGTTATTGGAATGAAATTTATACACCTAAAC
TTACAGTAATATCTCAACCAGTTAAAGAAATGGGTCAGGTTGCAGCAAAAATGATTTATA
AATTGATTAAAGGTAAGGATGTAACGTCAATCAAACTATCGACAAAATTGATTATCCGTG
AATCGTGTTCATTTAATAAAACTTAAAAAATCCATGACTATATGGGTTTTTATTGAATTT
AACTTAAACGTTTAAGTAAAAGATGGTTAATCATAAAGGGGGAAATTAATTTGGATACTT
CAAGTAATAGCGTGAGAGAAAAGACTTGGATGGGAGTACCGAGAATCATATTTGCAGCGC
TCATTGCAATATTCATTTTCATGACAGGTGATGGCATCGAACAAGCATTTTTATCAAAAA
ACATTGTTGATTTAGGTTTTTCAAGCGGACAAGCATCACTTGTATTCACAGTATATGGTG
TCATGGTAGTCGTCGGTTCATGGTTAGCGCAGTTTTATCAGATGTCTATGGTCCGAGAAA
AGTGATGGTTCTAGGAACAGTTATTTGGTTAGTATTTCACATATTATTTTTAGTTTTTGG
GCTTGGTTTAGAAAATTACAGTATGATGTTGCTCATGTACGGTATTAGAGGATTAGGTTA
TCCTTTATTTTTATATGGATTTTTAGTGTGGGTAACATATATTACGAATAAAGCGCGGTT
GGCAACTGCTATAGGTTGGTTCTGGGCAATGTTCTCAGTAGGTATGGGTGTGATTGGTAC
ATATTTACCAAGCTTTACTATCCCTCATATAGGATTTATGGGCACACTTTGGATGTCTGT
CATCTGGATCGGGGTAGGTGGATTAATTGCATTCTATGTCGTTGGCAAGAGAAATATTAA
ACCTAATGTGGATAAGCCTATTAAAGAAAGATATGTAAAAGTACTTAAAGAAGTGGGGAT
TGTCTATAAAAATCCAGATATTATTAAAGTGTTTGTAGTTAGGATTATTAATCAGCTTTC
TCTATTTGGATTAGTCGTTATTTCCCCTGTTTTATTTACAGATACGATTGGTTTTACAAT
GCAACAATGGCTATGGACATGGGGAACGATGCATATTACTTGTATTGTAGGAGATGTCGT
ATGGGGTATTGTAGCGGATAAGATTGGATGGAAACGCCAAGTCATGTTATTTGGTTGTAT
AGGATGTGGCATTACAACGTTACTTTTCTATTATTTACCAATATTGAGTGGAGATATATT
TGCTATTGCTATTTTATGTGCAGTGTTATTTGGTATTACGCAGTCAGCATTTGTTCCAAT
TTTTGCAATTTTTACTGCATTAGAACCTGAACATATTGGTGCAACGTTATCATCACATAA
TTTAGCTGCAGGTTTGAGTAATTTTGCTGCACCAGCCATTGCAACACTGTTCTTACCAAT
ATTTAATGAAGTTGGTGTCGTATGGGCATTTGCAATTTGTTATTTCGTGGGTGCAGTGAT
TACTTACTTTATAAAAGTACATCAACCGGGTATAGATGATCGTAAAGTAACTGAAATGAA
TAAACAAACACAAACTAATTAGTAAAGGAATGATTTTAGTGGAAGAGGTCGTTCTAGGTA
TCGATTTAGGTACAAGTGCAGTTAAAACAATCGCAGTTAATAGAGATGGGCAAGTAGTTG
GTCAAATGAGTGAACCATTGACATTAATTCAAACTGAACCTGGTTATAATGAACAAGATC
CAGATTCGTGGGTTGAAGCGGTTATGAAAAGCATTAAAGAACTGCTTAAGTTAGATGAGT
TGAAAAATAAAAAAATATCTGGCGCATCGTTCTCCGGACAGATGCATGGATTAGTAGCAC
TGAATCACCAAGGCGAACCAATTAGAAATGCAATCTTATGGAATGACACAAGAACGACAC
AACAATGCCAATCAATCAAAAATCAGTTTGGAGAAACATTGCTGAAAAATCCAATACTAG
AAGGATTTACTTTACCTAAATTATTGTGGCTACAAGAGAATGAACCAACACATTGGCAAG
CATTAGATGTGTTTTTACTACCTAAAGATTATGTTAGATACAAAATGACTGGTGATATTT
CAATGGAATATAGTGATGCTGCAGGTACGTTATTATTGAATACAGATACAAAGCAATGGG
ATACACGAGTAGGTGAACAATTAGCAATAGGTGATATATATCCTAAGTTAATTAATTCGC
ATGATTTTGTTGGTAATTTAACAGAAGATGTAAAAGCAGCATTAGGGCTTGATAATGATG
TCGCTGTATTTGCTGGCGGAGCTGATAACGCTTGTGGCGCCTTAGGAGCAGGGGTTATAA
ATGAAGCACAGGCTTTATGCAGTATAGGAACGTCTGGTGTTGTATTAACTTGCTCACAAG
AAAATGAAAAATCATTAGGAAACAATATACATTATTTTAATCATGCATTGCCTCAAATGA
CATATACAATGGGGGTGACTTTGAGTGCAGGAGATAGCTTGAATTGGTTAAAACGTACAA
TGTTTGATGATGAATCCTTTGATGATATTGTGCAACAGGCTGCCGAATCTCAAATTGGTG
CCAATGGTTTACTATTTGCCCCATATTTACAAGGTGAACGTACACCTCATGGTGATGCAT
ATATAAGAGGCAGCTTTATTGGTTTAAGTAGTAATACAGTTAAGGCTGATTTTGCACGAG
CAACAATTGAAGGGATCACATACTCGCTTTATGAATCGTATCGATACATGATGCAAGCGA
ACAGTAACAGTAATCGTGTTATTTCGATTGGTGGAGGATCTAAAAGTAATTTTTGGTTAC
AGCTTCAAGCTGACGTCTTTAACGCAGAGGTCACACCTTTGAAATATGAAGAGGGACCAG
GTATGGGTGCAGCAATGCTGGCAGCTTATGGATTGGGTTGGTTTAAATCTATGGAAGACT
GTGTAGATGCTTTTATTGAATATGATAAAACGTATTATCCAAACCTGGAAAACCATAAAA
AATATGAACAGTATTATAACGTTTATAGACAAATTTATGAACAAACACAGACATTAACGC
AACAATTATTAACTATTAAATAATATAGGAGGAGTACAATTATGGAAAAAAATATACCAG
AAACAATGAATATCTCATTATTAAATAAGCCATTTGATATGGAAATGAAAGAAGTTAAAG
TGCCGAAGATAGGCGCAACAGATGTCTTGGTAAAAGTGATGGCTGTAGGGGTATGTGGCT
CAGACGTACATTATTATGAGCACGGACGTGTAGGTGAATTTGTAGTTGAAAAACCTCTCA
TTCTAGGACATGAGTGTTCAGGTGTAGTGACCGATGTAGGTAGTAATGTAACAAGATTTA
AAGTCGGGGATAGAGTAGCGATTGAACCTGGTGTGCCTTGTGGTGAATGCGAGTATTGTA
AATCAGGAAAATACAATCTATGTCCGGATGTAGAATTTCTTGCAACACCGCCAGTTGACG
GTGCATTTAGTCAATATATCAGCCATCCTGAGGGCTTTTTATTCCATATACCAGAAGCAT
TATCATACGAAGAGGCAACCCTTAATGAACCATTTTCTGTAGGTGTGCAAGCTTGTAAAA
GAGCCAATGTTCAACCAGGCTCAACAGTGGTTATTATGGGAATGGGACCAGTAGGGCTCA
TGGCAGTTGTGGCAGCCAAGGCATTTGGTGCTACAAAAATTATTGTATCTGATCTTGAAA
AAATACGTCTAGACGAAGCATTAAAATTAGGTGCAACACATGCAATTAATATTAAAGAAG
AAGGTGTGGCTACACGAATTAATGAAATTACAAAAGGTAAAGGTGTTAATTATGCATTTG
AGACAGCGGGTAACCCAATTGCTCTACAAAATGCTTTAGCTGCTTTAAACAATGGTGGTA
CATTAGCTATTGTTGGTTTACCTCAACAAGAAAATATTGAGTTAAACATTCCTTTTATAG
CAAATCATGAAATCAATATTGTAGGTATTTTTAGATACGCAAATACGTATGATATGGGTC
TAGAAATGTTGGCGTCCACATCAGCAGATTTAAACACGATGTTCACGGATGCTTATGATT
TAAATGAGGCAAAAGAAGCGATGGAACAGGCGAGAACGAATAAGAGTGGATCATTAAAAG
TAATGGTTTATCCTAATGGTAAACCTGAATAAATTGATTATAAATAGAAGAACTAAAGTC
ACAGCCTGAATGTGACTTTAGTTCTCTTTTTAATGCACACACAATTAAGCGCACATTTTA
AGAATGTAGTTTTATATCATAGATTAAAATGGGTGCATAAAGTTTAATTCTGGGAATGGA
ATATAACTATGATAATTAACGGCACATCACAAGCCTCGATATAAACACACACATTCTATA
TGAATATTATATAACTTATAATGTATCTTTACAATATTAAATCAAAAACATTTTAAAGAT
AAAACGATTTTAATTGCGATAAATACTAATTACTGCTATAAAGTATTCATGATGACGTCG
CATTATCATTAAGTGCACGTTTATTTGCTTTATATATATAAAGCGATTGATTTATATATG
AAGATTAGAGAAGAAATGATTAAAAATAAAGTGAATAATCCATTGAATACTGAATTACTA
AAAATATTAACAAAAGTAATCTGACTCAGGGCCATTAGAAAAACAGAACCGGTTGTTTAA
ATTTCAAGTAAGTCGAATGAAAATAGTAGGATTGCAATGATTATTAAATAACCCAGTGCT
ATGAAGAACAAGTTTAATAAATCTACCAGAAAAAGTTTTTTCATATCAACCAGCCTCCTT
TTTACTATGCTATAACCGTTTTAAGATTATATAATCTGCATAGGTGCAATTTTAAAAATT
CTTAATATTTAGCATGTTAACTATAATTAAAGTGTTTATATGAATCGAATGATTGAAGAC
ATTAAAAAATTTAATTAATTAGGTTTAGTAAGCTATATATAGAATTTGAGTAAAAACGGT
TTTGATTGATTAAATTGGTGATAAATAGTAAGTAAGGTTGATTTTTGGATGAAGGGGAGG
TTAATGATGTATAAAGCGATTATTTTTGATGTGTATGGCACTATTTTTGATATATCTTCA
CTTGAAAAGCATATGGACCAATTTGATGAAGCGCAAGCATCTTCTATCTCACAATTATGG
AGAAAAACACAATTACAACATATGTTTTTAAAACAAATTATGCAACGTTATATCACTTTT
GATGATTTAACTAAAGATGCTTTGCGATATACGTTAGATGAACACAAAGTACAATATAAT
AGAGAAGATATTAATCAATTGTTTGATGCTTTTTTAGATCTAGACTATTTTAAAGAAATA
CCAAGAGTATTTTCGGATTTAAAAGCTAAAAATATAGATATAGGTGTGCTATCGAATGGT
AATGATAGCATGTTAATGCCTTTAGTTGATAATTCGAAAATCAGTGAATATATTGACACT
GTCATGAGTGTGGACGAAATTAAACAGTATAAACCAAGTCCTGCGAGCTATGCTTTAATA
TTAAATTATTATCATTTGACTAGAGAAGAGATTTTATTTGTTTCCTCAAATTCATGGGAT
ATTACAGGTGCTGCAAACTTTGGTTTTGATACCGTTTGGATAAATCGTGACAAAGTACAA
TTCGATTATAATGGCCAATCTCCTACGATGACTGTGAGCAATCTTAATGAGTTAGTTAAA
TGGTTAGAAATGAATAAATAATAAAATAACATTGTGAAGTTTAGTGAAAATTTTGGATTA
CTTTATGTTGATAGTTGTTATAAGTGAATTTAATATTGACTGAAGAAGAAATAAACTCTA
TACCCATTGCCAAATAGAAAAAGAGCTTGAGCCACTTATTTGTGTCCCAAGCTCTTTTAG
TACATCTTGTATTAAAAACAATATATTAGATTATTTAAAGTCATTCAAATATTGTGGAAG
CATTTGTGTGTAAAGATCAATGAATGTTAAGTACGTATCTTTATATACATATTCGTCAAC
TTGATGCGCTTGTCCTGTTTCACCTGGACCATACATAACAAATGAGAAATCTTCACCTTT
ATCTTTCATTAAATAAGACGCATCAGTAGTTGCTGTAGAAGACGTAACATCTAAATCTCT
GTTGAAATATTCATCGCCTAAAGATTTTGCTAATTTTAAGAATTCATTGTCACCAGTCGT
ATATACTGGATCACGATTAACATAAGGATTAACAGTAATATCGGCGTTATCTTCTTTTTC
TTTTATACTGTTGAATAAGCTTTCGAATTTTTTATTATCATATGCAGGAATGGTACGCAT
ATTAAATAATGATTCTGCGTATTCAGGAATGGAATTCACTTGATCGCCACCATTGATAAT
CGTTGAATTCATTGTAGGTGTACCTAAAAGTTTACTACGAACATCTACTTTATTATATTC
AACATTTAAATAGTGAATAAAATCAACGAGTGGATTAATAGCATTAAATCCAAGTTCTGG
CATTGAACTATGTGCGGATTTACCTTTTGAAATCACTTGGATATCCATCGTACCTTTGTG
AGTATAAACAATACCATCTTGTGAAGGCTCAGCAATTAATAATGCTTCAACGTCATCCAT
ATAACCTTTTTCATGCAATAAAGCAGCTCCATTACTCGTTACTTCTTCACCAGCAGTTGC
CATAAAGCGAATGGTACCTTGATTTAATGTACCTGCTTTTTTAATTTCTATTAAACTAAT
AGCGAGTGCTGCCAACCCTGATTTCATATCAGCAGAACCATGGCCGTGTAATCTACCCTG
ATCATCTTCTGTTAATTTAAATGGATCATAGTTCCATTGCTCTGTATCACCTGTTGTAAC
GACATCCATATGTCCTGAAACTCCAACCACAGGTTTGCCACTTCCAATTTCAGCCACCAA
GTTTGCACGTGAAGATTCATCTTCTAATATTTCGGAATTAATATCATATTATTTAAATAG
TTTTTGTAAATAATGTGCAACATCTAACTCTTTTTCATTTACGGATTGAATTTCAATGAT
GTCTGATAATATTTTCACGCGTTCTTCATTAGATAATACTGACATGTAAACACTCTTTCA
ATTGATATATATACAGTACTATATACCACTAACATGCATTTTTAAAACGCATAGGAGAAG
TGAGTTGATGTCGTAATGACGTGTTTTATTTGCTTAAGTCAAGTTGATAAAATGCAAGAT
CTAACCATTTATCGAACTTATAACCAACATTTTGTATCGTACCTGAGTGTTGGAAATCGA
ATTTTTTATGCAAATAAATACTATTGTCGTTTGTAGCATCAATACCTGCAACGAGTGTCT
TATAACCTTCAACCTGAGCATGATTTATAAGTTGTTTGAGTAGTTGTGAAGCGATGCCTT
TACCTCTATGATGTTCATTTACGTATATAGAATGTTCAATTGAGTATTGGTATGCAGGCC
AATCACGGAAAGACCCATAAGTAGCAAATGCAACAGCTTCACCTTGTTCTTCGAAAACAA
AAATAGGTTCATTATTTTGAGATTTATTTTCAAACCAAATTTCACGTGATGCTAAGGTCT
GTGGCTTATACGAGTATACTGCAGTTGTATTTAAAATTGCATCATTATATATATCTAAAA
TATTTGGCAAATCACTTTTAGTAGCATGTCTTATCATTATATGACCATCCTTTGTTTTTA
CTATGTTTCAAATTAAATAATAAAATCATTAAATACCTCAGTGCAAAATTTAGCAAATGT
ATGTTATAAAAGTTAACATTTAGTAGCATTATACTTCTTTTGGTATAGTTAGATTAAGGT
ACATCATACATTATAAGTTGTGCTATACTTATTTATAATATTTGAAGAAAAGATGATTTG
GAAAAGGAGTTACACGTGTATGAAAAAATGGGGGAATCGACTCATTACCTTAATTGGTGT
GCTATTCATATTAGCAGCGATTTATTTATTCGCTAAACCGCATATTGACCAGTATTTACA
TGAAAAAGAAAGCGAAGAAAAAATAGAAACGTATGATAAAGATGCTGCAAATAAAAAAGA
AAACAAACAGGAAATTCCAAAAGATAAATCTGAAATGGTGGGATACTTAACAGTCCCAGA
TGCAGAAATAAAGACGCCTGTTTATCCAGGACCGGCAACGCCTGAGCTGTTAGATAGAGG
TGTTAGCTTTGCAGAAGCGGATGAGTCGCTAGATGATCAGAATATTGCCATTGCTGGTCA
TACTAATATCGGATCGTCTGATTATCAATTTTCTAATTTAAAAGAAGCGAAAAAAGGCAG
TGAAGTGCGCTTTAAAGTAGGCAATAAGAACAATGTCTATAAAATCACAAAAATATTTGA
TGTCAAACCTGAAGATGTGCAAGTTTTAGATGAACACAAGTCTAGTAAAAAACAATTAAC
GTTAATTACTTGTGACAACTATAATGAACAAACAAATACTTGGGAAGATCGTAAAATATT
TATAGCTGAAGCGGTATAAGTTTAAATAAAAGACCTTATCATAGAAATGATGACACGATA
CAGATCATTCTTAAGATAAGGTTTTTTTTATTGTATTATTTATCAAAAGCATTGATAAAA
CGTTTTGTGATTTCTTTCGGTCTTGTTATCGCGCCACCTACAACAGTACAATGAACACCT
AAATCTGTTACATCTTTAAACATTTCAGGTGTAATTACATTACCCTCAGCAATGACTTTA
GCATTTACATGAGCCAAGACATCTTTTAAAAACTGATAGTTGTTTTCATATAAAATATGA
CCTTTTGTATATGACGTATACCCACGTAACGTAGTGCCGACATAGTCGAAACCAAGTTCA
TCTGCATTTTTAGCTTCTTCAAGTGTAGAAATATCCGCCATAATTTCAACGTTTGGTGCT
TTATTTCTTATATAGGATACAAGCTCTGATAATGATTCTTTAGGACGAGTTTGTTTGGTT
GCATCTAATGCGATGACTTCGCAGTTACTTTCAATTAATTCATCGATCTCTTTACTTGTA
GCCGTGATGAAAACGTCAGAATGCGCATAATCACGTTTTACTATTCCAATTACTGGTAAG
TCGACTTCTTTTTTGATTTCAATAATGTCTGCTTTAGAATTCGCTCTGATACCAACGGCG
CCACCTTCATATGCTGCTAAGGCCATTTTAGACATAATAAAAGATGAATGTAATGGTTCA
TCTGGTAATGCTTGGCACGATACGATTAATCCCTGTGGTAACATAATTGCACTCTCCATA
ACTTTAGTAGATTTAATTGAATATTTATATTGTATTAGATTTGTATTTTCAATATAACAC
AAGAAAATATTAATCAATGCATTTCGTTGTTATGAAAAACATTTTCATTTATAATATAAT
GAAATCAAAATTTGGAAGCAGGGGATTATATGAAATTTGAGAATCGCATTCAACGCTATC
ATCATTTATTTACAAAAACAGACAAACAAATTGTTGAATATATTCAAAGTAATCATTTTG
ATGATTCATTTTCAACAATCAATTCATTGGCGCATGCGATTGGAACATCGCCAGCAACGA
TTACGCGCTTTAGTAATAAATTAGACTATGATAATTTCCAAGATTTAAAATTTAATTTAC
AGCAAGAAATGACGGATAAAGTGATAGAAAATAGTCCGTTGATTCAGCGTATTCATAAAT
ATCATCAAGATATTATCCAACAAACTGGTGAATTTATATCTGATGAAAAAATTCAAAGTT
TTGTAAATCAAATCATGAGAAGTAGACAAATTATTTATGCGGGTTTAGGTAGTTCTGGTT
TATCTGCGACAGAGTTTTATTACAGAATGATGCGCATGGGATTAAAAGGTAGTGTATCGA
CAGATGCGCATCAAATGAAAATATTTGGATCATTATTAACAACTTCTGATACATTTCTTG
CCATTTCAAATAGTGGGGAAACTGCTGAGTTAATTGCAGCAGCTGAAGTGGCACACGCGC
GTGGGGCCTATGTGGTTGCTATAACAAATTACGAAGGTAGTACATTGACGGAATGTGCAG
ACTTGGTATTAATTACTACGGATCAATCAAGAATCAATGATTCAAGATTTATCAATACAC
AAATAGCGACACTTTTTTTAATAGATATTGTAAGTTATTTACTGTTAGATGACGATTATA
TGCATAATGTCTATCAACATACGAAAAAGACTGTGCTGAATGAATAGCATTTTATATGTA
GGATGTTGTTACTTAAAAGCGCACTTTATCAAACCATATTTGGTTTTGATAAAGTGCGTT
TTTTTTAATTATTAAAATTGTGAAACTGCACCAAATAGTGAAGCATGATTCTTAGTGTGT
GTCGTTTTAATTTCGGCATGACCATATTCAGGTGGAAGGAAATTCTGAATTTTAGGAACG
ATATATTTAAGTAAAGTTTGATCTTGAGCAGAAATCCCTCCACCAATCAGAATTAAACCA
GGATCATATATGATTTGTATTTGTGCTAGGCCTTCTGCAACATTAAAGCTCCATTCATTT
AGAATATCTAAGGCGAGTTCATTGTCTTGATCCGCCAATTTAAATAGCATTGGCACATCA
TCGCTATAAGGAAATGATTTGGATTTCATTAAAGATTTAAGTGCTGTTGTAGAAGCGCGT
TGTTCAAATGTTAATTGATCTTCAGAGCGATATAATAGGTAGCCAATCTCATTCGCACGA
TGACGTGTGCCATTGTATAAACCTAACGTTTGATTATAAAAAGCACCACCAATACCAGTT
CCCAAAGTAAGACAAAAAATGTTATCTACATCATATTGATGAAAATAAAGTTCTCCTAAT
AAAGCCGCATTAACATCATTGTAAATTTTGACATCCGCATTGAGTGATGCTAACAGTTTG
GGGAAATTTGTACCTCTAAAATTCGGAATGGTAGGGCCAGTATAATCAATCACACCATTG
GTTTCATCTATTACACCAGCGCTGGAAATGCCTACATGCAGTGGTGAAAGTTTATAGGTC
ATTTGAAAATGTTTAACAATGTCATAAACTTTGTCAACGATGTATTCATTTATATTATTC
GGTGTGGGTATTTTTTGATAATCTACAAAATTTAAGCCGTTATCTAAAACAGCAGCTTTG
ATATCAGTGCCTCCGATATCAATTGCGACTTTATAATCCGTCATTTATATTGCCTCCTGT
AATGTATTCAAATATATATGTATCATTTTTAAATTTAAAAGTGTAGCTATAATAACTTTG
AAAAATATTTTCATTGAATTTTAGTATAAATGATGAATTTTTTCAAAATACTATTGATAC
ACTTTATGGTAGCGTTTACAATTTGAACTGTAAATAGTATTAAACAAACATTTTTCAACT
TGGATAAAGAAACACAGGATTTTTAACAGAAAAATACTCATAAAAACAAACGGAGGTTTA
TTTCATAGAAGATAAATTTAAAGGATTATATGCAGCATTATTAGTACCATTTGATGAAAA
TGGACAAGTGAAAGAAGAAGGGTTAGCACAAATTGCCAAAAATGCGATTGAGACAGAAAA
ATTAGATGGCTTATATGTAAATGGTAGTTCAGGTGAGAATTTCTTGCTCAGTAAAGAACA
AAAGAAACAAGTCTTCAAAGTCGCAAAAGAAGCGGTCAATGACGATGTGAAAATGATTGC
GCAAGTTGGCTCATTAGACTTAAATGAAGCGATTGAACTTGGTAAGTATGCTACAGAACT
TGGGTATGATGCGATATCTGCAGTCACACCATTCTATTATCCATTTTCATTTGAAGAAAT
TAAAGACTATTATTTTGAACTTATTGAAGCTACACAAAATAACTTAATTATTTATGCAAT
TCCAGATTTAACGGGTGTAAATATTTCGATTGAACAATTTGGTGAACTTTTCAACCATGA
AAAAATCATTGGTGTGAAGTATACAGCGCCAAACTTCTTCTTATTAGAAAGAATTCGTAA
AGCTTTTCCAGATAAATTAATCTTATCAGGATTTGATGAAATGTTAGTTCAAGCAGCAGT
ATCTGGCGTAGATGGTGCAATTGGTTCAACCTATAATGTCAATGGTGTGCGTGCAAGACA
AATATTTGAAAAAGCGCAAAATGGCAATATTGCGGAAGCTTATGAAATTCAACACGAAAC
CAATAATATTATCGAAAATGTATTATCTATGGGGATTTATTCTACGTTAAAAGAGATTTT
AGCATCACGTGGTATTGACGGCAGCGTACCTAAACGTCCATTTAAACCATTTAACGAAGC
AAACAGAAGTAAATTAGACAAACTGATTAAAGACTATAATTTATAAGACATCGCGTAAGG
GGATGAAGTAAATGCAACAAGTAGGTTTTGGGACGTGGAACTGGGTAGCTGTAATAGTTT
ATCTCGTATTAATGTTATTGGTGGGTGCGTATTTTACAAAACGAGCAAGTCAAAACACAG
ATAGTTTCTTTACAGCTAGTGGCCGTTTGCCTTCGTGGGCAGTTGGGTTCTCTATCTATG
CAACGACATTAAGTGCGATTACATTTATGTCGACACCAGAAAAAGCATTTTTAACAGATT
GGTCTTACATAGCTGGCAATATCGCTATTGTAGCTATTATTCCATTGTTAATTTATTTTT
ATGTACCATTCTTTAAAAAATTAAAGGTGACATCAGCTTATGAATATTTAGAAGCACGAT
TTAGGCCGAGTGTCCGTGTGATTGGGTCGTTGCTATTTGTATTGTTCCATTTAGGAAGGG
TAGCTATTGTGATTTATTTACCGACGCTAGCGATTACTGCGGTTTCTGATTTAAATCCTT
ATGTCGTAGCGAGTCTAGTAGGGATATTGTGTATTCTTTATACATTCCTTGGTGGTTTTG
AAGGTGTGGTATGGAGTGACTTCATTCAAGGGATCATCCTATTAGGTGGTGCTGCAGCAA
TCATTATCTTGGGTATTATACATATCAAAGGTGGTATGGGAACTGTAGTGACGGACGCGC
TAGATCATAAAAAATTAATCAGTGCAGATAATTGGAAGTTTAATACTGCCGCGGCAGCAA
TTCCTATTATTTTCTTAGGGAATATATTTAATAATTTGCATCAATATACTGCAAGTCAAG
ATGTTGTACAACGTTATCAAGCATCTGAATCCATGTCTGAAACGAAAAAATCATTATGGA
TGAATGGTGTTTTGGCATTGATTTCAGCCCCATTATTTTATGGTATGGGGACAATGCTTT
ATTCCTTCTACACACATGAAAGTGCTTTGCCAGAAGGTTTTAATACATCATCGATTGTAC
CTTATTTAATACTGACAGAAATGCCACCATTTATTGCCGGATTACTTATTGCAACAATAT
TTGCAGCTGCACAATCTACAATTTCATCAAGCTTAAATTCAATTTCAGCTTGTTTATCTG
TCGATATCAAACATAGAATTTTCGGTAAAGGTAAAGAGAAAGACGAAGTTACTTTTGCTA
GATGGATGATTATACTTTCTGGTTTATTTGGATTTGGTATGTCTATCTACTTAATTGCTT
CAGATTCTAATGACTTATGGGATTTATTCCTATTAATTACGGGCCTTGTAGGTGTGCCAT
TGGCGGGTGTATTTGCTGTAGGTATCTTTACGAAACGAACAAATACCCTAGGCGTTATAT
GCGGTTTGGCGTTAGGTATTATCTTCGCTTATATCTTCAATGGTATTGGCGGTGGCAATT
CGCCATTCTTTGTATCCATTATTTCATTCCTAGTTGCATTTATCTTCTCTTATCTAATCC
GTATTGTAATACCTGATAAGAAAAAAGATATTGTTGGCTTAACTATTTTTGATATTAAAG
AAAAATCAAATTACGTTTCTAAAATACATGTGAAGAAATAGATAAGTAAAGCTTATCAGT
GTAGTACACACTGGTAAGCTTTTTATTATAAAGTAAAGGCAAACAATCAATGCTATAGAA
AATGCTAAATATGACCCTTCATTGTCATTAGCATTTAAACTCGCGAAATTATTTGATGTG
ACAGTAGATGAACTTTTTTTTGAAATAAATATGAAAAATTAAATAATTTTAAAAAGATTT
AGTTAAATTAGGCAAAAAATTTCAATTTGAGTCATATGCGATTAATATATACTTATTAAA
TTTAAAAAAGTGAGGTACTGACCAAATGTCTACATTAGTCATTATTGCACATCCAGATAT
TAGCAATTCAACTGTGAATAAGCATTGGAGAGATGCACTTTCTAAGATAGGTGAGTCTGT
CACAGTACATGAAATCTATCCAGAATATCCACATGGCAAAATTGATATCGAAAAAGAACA
AAAACTGATAGAAGCGCATGATCATATTATTTTTCAATATCCATTATATTGGTATAGTTC
TCCACCATTAATGAAACAGTACTTAGATGAAGTCTTTACACATGGTTGGGCATATGGTTC
TAAAGGAGACGCCTTAAAAGGAAAGAATATAGGATTAGCGATTTCTATTGGGTCAATAGC
AGAAGCCTATACACCAGAAGGTAATGTGAAATTTACAATTGATGAATTAGTGAGTCCGAT
GATTGCAACGACACGATTTGTATCTGCAAACTATGTTGGTGCGCATAAGCTATACAGTGC
ATTTACTATTGCGCCTAGTCAATTAGAAGAGAATACGCAAGATTATTTGAACTTTATTCA
ATCATTAAACAAGTAATTAAAGATAATCTAAGACAAATTTTTTCGTTTATGGTTATATTT
AACATGATTAAATTGAAGCGGTAAAGTATAGGTATTTATAATATGGGTTCATACCTACAG
GGTGGAACAAGCGAAATCTTATTAAAAGGGATTGCTGTTTGACTCTGTTTTTTTATGAAT
TCAGCTATTATGTAAGGGATTTACTTTGAATCAAACTACAATGTCGATATAATAATAGAT
AAACATATAAATTTAAAGATTTGAGGGGACACTATGATAAAAGCAATTGCAGTTGATATG
GATGGTACATTTTTAAATACGCAAAAAACATACGATGAAGAACGATTTGAACGTATATTT
CAGCAATTAAAAACGCAGCAGATTAAGTTTATAGCTGCTAGTGGTAACCAATATGCGAAA
TTGAAATCAATTTTCGGAGAACGAGCGATGTACTTTGTGGCAGAAAATGGTGCGGTTATT
TATGAAGGGGATAAATTATATGATTATCAAACATTCGATAGAGACTTTTATCAGCAAGTG
GTAGATTATTTAAATATTGAAAGAGGTATCAATAACTTAATTGTATGCGGATTAAGTAGT
GCCTATATTTTAAAGGAAAATCCTGAGTCGTTTAAAAAAGATGCACATTTTTATTATCGT
CAATTAGAAGAAATTCATTCTTTACAACACTTACCCGAAGATGAGTATGTGAAGATAGCA
TTTAACATAAATCGTGAGACGCATCCTACACTTGATGAGGATCTTAAAGCGCGTTTTAAT
GGTAAGTTAGAATTTGTATCTAGTGGACATGATAGTATTGATATCATTATCCCTGGTGTA
ACAAAAGGGAACGCATTAAAACGTTTATTGAACACATGGCAACTCGACGCGTCAGAATTA
ATGGCATTTGGTGATGCAAATAATGATTTAGATATGTTGCTATTAGCCGAGCATAGTTAT
GTGATGGAGAATAGTGAAGATCATTCGTTGTTTGAAGCAGCAAAACATGTGGCACCCTCA
AATGATAAGCAAGGTGTGTTAAGCGTGATTGAATCCGAAGTATTAAACAAACCGATTTGA
TTGTGTTATAAACATATTGTTTTAATACGAATTTCAAAATAGCTATACTACATATATAAA
TGATTAATTTGAAAGGTAGGTTTCAAAAAGTGATGACTCAAATGCAACAAACGATTTTAG
ATGCTTTTAATTTTAGACATGCAACAAAACGCTTTGATGCAAACAAAAAAATTTCAGAGA
GTGATTTTAATACAATTTTAGAAACGGGGAGACTTTCACCCAGTTCATTAGGCTTAGAGC
CTTGGAGATTTGTAGTTATTCAAAATCGTGAAATTAGAGATAAACTTAAAGCAATCAGTT
GGGGTGCACAAGGGCAACTTGATACAGCAAGTCATTTTGTATTAATTTTAGCACGCAAAA
ATGTAACTTCACAATCAGATTACGTACAACATATGATAAGAAATGTAAAAAAATATAGTG
AAGCGAGCATTCCAGCTACAGAAAAGAAATTTGATGATTTTCAAACTAACTTTCACATTA
ATGACAATGACCAATCTTTATTAGATTGGGCGAGAAAACAGACTTATATTGCACTGGGTA
ACATGATGACAAGTGCAGCATTATTAAATATCGATTCATGTCCAATAGAAGGCTTTGATT
TAGATGCGGTCACACAATTTTTAACTGATGATGGCATTATAGACGAAGCGCATTTTGCGC
CATCTGTTATGGTGGCTTTTGGTTATAGAGAAACGGAACCGAAAGATAAAGTACGCCAAA
CACAAGATGATATCGTAGAATGGTTAGAATAAATGAAGAAAAGCTTGGTGCAGTTGCACC
AAGCTTTTTATATTATAAATCACGTGCATTCGATTGAATTAAAGCTTTATACCAGTCAAA
AGAATCTTTTTTAATACGTTTTTTAGTACCTTGACCGTAATCATCTTGATCTACATAAAT
GAAGCCATAGCGTTTAGTTATTTCACTCGTTGACATTGATACTAAATCAATAGGCCCCCA
TGCAAGGTAACCCATTAAATCAACGCCATCTTCAACGGCTCTTTTTGCTTCAGCAATATG
TTTTTGTAAATAATCAATGCGATAATTATCATGAATTTGGCCATCTTCAATAGTGTCTTT
TGCACCTAACCCATTTTCAACAATGAATAACGGTTTATTATAACGGTCCCACAATTCATT
TAAGACGACTCTGAGTCCAATTGAATCGATTTGCCAGCCCCAATCGGATGCTTCTAAGTA
AGGATTTTTTATCTACACATGCATCGGATTTCACATGTTTTTGTTGCAATACTTGTAGCA
ATGATTCATCAGTCACTTCGTTTAGTGACTCATGGTTAATTAATCTTTGGCTGAAAAATT
TGAGGTGAGTCATAAATCTGGAGTAGCTTAGGGCATCTTCATTAATGTGTAAATTAAAGT
GATAGCGCACAATATCTAAAATACTTTTGGTAATCTTTGTGATTTCATATATATTTGCGA
TATTTTCATCCATACTTGCGTTGACAATATGCATAGCAATAAATCCAGCCTCATCTTTAG
GTAACTGAATATCAAAGCGGCGGTTAATGGTCTCAACTGCGTTTATTGATAAATCATATT
CTTTAGGATAGAGTCTGTTGATTTCGTATAATAATGGATTTTTAATAATGTGACCTTCTC
TGGTTCTTTTAATAGCGTAATCTATGTGGTCCGTTAGTGATAGGTAAATAGATTCTACAT
AGGTTTTTCATAAAGCTGATTGGCTTTGATAATAATATCTTGAGTCGTTAATAAGACATT
TTGATCGATTTCATTAAGTAACGTGAGCATACGTTCTTGTTCTTCGCTTGTGAGTCTAAA
AACTTTATCAATTTTGTCTTTTTCTAGCTCTTGACCATTTTGTTTGCCAAAGGCAATCCC
TTTTCCCATGACGATACGTTCTTCATTGTTAATCTTTGAAATAACCACATTGTTATTCAA
TATTTTAGTAATTTTCATAATAAATATAACATCCCTTATTTATTAACTTAGTAATAAAAA
TGATTATATATTTAATATAGGGTAGATGTTTATCATAAGTCAAAAAGAAACGCCGATATC
GTTTCTGAAAACAATAAAAAGCAGTGCGCATTTAACTTGAATGAACACTGCTTTTGCAAT
CAATGTCATAACATCTTCCTAGCATCAATTAGTCTTTATCAGCAACGAGATGTGTATTGC
TATGAACTAAAATTTCGAAACCTTCTGGTCCAATAAATTGTGTTTCTTGTGCATTTGGTT
TATATATTTCTATATGTGTTAAGCCTAAACTTTGGCTATTGTTTTGGCGTAACATATTGG
ATTGCCAAGTATTAAAAGCAATGTGGTGGTGGTAATGATTAGTTGACATAAATACAGCCT
GTGGTAAATCAGAAACGTGGTCTAAGCCGAGTTCGTCGAGATAATAATGACGGGATTGAC
CTATATCAGCAGCTTTTAAGTGTAGGTGACCAATTTTTGCATCATCTGGCATACCTTGCC
ATCCATTTTCACTTCTTTGTTCAACTAAGTCATTCGCATCGACTTCGAGCGTATCCATCT
TCACTTTATTGTCATTCCAAATCCAACCTGCTTTAGGTCTATCATAATAAATTTCAATCC
CATTACCTTCAGGGTCTGCAAAATAGAGCGCCTCACTGACAAGGTGATCGCCACCGCCAA
CTTGAACACCTGTACTTGCAGCATGATATAAGAAATTACCGAGATCTTGACGCGTCGGTA
ATAAGAGCGCCATGTGAAATAGTCCTGATTCTCTCATAGAGGGACGACGTCCGTTTTCTA
TTTCATTTAGTGTTAGCGTATGTCCATGTGCGCCGACATTAAAGGTAACGGCATGATTTG
TTTCGTGTTTAATAGTTAACCCTAAAATTTGTGTGTAGAATTTAATCATATTTTTCAAAT
CTGAGACGTTTAATGTGATATTTGTTACTTGCGTTGCATTTTTATCGTGGAAAGTCATAA
TTTAGCTCCTTATTCATTGCATGTATTTATAATTATTACAAGTTGAATACTAGTATAAAA
AATATACTAAGTCAATACACAAAGCTCGGAAAGTATAAAAAATATATTTGGTGGCATTAA
AAGATTCATTTTTGTAAAATGGGTATAACGCAATGTATTAAATCCAAAAGAATAGGATGT
TATAGATGACACACTATTATTTTAAAGAAAACTTTTTCAATGCTTCTAGCTCAGCGATAG
AAATTTATAATGATAAAGAAGATGTAGTGTTTACCATCGAACTGTTTTATACGTCGGCTG
TACAACAAACAATGGCATATTTAGGTAATAACAAGCAGAACTTTGAGATTACAGATGGCC
AAGACACCTATCGTGTGTTGCAAGAGGGTGCGATAAGCGGTGCTATTAAAAAACCTTTTA
AGACAGTCTGGACAGTTGAAAAGAATAATCAACCCATAGGCCTATTTCGTTCGAAAATGG
GGCTCAAACCAACTATGTATTTTGAAGGGACTCAAGGAGATATAATAAAATTTCAGTCAG
GATTTTTTTCGAGAAGTGTAAAGGTGACAGAGAGTAATCAAGAAATTATGCAAACAAAAT
CAGAGCGATTTAAATTTGCTTCCAGGCACGATGTGTATATAGAAACGGAAACATATCATC
CGGCTATGTTAATACTATTGTTCCAAGTGTTTTATGAATTTCAGGAAAAACAACGTAAAA
ATGCAAACTAGGTTAACAATAGCATAATACCAGGCTAGAACTTGAGATATGGCAAATGTC
TCAAGTTCATTTTTTAAATTCAATGGAAATCTGTGGATAGTTAGTGTGTAATATATCCAT
TCTATTTACAGATGTTAAGTTGTGGTAAAATATGAGACACGTATTGTATGGACTGATATA
AAGCATGGATGTCCATAATAATTGATAGATTTGGTATTAAATCATGATTTTATGGAGGTG
GCGTGATGAAAGTATTCTTGAAATTAGGTTGGTTTTTTAAACAACAAAAAACGAGTTATC
TCATAGGCTTAGGCACCTTATTGTTAATCGCATTAATTGAAATTGTACCGCCTCAAATCA
TTGGTCGTACAATTGATGAGATGACTTCTAATAGATTAACGCCTCGATTATTAGCCATTT
ATTTATTCATACTTGTTATTACTGCAATATTAACTTACGTTCTTAGATATGTATGGAGAT
TATCTATATTTGGAACAAGTCAAAAATTAGGTAAGATATTAAGGACCTATCTATATAAAA
AATATACAGAAATGAGTGCTATCTTTTTCCAAAATAGAAGAACAGGTGATCTGATGGCAC
ATGCTACGAATGATATCAGAGCTGTTCAAAATGCTGCAGGTGCAGGTATTTTAATGATTG
CAGATTCATTGATAACTGGTGGCACAGTCATCATCACGATGGCAACAACAGTCAGTTGGA
AATTAACGTTGATTGCCATGATTCCACTTCCATTTATGGTATTGCTTACCAGCATTTATG
GTTCGCTACTAAGTAAAGGATTTAAAAAAGCACAAGCTGCGTTTAGTAAACTAAATGATA
AGACGCAAGAGAGTGTGGCAGGTATCAAAGTAACCAAAACGTTTGGCTATGAACCAAGTG
ATCAGGCGGATTTTAAGCATTTAAGTGATGATGTTGTTGCGAAAAATTTGAAAGTATCAA
AAATAGATGCACTTTTTGATCCAACGATTACTTTAGTCATAGGTATGAGTTATTTCTTAT
CGATCGCATTCGGTGCGCAGATGGTTTTTCATAATGATATCAGCTTGGGGCAGTTAATCA
CATTTAATACATATCTTGGCATGCTGGTATGGCCTTTACTAGCGCTAGGCCTGTTTTTTA
ATATTGTCCAAAGAGCTAAAGCATCATATGAACGTATTGAGGAAATTGGCGAACTACCTA
ATGATATCGATACTTCATATGTCATTGATGAACGTCCTCAAGGGGATATAAGGTTTAATA
TAAATCAGTTTTATTTCCCGGGTAATGAGGATCAAGGTATTTATGATATTCATTTTACAA
TTAAAGAAGGTTCTACAGTTGGTATTGTTGGTCGTACAGGTTCAGGTAAGAGTGCATTAA
TTAGGTTATTATTACGAGAATTTGATACACAACACGCTCAAGATATTGAATTTGGTGGAC
ATCCCATTCGTGATTACAATGTTGAGTCATTAAGAGCTCAATTTGGTTATGTGCCACAAG
AACATTTTTTATTTTCAACAACCATACGTAATAATATTGCATTTAGTAATGAAACGATTG
ACGATGAGAAAATATTTGAAGCTAGCAAGCTTAGTCACATTCACGATGATATCATGCAAT
TTTCTAAAGATTACCAAACCGTAGTAGGAGAACGTGGTGTATCGTTATCAGGTGGTCAAA
AGCAACGTGTTTCTATTGCACGTGCGCTACTCGTTAATCCAGAAATACTCATTTTAGATG
ATTCATTATCAGCAGTAGATGCACAAACAGAAGAAGCCATATTAGAAAATTTGGAACGTC
TGAGAAGCGGTAAGACCAATATTATAACGGCACATAGAATGAGTGCTGTAAAACACGCCG
ATTTAATTATAGTAATGAATGAAGGCCGTATCATCGAGCGTGGTAATCACGCAACACTGA
TGAGTAAAAAAGGTTGGTATTACGATACTTACCAGGCTCAAGCATTACAAGAGCAACTGT
CTCGCAACTTGGATAGTCTAACGAAAGGGGATGGTGAAAATGACTGAAAATGCTAATCTA
ACAGCAAAAGATCAAGGTAGCGCACTCATTAGGTTATTTAAATACACCTTACCCTATAAA
TGGATTATTGTTTTGGCATTTATTACGCTCATATTATCAACGATTGCTAGTATGATGACA
CCTTATATGGTGAAAATTTTCATCGATGATTATTTGACACCACGCCATTTTCCTAAAGAG
ACAATGGTATGGTTGATTGTTATTTTTATTAGCATACAGTTGATTGGCGCTATCACCCTT
TACTTTAGCCAATATTTATTTCAATATTTAGCATTTAAAGTAATTCAACAATTAAGGATT
GATGCATTTAATAAGCTGGGTAAATTAGGTATGAGATACTTTGATAAAGTACCTGGTGGT
AGCATTGTTTCTCGACTTACAAATGATACAGAAACGATTGTTGATATGATTGTAGGTGTT
TTTTCCACCTTTATAATGGCATTCTTTATGATGATTTCAAGTTACATCATGATGTTTGTG
TTAGATGTCAAATTAGCTTTAATTGCGCTCATTTTTTTACCTATCATAATGATAATATTA
GCAAGTTATAGAAAGTATTCTGCTTTTTTATTTTCAAAGTCAAGACAACGGTTATCTGAT
TTAAATTCGAAGTTAGCGGAATCTATAGAAGGCATGAAAATTATCCAAGCCTTTAATCAA
GAACGCCGATTAAATAAAGAATTTAATAAGATTAATGATGAACATTATCAATATATGTTA
AAAACTGTTAAATTAGATAGTCTTTTACTTCGCCCTGCAATCAGTTCTATTTCAATTTTT
GCGGTTGTAATGATTCTTGGATACTTTGGAGTAATCAGCTTTACTACTGGCATCACTGCA
GGTGTGGTGTTTGCTTTTGTACAATATATGGAACGTTTTTTTGAACCTATCAATCAAGTA
AGTCAAAATTTAAATATACTGCAACAAGCGCTGGTTTCAGCAAGTAGAGTGTTTGCACTC
ATCAATGATGATACGTATGAACCACAACAAGAAGCAAACAATGACAATGCTATTGAGACC
GGTGAAATCGAGTTCGACAATGTGAGCTTTAGTTATGACGGAGAAACAGACGTGTTAAAA
AACATTAGTTTGACCGCGAAACCAGGAGAAATGATTGCGCTTGTCGGTCATACAGGTTCT
GGTAAAAGTTCTATCATCAATCTCTTCATGCGTTTCTATGAATTCAATCGCGGTGATATT
AAAATAGACGGCAATTCAATTAAAAAGATACCAAAAACAGAATTGAAAGAAAAAATTGGC
TTGGTTTTACAAGATGCCTTTATGTTCTATGGCACGATAGCTTCAAATATTAAACTTTAT
CATCCTTCAATGACATTTGAACAAGTGAAAGCAGCAGCAGAGTTTGTTCATGCAAATCAT
TTTATTGAAAAACTGCCAAATCAATATCAACATAAAGTGATTGAGAAAGGTAGCGCATTT
TCAAGTGGTGAAAGACAGTTGATTGCTTTTGCAAGAACGATTGCAACAAATCCTAAAATC
CTAATTTTAGATGAAGCCACAGCGAATATAGATTCAGAAACAGAGGAACAAATCCAACAA
TCTTTGAATAAAATGAGAAAAGGCCGTACGACATTAGCGATTGCCCACCGATTATCTACA
ATTCAAGATGCTGATCAAATATTTGTATTAAATAAAGGGGAAATTGTTGAACGTGGTACG
CATGCACAATTGATAGCACAAAAAGGTATTTATCATAATATGTATTTATTACAGAATGGA
TAAAACTGTTATCATAATTAATTTAAATATAAGTATAGGCATAGGATGACGAGTGTGAAA
CTCGATGTCCTATGCCTATATTAATAGGTCCAATGTTTGATTAACCGACATACACATCTT
GATATTCATCATGTTTTTCAATAACGCTTTTAGCAAATGGACATGTAGCAGATACTTTTA
AATTATTGTCACGTGCGTAATCAACAACAGCTTTAACTAACTGAGAACCAATACCTTGGC
CACCCATTTCTTCTGGTACACCAGTGTGGTCAATATCGATTTGATTATCATTTTGTTGGT
TAAAAGTAATTTGAGCTTGTGGATTATTTTCGTCATCACCAATGTAAAATTTGTTTGTAC
CTTGTTTAATTTCAGCCATAATATCGCTCCTTAATTTTTGTCTATAGTTATTAAATATCA
CATTTTAGCGACTATTAAACAATTTGTGATTGAATGAAATGAGAAGAAATGTAATAGATT
GAGTTAAAAGCATTGAAATATTGCAAAAATAAGTTTATAGTTTTAACGAAATAATTTCGA
TTTGGAGGGGCGTTTTTTGAAGAAAAGTATAATAATCATGCTGACATGTGTAATGATGAT
TACATTAAGTGCGTGTGGTAACATCAATAAAAGTGAGAAAAAAGACGTCAGTACAAATAA
TAAACTTAAAATATATACAATAGCTTTTGCTTTTCAAAGTTTTACGGAGCAAATTGGTGG
CAAATATGTAGATGTTGAATCAATTTATCCGCCTGGCGCAGATATGCATTCTTTTGAGCC
AACACAAAAAGAAATGGTGAATATTGCTAAGAGCGATTTATTTATTTATTCTAATCAAGA
TATGGATCCTGTCGCTAAAAAAATTGCGGGCTCAATCAATAATGAGCATCTAAAATTACC
TGTAGCAGCGAATTTAAAGCAAGCTGATTTATTATCAAATCATGAACATGAACATGACCA
TGAGCACGAAGGACACGAAGCGCATGAAGAACACGATGAACATGAAGGGCATGATCACGA
AGAGGGTAGCAAAGATCCACATATTTGGCTAGACCCAGTTCTAAACAAAAAGATGGTGAA
AGCGATTAAGGATGACTTAGTGAAAAAAGATTCACGCCATAAAGCATATTATGAAAAACG
TTATAAACAACTTATTGCTGATTTGGATGATATTAATCATGAAATGAAAGATATTACTTC
AAATCCTAAACGAGATACAGTAGTGATTTCGCATGATTCTATTGGTTATTTAGCCAATCG
TTATGGATTTAAGCAAGAAGGTGTCAGTGGTATGAATAATGAAGAACCTAGTCAAAGGGA
TTTAATGGCTATTGTTAAGCGCATTGATGATACAAAACAACCGTATGTGCTTTATGAACA
AAACATCTCTTCTAAAGTAACAGATGTTATTCAGAAAGAATCTAACACAACACCGCTTAG
CTTTCACAATATGGCTACACTATCTAAAAAAGAAATGAATGATAAAGATATAACCTATCA
ATCACTTATGAAAGAAAATATTAAATCATTGGATAAAGCATTAAATCATTAATTAGAAAA
AGGTGCGCATAACCATTTATGAACTGTCATAAATAAGCTATGTGCACCTTTTTTATTTTG
AGCACTTTTCCGTCAGTATCAATCTAATGAACTTATATTATAAAAATAATAGTCGGTATT
AACAAAAGACATGGTCTAAGTTAGTTAATCATATCTAATATAAGAAACAGTTGTATTATA
ATACTCTTCTAAGCCATGAATACCATCAGCGCCACCTAAGCCAGATTCTCTCCAGCCAGC
ATGAAAACCATTAACGACTTCTTCGGCTTCACAATTGGCATAAACTTCACCAAATTTAAG
TTTTTCAGTAGCTAACATAATTTCTTTTAAGTTTTCAGAAAAGATATATGATGATAAGCC
TGCATTCGTATCATTGGCTTGGTTAAGCGCATGTTCAAATTCAGAATATGTCACAATTGG
TAAAACAGGACCGAATATTTCTTCTTTGAACGCACTGTCTTCGAGATTGATATGATCTAA
AATAGTAGGAGCATAAAAGAAACCAGAACGCTTAATTTTATGACCACCAGTGATTAATTG
AGCACCATTTTTTACAGCATTTTGTACTTTGTCATCTATACTGTCAAGTTGTTGTTGATT
AATAATGGCACCATAATCTGTAGATTCATCAAACGGATCGCCGACTGTTAATTGTTCCAT
TTGAGCTTTCAATTTGTCGATAAATGTATCGTGAATATCTTGGTGGACAAAAATACGCTC
AGGACAAGTGCAAACTTGACCAGCATTATTTATTCTTGCTGTAACAATATAATTAACGGC
TTTATCTAAGTCAGCATTTGATGTAACGATAACTGGCGCGTTACCTCCAAGCTCTAAGTT
CACTTTTTTGACTGTAGAGGCACTTTCAGCATAGACAGACTTACCAGCGCGCATACTACC
GGTTAATGAAATGAGTTGGATATCAGGATGTTGTGCTAGTTGCGTTCCTACAGTTTCGCC
TGTACCTGGTAATATTTGTACTAGGCCAGCAGGTATCGTTGAGGCACGTAGTAATTCTGC
GATTTTTAATGTAATTAAAGAAGTTGCTTCACTTGGTTTAATGACAACAGAGCAACCAGT
AATAACAGCAGGAATCACTTTTCTCATCAAGACCATAATTGGCGCATTCCAAGGTACAAT
GCCTGCAGTTACACCAATCGGTTTTTTCGTTAGTAAAATGGTTTCATTTTCACGACTATT
TTTTAAAACTTCTCCTTTATTATTCATACTCAATCCAGTCATATAGTCAATGAATTGAAT
AGCTTTATCAATTTCACCTTTTGCTGAAGCTAAGGTTTTACCTTGCTCTTTAACATAAAG
TTCAGCTAATGTATCTTTGTTTTGTTCTAATAATGGAATGAGCAATTTAACATGATCAGC
GCGTGTAGGCTCTGGTGTTTTTTCCCATTCTAATTGAGCTTGTTTGGATTTTTCTACAGC
ATCATTGACTTCGGCTTCCGTTGCAAATGTAATCGTATCTATTTTTTCTCCTGTTGCAGG
GTTGATAACATCCATTGTGTCAGTAGATTTACTTGCTATAAATTCATTGTTTATAAATAA
TTGATTCAATTGTGCACCTCACAATATATACATACCACTTAAGTAATGATGAAAAACCGA
ACGCTTGATTTTCATTGAAACGTACATTCAATATATTATTTTATATGTCTTACTGAAAGT
GCTTAAAACGGACTAATGCTAAATTTATAGTGGGTGATATATTTTTTATACTTGTATGTT
GACAGAAAGTGAATAGCGCATTATAATTTATCTCGAATTCGAAATAAATTTAGGGAGTAG
GTGAAAAAAGTGGATCGTACACAAATATCTTTAAATACATTTGTTGGTTTAAATAGAACC
TTAGATCATCTAATGAAAATCGTTAAAACAGATGTGCAACGTTATGGATTAAATGTAACA
GAATTTGCTGTAATGGAGTTGCTTTACAATAAAGGTGACCAACCCATTCAACGCATCGGT
AATCGTGTATTAATAGCAAGTAGTAGCATTACGTATGTCGTAGATAAATTAGAAGAAAAA
GGCTGTGTAGTTAGACAACGCAATGAGAAAGATAAGCGTGTGACGAATGCATCTTTAACC
GATAAGGGACGTAGTATGATGGATGAAATATTCCCAGATCATGCATCAACATTAGAATCT
ACTTTTTCAGTACTAACAGATGAAGAAATAACGGTATTACAAACAACTTTAAAAAAATTA
AGTGCTCAACCGATTGAATAAAAGGGCACTTAAAATTTTTATCAAAAATTACTTCGAAAT
CGAGATAATTATAAGGGAGAGGCGTTTATTATGACAAATAACCAATTATTAGGTATTCAT
CATGTCACAGCAATGACAGATGATGCGGAAAGAAACTATCAATTTTTCACAGAAGTATTA
GGTATGAGACTCGTTAAGAAAACAGTAAATCAAGATGATATTTATACGTATCATACATTT
TTTGCGGATGACGAAGGCTCACCTGGAACGGATATGACATTCTTTGATTTTCCTAATATT
CCTAAAGGGTCAGCAGGTACAAATTCAATTACACGTCCTTCATTTAGAGTGCCTAACGAT
GAAGCGTTGGAATATTATGAGCAACGATTTGACGAATTTAATATTAAACATGAGGGTATA
CAATCACTCTTTGGTACAAAGGTATTACCGTTTGAAGAGGTAGATGGTCAAAGTTACCAA
CTGGTGTCTGATGAGCATAATAAAGGTGTGGCACCAGGTAAACCATGGAAAAATGGTCCA
GTACCAATGGATAAAGCAATCTATGGTCTAGGTCCTATCGAAATTACCGTGAGTTATTTT
GAGGATTTTATGAAAATACTTGAAGATGTATTTGGCATGACAGTCTTAACTAAAGAAGAC
GGAGTAGTCATTTTAGAAGTCGGTGAAGGGGGTAATGGGGGGCAAGTTATCTTAAGGAAA
GATACAGATGGACCTGAAGCAAGACAAGGTTATGGTGAGGTGCATCATGTATCATTTAGA
CTAAAAGATCATGCAGCAATCGTACAATGGTTAGAAAAATATCAAACATTAGGTATCGGT
AATTCTGGTTTAGTAGATCGATTTTATTTTGAAGCGTTATATGCACGAATAGGACATATA
TTAATTGAAGTTTCTACAGATGGACCTGGATTTATGGGTGATGAGCCTTATGAAACATTG
GGTGAAAGTCTAGCTTTACCACCATTTCTAGAACCACAAAGAGCCTATATTGAATCAGAA
ATACGTCCGTTTGATACAAGCAGATAAAAGGACTTTTGGTTAGAGTAAACCACCATAGCA
TAAGATATAAAGGGAAATTTAAATTCAAATATTTAAGGAGGTAATTTTATGGAAGCAATT
CAACATATTCATCATATTTCAGCAATTGTAGGTAATCCAGAAGAAAATATTCGATTTTAC
AGAGATGTATTAAATCTAAAGTTAATTAAAAAAACGGTTAATTATGATGATCCATCCACT
TATCATCTTTACTTCTCAAATGGAAATATTGAAAATGGTACGATTTTAACGTTTTTCAAT
TGGCCAAATGCACATAAAGGTCGTAAAGGAAATGGGCAAGTCGAACGCATTGCTTTTAGA
ATACCTAAAAACTCAAGGGATATTTGGAAAGCACATTTACAAGCACATCAAATTGAAGTA
GTAGAAACTAGATTGTTTGATCGTGAAACATTAGAATTTAACGATACACATGACTTACCT
TTAGCATTAGTTGAAGCAGATGACGATAACGACCAAACTGACGCACAGAGTATCATTGGA
TTTCATGGGGTGACTTTATTATCTAGTCATCCTAAGGCAACGTTGAATACACTAGTAAAC
GATATGGGTCTTCATAAAGTGAACGAAGATGACAATGTGGTACATGTTGAAACAAAAGGC
CATTGGCAACATCATGTGATTATCAAAAAAGAAAGCGCTCAAATGAATGTTCGTTGGGGT
GTTGGTGTTGTTCATCACATTGCTTGGTCAGTTCCAACTGATAAAGTACAACGAGAATGG
TTAGTTAAAATGACTGGTAAAGGTTATCATGTGACTGACGTTAAAGATCGCAACTATTTC
AAAGCTATTTATATGAAAGAGCAGGGTGGCATTATCTTTGAATTTGCGACAGAAGGCCCT
GGTTTTACAGTGGATGAACGATTTGAAACATTAGGTACGCATTTAGTATTACCACCTCAA
TTTGAAGACAGAAGAGAAACGATACTTCAATTGCTACCACCTATTCGTATATAGAAAATA
GATATAAGAGGAGGCACACTTGATATGGAACATATTTTTAGAGAAGGTGAAGCAAATGCA
CCTACATTGATTTTACTACACGGGACAGGTGGAGATGAAAGTGATTTATTACCATTAAGT
CAGCTACTTAACCCTAAGTATAATGTGTTAAGTATAAGAGGTGAAGTATCTGAGAATGGA
ATGAACCGTTTCTTCAAACGTCACGGTGAAGGACAATACGATATAGAGGATTTAAACTTT
CGAACAGATAGACTCATTGCATTTTTAAAAGAAGCTGCTGAACGCTATGGTTTTGATTTA
TCGCTAGCAATTCCTGTAGGTTTTTCAAACGGTTCTAATATTGCAATCAGCATGATTTTA
CATCAGGACATTTCATTTCAAACAGCACTGTTATATGCACCACTTTATCCGGTGAATGAT
GCGAATGATAAAGATTTAAGTGGTATGCATGTATTACTTTCAATGGGTGAACATGACCCA
ATTGTTACAAGCAAAGATAGTCAAAATGTCATTGATTTATTCGAAAACCGTGGTGCAAAT
GTCACGCAAGTTTGGGTGAATAGTCACGAACTGACTCAAGCAGGTGTGGTAGCGGGTCGA
GACTTATTAAACAATATTTTTAAATAATTTCCCAATATAAGTCACCATTTGTTATACATG
ATACAAAGTGTAGATGGCTTGTGGCGATTTCAATTTTAGAAAATGAAGTCAATCTAGACT
ATAATATATGGATAATAGAAAAGGTGGCGATCATAATGAATCATCAAGCGTTGATAGTGA
TGGATATGCAAAATGGTATTGTAAATGGTTTGCAGCAAAAAGAAAATGTAATAGCTAATA
ATCAAAAAGCAATTGAACACGCGCGTCGTAATAGTGTGGCAGTCATTTTTGTACGTGTTG
CGTTTACAGGTGAATATATGGAAGTTTCACCAAATAATAAAATGTTTTCGCAAATGAAAG
CAAAAGGCGTGCCTATGAATAAACAAGATGAATCAACTCAAATTGTTGAAGCATTGAATC
GCCAAGCAAAGGAACCCCTTGTAACGAAGCATCGATTAAGTGCGTTTACTGGTAGTAATT
TAGAGGTGTTATTACGCGGTTTGCAAGTTGATCATCTTGTACTTACAGGTGTGAGTACGA
GCGGTGTCGTATTATCTACAGCAGTTGAAGCGGCAGACAAAGATTATAAGCTAACGCTAT
TATCAGATGCAATGGCCGATCAAGATGTAGAAAAACATCAATTTTTAATCAATAAAATAT
TAACGCGTTATGCAGATGTGACAACAGTAGAAGCATGGTGTAACAGTTAAAATAAAAATA
AAGGCCCTATGTATATTTCAAACATTTACATGACTATAGCATTAATCATGTATACATAGG
GCTTTATAGTTACATAAGGCCGATGAGTTTCATCCATAAAGAGCCGATACCTAACCATAC
AATAAAGTAAAATATCGCAAGTACGGCATTCATCGTCCACCATCGATTTTGAGAAACATA
GCCTGCTGAATATAAAATAGGTGCAGGACCACTACTATAATGTGTAGTAGATGCCATTAA
ATTACCGAAGAAACCTAACATTAACGCACTGAAAAGTGGTGGTGCACCAGTAGCGATAGC
GACGCCTAATAATGCTGAGTACATAGCACTTACATGCGCGGTTGAACTAGCAAATAAATA
ATGAGAATAGAAGTAGAATAAGATTAATAGTACTAACACGATTGGCCAACTAAGACCTCC
TAAACTACCTGAGATAGACTTACTTAGCCAAGAAATAAAGCCCAGTTCATTAAGTTGGTT
AGCCATCATTACTAATATTGAGAACCATACTAATGTATTCCAAGCACCAGTTTCTTTGAG
TACGTCACTCCAAGTAAGGACACCGGTAATGAGTAATAAGGATAGTGCGATAAAAGCGGT
TAATGTCGCATTGATATTTAACGTACTACCTAATACCCAAAGTGCAAGTGCAACGAGAAA
GATGCTAACCATAAATTTTTCACTGGTCGCCATTTTACCCATATCTTTAAGCTCGTTTTG
AGCCCAAGATTTCGCATTAGCAGTTTCTTTAATTTCTGGAGGATACATTTTATAAATAAT
TAATGGCACAAGGATTAACGATATGATGCCAGGGATGAGTGCTGCAATAAACCATTGCAT
CCAGGTAATATCTACGCCTTGATGTTTCGCTAAAGATTGAGCCAAAGGGTTGCCTGCCAT
GGCAGTAAGAAACATGGCAGCTGTAATAAGGTTGCCGTGGAATTCTGTAAAGATAAGGAA
TCCACCCATTTTACGTTGGGTACCATCTTCAGGTTTTGATCCAAATGAACGGGAAAGTGC
ATTAATGATTGGAAACATAATACCACCAGCACGTGCTGTATTACTTGGTGTGGCAGGTGC
TAAGATTAAATCTACACCAATCAATGAATAGCCCAAGCCTAAAGTTTTCTTACCGAATAA
TTTAACAAATTGTAAGGCGATGCGTCGGCCTAGACCTGTTTTTACAAATCCTCTTGAAAT
AAAAAATGCCATTGCTATAAGCCAAATACTACTATTTCCAAATCCAGAAACTGCAGTGTC
TATCTTAACGGTTTGCGTTAATACCGCGAGTGTAAAACCAATCATTGCAACGGCGCCTAT
TGGAAGAGGTTGTGTAATACAACCAATAATTGTTGCTACAAAAATTGCAAACATATGCCA
TGCGCCAACATCTAAGCCTTCTGGTCTAATTGGGGTAAGTAGCCAGATAATGATACCAAT
CAATATGGGAAAGATAAATTTTCTGTAGTGGATGTCACTATTCATATTATGATGCACCTT
TCTTGTCCTTTTATTTGATAAAAAACTAAATATAGTACAAGTATATGATATTAAAATCGT
ATTTAAGCAAACTAGCGTAGAATAGGCAACTAGAGCGCTTACCACACTAAATTTAACATC
ATATCCTATTAATTTATTATAAGATTTTTCATAATAATTATAGTTCTGTCAAAACCTTAT
GTAAAGCTAGCTTTTAGAAAAATAATGGCAACATCATTAACTTATAGCGTATAAGTTAAT
GATGTTGCCATTTACAGAGATATTTTATTGTAATAAGCAATAGTTTAGCATTTTTAAATG
GGGGTTATTTACGTGAAATACCTTTTATCAAAATTGGAAATAATAATATAAAACCAAAGA
TCCCCATAACAGGAAATACTTTTCCTATTAAATCAATAAACCCAATGAAGGTCGTAGCAA
AGGTAAGGACTGCCATACAAATAATCATAATATAATAATGTTTGCTATAAGGTCTTGTAA
ATCTAGAAGCAAATGCATACATAAGACCCACGACAGTATTATAAATAACTAATATCATAA
CGATAGACATAAATAAACCAATCATAGGAGAAATTTCTTTTGCTAATAATAGTGATGGCA
GTGCGACATCTTTTATGTGAGAGAATTGCGATACCATGCCTAAGTTTAACATAAGCAATA
GGAAAGTAATGATTAAGCCACCTATCATGCCTCCGTAAACAGAGGAAGATTTAAATTTTA
AACGACCTCCCATTACAGATAAAAAGCTGAACGCTGCTGCAATTTGTAAGCTCCCATAGT
TAATTGCATCGAACCACCACCATTGATCAGAACGAGTCCCGGTATTCGCGTATTGATTGG
GATCACTAAAGCTGAGTGAACCGGTCATTAAATAATACATAGCAATAATAGTAACGATAA
TAACTAAAAAAGGTGTGACCATACCTAGAATTGCGATGAGGCGTTCAAATTTTAAGAATA
ATGTTATTAAAATAATTGAAATTAAAAGTACAGAACTCAATGCATATGGTATATTAAAAC
TTTCATGAATCGTTGAAACCCCACCTGCCGTCATAATCATAGCGAGTGCAAGTAGAAATA
AAGTTAAGATGATATCAAATAAAGTGGCAATACGCTTGGGTAAATAATACTTTATAGGTC
CAGTGTGATTATGTGCATTTAATTTATAGCCAGTTTGGAGTACAAAAATGCCACCTAGAG
TGACAATACAACCCGTTATAATCACGCCCCAGATACTGTAATTGCCATTACTGGTAAAGA
ATTGGAATATTTCTTGACCTGTAGCAAATCCAGCGCCTACAACCACACCAACAAAAGCAA
ATGCCACAATAATAATTTCTTTTAAACTTGTCATAGTCATATAAATCCTTTCAATGGTGT
AGATAATATAAATGTCATTCATATATATACTCACAATTTATTATTTTAGCTTAAAATAAA
ATAAATTGAAAAGAAAAAGTATTTTTGATAAGAACAATTGTATTTTTAGAGAGAACTTAA
AAGTGCGCACATAAACGTATTTAGATTAATGGTTTATCAAAGTGGGTAAATGATGAAGGT
TCTTTGGATGCGTTAAATTTAAAAATTTGATAGTATGTTTATTTATTATGTGATAAATGT
TTAAAGTGATTTGGAAGATAACGAAATTTAATCTGTATAAGAGAGAGGGAACAAAGTGAC
TTTATTAAACTTACCACTAACATTACTCATTGTTATCTTTTTAGCGTTGGGTATTTTTAG
CCAATGGTTCGCCGATAAAATAAAATGGCCATCCATCGTTGTTATGGCTATTGTAGGGTT
GCTTGTGGGCCCTATTTTTGGATTGATTAACCCTCAAGAAAGTCTGGGTCAAGAGGTGTT
TAGCCCACTCGTTTCGTTGGCAGTTGCAATCATCTTGTTTGAAGGTAGCAGTAACTTAGA
TTTTCGTGAGTTAAAAGGTATCTCTAAAGCAGTTATAAGAATCATTACTGTGGGGGCAGT
GATTGCTTGGATTTTAGGATCCATGGCTTTACATTTTGTATTAGGTTTCTCAGTAACGAT
ATCACTTGTATTAGGTGGTTTATTTTTAATTACGGGTCCTACCGTGATTCAGCCATTATT
AAAACAAGCAAAAGTTAGGAAAAGTGTAGATTCCATCTTAAGGTGGGAAAGTATTATTCT
TGATCCTATTGGACCAATGTTAGCGTTAGGTGCATTTTATGTTTTTCAAATCGTAGAGCA
AGGTTTTGAGATTCAAATTATTTTAAGTTTTGCTTTACGTTTTGTTATTGCCATTGTTAT
AGGTTTTGGTGCTTCTTATTTATTTATGATGCTCATTAAAAGAGATCTCATTCCACAAAA
TTTAATGCCACCCATCCAATTGGTTTTTATTTTACTTATTTTTGCAATATGTGATGAAAT
ATTGCATGAATCAGGGCTACTTGCGGTAACCATATTTGGGTTAATGATGGCACGTATGAA
GCGTCATGATTTGATCTTTAAAGAATCAGATCATTTTATTGAAAATGCATCTTCTATTAT
GGTTTCTACCGTCTTTATATTAATTACGTCTTCGTTAACTTTAAATGTGTTAGAAAGTAT
TATATCGTGGAAACTATTTATATTCTGTGCAGTCATGATTATATTAGTCAGACCTATTTC
TATATTGTTATCTACGATGAATACTGAGATTTCTAAACGGGAAAGAGCTATGGTTTCAAT
GATGGCACCACGAGGTATTGTCGTACTTACTGTTGCACAGTTCTTTGGAGGCTTATTTGT
AGAAAAAGGAACACCCATGGCAGAATACATCACGCCTGTTACATTTGGATTAGTATTTAT
AACTGTGGTCATTTATGGCTTTAGTTTTCTACCGTTAAGCAAAATGATGCACCTTTCAAG
TACGGAACCACCGGGCGTCATTATTGTTGGAGAAAGTGAATTTTCATTTCATTTAGGTGC
GAAATTGAGGGAACATCACATTCCAGTTATGACTTTTAATTTATTTAATAACACATCAAA
ACGAGCACAGGAATTAGATTTTGAAGTATTTGAAGGCAATTTATTATCTAGTAATGATCG
TATATATGCCGATATGACACGTTACAATAAATGTTTATTAATGACTCAATCTTTTGTGTT
CAATAGTTTGGCGTTTAATGAATTAGTGCCTGAGTTTGGTTTGAAAAATGTCAACATGAT
GCCAGTTTCTTTTAGTGATGAACATGCGCGAAGTAACTTAGATGGACCAATTAGAAATCA
CATACTATTTGATTCTGATTTTACGTCGCATTGGTTTAATCGCTATATCGTCGAACATAA
TATTTTAGAAATGCCAGTTTCGAGTAAGGATAATTTAACGGCTTATGACATGGTCCTCTA
TCATATTGATGATAATAACGAAGTCACATTTAAACGTGATAATCAAAATATTACAAATTC
AGAAGAAGGTATGATTGGCTATTTAAAAGATGCTTATTTACATTCGAATATATAAAAAAT
CCCCGTCCATACAGATTGAAAATCATGTGTGAACGGGGTTTTTTATAAATACTGATTAGT
TAACATAACGATCATGCATAAGTTCTTTTAAAATATCGATTTTTTCTTGAATATCTTGTC
CGGTGTTTGTATGTCTTATTTTTTGTCGTTGTAACTCCTTATCGACGACACGACGTATAG
AAAGTTCATCAGCGCCATTCAGTAAAACATGTTTTTTGGAATTAAAATGTTGGTGTGCGA
CTAGTTGCATACCAAATGAATTATAAAGTAATGTATAACCTGCGATACCTGTTGTTGACT
GATAAGCTTTCGAAAAGCCTCCATCAATCACAATCATTTTTCCTTCAGCTTTAATTGGAT
CTTCACCATCTATTTCTTTGACAGGTGTATGCCCATTGATAATGTGCCCTTGTTCAGGGT
CTAAGCCAAAATCTTTGAGCATTTTTTTACACATATTAACATCCTCACGCAAATGGTAGT
AAGGGTTTTTAGTTTCTTTATGCGCTGTTTTGTCTTTAATAAAGTAACGCTCGAAAGTCG
TCATAGCGCGTTTGCCAAATAGTGAAGAGTATTTACCAGTCCAAAGATACCATACTAAAT
CTGTGGCTAAATCGTCTTGAATATCTTTGTGATCAAAAGCTTCTCTGACGTAATCTTCAA
AATGGTCTAATAAATCTCTGCCATAGCATTTCACATCGTTGATAACCATTGATTCCATTT
CACCATTTTCATCTACTGGAATACAGCCGTGAATCAATAAATTACCGTTATAAGGTAGGT
AAAGCGTGCCTTTTTGCATAAGGAAGGTCATATGTCGTTTCAATTTTTCTGATTGTTGGA
CAGATAATAATAGTTTATCCATCACTTCTGACTCTTCGTCTGTGAGTTTGTTTGGACCAT
TTGGGTCAATCGTTTGGAAACAAGTATTTTCTAATGGATATGTTTTTCCATAGAGTGTTG
CTTCATTTTTTTCATAATTAATACTTTCTAATACCAATCGTTCTTCCATTTCAAAAGTAG
GGCGACGTTTAATGATTGGTGCCTCTAATTTAAATTGTATGATGGCGATGGCTTGATGAA
TTTTTGTGATTTGTTCAAGTTCTAATTCAGTTAAGCCTTCAGCATTTTTAGGTCTGAATG
CTTTGTTTTTTCCATCATAATGTTTTTCTGCAAGGGTTAATAAGGGTCTTAAATTGATAC
CATAAGCATCCTCGATAATGTCTAAGTTATCATAACGTGCACAAATGCGAAGTAGGTTTG
CAAGGCAAACTTTGGAACCTGCATAGGCACCAATCCAAAGGACATCATGATTTCCCCATT
GAATATCTACTGAAGGATAATCAATCAGTGTTTCCATAATTTTATCAGGTTCTGGTCCTC
TGTCGTAGATATCGCCAACAACATGAAGGTGATCCACTACAAGGTGCTGAACTGTGAAAG
ATAAGCCAATGATCAAATCATCTGATTGTTCTAGCTCTATGATTTGATTAATTAATGTTT
CATAATAAGAATGTTTATTATTATATTTATTACTTTTATATAACAGTTCTTCTATAATAA
AGACGTAATTTTTTGGTAAAGATTTGCGTAACTTTGTGCGCGTGTATTTGGATGAAGCAT
AGGTGATTAGTTTTATCAGACGATTAATCGTTGTAATGTACCACTCATTGAGCTCGGATT
TTGAGCTAAAGCTGTTTTTAATTATTTTAAGTTTTTCTTCAGGATAGTATACAAGCGCAG
AAAATTCATTAATTTCTTTGCGTGTCAAAGTATCTTGGAAGATATCATTAATTTTTGAAC
GAACGTTGCCTGAACCATTACGCAATACGTGTTGAAAGGCATGAAATTCACCGTGTAAAT
CACTTACAAAATGTTCAGTACCTTTAGGGAGTTCCAAAATAGACTCTAAATTAATAATTT
CTGTTGCAAGTTCTTCTTTAGTATTAAATTGTTGTGAAAGTAAATCTAAATATCTATCTT
TTAGGCTCTTATCTGCTGATTTCTGCATGGTTATGTCACTCCAGTTGTAAAAATATCGTA
ATTATGAAATGCATTTTATAAAATGCTTCCAATTTATGTTTCTTATTGTAGCATTAATTG
GCACGCCTTTGTCTATTTCTTATTATATTATGAAGTTAAATTAAATTCTAAAAAATGGAT
TGAGTGTATATTACTAACTGAAAAATTTAAGGTTTATTAGTAAGCGCATATGTTAGAAAA
GTAGAAAAAGGAAATGATGTTACTCAAATATAATAAAGTGGAGATTTATATAAAAGTTGT
GGGAAACATACATTTTCATGAATGTTATTTATTGTATAATTAACATTGTTTAGTAATTTT
ACCATTATAATTTTGGAGCTTGAAAATACTGTTAAATCAATGATTAATCGCTATAAAGCT
GTATTTTATTGGTTTTATTTGAAAAAAATTATTGATTTACTGTTTAATTTATAATTTATT
TTTGTATAATATATGCATGTAACAAAATTATAAGGGGGCGTTTTGTTTCATGTTTACATT
GGGGACATCATTATCGAGTCAAGTCGATCCAAACTGGCAAACATATATCATGCTTGTCGT
TTATTTTGTGGTATTGCTAGTGATTGGGTACTATGGCTTTAAACAATCTACCGGTAACGT
CAGTGAATATATGCTGGGCGGTAGAAACATTGGTCCATATGTAACTGCATTATCTGCAGG
CGCATCTGACATGAGTGGTTGGATGATTATGGGATTACCTGGTGAAGTATATACTACCGG
TTTATCAGCAGCCTGGTTAGCGATTGGATTAACACTTGGCGCATACATAAACTATATTGT
TGTTGCACCTCGACTTCGTGTATATACAGAGAAAGCCGGAGATGCAATTACACTACCTGA
TTTCTTTAAAAATAGATTAGATGATAAATCTAATTCGATTAAAATTATTTCAGGTGCCAT
TATCGTTGTATTTTTCACACTTTATACGCATTCTGGAATGGTATCAGGCGGTGTATTATT
CGAAAGTGCGTTTGGCGTTAACTATCATATTGGTATGTTACTTGTCGCTGTGATTGTCAT
TGCTTATACATTTTTCGGAGGTTATTTAGCAGTATCATTAACAGACTTTTTCCAAGGTGT
AGTGATGATTATTGCTATGGTTATGGTACCAATAGTTGCTATGTTGCAATTAAGCGGACT
TGATACTTTTACGCAAACAGCAGAATTAAAACCGACAAACTTAGACTTGTTTAAAGGAAC
GACAGTTATAGGTATTATTTCATTCTTTGCGTGGGGATTAGGTTACTTTGGTCAACCACA
TATTATTGTACGTTTTATGTCAATTAAATCTGTCAAACAATTACCAACGGCAAGACGTTT
TGGTATCGGTTGGATGGCAATCAGCTTATTAGGCGCAGTGGGTGTCGGATTGACAGGTAT
TACGTTTATTAATCAAAGTGGTACAGATATAGAAAATCCTGAAACACTATTCGTTTTAAT
GGGACAAATTTTATTCCATCCGTTAGTTGGTGGATTCTTGCTTGCTGCTATTTTAGCTGC
GATTATGAGTACAATTTCTTCACAATTGTTAGTAACGTCAAGTTCATTAACAGAAGACTT
TTATAAATTAATTCGTGGTGAGGAAGCTGCAAAGGAACATGAAAAAGAATTTGTTTTAGT
AGGTCGATTATCAGTCATCATCGTAGCGATTGTTTCGATTTGGATTGCTTGGTCACCTAA
CGATACCATTTTGGGTCTAGTAGGTAATGCATGGGCTGGTTTCGGTGCCGCATTCGGACC
ACTTGTACTCTTATCCTTATATTGGAAGGGGTTAAGTAGAACAGGTGCTGTAAGTGGTAT
GTTATCAGGTGCCATTGTAGTCATCATATGGATTGCATTTGTTAAGCCATTAGGTGATGT
GAATGATTTCTTTAATTTATATGAAATTATACCTGGATTTTTAACTAGTTTAATCGTTAC
GGTTGTAGTAAGTAAATTCACGAAGAAACCACAAATTGATGTTGAAGCAGATTTAACAGA
TGTTCGCCGTCTGGTTAAAACTGGTGAAGATTAAAAAGAATCATAATTTAAAAGGGGTTT
AAATTATGATTTAATGTAGAAAATGATAATTGGCTATGTCTGTTATCAAAAGGGAGAAAT
TTTTAAATAGAGAAAAGGCTAACTTCAAGGGGGAGTTAGTCTTTTTATATTATGATAAAA
CAGGGTCTGACACTTATTGATGTCAGACCCTGTTTGTTTGGAATTGAATCTATTTATTGA
GCGCGATTCTTTTTGAATAATCTATATACAATGAAAATTACTGCAAGAATGATGATGACA
TACATAATATATGAATATGTATGGAGACCATTCATTAGCATATCCCAACTGCCGCTCAAC
ATTTTACCCAGGTAGATCAGTGCAAAATTCCATATTGTAGTCCCGATTAAAGACAAGATC
GCGAATAGCATCACGTTCATGCGATTAATACCCGCTGGAATCGTAATCAGTACACGTAAG
ACAGGTATAAAGCGACAAATAAAAACAGCAATTGCGCCATATTTTTTAAACCAATCGTTT
GCCCGTGCAACATCTTTACCTTTAAGTTTAATCCATTTGCCATATTTATCTACAAAACGA
TACAAACGTTCTTCAGAAACAAGCCTACTAATATAGTAAAGCACAAGTAAACCAATTAAT
GAGGCAATGGTTGAAATTGTAAAGAGTACAGGAATGGATAAGTCAGATTTGACGGACATC
AGTCCGGCAAAGGTTAATATAATTTCTGAAGGGATAAAAGGTAATATATTTTCAAGTAAT
ATTAATATAGTGATTGCGGCGTAGCCCCATGTACTAATAAAATCAGTGAGTATCTGTTCC
ATAATTCTGCAATGTGCTCCTTTTAAAATGTAACTTAGTAGTTAATTAAAACATGTCTTT
TTATTATAGTCCAAAAACAATAAATATGCATTGTTATGTTATAGGTCTACAGGATGATTT
TTGTGGAAATCAAATTATAGGAAGTATATTACATTTTAAATAAGTAAATTTTGAAAAAAG
TCGTTGTAAGCGATTTCATATTGTGGTACTATCTATAAACAATAGGTCATATGATGACTA
TAAAAGATTGGGAGAAAGTTGGAGAAAACATGGATCAAAAAAGAACAAATATTAGATGGT
ATTTTGCCATAGCGTTTTTCATTATAGGGGTTATTGCATATATGGACCGCTCGAACATAT
CGATTATAGCCGGTCCGATGATGGAAGATTTACATTTGAATAAGACACAATTTGGGTTAT
TAGCGTCATTCTTCTCACTGGGGTATGCACTGATGCAAGTGCCTTCTGGATTTTTAGCTG
AGAAATTTGGTTCTAAAAAAATGTTAACTATTGCACTTGTATGGTGGAGTGCCTTTACAA
TATTGACAGGTGTTGTGAAGAATCACGGGATGTTATATGCAGTGCGTTTCTTATTTGGTA
TTGGTGAAGCGCCAATGTATCCTTCTAACGCAGTTTTTAATACGAACTGGTTTGCGAAAG
GTGAGAAAGGACGCGCATCTAGTGCGTTATTAGCTGGATCCTATTTTGGCCCAGTCATCG
CGCCAGTAGTAACCATTGCAATCGTAAATATGTTTGGTTGGCAAGCCGTTTTCTATATTT
TTGGTGCTATTGGTTTTATTATTGCTATATTATGGATGGTTATTGCCAAAGACTTGCCAG
AACAACATAAAATGGTTAATGAAGCAGAAAAAAGCTATATTATGGAAAATCGAGACATTA
TTAAAACTGAAAAATCTAATGCGCCATGGAATATATTTTTAAAACGCTTTAGTTTCTATG
CATTAGCAGCTCAATATTTTGTAGTACAATTCGTCGTTTCATTATTCTTGATTTGGTTAC
CAACCTATTTAACGGAACAGTATAACGTTAAATTAACAGATCCAGACATGGCTTGGGCAG
CCGGTGCACCATGGATTGCAATGTTCTTATTGATTTTATGTGGTGGTGCTATTTCAGATA
AATTATTACAAAGTGGTATGTCACGTTTCATAGCACGTGCTTCTATCGCTATCACAGGAT
TTGTTGTATTCTGTATTTCACTCTTCATGTCTATACAAACGGATAATTTAGTAACAAATG
TTATTTGGTTATCGCTTTGTTTAGGTGGTATTGGTATTGCGACTGGAATGAGTTGGGCAG
CAGCAACAGATTTAGGACGTAACTTCTCAGGTTCTGTATCAGGTTGGATGAATTTATGGG
GGAACATTGGTGCGTTATTAAGTCCACTATTAGCTGGTATGATGGTTGATATTGTAGGTT
GGACAGTAACGTTAGAACTTGTGATTATCCCAGTTGTTTTCGCAATTATTATGTGGTTCT
TTGTAAAACCAGACCAACCACTTATCGTAGAAAAAGAAGACTTGTAATGTTTAATTTATT
AACTTTTAGGTAATTATTAAACATCATGCTTATAATGGAGGAAATGATATGATTACTATC
AATGCGATTATGAAAGTGGATGCTGCACAACGTAATAATTACTTAGCTTTAATAGAACCA
TTAAAGCGCGCTTCAAATCAAGAAGCAGGTGCATTATACTATGAACATTTTGAAAATACA
GATGAACCGAATACGTTTGCTTTTATTGAACGATATAAAGATGAACAAGCTTTGGAAGCG
CATAATCAGTCAGAACACTTTCAACAATTCTTTAGCGAAGTTAAACAATACTTAGTTGAA
GAACCTGAAATTAAAGTGCTAAGTTCAAATTAATATATTAAACCCTGATCTTACAAATAA
CTGTGAGTTCAGGGTTTTTTTGAATAGTGTGATAAGAGAGAAAAAAATGGGCTTGTTATT
GTGTAAATATAATGTCATTACATAACGTATTAGATGGATAAATAGCTAAATTTGAATATT
TAGTCATGAACTCTGTCTATATAGCACTTGCCATGATTTACACAGCGATTTGAGAAGAAT
TAAATGAGCACGTATGTATGTGAATATAAAGACAATGATATGGAGGTGAATTTATTTTAA
AGACATCGCCACTAGAAGAATTTAAAAAAAGTGTTAAAATAGTAAGGTGTTGTTACGAAT
TTATGCGCGGATATTTTAGAATGAAGATATAGATTTTATAAAATGAAAAGTAAGTTGATG
TTTACTTTACCTATATGTTTTTCTGAAAAATACGTTATTTATGAGTAACGTATTTTTAAA
TGTCATTTGATATGGTGACAATAAATGAAATAAAATACGAAATATTAAAAATTAAAGGAG
ATGCATGACAACATTGATTAAATATTTAAAGTCATTAATACGTTTCAATTCGATGAAAAT
CGATGTTGCTAAAGGTATAAGACAATGTATTCTCATGCTCATTCCGTTACTTGTTGGCTA
TTTGACAGGTCACTTTTCTACGGGATTACTCATTTCAACAGGGACGCTAGCGCATATTTA
TGTATTTGGCGGTCCTAAGAGATCTAAGTTACGCATTGTCTTATTTTCATCGTTAGGTTT
ATCCATTGCGATGATTTTAGGGACACTCACAGTTAATCAACCACTTATATTTGGTGTGTT
ACTACTATTAGTAACTGTTATTCCATATTACATCTTTAGTTCGTTAAATATCCCAGGGCC
ATCTTCAACCTTCTTTATCGTTGCCTTCAGTTTGCCAATTAATTTACCAGTAGCGCCAGA
AGAAGCATTAACTAGAGGTCTAGCAATGTTTGTAGGTGGATTATTAGCAACACTGATTGT
AATCGTTGTAATCCTACTATCTAAAGAATCTACAGAAATCAAAGCCATTAAAAATGATTA
TAATATTATTAAACAATTGGTCTATAACTTTGATGATCCCAAAGCGTTTGCGAAAGCATC
ACAATTTGCAGTAACAGCTTTCAGAAATTCGGATAATCAATTGATTACGTCAAGTACACC
AAAATCGAAAACCTCACCTGAATTTCAACGCTTATTATTATTGCATAATACGGCGCAAGG
TATTCATTCCGAACTATTGGAACTCAATGAACGTAATGCACGTCCGTTACCAACGGAAAT
AAAAGAAATGACGGATTTTGTCATTAAACGTGTTTATTCACTTGGTAAGTCAACCCGACA
GTGGACTAAAAAAGTAGATTTCGATAAAGAGTATCAAAGTTTAGTAGATAGTATCATTAA
AGTTGACGCAATTATGAATGCAAATAATGATAGAGTCGAACATGAAATAGATATTCGTGT
ACCAATTTATGGACATCGCATGTTGAAAAACTTGACGTTAGATTCTTTTATATTTAGAAA
TACAATACGCTACACAGTCATTATGGCAATTTCTATTTTTATTGCTTTAATGTTTGATTT
TGAAAAAGCCTACTGGATACCTTTGAGTACACATACAGTCTTACTAGGCTCTACAACACT
GCATAGCTTTGAAAGAGCTGGGTCAAGGGGCGTTGGCACGATCTTCGGGGTGTTGGTGTT
ATCACTCATCTTATTAACAACACCGCCTGTACCAGTAGCCATTGTTTTATTGGCTTTAGC
TGCCGGTGTGACAGAAATGTTTGTAGGTGCAAATTACTCATTTGCAGTTATATTTATCAC
GATACAAGTTATCTTGTTAAATGGATTAGCGTCAAATCATCTAACCATACTCATTGCATT
ACCAAGAATTATTGATGTAATTGTAGGAATTATCATCGCAGTGATTTGCTTGCTAGTGAT
CGGTAGAAAAACAGCATCTTCTATGTTGCCAGGTACATTAGCAGCCGTAGCGAGAGACGA
ATCCATATTATTTCATTACTTATTCTCAAGTAACAAATATGCATCTAGAGAACAAGATAA
AAAAGAAATGTTAAAACTAAGTGTGAAATTGAATAATATGACCCAAGTGTATAACAGTGC
AAACGGTGAACTATTCAGTAATAAAATGGTTATACAGTATTATTATCCAAGCATTTACGC
ATTAGAAGAAATCAGCTTTATGTTAACAAGAGCACTAAGTAATGAAAAACGATATCATAT
TGACGATGAAACGATGGGACAGTATTTACTCGTCTTTGAAAATATAGCCAAACATTTTGA
AAGAGGCACGAATATTCAAGTTCAAGAAATGGCTGCATTACCGCAATATACACATATAAA
AACAGCTTTAATGAGTATACAAAACAACTGTGTCAATGCTCGAAAAGAAGTTAAATTATC
TCTTAATTAAATATGGTAATTTGAAAAAAGGCCAAGACATTTATTAATGTCTTGGCCTTT
TATTAAAAATATTTGAGTATATTGAGATAGGTAGTGTGCGGGTTGTCTTAGGTCAGACTG
CCGCCACTTGAAAGTGTCAATCATCGCTGCGTTCTTGTCTAGCCTTTGCTTCACTTTCTT
GTTTTTTCTTTTCAACGGCAGCTTGCGCATGTTGTTCTTTTTCTGCTTCATTTTGTTTAT
CTTCATTCATTTTTTTATAACGTTGTTTTTGGCGATAACCGTATGTACTTTCTAGTATTT
GTGAATCATTATTTAATCCAGCACCAATTGCACCTGCAACAGTAGAAATGGATGTTGCAA
ACCAAGCGAGATTAATATAAGTCATAAAGTTAGCCGAGCCCTGTAACTGTAGTGCTTGCC
CTAAATATCCTGGTGGTAATACAACGAGTGTGGCTAACAAGAAAAGACAAAACAATATGA
CATAATAAAAAGCAATGGATACAGTTAACGTTAAAGTTGTAGTTAAATTGTATAATATTG
TTATTTGTCTATCTTTACTTTCAGAAGTAGATTCCCATAAACCATGTGCAACAATAACCC
ACAACATCATACCTAAAATAGCGACCAACATAATTAATAACATGCGCCATCCAGAATAAA
CAAAACTTAAATTCCACATTGTTGTAAAGACAATACCAAAGGCACCAGTTGTAAAGGCAA
TAGTAACTACATTACTGAGGCTTTTGAGCATATTAAAAGGGTTGTTAGCAAAAGTCATCC
CACTAATTAAACGTATCATGCCTCTCGTATTCGAAGATACATAATATAAAGTATGTTGAG
AGTCTGTATCTTCAAAGTACTCAGTATGTGTTTCTAAAGTTGAAAAGGGGAACTGTGAAT
TTAATTGTTCTTCACTATGATGTTGAGTAGACGATTGGTTTGGATTCATATTTTCGTCAA
TTGCTTTAATAATGCCCGATATGGAATGCTTAATTCTTTTTTTTATGGGGCGCCAACCAT
ATGCAGGTAATGAAATTAAGCTTGCGCCATTTTTACTATTGATATCAAATGCGACAACAT
GCTTGTTCTTAATAATTGGTAAATCCGTTAAACCAATCGTATATTGCCATTCATTATCAT
TTTGATAATCAGAAATTTTAGTGTATATCTTTTGCACCGTTTCAGCAGAACCGGTAAGTG
GGTCAATCATTGTATCAATTTGCCATTCAACTTCTGAATTTATAGTAGATGATAACAATG
AAGGTAGCTCTTGTTGCAAATGGTTGGCTATTGTTTCAGTCACACCAGGTGCAGCTACTA
AACCTATCTTGATAATGTGATTGCACATTATTCTTCCTCCTCTCTGTGCGTTTGTTTTCG
ACCTGCATAATCATTTGATTCTTCATCGTTATTATAATCCGCATCATTTTCTTGTTCTAA
TTGCTTGTTTCTATAATATTGTCTGAATGAATAAGTAGCACGTTTAATCTTGTCAGCATT
TTCTACGGTTGATCCCATTGCACCTGCTAAGATTCCTAAAGAAGTGATAAACCATATCAA
ATTAATATAATTGATTAAAGTGGGTTGTTTACTACCAAGCGAAGTCCAGTTGGAAAACAA
TTCCGGAGGTACAAATAATAATGTGCTAATGGTTAGTAATAGAAATAGGGTTATAAAATT
AAAAAGCGTAATTACAGTTAATGTGGTCAACGTTGTAAAATTATAGATATATCTATATAA
CTTTTGTGTTTTTGGGTTTTTACGTTCCCATAAATTATAAGAATAAATAAGCCAACCAAC
CATGCCGAAAATGGACATAAACATAAGTAAAATGAAGCGCCAATAATCATAATCTAAGCT
TATATCCCAAGGAGTAGAGAAAATTGAAATATAAGTACCTGTCGCAAAGGAGACAGAAAT
GATTTTTTTGAAATCAAAAATTGTTGACCATGGCTCATTAGCAAAAGTCATACCAGATAT
GAGGTGTAACCAACCTATGAAGGTAGATGTTGAAATGATACGTAAATGATTTTTATTTTT
ATCTTCTTCATTTGGAGTAACTGTGGTAAATTTCGTTAATTTAAAGTGTTGACTATTCAA
GAGATTATTATCTGAACCATTACTATGCATATATTGAATGACAAATGAAATAAAATTTCG
TAATTTTTGTTTTAAATTTATTGCACCTAATGCTGGTAATGAAATCAAGGCAATATTATT
TGTTAAGTCTATGTCACATACGACGGTTTTATTGTTAGAAAGATTAGGTAAATCTGTAAT
ACAAATAGCATAGTCCCATGCTTTTTGTTTTTTCATATTCGTAGTGATATCCATTGCTTT
ATCCATGTGCTCAGCAGTGCCTACAATTGAAACAATATGTTTTTCAATATGCCATTCATC
ATTTCCCCCTGTATGATGACGGATTTCATTCGGTAAATCAGTATATATTTTATTTATAAT
TTTATGTGGCATATCGGGTGAAGGGATCAAACCAACGGTGATATTAGCCATAAACAACAC
CACCAATCTATGTATATGATTAAATTTCAACTGTTTTATAATTCCCTTTATGACCAGTAT
TAATCATGAACCATATTATAAGAGTACAAAATATCAAGCGTTAGCGCGCGTTTATTATTC
AATTTTAGTGGTAAATAGATAACAAGAAGAAAACAGATTGGAAGTGCTCATAATGCCTTG
GACAATGGAAGATTACCCTCAAAGTTGGAAAAATATGGATAAACTTGAACGAAAAAAAGC
CATTGATATTGGCAATGCCATGTTAAAAGATGGTTATGAGGAGAGTAACGTGATACCTAT
TGCTACAAAGCAAGCAGAATCTTGGTATAAAGATGCATCCGAAAAAGAATTGGAATCCTT
AAAAAACAAAAAAATTACTAAACATGAAAAAGATGATTCAGCAGATCCTTCATTAAACAA
GAAAGATGTACATGTTTATTATGAAGATGATGAATGGAAGATTAAATCAGATGGTGCGAA
ACAGGCATCTGATAGTTTCGATAAAAAAGAAGATGCCATGAAACGTGCACGTAATATCGC
TGATAACCGTAGAACTGAAATTATCGAACATAAAAAAGATGAATAAAATTAAGCATGCTA
GAATAATTAAAAGGGCAATCCAATGCATAAATTGAAGGCATTGGGTTGCTTTTCTGTATT
GAAAATAACCACTTAAAACACAAATTGAATCTTTTAGAAGCGTAAAATTTGAATAGCTTT
TAAATTTAATAAGTCAATTATAATAAGCTATAATGAATTTTAAAGAAGTTTTTTATTGGA
GGTAAGACAAAATGTATATAGAACGTAAACCCTCGGTAAACATTGACGATTTGAAAGCTG
AATTTAAGGAAAGTATTGATCATATAAACGCGTCAGAAGAAGCATTAGATATGGTTGTAG
GCTTTGTTGCTTTAGAACAACTTTATACGTCGGCTCTTAAAGAAATTAGTACAAAGTTAG
ATATTTTAGATGATCAATTTCAACAGATGTATAAACATAATACCATTCATCACATGGAAC
GTCGTGTGAAAGAGATGAGAAGCTTAATTAAAAAATTAGACAGAAAGCGTTACCCTATTA
GTACTGAGTCAGCAAAAGAAAACATATTAGATATTGCCGGTATTAGAGTAGTTTGTAATT
ACTTTGATGATATATATGTTATTGAAAAATTATTATTAAAACAAGAAGACGTGAAATTGA
TTAAACGTAAAGATTATATCGAACATCCGAAAGAAAATGGTTATAGAAGTTTACATATTG
TTGTAACCATTCCAGTTTATTTAGTGCATTCTGTTGAAATAGTTCCCGTAGAAATACAAA
TAAGAACGATTGGAATGGATATGTGGGCGAGCTTAGAGCATAAAATACGTTATAAAAACA
CAGAAAATACGGAAAAATATAAAGCGATATTGAAACAATGTGCAACAGACATTACATCAG
TAGAAAGTAAAATGCAGGAAATACATTCTGAAGTATTTGATAATTAAATAATAACAATGC
AATATAACAATTTGCTTGCTCATGACGTCGCGTCATCAACTATGATTAGACTCAGGAGGT
GATTACATGAGCCAATATCAAACAGGTGAATTAGCGAAACTAAAAAATGTTTCTGTTCGG
ACCATTCAATATTATGATAGAAAAGGTTTATTAAAAACGGTACAAACAGCAAAAAATGGG
CGGCGTATATTTGATGAATAAAGCAAACAAGATTTAGAAATCATTCTAATTTTAAAAGCT
TTTAATTTCTCCTTGAAAGATATTAAAACAATCTTGAATGAAAAAAATAAGTTGAAAACG
GTTCGTGTTATGTTAGAACAAAAGGAATTAGAGATAGAAAAGGAAATGCAGAGCCATAAG
ACTTTGCTTGCAGAGATACGACAATTTAAACAATATATTGGTCGACGTTCTGAAGCGCCT
TTAGAAAAACTATTAGAAACAAAAACATACGTAAATCAAAAACCAAAAATGAAACAATTT
AAACAATCTGTATTGTATCGCATCATACCTATAGGTATATTTCAATATACTGCTTTAATA
GCAAGTATGGTCACTAAAAAATGGTGGCCATTGTTATCTACCTCACCTATATTGTTTACC
TATGCTGTAAATTTTACAATATTTACTTATACGGCACTAAGCTATGTTTGTCCAAATTGC
CAAGCAACATTTAAACCCAATTTAAAGCAATGGATGTTTTCGGCACATACACCTAAAACG
AGAAAATTACAATGTCCACATTGTGACCAAGATCATCACTGTGTAGCAATTGTCCAATCT
TAATCAAATTTCATATGAATAAAAAAATTTTTGAAACTGATGTGTGAGGGATGAAACCTG
ACATATCGGTTTTTTTACTTTAAGAAAACGATATTTATAATTGCAAGCGCTTGCAAATTA
GGTACTTGTGTTTTAATATACTTGTATACAAGTATATAGTAAAGTTATCGAGGTGATGTT
TTAGTGAAATACGATTACCCAGAACAATGGTTAGAAGGTGTTTCAAAGGGCGAAATGATT
GCGGCAGAAATTCGACTGAGAATTGTAGATGGAAAAATAGCACCAGATACATTATTAACG
GAGAACCAAATTGCTAAAGAATATAATGTAAGTCGATCACCAGTGAGAGATGCATTTAAA
TTATTAAAGCAAGACCAACTCATTCATCTTGAACGAATGGGAGCAGAAGTTTTACCGTTT
GAAGATAAAGAGAAAAAGGAACTCTATGATTTGAGAATTATGCTAGAGTCCTTTGCTTTT
AGTAGAATTAAAAACTTAAATCATGAGCAAATTGTAAAAGAAATGAGAAAGCAGCTTGAA
ATGATGAAAGTTGCAGTGCAATTTGAAGATGCAGAAGCCTTCACTGAACATGATATGAAA
TTTCATGAAGTAACGATTATGGCTTCAAAGCACCAATATTTAAAAACATTCTGGAATAAT
TTGAGACCAGTGATGGAATCACTCATATTATTATCTATGAGTAAAAGAATGAATGAGAAT
CTGGAAGATTTTGAACGTATTCATCATAACCATGAGATATTTATAGAAGCGATAGAACAA
CAAGATGCTAAGAAATTAAATAAAGCATTCCATTTAAACTTTGATGATGTTGGTGAAGAC
ATCGATAGTTTTTGGTTAACTTAGCAATTTAATGCAGTAAAGATTGTAGGAGGCGAAATC
ATGAAATACATGATTGGTGTTGATATTGGTACAACAAGTACAAAGTCAGTACTTTATGAC
GAAAAAGGTCAGTTTATAATGAAACATAATATTGGTTATCCATTGCACACGCCAAATGTT
GAAGTTTCAGAAGAGAATCCAGATGAATTATTTGATGCCGTGTTAATGACCATAAAATAT
ATTATGAGAGAGGCAGACATAGCTAAAGAAGACCTCAAATTAATTTCATTTAGTGCACAA
ATGCACAGTTTAATTGCAATGGACGCAAGTCATCAACGTTTAACAGAGAATTTAACTTGG
GCTGATAATCGTGCGAGTCGATATGCAGAAGCAATTAAAACCAAGCATAATGGCGATGCG
ATTTATCAAAGAACAGGGACACCTATCCATCCAATGTCGCCATTGTCTAAGATATTCTGG
ATGAAACATGAACAACAAGAAATATTCAATCAAACTGCAACGTTTGCGGATATTAAGACC
TATATCTTTTATCAACTTTTTGAAACGTTTGTGATTGATCAATCAATGGCTTCTTCGACA
GGGATGCTTAATTTGGAATCGTTGGAATGGGATAAAGAAGCCTTGTCGCTTTTAGGTATA
ACTGAATCTCAATTGCCTGAGATTGTACCAACGACACACATCTTAAAAGGTATGAAACGT
AGATATGCAGCATTAATGGGTATCGATGAAAATACGCCAGTTGTAGTGGGTGCAAGCGAT
GGCGTACTTTCAAATTTAGGTGTGAACGCATTTAAAAAAGGTGAAGTTGCAGTGACCATT
GGAACTTCTGGTGCCATCAGAACCGTGATTGACAAACCACGTACAGACTATAAAGGTAGA
ATATTTTGCTATGTTCTGACAGAAGATCATTATGTTATTGGTGGTCCAGTTAATAATGGT
GGTGTTGTACTGAGATGGTTACGCGATGAATTACTAGCTAGTGAAGTAGAGACAGCTAAA
CGTTTAGGCGTTGATTCTTATGATGTCTTAACCAAGATTGCTAATAATGTCAAACCCGGT
GCAGATGGACTAATCTTCCACCCTTATTTAGCGGGAGAGCGTGCGCCTTTATGGAATGCT
GATGCAAGAGGTTCATTCTTTGGTTTAACACTATCACATAAGAAAGAACATATGATAAGA
GCCGCTTTAGAAGGTGTACTTTATAATCTATACACTGTGTATCTTGCGCTTATTGAAGTG
ATGAATGAAACGCCTAAAACAATCAAGGCGACTGGTGGTTTTGCTAAAAGTGAAGTCTGG
CGTCAAATGATGGCAGATATATTTGATACAGATTTAATTGTGCCAGAAAGTTACGAAAGT
TCTTGCTTAGGCGCTTGCGTATTAGGTATGAAGGCATTAGGTGAAATTGATGATTTTTCA
ATTATAGAAGATATGGTTGGAACAACAAACAAACATCATCCTAATGAGGATAATGTAAGA
ACGTATCAACAGTTAATATCTATATTTATTAATTTAAGTCGTTCATTGGAAGCACGTTAT
ACAGAAATAGCAGCATTCCAACGCGAACATATGACAGAAGACGAATGATGAAATATTAGA
GCAGGTATAATGGATGTCATGGTTAAACAAACAATGTATTTTTAATCATGACGTTACCTT
ACCTGTGTCATATTATTAGGGATAAAAATTTTACGTAATTAAGAAAGCGTTACCAAGATT
GAATGGCGATTTCAATTAGCTGTAATTCAATCTTGATATTGAAAGGGGAGAACGGAAATG
TTTGAAACAATTTGGCCACTGATCACTGTGGTAATCGGTATCATTGTATTATTGTCGCTC
ATCATATTCTTGAAATTAAACACGTTTATTTCACTTATTATTACATCAGTTGTAACTGCT
ATATTACTAGGAATGCCTTTAGATAAAATCATAGAAACAATCGAAAATGGCATGGGCAGT
ACACTAGGTCACATTGCTTTAATATTTGGTCTAGGTGCCATTCTCGGTAAATTACTTGCG
GACGGTGGCGGTGCTACGCGAATAGCTGATACGCTTATAAAGAAATTCGGTCATAAGCAC
GTACAATGGGCAATGTTAGTTGCCGCATTTATTGTAGGTATTGCGTTATTCTTTGAAGTA
GGTCTTGTCTTATTAATTCCATTGGTATTTACGATTGCCAAACGAGCTAATGTTTCAAAA
TTAAAATTAGGCTTACCAATGGTAGTGGCGCTATCTGTAACACACGGATTTTTACCACCA
CACCCTGGCCCAGTTGTAATTGCAAAAGAATTACAAGCAAACTTAGGACATGTATTACTA
TACGGTATTATTATTGCAATACCAGTGACATTAATTGCTGGACCATTATTCAATAAAATT
GCACAAAAAATCACACCATCAGCTTATGGTCGTGAAGGCGACATATCAGCTTTAGGTGCA
CAAAAAGAATTTACTGAAGAAGAAATGCCAGGATTTGGCATCAGCTTTTTGACAGCTGTG
TCTCCAGTTATCTTAATGTTATTATCAACAATTGTACAGTTAGTAACAGGACATGAATCA
GCGACGAATGGTTTTGAATCATTTATTTACTTTATTGGTACTGCAGCAACTGCAATGTTG
ATCGCTGTCTTATTTGCGATTTTTACAATGGGTATCAAACAAGGACGTAAAAATGCCGAT
ATTATGGATTCAGTTTCAAATGCGATTTATCCAATCGGAATGATGATTTTAATTATTGGT
GGTGGCGGTACTTTCAAACAAGTATTAATTGATGGCGGTGTCGGTGATACAATCGCTAAA
TTATTTGAAGGTACAGAAATGTCTCCGATATTACTTGCGTGGATTGTAGCTGCAGTGCTT
CGTATTGCACTTGGGTCATCAACCGTAGCTGCTATTTCATCCACAGGTATCGTTTTACCG
TTATTACAAGCATCAGACGTTAACGTTGCATTAGTGGTATTAGCAATTGGTGCAGGGAGT
GTTATTTTATCTCATGTTAATGATGCTGGGTTCTGGATGTTCAAAGAATATTTCGGTTTA
ACAGTTAAAGAAACCTTCCTAACATGGTCATTACTAGAAACAGTTATCTCAGTTTCAGGT
CTTGTCTTTATCTTGATTTTAAGTATATTTGTATAAAACGAAATCATAGCAGTGAAAACG
ATAGAAGATTGAATAGGATCACGGTTTACATTGTAGATGTTTTTTGACCAGACTCACTAA
CATAACTTCAATTTTTAAAGGCTTAGATTAAGCTTATTTTAAATTAAGTTAATTATTGAG
TTTGGTTTATTTTATAGCATGGTACAAAGGCTTACTAAATGAATACTTGGACAATGTTTT
AACGTAAAAGGGTCAGTGAAGGAGTTTGAAAATGACAAAATTTAGTTTAGAAAGTTTTTC
TTTAAAAGGTAAAAATGCGATAGTAACAGGCGGTGCACGCGGATTAGGCAAATATTATAC
CATTGCTTTAACAATGTATGGGCAAATGTAACTGTAGTTAGTTCTTCAACCAATGCCTGG
GATGAAATGAAAGCATATGTGAAACAGCATGAGGGTAATGTATCCTTCCTTCAGCAAGAT
TTAACCGAATCGGGTTCTGCAGCAAAGGTTATCACAAATGCAGTTGGAACGTGGGGGTCA
CTTGATATATTAGTTAATAATGCAGGTGTTCAAATTAGAAATAATATTTTAGATTATAAA
GATGAAGATTGGCAAAATGTCATAGAAATTAATTTAAATGCAACGTATTATATGGCTCAC
GAAGCGGCTAAAGTGATGACAGAACAAGGCTCAGGTAAAATCATTAATATAGGTTCTATG
CAGTCATACCGCGCTGGAAAAAATATCTTTCCTTACGCAGCGAGTAAGCATGGCGTAGTT
GGCATTACGCGCGCCTATGCAGATGCTTTGGCACCATACAATATACAAGTAAATGCATTA
TCTCCTGGTTATATCCGTACTGATATGACGAAAGTGCTAGAAGAAGATCCAATTCGAGGG
CGAGAAATTAAAGGACATATACCATCGGGAGAATGGGGTGTTCCGGAAAATTTAATGGGT
CCACTTATATTTCTAGCTAGTGAAGCCTCAGATTATGTAACAGGTATATCATTACCAGTA
GATGGTGGTTATTTACTAAGATAATAGATAAACAGATGCTTCGGACAAAATCATTTTTGT
CCGATTTTTTAATGAAATAAATTTAATAATGTTGATATCAATGCCGTTTGTTTGAATGTG
AGACCATTGAATTACAACATGAATTAATTTTAAAATGATAAAATAGAGAAGTTACTATTG
TCTGAACATACTGAAAATGCATTGGAATGTATAATTTAGATGCTAGATTAAAGTATAGAG
ATAAACGGAAGTATGTTGTAAAGGAAGTAGTTATATCGCTATAGGGGGTTGGAAAATGAA
AAGGATATTATTGATTGCGAGTGCTTTTATTGGCGTCATTGTTGGTGCAGGATTCGCTTC
TGGACAAGAAGTGCTCCAATACTTCACAAGTTTTGGCATGATGGGAACATTCGGCGCAAT
GATAACGACCGCATTATTTACATATGTTGGAATGATGTTAGTTTGGCTGGGAAGTAAGTC
TGAAACTGATTCTCATAAAGAAGTCATTCATCGTATCACGGGTAAGTCAATGTTTGGAAA
ATTATTGGGATGGGTGATTGATTTAGTCATCATATTCACATTATTTGGTGTAGGGGTTGT
CATGATTGCAGGTGCAGGTTCAAATCTTAATCAGCAGTTTGGCTTACCATCTATCGTTGG
CACACTATTGATGACTGTACTTATCATTCTCGCGGGTATGCTGAAAGTTGAAGGTGTTGT
AAAAGTAATTGGAAATATTACGCCGTTTTTAATCATTTTTATAATTATTATTTCAGTTTA
TAGTTTTATGACAACGGATAGTTCATTTTCACAGTTAAATACTTTGTCTGATGCGAAACC
TTCAACATTACCGAATTGGTTTGTAGCAGGTGTGAACTACGCATCATTTAATACAGCTGT
AGGTGCATCAATGGCCATTGTTATGGGAGGTTCAGAGAAGAATACGAAAGTAGCAGCTAT
TGGTGGACTAGTTGGTGGACTCGCGTTAGGCGTCATGATTGTATTGAGTCATCTGGCTAT
ATTCACGCAAATAGATACTGTTGGAAATATGGAAATGCCAATGTTAGGTATTGTGAATCA
TATTTCACCAATACTTGGAGTCATTATGGCTATTGTTATTTTTGGAATGATCTTTAATAC
GGGTTTGGGTATGTTTTATGCGTTTGCTACAAGGTTTACAGTCGTAGATACGAAACGCTT
CAAACTGTTCTATGCTGTTACCGTTATTGTAGGTCTATGTCTGAGTTTTGTTGGTTTTAC
AGATTTAGTAGCAATCTTCTACCCATTAATCGGATACCTAGGCCTTGTATTAATTTTTGT
ATTGTTGTATGCACCTTTTAAATTGAAGTTTGGCAAGAAAGATATATAAAAGTTTTATTA
TAATCTATAACTTTGTTTATGCTTGTTGATATTTATGTATATAAAATTAATTTCGAAACA
CACCTTATCCTTATTTTTAGTTATAATAAAATAAAGGAATAGAGGGTGTTTTTTTATGAA
CGAGGAAACATTAGAAATTTTACAGACGAATGCGTTGCAATTATTGGGGATTCAACTAGA
AGTATGATATGGATGACTTAAAAGGGATCAGCAATCATATCAAGTCACCATTTACAAATA
CGTCACGTAAACAATTCAAAGATGAGTTGAAACATTTTATCGTCAATATGGGCAGTAATA
AAATTTACCATTATACCAATGTTTTCGATGTGAACTTCTTAATATTTAAGTTTAAGAAAT
ATAAACAGATTTACATTATAGGACCATACATGGAACAGCGACCTAATGAACGACGTTGTA
ATGAACTGCTACAACAAGCGAATATTAAAATATCTAAAATTCGCTTTTTGAAGAAGCGAA
ATATTGTGTATGAGACTGAAAAAATAGATTTCCATTTTCATTCAAGTACGGCGTCACTTG
CAGAATCTAAGACTCAGATTGATTATACGTTAAGAGAAATAGAGCAACGCTATAATTTAG
AAAATCAACTGCTTACTGCAGTAGAAAATGGCAATGTGGATGAGGCATTAGACATTTTAA
ATAGGATGAATTTATCTGTTTCTGGGCTACGTAGAGGGAAAGATGATATTTTAAATGAAC
AGTATAAGGCATTTTAAAAACTTCGTGTATCTTAACAGAAGTTAAAATTGCTGTATTGAT
TAAATTGTCAATTTTAAAACTAAGGAAATTAACCGGAGAAAGGCAAAAGTGATAAATTTG
TGAAATTAATCACAAAACACTTCCAATTTGTATCCTTATGAATTAAGATAAAGATGTAAT
AAATGACGCAAGCTTTGCGAAAGAAAAAATACGGAGTGATTCATATGAGAGAAGTAATTG
AAAAGGTTATTTTTTCAAATGAAAGCAGCTATGAAATTTACATTCATACAGGTGTAAATC
AAGGTATTATTAATGATATTAAAGATGGATACAGAAGTATTGACTATATAGCTTATATTG
ATGCAGAAAAATTATACAACTATGGATTGAAAAAGACGCTATTAGTTAATCATTAATACA
CTGTATGCATCAAGTAATTAAAAAGTTTTGTTGTATTCACAATTTATGAATATAGCAAAC
GGGTATTATTATTAAAGTTTTTCTCCCTCGTATTAACTTTCATGATTTATTTGAAACGCC
CTAAAGTATTTTAAAAAGCCTATGTTTACTGTCCATCCAGTAACATAGGCTTTTAGTTAT
AGTATTTAATGATGACAATTAAACATAATCTTTAAAATTATGCTTGATTTCATTAAAATC
ATATAAAGAGTTGTACATACGCATACGAATATGTTCTTCAGATGCATAAGGAATACGTAA
GTGATTATGTTGTGCTACATATTTACGGAAAGTTTTTTCTAATTGTTGTCGTTCTAATAT
AGGCATTTGAATCCATTCATCTTTGTCGAATAAATCTTCAAAATGAAATTGGAAACTTGT
TCGATCTATTGATTTTCTTAATGCTTCTAATTTTTCATCAAAATTCATAATATATATGCC
CCTCCCTTAACGCTACAATAAACATTATTAATATATACTTTATTATATACCCACTTTATA
TTGAAATATGGATATTGACAAGCTAATCAAAAGTAAAACTTTCAAGAAAATGAAAACGCC
ATGATACAATAATCGTAATTAGAGAAATATTTAAATAAATATAGAGAAGTATAAATAGAA
AGGAAGATATACATGGTTGAATTACAAGATAAAGTGGCAGTCGTAACAGGAGCGAGTAGT
GGTATCGGTGCAAGTATAGCCGAAACATTAGCTAATCAAGGAGTCAAAGTTGTCTTAACA
GGACGAGATGAGTCGCGCTTAGCAGAAGTGGCTAAACGTATACAAGATAATAAACAAGCA
GTAGTTGAGACAAGTATTGTGGATGTTACACACAAAGAAGAAGTAACAGAATTAGTTGAA
AAAACAAAAGAAAAATTTGGTCAGATTGATATTTTAGTGAATAGTGCTGGCTTAATGTTA
TCATCAGCAATAACTGAGGGTGACGTTGAAGCATGGGAAGCAATGATTGATGTGAATATC
AAAGGTACCTTATATACAATTAATGCTGTGCTACCATCTATGCTAAATCAGTCTAGTGGT
CACATTATCAATATTGCCTCAATTTCTGGATTTGAAGTTACTAAAAAAAGCACGCTTTAT
AGTGCATCCAAAGCAGCTGTACACAGTATTACACAAGGTCTAGAAAAAGAATTAGCGAAA
ACAGGCGTACGTGTGACAAGTATTTCTCCTGGGATGGTTGATACACCATTAAGTGGAGAT
ACAGATTGGGGAGCACGCAAAAAATTAGATCCTAAAGATATTGCAGAAGCAGCAATTTAT
GCATTACAGCAACCAAGCCATGTCAATGTGAATGAAGTGACAGTGAGACCTGTTTAAACA
TAAATGAAATATTAGAAGGCCGGGACATCAATAAGAAGTGTCTCGGCCAAATTAATTTAT
ATGGACTGTAATCTACATGCTAAGTTACAAATATAAAAACGCTAGCTCATGTATTACGCA
AATGAGATTCATTTAACGCGTTATTTAATAAGAGCGAAGACTATGAAATTTTTATCAGGA
CTTTTTGATTTTGTTCATCTTACTAATAGTTTAGCTTGAATGTATTCGTGAAAGAAGTGA
GAAAAATGGAAATGCGATACCTTACCGAAAGAGATGTAAAACAGTACCGAGCCATTCGAT
TAAAATCGTTACAGACGGATCCAAAGGGATTTGTATCAACATATGAACGTGAAAAATCAT
TGCCGGAAGATGAATTTAAAGCACGGCTTAAATTAAATGATACGCATTTTACGATAGGCA
CGTTTGATAGTGGGGAGCTTATTTGTATCGCTACATTTTATAGTGAGAGAATGGAAAAGG
TAAAACATAAAGGTAACTTAGTGACTGTCTATTGTGATCCCCGATATAGAGGTCAAGGTA
TTACAGCTCAAATGATACAACATATCATTAACGATGTTAGTGTGGTTGGTGTTGTGAAAA
TCATTGGCTTATGTGTATTATCTGAGAATACACAAGCCATTCGTTTGTATGAAAAATTAG
GGTTTAAGCGTTATGGTAGGGAACCTAAATCAATCTTTGATGGTCATAGGTATTATGATG
AAGACTTAATGTATCTTGAAGTGTAGTTGTTATAAATAACACGTATTCAACTCATGGGTG
CACATAAAAAAACCAGGGCGAGTCACCATTATGTCTCGTTCTGGTTTTTTAGTTTGAAAT
ATCATAACCATTCTATAATTTCAATTCTGTTACCAAATGGGTCATAGATATAAAAACGAT
TGGCGCCTTCAAGTTCATCACCATAGATGATTTCAATTTCTTTAGCTTCAAGTTCTTTCC
GTATATCTGAAGCGTTCTGTACTAAAAAGGCTGGGTGGGCCTTTGTTGCTGGTTTAAAGT
CATCTTGAACACCAATATGTAGTTGTTGGTCACCAACTTGAAACCAAACGCCACCATTTT
TCGCGAGATTGGAGGGTTTTGCTATTTCTTTAAAACCTAATTTATCAGAATAAAAAGCCT
TTGCTAACGATTCATTGTGAGGTGGTGCAGCTAACTGAACATGATCAATACCTAAAAATT
GATTGAACATAAATAACAACTCCTTTAATATATAATAGCAAAAATATAACTATAAAAGTA
TTTGGTAAATTATTTTTTTATAAATTAGAAGCAACTAATTATTTTAAAAGTTCATTTTAT
TCTATTGCAATTGATAATCGTTTTCGATTAAAATGGTAGTAATAAACAAGAGAAGAGGTT
ATCGTTTTGAAAAAAATTTTATGCTTGATGTTATGTTAGTTATTGTTTTTAGCAGCTTGC
GGTAATGGTTCGAAAAATTCAGAGTCAAAAGATGACAAAGGTACAAAGACTTATACTACA
GATGATGGTAGTAAAGTAAAAATACCTAAAAATCCAAAAAGAGTACTTGTGTTAACCGCT
AATTATGGAAACTTTAAAAAATTAGGTGTTAAACCTGTCGCTATCACAAATGTATTTCCA
GATTCTAAATATTTAGATATGAGTAAGGTTAAAAAAATTGATCCTGAAAATGTTGAAGCG
GCGGCAAAATTAAAACCAGATTTAATTATTACATATAAAGAGAACAAGAATAATAAAAAA
TTAGCTAAAATTGCACTGACAGTACCTATTAAAGTACAGGATATGGACTATAAAGATACA
CATATTGAAATTGGGAAATTAGTAAACAAAGAAGCTAAAGCTAAAAAACAAGCTGATAAA
CTATCAGAAAAACTAGCTAAAGATGGTAAAGAAATTAAGAAAGCAATTGGTAAAGATAAT
ACTTTTTCAATTATGGATATTCAAGCAAAAGATATTTATCAATTTGGCCCTAGATTCGGC
CGCGGAAGTGAAGCTATATATGAAGGGTTTAAGTTGAAAGAGGACCCAGAAGCTAAGCAA
GCAATGCCAAAAGAGAAGTTTATGAAAGTTCCAAAAGAGAAATTCAATACGTATTCGGGA
GATTATTTACTCCTTCCTACTAAAGATGGTAAGAAACCGAATAATGATTTTGTGAAATCA
AATACTTGGAAAAATAATAAAGCTGTTCAAAACGGTAATGTTATTTATTATTCTATGGAT
GAAGCAATTTATGCAGATTTAATTTCAGTAGAGAAACAAGCTGAACTATTTAAAAAAGAA
CTTTTAAAGCATAAGTAAAAACTAAGCACGTCATAGTCATCGAATTTATATAATTTGATA
TCTATGACGTGCTTAGTTTATTTTGACGCTTACCAGTGATCAATATCACTTCGTTCGCCT
TTAAAATTATTGGCTGTTTGATGACGTTTTGCTAGTACTTTTTCAACATCTTCAAATTTA
ATATTTAAAGCATGTAATAATACAAAAAGGTGATACATAACATCGGCGGTTTCATTCGTC
ACCTCTTCAACGTCGCCTTTCATTGCACCAATCACCACCTCAAATGCTTCCTCACCAAAT
TTTTTAGTTATTTTTTCAAGTCCTTCTTTTAATAAATATTGAGTATACGAATTACTTTTA
TCTGCCTGCGCACTTGCTGCAACTGTTTGTTCAAGTTGTTGCACATTAAAAGGTACGGAC
GTATTAAAACAACTTTGACTACCTGTATGACAGGTTGGTCCGTTTGGAAGTACTTCAATA
AGCAATGTATCTTGATCACAATCCAGATGGATATGTTTCACTATTTGTGTGTGACCTGAA
GTTTCACCTTTAGTCCATAAACGTTCTTTTGAGCGAGAGTAAAATGTAACAATCCCCTCA
GTGAGTGTTTTTTGATAGGCAGTTTCATTCATATATCCTAGCATAAGTACTTGCTTGTTA
CGTACATCTTGTAATACAACAGGAATAAGTCCTTTGTCAAAATCAGGCTCTTGAGTAGTC
ATCTTACTGGAATACCTCCTCGTTTCATTGATGATTTAATTTGATTCACAGTTGTTTCTT
TATCGTGTAATATGCTTGCCGCAAGTCCCGCTGAAACGTTTGTTTCTTTAAACAAGTCAA
CGAAATGTTCAGGATTTCCGCCACCACCAGAAGCGATAACGGGAATATTCACAAGTTTTT
CAATTTCATGTAAGTGTGAGACATCAAAACCTTGTTTCATACCATCGTGCGTCATACTTG
TAATGAGAAGTTCACCTGCGCCTAGGGCTTCAACTTCTTGAACCCAATCATAAACGCGTT
TATCCGTTCGCTGTTTACCACCGTGTGTGTAACAAAAATAATCATTTAGTTCGCTATCGT
AATTGCTATCTATGGCGATACATATACATTGTCGTCCAAATTTTTCGCTGGCTTCTTTTA
TAAAACTTGGATTTTTAAGTGCACTTGAATTTAAGGATACTTTATCTGCACCGTGGTTTA
ACAATTGAGAGATATCGTCAATGGTTGAAATACCACCGCCAACTGTCAATGGAATGAAAA
[truncated: 61,593,719 more chars]
