# Supplementary material for: A molecular portrait of maternal sepsis from Byzantine Troy
Source: eLife. 2017 Jan 10;6:e20983. doi: 10.7554/eLife.20983 (PMC5224923; doi:10.7554/eLife.20983)
Supplement: Figure 4—source data 3. — DOI: http://dx.doi.org/10.7554/eLife.20983.028 [file elife-20983-fig4-data3.newick]

(((Ssapro_063:0.00004659572541663436,pilon_X4035:0.00005937561135145572):0.00064962204317735609[100],((pilon_KB622:0.00089915581638864463,((((pilon_19:0.00023679598308750567,pilon_M2285:0.00017183453418282175):0.00018951091511717962[100],((Staphylococcus_saprophyticus_FDAARGOS_168:0.00001400949536169737,pilon_41:0.00001942557136381007):0.00059383537779075118[100],(Staphylococcus_saprophyticus_758_SSAP:0.00003268412335716657,Staphylococcus_saprophyticus_FDAARGOS_137:0.00003157907099717547):0.00036485504434528144[100]):0.00021140550988540420[100]):0.00038924202593668242[100],pilon_42:0.00066603385771627248):0.00034283761032224925[100],(REF_Ss_troy_2014_0209:0.00148553266429498503,(pilon_31:0.00157289807799597522,(((NCTC7687:0.00077939911387789828,(NCTC7666:0.00063518377544889888,NCTC7692:0.00079953992043707643):0.00028071570821961144[100]):0.00034058653266909713[100],(JXBG01:0.00111589778505443273,Ssapro_055:0.00083145904971120878):0.00045452843425359413[100]):0.00020109074383989318[94],(NCTC7540:0.00105065319333372503,KACC16562:0.00100127942533137092):0.00031029305244152118[100]):0.00473677072733420541[100]):0.00084315454275401039[100]):0.00042007185499541469[100]):0.00031754625832835110[100]):0.00019751430083927161[88],(pilon_16:0.00035217741429417916,(pilon_18:0.00001118113477204314,pilon_SRS1224052:0.00001690972604770605):0.00054472420671639824[100]):0.00045599836644654422[100]):0.00023766073120225323[78]):0.00035001331849974501[100],(gi|73661309|ref|NC_007350.1|:0.00042464362527986087,(pilon_15:0.00021388484490307552,pilon_13:0.00026243937450333383):0.00045546562156326299[100]):0.00014941469134260285[92],pilon_14:0.00053533236636125591);
