# Supplementary material for: A molecular portrait of maternal sepsis from Byzantine Troy
Source: eLife. 2017 Jan 10;6:e20983. doi: 10.7554/eLife.20983 (PMC5224923; doi:10.7554/eLife.20983)
Supplement: Figure 4—source data 4. — DOI: http://dx.doi.org/10.7554/eLife.20983.029 [file elife-20983-fig4-data4.fasta]

>pilon_13
GGTCATCCTATTGAATGGAATCCAATGCAATTAACAATACAGGTGTAAACTACTTCGACA
TTGCTATACACCTACTACATTTCAAAAACAATAGATTTAATTAATGAAGGTAATTTAAAA
GTTAAAGATGTTATTACTGATGAGATAGAGCTAGATGATATTGTCGAATCAGGATTTGAA
AAACTCATAAACGATAAATCACAAGCAAAAATTCTCATTAAGTTATAAATAAAAGAGCCT
CTCTAATTTAGGGAGCTCTTTTATTAGCTAAAATATAGTTTTATTTAGTCAAGAATTTGT
GAGTTTTTATAATTCATTAAAAACTAGGTTCGGCACCTAAAATAATAAGAAATATTTGTG
AGTAGTTCACATTTTGGAATTTTAACATCATATCTTTAAAAATTACAAAATTACTATCTT
TTTTAACTTTTTTAACTTCTTGTTCATATAATTTTAAAACAGATTCTCTTATTAAAGTTG
GTCGCTTATTTTGAATAATTTCACGGTTATCTGAAAACATTAGTAATCCTAAATATTTAT
AATGGATACTTAATTGTCTTGTCAAACTAGCTATATATTCTAACTTTTCATACATATTAG
GAAACTTGTTTCTTAGTTTTTTCAAATCTAACTTAACTTGGTTTAATTCTTCCATTTCAT
TTATCATTTTATCACTACTCCAATTCCCATGGTTTATTGATATCAAGAGACTCAATTATA
TTTTTAGTTTGTGATCTTTTAATTTTTCGCATTTTAGCTCTTTCTTCGCCATCCATAAAT
AATAATTTTTCTTCTTTGGACTGAGGAGAGATTTTGGGTACTTTAATTGGTTTTTTCTTT
TCATCCAAAGCTACAAAAGTAAGAAAAGCTACAGCAGCAATTTTTCTTTCTGCAGTGATC
ATATCTTCTGAAATGACTTTACAAAATATTTCCATAGACTTTTCTCCTGTATAAACTACA
TAAGATTCTATACAAACTGAATCAGATTGGGTGATTGGATATAAAAATTCTACTGAATCT
GTAGAAGCTGTAACACATTCTTTAACTCTTGCATGTCTTCTAGCTGATAGCGTTGCGTTA
TTATCAATTTTTTTCATTAATACCCCCCCAAATAGGGTATTATAATTGTTTAAATCATTA
ATTAATACTTGATCCGTACTGACAATTTTACTGTCACTAGGAAATTTATAATTTTCCATA
AAAAACTCCCGTTTCTATAATGTTTATGTTCTAATTATAGAGCGAGAGTATATAAATATA
AAAATCTTTTTTTTTAATAGTTAATTAAAAGTTTTTTAATTTTTTGTTATTTTCTCCAAA
TAATACCAAGTTCCCATTTCATAGAAGGTTCATTAATATCGATGGCTTGTAAATTATTAT
CTAATAAGCCTAGTATTCCTTCGGGTAATATACATATCCCAGATTATTTAATAACATTTC
TTCTATGAAGCTCCATTGGGTGGTTTCAAAAATTATATTAGGATTAAAGCCATAATTTCT
ACATGTATTTTTGATTTTATCGTTTAAATAGAAATCAGAATTGAATAAAATAAATTCTTG
TTCTTGTAAATCTTCAATATCAATCTTTGTTTTTTTAGATAATTCATGATTTTTATGAAC
GACCAGTTTTAATTTTTCTTCTAAAAAAGAGAATATATCAAAGTTTTTATTATTTGTAGG
AAGTACAGTAATTCCCATGTCCAAATCACCATACATCGTTTTCAATTTTTTTACTACCAT
TTTCAAAAAGTTGAAAAGTTATATTAGGATACATTTCATGAAATTCCGAAATTAATAGTA
GGGATTCCAATTTTCAAATGTCCCTTTTTTAATTCTAATAAATTACTTAACTCATTAGGG
ATATTATCATACATTTTAAGCATTTCTTTACATTGGAAAAAGAAAGCTTCTCCTGCGTCA
GTTAAGTATATTTGGTTTTTATACCTATTAAATAAATTTACATCTAATTCTTCTTCTAAT
AATTTAATTGTATTACTAATTGTGGGTTGTGTGATAAAAAGATTAGATGCTGCTTTGGTC
ATACTTTTTTGCTTTACGACTTCTACAAAATACTGCATATGTCTAAGTTCCAATAAATTT
CCTCCTTTTTATTATTTTTTTATTATTCTTATACGTGAACGACTACCTGTTGTTTAGCAA
TTCTTCCCGTAAGTTTGTCATCTATAAATTTATTTCCTTTTTTATCGGAGAGGCCCCCTT
TTCCCTTTTTTGTCGTTCACTTAATAAGTTAGCTTCAAGTTCGCAATGCACTCATCATGT
AAAAACATTTCCCATCGCATCTTTGTGAACTTCATATCATAATATGTAAATCAATCTTTC
ATCAACCATTGGAATCAATTAATGTTGTTGTACGTCCAAGCGATCTATTTATAGTAACTA
GATTCTCTTCCGTAAATATCAACACTTATCAAGTTCGTTCTTTTGTTTTCGACCACTCCT
TTTCGCTAAAGATACGTTCACAACCATATCTAAGTGTATCAATTGTCCATCAAGACTTTG
ATCTTTGTTGATACACGTGCATAACCAATTTTAGCCATTTGTTTTTTACAAAAATTTACT
CTAGTAGTACTTTTTTAAAAATGTCTTTTCAAAATTCATGAGCTGATACATAAATTTTTC
AAAATCTTCTCTAACAAAACAACTTAACAAAAGTAACTTTATTTTTTTGTTAAGTTTATT
TTCATTTCTTTTAATAAGCGTTCTCCATTATGCGTCAAACTCAATAATTTAGTACGTTTA
TCATTCGAATAAACTCGTTGCACATAACCTTTGCTTTCTAACTTCTTAACACGTTTTGAT
GCAGCTGTCTTATAAGTACGTTGCTTATTTGCTAAGTCGTTAATCGATACTTTTTCATTA
TGCTGAATAAAATACATTGTTTCTATTTGTTCATAAGATAAGTAACGACCTGGTTCCAAT
TCTTTAACCATGTTAGTAATTGCTTTATTAATATTCGCTGTAGCATCATAGAATTGGTTA
ATTATTATTTCTAAGTTTCCCTCTTTATGCTCCATATTAACCTTCCTTACTAAACTATCG
TTTTTCAACCATCATTGATTTTTTAAAAATTAAATATTACTTATTATAAGCATAATAACT
TTATTCCATTACATCACTTTCTTCAGCTTTTTCAGTTGCTTTTCTCATCAGTGGATCAGT
AATTGGTTTAAAGATAACACCAATTAATAAAAATCCTATACCAAATAATGAAAGTATCAC
TAATTTTTTAGTTAAAATTTCAGGTACAGGTCCTCCAACTGCTTCTCTTAAAGCATCTAT
TGAATAAGAGAAAGGTAAATAAGGGTGAATGACTTGGAAGAACTCTGGTGTAACTTGGAT
AGGGAAGGTTCCTCCACCACCTGCTATTTGTAGTACAAGGAAGATGATTGCAATTGCTTT
CCCTGGATTTCCTAACAATGACACTAAAGTATACACAATTGAAATAAATACAAGTGATGA
GAATACTGATATAGCAATAAACCATACAACAGATTCAACTTGCGCTTTCAGTATCACCAT
ATCTCCAATTGATACGATGAGTGCTTGGATAATACCCAACGTGTAAAACAACCCACTCTT
TCCTAGATAAATTTCTCTTGTCGTTAGATGTGGCTCTAATGATTTATGTTTATTATCTGT
CGTTAATAAACTTACTAGTAATAAAGCTCCTACCCATATTGCTAATGCTGTGTAAAATGG
TGTGCTTGCTGAACCGTAGTCTTTCACAGGAAATATGTCTTTTTGATCTATATTAATTGG
ATTTGCGATTACATTAGCTTGTTTTTTCAAATCATTTTTCAATAAGTCTACCATTTTATC
CACTGCATCGTCGTCTTCAATCTCGTCAAATAGTTTGTTCGCTTTAGCCAGATCTTTTTC
AACATCTGGTAATTGATTACGTGCAAAATCTGCCAAATTGTGCAAGCTTTCTTTTGCACG
TGGTTGATTTGTATCTAAAATATCTACCAAATTATCATAGCGATTAAACAGTGTAGGTAT
TGTATTGTTCACAGTTGCTGTTGTATCAGATAACTGTTGTTCTAAACCTGGCAAGTCATT
TTCAATAAATGATGCTGCGTTAGAAACACTTTGTTTAAATTGTGGATAATAATTTTGAGC
AATAGACATTGCATCCATATATCTTTGCTCAATGACTGGTAGTGCACTTTGAATCGTCTC
AACTCTATCCTTACCAGTAGTTAAAATACTTTCTCCTGAATTTATAACTTGATCAATTGT
GTTTAATTTCGATTGAACAGTTGATAGTTTTATATCGCCGTCATCTAATAATGACATCAC
ATCATTAGATACATCTAATAATTTTTGGTTTAGTTCTGACTTAATATAGTTTCTTAAATC
ATCTAAGCTACTATTCACGCGTGGAATTTCTTTAAGTAATTCTACTGCTTCTTCTTTACC
AGAACTTCCATTCGAAAGTGCTTCACTAAGTTGATTTTGTGTCTTAATTAAATTATTAAT
TCTATTATTTGCTGACTCTAATTCCTTAATCTCATCAGAAAGATCTACCTTTTCTCTATC
TTCAAGCTCTGATAATATATCTATAAACTTTTGATTGGACTTACTTGTTACTTCAAGCCT
AGATTTAATATTATCTAAAGTTTCTTTGAAATCTTTTGGCTTATCTGTAGATATAATACC
GTAAGTGACATTTTTTAGCGCATTAATATCTTCTTGACTACTTTCCGCTTGTTTGTCGGT
ATAATTGGATAAAGATAATAATGATTTTGATAGTGAAGATTCCATTGCGCTTACATCTTC
ACTACTTATTGCTGTTCCATTTTGATTATTTCCAGCATTGTCGCTATTACTATTACTTAT
TTGCGAAGTTTTAATATTTGAATAACTATCTGACCCTTTAGAACTTTGCTGCTCAGTTTC
AACATTTTCTTGTAATCGATTATTAGCATTTTGATTTGCTTCTTGTGCATTATCAACGAC
TTCTTGATAGCCTTCGACACGCTGTTGCACTGCAGGTAAATATCCTTGCGCTTCATTCAG
GCCTTGTAACCCTGCGTCAACCCCTGCGCTTGCAAGGTCTACACCACGATTAATTTTTGG
AAAAGCTTCTGGTACATCATTAGATGCAACATTCAAGGCATTCTCAATATTTGGCATGTA
GTCATTTAATGCCAATATCAATTTAGCTCGCTCATTTAATGTCGGAATGGCCGCATTAAC
TTGGTTTAATTTATCTGCAGCATCTATAACCTCACCTTTATGATTTCCTAACGCTCTAAA
TTCATCAGCATAATTGTCAATTTCATCCTGATTTTCATCTAAATATATTATTTTATCAGC
AAAATCATTAATTTTGGGTATAGAATCATTAGCTTTAGATACTGCATCTTCAATTTTATT
TATGGTTGGAATTTCTTCCTCAAGTTTCACGCCAAGTCGATTTGCTTCATCTAATAATGC
TTTTGTTACTGTCTCATTAAATTGTTCATTTGCTTTTTGAACAATGGCACTCGTCCCTGC
ATTTGTCATTTTAGGCGCAATCGCATTAAGTTTTTGATTCACTTTGTATTCTACGTCTGC
TTGCTGTGGGTTTTTTCGAAGTGTGCCGGTAATTTGGTGTGTAAACTTCTCTGGTATGTA
AATGGCCGCGTAATAATCGCCCATCTTCAAATCATGATCGGCTTTTTTTCGACTTACAAA
TTGCCAATCAAAGTTATCATCTTTCTTTAGTTTATTGGTGATTTTATTGCCCACGTTCAC
ATTTTTATCTTTAACTGTATCTCCCTTATCCTCATTTACAACAGCCACTTTAATATTTTT
AGTATTACCGTATGGATCCCATGTCGCTTCTAAGTTAAACCAAGCATAAAAAGAAGGAAG
AAGTGCTAAACCTCCTAAAATCACTAAAACAGCAGGCGTCTTAGCAATCTTTTTCAAATC
CATTACAAATAATTTTATTGCGTTCTTCATTTATACACCTCTAAAACTGTATCTATTGAT
TTTTCTTACATAAATTTAAAATTACTATTTGTTAATTTCATATAAGTTGATATACTGAAT
GCATTAACAAAGTCTATTCATTTTATAGTTGATATGTATCAACTAAATCTAAGTCTGTTT
ACAGTGTACCAAGACAAACCATAGTTTGTACATAGCAAAATAATATATTTTAGAAAAGAG
GTATTTTCATGAAGCAACAAAAATTATTAGTCTGTTTGCTTTCAACTTCTTTACTTATTC
CATCATTTTCTATCAACGATGTTAGTGCCGAATCTTTAGAAAAAAGTGCCACAACTTCTG
AATCAAATGACGTGTATAAGGAAAAAGATGAGGAGCAAGCTAAGCAATCACATTCATCAA
AAAATGGAAATGATGAAAAGAATAAAGCTAGTGATGAAAAGGAAAATAGTGAACGCAAGA
GTAAGTTAAATAGTACAAAAGATGAAAGGACTACAGAAGATATTAATAATAAAAGACATA
AAACTTCTGATAATAAATCATCCAATGAAAAAATACCAAGTTCATTTGAAAATTCATTTA
ATGATTCATCGTCTTATGATAGTTTGAATGTTTTCAAGCCAGAACCTTTTAGGAGTGACA
AGGATGGGCTATCTGAATTATTAAATCAACTGTTCTCTAATAATAAAATGAAACAAACTT
CTACTATAGAGAATAACGATGTACAAAACGAGAAGAATGACAGTCACAATGATAATACAT
CTATAGATCAAATAAATCCAAATACGACATATTCGGATGATAGTGACGAATCAAATACTA
ACAATTTAGAAAAGAATAGTGATAAGGGTTCACTACAAGATGACATTGATGATGTACAGT
CATCTGAGAAGTCAGAGAACGATGATATAGATAATAAGTCTGAATCAAACAAACTTCCAG
TTGATAAAAATCAAAAAAGATGATGGTGAGTCAAAACAATCCTCCCAACAAGATCAATCT
TATGAAGAAGCAAATAATGATGCTGATAATCTAGACAACAAAGATAATGACACACCTGCT
ACTGAAAACGATAATGCCAACAGTGATAACGAAAATGCTGATAAATCAGATACAAAATCT
GACGATAAAGTATTAGATGCAATTTTAGACGAGTATAGTGAAGATGCTAAAAATAATAAA
AAACAATATGATGCTCAAAAAGATGATTTATCAAATGGAAATAGTAAAAGTAAGAAAAAT
AATTCTGAAAAACAGGCATCGAATACAAATGCTAACCCTCAATTACCGTCTGAATCACAA
TTAGCTAAAAAAGAAAAGCCAGCTCAATCATTTGAAAACGACATAAACCAATCAAACATC
AGATCTACTGCAACTTTCCAACAATTGCCAAATTTATCGGATGATAATAACAATTCTAAC
GATATAACAATTACTGAAAGTAAAAATACACGAGATTTTATTAAAACAGTTGCACAAGAC
GCTCACGACATAGGTCAAGATGAAGATATTTATGCATCTGTTATGATTGCCCAAGCCATA
TTAGAATCTGACTCAGGCACTAGCGATCTTGCTAGTTCACCCCATTTCAATTTATTTGGA
ATAAAAGGAGCTTATGAAGGTCAGTCGGCTACATTTAATACACTCGAAGATAATGGCAAC
CATACGTTCCAAATTTCAGCAAACTTCCGCAGCTATCCAAGCAAAAAAGAATCATTGGAA
GATTATGCCAATTTAATCAAACACGGCATCGATGGTAACCAGGACATTTATAAACCAACA
TGGAAAAGTGAAGCTTATAGTTACCGTTCAGCAACAATGCATTTGGCTACCACATACGCG
ACTGATTCACAATACGCGGACAAATTAAATAGTATTATCAACCACTATGACTTAACACAG
TTTGATAATAAAAAAATGCCTGATTTAGATAACTACAAAGCGAACAACGATGATTATGAT
TCAGCCTTCAAACCATTTTCAGAAACAACAAATGACTCTCCTTATCCTCATGGGCAATGT
ACATGGTATGTTTATAATCGCATGGCACAGTTCGACAAATATGTGAGTGGTGATTTAGGC
GACGCACGAAACTGGAATAATCGAGCAGAAAGAAAAGATTATGCTGTTTCTTCAACACCA
AAAGCTCACACTGCCGTTGTATTTGAGGCAGGTCAACAAGGGGCAGACCAGATCTACGGT
CATGTAGCTTTTGTAGAAAAAGTTAACGATGATGGTTCTATCGTTATATCAGAATCAAAC
ATTAAAGGACTTGGTATCGTTTCTTATAGAACAATTGATGCAGATGCTGCAACTGAATTG
AGTTACATTACAGGTAATAACTAGTAAATTTAAATATTCCTTTTATTTTCTTTATTAAAG
TGTTTAATTTAGCTTTTATTCATTCAAAATACAAATGCTCCATTCAAAGTTCCACTTACT
AGTGTTCACTTTGAATGGAGCATTTTCAATATACTATATAAATTAACTCGTACTAAAATA
CGTTATAATTTAATATTTACAATTTTTCGATTTATTTCGTTTGATGAACCATATTAATCC
ACCACCTATAATGAAAAGTAGAATCCCTAATGGAATTGTTGATTTTTTTACTACTGTTCC
TGTATCAGGTAAAGAAAAATCACCATTATTGTCAAATAAACCACTTAAAAAGCTACCCGA
GGAATCACCTAGAGATAAAGCACGCCCAGGCGAAGGATTAGATATATCCTTAATTCCATC
TAATATACTGTTTCTATTGAATAAATCGTCAAATAGACTTGGTGTACCAAGTAATTTTGA
ATTTCCACTTAATTTTCGCATCTGTTCAGCTCTGTCTAACAAACTCCCATCAAATTTATT
AGATAAACTTGGCGTATATTTTAATGGTTCAAACAAACCATGCATATCATCTTTAAATTT
ACTTATGTCTTTATCAGCCTTTAATAGATCATTCAACTCATTATTAATTCCCGATTTCAT
TAGATTTAATAAGTTATGCTTAGAATCTTCTTTTTTGGCAATAACGTCAGCAAGCGCTTT
AGCTTTAGCATCATTTAATTTCGTAGCTAGCATTGTTTCTAAAGCTTTACGTTTATCATG
AGATTGGTCCAATATATTTTCTAAAATATCATCACTTGTAACATTGTCCCCAAAATGATG
TTTGATTAAAGCTACAATTTGTTCGTTACTAGGATTTTTATGCATTATTTCATCAACGAT
TTTTGATGTATCTATATGATCAAATTTAGTTAATAGAATTGTTTTAATAAGTTCTTGCTT
ATCAGATGTTTTATCAAACATAGATTTTAAAATATCATCACTCGTAGTAGTAGATAAGTT
ATCTAACTCACTAACAACTTGACTCGCGATTTGTTGATCTGTTTTACCTTTTGTATCTAT
ACGTTCTAAAATAGATTGTGCACTCTTTTCATCAAAAGTACCACTAACAATATCTTTTAC
AGCTTGTTCTTTATTATTTACAGATTGTAAATGATTTAATACAACGTCATTTTGTTTTTT
TAGACTTTGTTGCGTTTTTTCTATTTCCTTTTTCAATTTTTCTTTGTTTTTAGCAGATAT
TGAGTCTCGTTCAGAAAGCTTTGAATCCAATATCTTTAAATTATTTTCTTTATTTTCGAC
ATAATAATCTAAATTATCTTTTACTTTTGAATGGTTTGTCGTAACTTTATCGATGTCTTT
TTTAATTTCGTCTGATTGTTGCATTTGATTACTCTTAGTATTAGATGTATCTTTAAATGC
TAAACCGTCTTGGTTGTTTTCTTTAACAGCGCCTTCGTCTTTTTCTGAAGCCGTATTTTT
ATTTTCTTCACTATCATTCATATCTGCTATATCTTTACTTTCTTCATTTAGTTTACCCAT
ATCAACTAAATGAGATATATCTTGCTTTGTATCTCTTTGATTTAAATTAGCATCAAACGT
ATTATCTTGCAGATCTTCTTGATCGAACAAGTCAATACTATCTTGTTCTTCAATATGGTT
AGACTTTTCTTTAACAGAAGAAACTATATTTTTTTTACTATCTAACTCACTTTTCACACT
TTTCTTATCTTCAGATACTTCCTTTTTGTCATTTTCAATTAAATGACTCTGCACTCTATT
CTGTTCAATGATTTTATTATCAACTTTTTTTGCTTTCTTCAATATTGCTTCAACTTCTTC
TGTGCTTTTAGCTTTTGTAATTTCTTTAATAGAAGCATCTTTCTGACTATCTTTGATGTT
TTTTAATTTATCAATTTTCTCTTTACCTTCTTGAATGCGTTGTTCTAGCGTATTTTCACT
ATTCGAATGCGTCTCAATATTTAAATCAGCCTTATCTTTTGCTTCTACTGATGGTGTCGA
AGTCATACTATACCCCATCAAAGAAGTGCTAATAATGAGTGCCATAGTAGAAAATTTAAA
TTGATGATTTAATCTGGTTTTATTACTTAAATTATTATACCTTAACTTTTTCATTAAATT
CACCTTTCTTCTAATTATTCATCCTCATTATATAGGTTATATAACTTTATTCAAATA
>pilon_14
GGTCATCCTATTGAATGGAATCCAATGCAATTAACAATACAGGTGTAAACTACTTCGACA
TTGCTATACACCTACTACATTTCAAAAACAATAGATTTAATTAATGAAGGTAATTTAAAA
GTTAAAGATGTTATTACTGATGAGATAGAGCTAGATGATATTGTCGAATCAGGATTTGAA
AAACTCATAAACGATAAATCACAAGCAAAAATTCTCATTAAGTTATAAATAAAAGAGCCT
CTCTAATTTAGGGAGCTCTTTTATTAGCTAAAATATAGTTTTATTTAGTCAAGAATTTGT
GAGTTTTTATAATTCATTAAAAACTAGGTTCGGC-CCTAAAATAATAAGAAATATTTGTG
AGTAGTTCACATTTTGTAATTTTAACATCATATCTTTAAAAATTACAAAATTACTATCTT
TTTTAACTTTTTTAACTTCTTGTTCATATAATTTTAAAACAGATTCTCTTATTAAAGTTG
GTCGCTTATTTTGAATAATTTCACGGTTATCTGAAAACATTAGTAATCCTAAATATTTAT
AATGGATACTTAATTGTCTTGTCAAACTAGCTATATATTCTAACTTTTCATACATATTAG
GAAACTTGTTTCTTAGTTTTTTCAAATCTAACTTAACTTGGTTTAATTCTTCCATTTCAT
TTATCATTTTATCACTACTCCAATTCCCATGGTTTATTGATATCAAGAGACTCAATTATA
TTTTTAGTTTGTGATCTTTTAATTTTTCGCATTTTAGCTCTTTCTTCGCCATCCATAAAT
AATAATTTTTCTTCTTTGGACTGAGGAGAGATTTTGGGTACTTTAATTGGTTTTTTCTTT
TCATCCAAAGCTACAAAAGTAAGAAAAGCTACAGCAGCAATTTTTCTTTCTGCAGTGATC
ATATCTTCTGAAATGACTTTACAAAATATTTCCATAGACTTTTCTCCTGTATAAACTACA
TAAGATTCTATACAAACTGAATCAGATTGGGTGATTGGATATAAAAATTCTACTGAATCT
GTAGAAGCTGTAACACATTCTTTAACTCTTGCATGTCTTCTAGCTGAAAGCGTTGCGTTA
TTATCAATTTTTTTCATCAACACCCCCCCAAATAGGGTATTATAATTGTTTAAATCATTA
ATTAATACTTGATCCGTACTGACAATTTTACTGTCACTAGGAAATTTATAATTTTCCATA
AAAAACTCCCGTTTCTATAATGTTTATGTTCTAATTATAGAGCGAGAGTATATAAATATA
AAAATCTTTTTTTTTAATAGTTAATTAAAAGTTTTTTA-T-----G--A-----------
--A------------A-------------------------------------------T
------------------------------------------------------------
--------------ATTGGGTGGTTTCAAAAATTATATTAGGATTAAAGCCATAATTTCT
ACATGTATTTTTGATTTTATCGTTTAAATAGAAATCAGAATTGAATAAAATAAATTCTTG
TTCTTGTAAATCTTCAATATCAATCTTTGTTTTTTTAGATAATTCATGATTTTTATGAAC
GACCAGTTTTAATTTTTCTTCTAAAAAAGAGAATATATCAAAGTTTTTATTATTTGTAGG
AAGTACAGTAATTCCCATGTCCAAATCACCATACATCGTTTTCAATTTTTTTACTACCAT
TTTCAAAAAGTTGAAAAGTTATATTAGGATACATTTCATGAAATTCCGAAATTAATAGTA
GGGATTCCAATTTTCAAATGTCCCTTTTTTAATTCTAATAAATTACTTAACTCATTAGGG
ATATTATCATACATTTTAAGCATTTCTTTACATTGGAAAAAGAAAGCTTCTCCTGCGTCA
GTTAAGTATATTTGGTTTTTATACCTATTAAATAAATTTACATCTAATTCTTCTTCTAAT
AATTTAATTGTATTACTAATTGTGGGTTGTGTGATAAAAAGATTAGATGCTGCTTTGGTC
ATACTTTTTTGCTTTACGACTTCTACAAAATACTGCATATGTCTAAGTTCCAATAAATTT
CCTCCTTTTTATTATTTTTTTATTATTCTTATACGTGAACGACTACCTGTTGTTTAGCAA
TTCTTCCCGTAAGTTTGTCATCTATAAATTTATTTCCTTTTTTATCGGAGAGGCCCCCTT
TTCCCTTTTTTGTCGTTCACTTAATAAGTTAGCTTCAAGTTCGCAATGCACTCATCATGT
AAAAACATTTCCCATCGCATCTTTGTGAACTTCATATCATAATATGTAAATCAATCTTTC
ATCAACCATTGGAATCAATTAATGTTGTTGTACGTCCAAGCGATCTATTTATAGTAACTA
GATTCTCTTCCGTAAATATCAACACTTATCAAGTTCGTTCTTTTGTTTTCGACCACTCCT
TTTCGCTAAAGATACGTTCACAACCATATCTAAGTGTATCAATTGTCCATCAAGACTTTG
ATCTTTGTTGATACACGTGCATAACCAATTTTAGCCATTTGTTTTTTACAAAAATTTACT
CTAGTAGTACTTTTTTAAAAATGTCTTTTCAAAATTCATGAGCTGATACATAAATTTTTC
AAAATCTTCTCTAACAAAACAACTTAACAAAAGTAACTTTATTTTTTTGTTAAGTTTATT
TTCATTTCTTTTAATAAGCGTTCTCCATTATGCGTCAAACTCACTAATTTAGTACGTTTA
TCATTCGAATAAACTCGTTGCACATAACCTTTGCTTTCTAACTTCTTAACACGTTTTGAT
GCAGCTGTCTTATAAGTACGTTGCTTATTTGCTAAGTCGTTAATCGATACTTTTTCATTA
TGCTGAATAAAATACATTGTTTCTATTTGTTCATAAGATAAGTAACGACCTGGTTCCAAT
TCTTTAACCATGTTAGTAATTGCTTTATTAATATTCGCTGTAGCATCATAGAATTGGTTA
ATTATTATTTCTAAGTTTCCCTCTTTATGCTCCATATTAACCTTCCTTACTAAACTATCG
TTTTTCAACCATCATTGATTTTTTTAAAATTAAATATTACTTATTATAAGCATAATAACT
TTATTCCATTACATCACTTTCTTCAGCTTTTTCAGTTGCTTTTCTCATCAGCGGATCAGT
AATTGGTTTAAAGATAACACCAATTAATAAAAATCCTATACCAAATAATGAAAGTATCAC
TAATTTTTTAGTTAAAATTTCAGGTACAGGTCCTCCAACTGCTTCTCTTAAAGCATCTAT
TGAATAAGAGAAAGGTAAATAAGGGTGAATGACTTGGAAGAACTCTGGTGTAACTTGGAT
AGGGAAGGTTCCTCCACCACCTGCTATTTGTAGTACAAGGAAGATGATTGCAATTGCTTT
CCCTGGATTTCCTAACAATGACACTAAAGTATATACAATTGAAATAAATACAAGTGATGA
GAATACTGATATAGCAATAAACCATACAACAGATTCAACTTGCGCTTTCAGTATCACCAT
ATCTCCAATTGATACGATGAGTGCTTGGATAATACCCAACGTGTAAAACAACCCACTCTT
TCCTAGATAAATTTCTCTTGTCGTTAGATGTGGCTCTAATGATTTATGTTTATTATCTGT
CGTTAATAAACTTACTAGTAATAAAGCTCCTACCCATATTGCTAATGTTGTGTAAAATGG
TGTGCTTGCTGAACCGTAGTCTTTCACAGGAAATATGTCTTTTTGATCTATATTAATTGG
ATTTGCGATTACATTAGCTTGTTTTTTCAAATCATTTTTCAATAAGTCTACCATTTTATC
CACTGCATCGTCGTCTTCAATCTCGTCAAATAGTTTGTTCGCTTTAGCCAGATCTTTTTC
AACATCTGGTAATTGATTACGTGCAAAATCTGCCAAATTGTGCAAGCTTTCTTTTGCACG
TGGTTGATTTGTATCTAAAATATCTACCAAATTATCATAGCGATTAAACAGTGTAGGTAT
TGTATTGTTCACAGTTGCTGTTGTATCAGATAACTGTTGTTCTAAACCTGGCAAGTCATT
TTCAATAAATGATGCTGCGTTAGAAACACTTTGTTTAAATTGTGGATAATAATTTTGAGC
AATAGACATTGCATCCATATATCTTTGCTCAATGACTGGTAGTGCACTTTGAATCGTCTC
AACTCTATCCTTACCAGTAGTTAAAATACTTTCTCCTGAATTTATAACTTGATCAATTGT
GTTTAATTTCGATTGAACAGTTGATAGTTTTATATCGCCGTCATCTAATAATGACATCAC
ATCATTAGATACATCTAATAATTTTTGGTTTAGTTCTGACTTAATATAGTTTCTTAAATC
ATCTAAGCTACTATTCACGCGTGGAATTTCTTTAAGTAATTCTACTGCTTCTTCTTTACC
AGAACTTCCATTCGAAAGTGCTTCACTAAGTTGATTTTGTGTCTTAATTAAATTATTAAT
TCTATTATTTGCTGACTCTAATTCCTTAATCTCATCAGAAAGATCTACCTTTTCTCTATC
TTCAAGCTCTGATAATATATCTATAAACTTTTGATTGGACTTACTTGTTACTTCAAGCCT
AGATTTAATATTATCTAAAGTTTCTTTGAAATCTTTTGGCTTATCTGTAGATATAATACC
GTAAGTGACATTTTTTAGCGCATTAATATCTTCTTGACTACTTTCCGCTTGTTTGTCGGT
ATAATTGGATAAAGATAATAATGATTTTGATAGTGAAGATTCCATTGCGCTTACATCTTC
ACTACTTATTGCTGTTCCATTTTGATTATTTCCAGCATTGTCGCTATTACTATTACTTAT
TTGCGAAGTTTTAATATTTGAATAACTATCTGACCCTTTAGAACTTTGCTGCTCAGTTTC
AACATTTTCTTGTAATCGATTATTAGCATTTTGATTTGCTTCTTGTGCATTATCAACGAC
TTCTTGATAGCCTTCGACACGCTGTTGCACTGCAGGTAAATATCCTTGCGCTTCATTCAG
GCCTTGTAACCCTGCGTCAACCCCTGCGCTTGCAAGGTCTACACCACGATTAATTTTTGG
AAAAGCTTCTGGTACATCATTAGATGCAACATTCAAGGCATTCTCAATATTTGGCATGTA
GTCATTTAATGCCAATATCAATTTAGCTCGCTCATTTAATGTCGGAATGGCCGCATTAAC
TTGGTTTAATTTATCTGCAGCATCTATAACCTCACCTTTATGATTTCCTAACGCTCTAAA
TTCATCAGCATAATTGTCAATTTCATCCTGATTTTCATCTAAATATATTATTTTATCAGC
AAAATCATTAATTTTGGGTATAGAATCATTAGCTTTAGATACTGCATCTTCAATTTTATT
TATGGTTGGAATTTCTTCCTCAAGTTTCACGCCAAGTCGATTTGCTTCATCTAATAATGC
TTTTGTTACTGTCTCATTAAATTGTTCATTTGCTTTTTGAACAATGGCACTCGTCCCTGC
ATTTGTCATTTTAGGCGCAATCGCATTAAGTTTTTGATTCACTTTGTATTCTACGTCTGC
TTGCTGTGGGTTTTTTCGAAGTGTGCCGGTAATTTGGTGTGTAAACTTCTCTGGTATGTA
AATGGCCGCGTAATAATCGCCCATCTTCAAATCATGATCGGCTTTTTTTCGACTTACAAA
TTGCCAATCAAAGTTATCATCTTTCTTTAGTTTATTGGTAATTTTATTGCCCACGTTCAC
ATTTTTATCTTTAACTGTATCTCCCTTATCCTCATTTACAACAGCCACTTTAATATTTTT
AGTATTACCATATGGATCCCATGTCGCTTCTAAGTTAAACCAAGCATAAAAAGAAGGAAG
AAGTGCTAAACCTCCTAAAATCACTAAAACAGCAGGCGTCTTAGCAATCTTTTTCAAATC
CATTACAAATAATTTTATTGCGTTCTTCATTTATACACCTCTAAAACTGTATCTATTGAT
TTTTCTTACATAAATTTAAAATTACTATTTGTTAATTTCATATAAGTTGATATACTGAAT
GCATTAACAAAGTCTATCCATTTTATAGTTGATATGTATCAACTAAATCTAAGTCTGTTT
ACAGTGTACCAAGACAAACCATAGTTTGTACATAGCAAAATAATATATTTTAGAAAAGAG
GTATTTTCATGAAGCAACAAAAATTATTAGTCTGTTTGCTTTCAACGTCTTTACTTATTC
CATCATTTTCTATCAACGATGTTAGTGCCGAATCTTTAGAAAAAAGTGCCACAACTTCTG
AATCAAATGACGTGTATAAGGAAAAAGATGAGGAGCAAGCTAAGCAATCACATTCATCAA
AAAATGGAAATGATGAAAAGAATAAAGCTAGTGATGAAAAGGAAAATAGTGAACGCAAGA
GTAAGTTAAATAGTACAAAAGATGAAAGGACTACAGAAGATATTAATAATAAAAGACATA
AAACTTCTGATAATAAATCATCCAATGAAAAAATACCAAGTTCATTTGAAAATTCATTTA
ATGATTCATCGTCTTATGATAGTTTGAATGTTTTCAAGCCAGAACCTTTTAGGAGTGACA
AGGATGGGCTATCTGAATTATTAAATCAACTGTTCTCTAATAATAAAATGAAACAAACTT
CTACTATAGAGAATAACGATGTACAAAACGAGAAGAATGACAGTCACAATGATAATACAT
CTATAGATCAAATAAATCCAAATACGACATATTCCGATGATAGTGACGAATCAAATACTA
ACAATTTAGAAAAGAATAGTGATAAGGGTTCACTACAAGATGACATTGATGATGTACAGT
CATCTGAGAAGTCAGAGAACGATGATATAGATAATAAGTCTGAATCAAACAAACTTCCAG
TTGATAAAAATCAAAAAAGATGATGGTGAGTCAAAACAATCCTCCCAACAAGATCAATCT
TATGAAGAAGCAAATAATGATGCTGATAATCTAGACAACAAAGATAATGACACACCTGCT
ACTGAAAACGATAATGCCAACAGTGATAACGAAAATGCTGATAAATCAGATACAAAATCT
GACGATAAAGTATTAGATGCAATTTTAGACGAGTATAGTGAAGATGCTAAAAATAATAAA
AAACAATATGATGCTCAAAAAGATGATTTATCAAATGGAAATAGTAAAAGTAAGAAAAAT
AATTCTGAAAAACAGGCATCGAATACAAATGCTAACCCTCAATTACCGTCTGAATCACAA
TTAGCTAAAAAAGAAAAGCCAGCTCAATCATTTGAAAACGACATAAACCAATCAAACATC
AGATCTACTGCAACTTTCCAACAATTGCCAAATTTATCGGATGATAATAACAATTCTAAC
GATATAACAATTACTGAAAGTAAAAATACACGAGATTTTATTAAAACAGTTGCACAAGAC
GCTCACGACATAGGTCAAGATGAAGATATTTATGCATCTGTTATGATTGCCCAAGCCATA
TTAGAATCTGACTCAGGCACTAGCGATCTTGCTAGTTCACCCCATTTCAATTTATTTGGA
ATAAAAGGAGCTTATGAAGGTCAGTCGGCTACATTTAATACACTCGAAGATAATGGCAAC
CATACGTTCCAAATTTCAGCAAACTTCCGCAGCTATCCAAGCAAAAAAGAATCATTGGAA
GATTATGCCAATTTAATCAAACACGGCATCGATGGTAACCAGGACATTTATAAACCAACA
TGGAAAAGTGAAGCTTATAGTTACCGTTCAGCAACAATGCATTTGGCTACCACATACGCG
ACTGATTCACAATACGCGGACAAATTAAATAGTATTATCAACCACTATGACTTAACACAG
TTTGATAATAAAAAAATGCCTGATTTAGATAACTACAAAGCGAACAACGATGATTATGAT
TCAGCCTTCAAACCATTTTCAGAAACAACAAATGACTCTCCTTATCCTCATGGGCAATGT
ACATGGTATGTTTATAATCGCATGGCACAGTTCGACAAATATGTGAGTGGTGATTTAGGC
GACGCACGAAACTGGAATAATCGAGCAGAAAGAAAAGATTATGCTGTTTCTTCAACACCA
AAAGCTCACACTGCCGTTGTATTTGAGGCAGGTCAACAAGGGGCAGACCAGATCTACGGT
CATGTAGCTTTTGTAGAAAAAGTTAACGATGATGGTTCTATCGTTATATCAGAATCAAAC
ATTAAAGGACTTGGTATCGTTTCTTATAGAACAATTGATGCAGATGCTGCAACTGAATTG
AGTTACATTACAGGTAATAACTAGTAAATTTAAATATTCCTTTTATTTTCTTTATTAAAG
TGTTTAATTTAGCTTTTATTCATTCAAAATACAAATGCTCCATTCAAAGTTCCACTTACT
AGTGTTCACTTTGAATGGAGCATTTTCAATATACTATATAAATTAACTCGTACTAAAATA
CGTTATAATTTAATATTTACAATTTTTCGATTTATTTCGTTTGATGAACCATATTAATCC
ACCACCTATAATGAAAAGTAGAATCCCTAATGGAATTGTTGATTTTTTTACTACTGTTCC
TGTATCAGGTAAAGAAAAATCACCATTATTGTCAAATAAACCACTTAAAAAGCTACCCGA
GGAATCACCTAGAGATAAAGCACGCCCAGGCGAAGGATTAGATATATCCTTAATTCCATC
TAATATACTATTTCTATTGAATAAATCGTCAAATAGACTTGGTGTACCAAGTAATTTTGA
ATTTCCACTTAATTTTCGCATCTGTTCATCTCTGTCTAACAAACTCCCATCAAATTTATT
CGATAAACTTGGCGTATATTTTAATGGTTCAAACAAACCATGGATATCATCTTTAAATTT
ACTTATATCTTTATCAGCCTTTAATAAATCATTCAACTCATTATTAATTCCCGATTTCAT
TAGATTTAATAAGTTATGCTTAGAATCTTCTTTTTTGGCAATAACGTCAGCAAGCGCTTT
AGCTTTAGCATCATTTAATTTCGTAGCTAGCATTGCTTCTAAAGCTTTACGTTTATCATG
AGATTGGTCCAATATATTTTCTAAAATATCATCGCTTGTAACATTGTCCCCAAAATGATG
TTTGATTAAAGCTACAATTTGTTCGTTACTCGGATTTTTATGCATTATTTCACCAGCGAT
TTTTGATGTATCTATATGATCAAATTTAGTTAATAGTATCGTTTTAATAAGTTCTTGCTT
ATCAGATGTTTTATCAAACATAGATTTTAAAATATCATCACTCGTAGTAGTAGATAAGTT
ATCTAACTCACTAACAACTTGACTCGCGATTTGTTGATCTGTTTTACCTTTTGTATCTAT
ACGTTCTAAAATAGATTGTGCACTCTTTTTATCAAAAGTACCACTAACAATATCTTTTAC
AGCTTGTTCTTTATTATTTACAGATTGTAAATGATTTAATACAATGTCATTTTGTTTCTT
TAGACTTTGTTGCGTTTTTTCTATTTCCTTTTTCAATTTTTCTTTGTTTTTAGCAGATAT
TGAGTCTCGTTCAGAAAGCTTTGAATCCAATATCTTTAAATTATTTTCTTTATTTTCGAC
ATAATAATCTAAATTATCTTTTACTTTTGAATGGTTTGTCGTAACTTTATCGATGTCTTT
TTTAATTTCGTCTGATTGTTGCATTTGATTACTCTTAGTATTAGATGTATCTTTAAATGT
TAAACCGTCTTGGTTGTTTTCTTTAACAGCGCCTTCGTCTTTTTCTGAAGCCGTATTTTT
ATTTTCTTCACTATCATTCATATCTGCTATATCTTTACTTTCTTCATTTAGTTTACCCAT
ATCAACTAAATGAGATATATCTTGCTTTGTATCTCTTTGATTTAAATTAGCATCAAACGT
ATTATCTTGCAGGTCTTCTTGATCGAACAAGTCAATACTATCTTGTTCTTCAATATGGTT
AGACTTTTCTTTAACAGAAGAAACTATATTTTTTTTACTATCTAACTCACTTTTCACACT
TTTCTTATCTTCAGATACTTCCTTTTTGTCATTTTCAATTAAATGACTCTGCACTCTATT
CTGTTCAATGATTTTATTATCAACTTTTTTTGCTTTCTTCAATATTGCTTCAACTTCTTC
TGTGCTTTTAGCTTTTGTAATTTCTTTAATAGAAGCATCTTTCTGACTATCTTTGATGTT
TTTTAATTTATCAATTTTCTCTTTACCTTCTTGAATGCGTTGTTCTAGCGTATTTTCACT
ATTCGAATGCGTCTCAATATTTAAATCAGCCTTATCTTTTGCTTCTACTGATGGTGTCGA
AGTCATACTATACCCCATCAAAGAAGTGCTAATAATGAGTGCCATAGTAGAAAATTTAAA
TTGATGATTTAATCTGGTTTTATTACTTAAATTATTATACCTTAACTTTTTCATTAAATT
CACCTTTCTTCTAATTATTCATCCTCATTATATAGGTTATATAACTTTATTCAAATA
>pilon_15
GGTCATCCTATTGAATGGAATCCAATGCAATTAACAATACAGGTGTAAACTACTTCGACA
TTGCTATACACCTACTACATTTCAAAAACAATAGATTTAATTAATGAAGGTAATTTAAAA
GTTAAAGATGTTATTACTGATGAGATAGAGCTAGATGATATTGTCGAATCAGGATTTGAA
AAACTCATAAACGATAAATCACAAGCAAAAATTCTCATTAAGTTATAAATAAAAGAGCCT
CTCTAATTTAGGGAGCTCTTTTATTAGCTAAAATATAGTTTTATTTAGTCAAGAATTTGT
GAGTTTTTATAATTCATTAAAAACTAGGTTCGGCACCTAAAATAATAAGAAATATTTGTG
AGTAGTTCACATTTTGGAATTTTAACATCATATCTTTAAAAATTACAAAATTACTATCTT
TTTTAACTTTTTTAACTTCTTGTTCATATAATTTTAAAACAGATTCTCTTATTAAAGTTG
GTCGCTTATTTTGAATAATTTCACGGTTATCTGAAAACATTAGTAATCCTAAATATTTAT
AATGGATACTTAATTGTCTTGTCAAACTAGCTATATATTCTAACTTTTCATACATATTAG
GAAACTTGTTTCTTAGTTTTTTCAAATCTAACTTAACTTGGTTTAATTCTTCCATTTCAT
TTATCATTTTATCACTACTCCAATTCCCATGGTTTATTGATATCAAGAGACTCAATTATA
TTTTTAGTTTGTGATCTTTTAATTTTTCGCATTTTAGCTCTTTCTTCGCCATCCATAAAT
AATAATTTTTCTTCTTTGGACTGAGGAGAGATTTTGGGTACTTTAATTGGTTTTTTCTTT
TCATCCAAAGCTACAAAAGTAAGAAAAGCTACAGCAGCAATTTTTCTTTCTGCAGTGATC
ATATCTTCTGAAATGACTTTACAAAATATTTCCATAGACTTTTCTCCTGTATAAACTACA
TAAGATTCTATACAAACTGAATCAGATTGGGTGATTGGATATAAAAATTCTACTGAATCT
GTAGAAGCTGTAACACATTCTTTAACTCTTGCATGTCTTCTAGCTGATAGCGTTGCGTTA
TTATCAATTTTTTTCATTAATACCCCCCCAAATAGGGTATTATAATTGTTTAAATCATTA
ATTAATACTTGATCCGTACTGACAATTTTACTGTCACTAGGAAATTTATAATTTTCCATA
AAAAACTCCCGTTTCTATAATGTTTATGTTCTAATTATAGAGCGAGAGTATATAAATATA
AAAATCTTTTTTTTTAATAGTTAATTAAAAGTTTTTTAATTTTTTGTTATTTTCTCCAAA
TAATACCAAGTTCCCATTTCATAGAAGGTTCATTAATATCGATGGCTTGTAAATTATTAT
CTAATAAGCCTAGTATTCCTTCGGGTAATATACATATCCCAGATTATTTAATAACATTTC
TTCTATGAAGCTCCATTGGGTGGTTTCAAAAATTATATTAGGATTAAAGCCATAATTTCT
ACATGTATTTTTGATTTTATCGTTTAAATAGAAATCAGAATTGAATAAAATAAATTCTTG
TTCTTGTAAATCTTCAATATCAATCTTTGTTTTTTTAGATAATTCATGATTTTTATGAAC
GACCAGTTTTAATTTTTCTTCTAAAAAAGAGAATATATCAAAGTTTTTATTATTTGTAGG
AAGTACAGTAATTCCCATGTCCAAATCACCATACATCGTTTTCAATTTTTTTACTACCAT
TTTCAAAAAGTTGAAAAGTTATATTAGGATACATTTCATGAAATTCCGAAATTAATAGTA
GGGATTCCAATTTTCAAATGTCCCTTTTTTAATTCTAATAAATTACTTAACTCATTAGGG
ATATTATCATACATTTTAAGCATTTCTTTACATTGGAAAAAGAAAGCTTCTCCTGCGTCA
GTTAAGTATATTTGGTTTTTATACCTATTAAATAAATTTACATCTAATTCTTCTTCTAAT
AATTTAATTGTATTACTAATTGTGGGTTGTGTGATAAAAAGATTAGATGCTGCTTTGGTC
ATACTTTTTTGCTTTACGACTTCTACAAAATACTGCATATGTCTAAGTTCCAATAAATTT
CCTCCTTTTTATTATTTTTTTATTATTCTTATACGTGAACGACTACCTGTTGTTTAGCAA
TTCTTCCCGTAAGTTTGTCATCTATAAATTTATTTCCTTTTTTATCGGAGAGGCCCCCTT
TTCCCTTTTTTGTCGTTCACTTAATAAGTTAGCTTCAAGTTCGCAATGCACTCATCATGT
AAAAACATTTCCCATCGCATCTTTGTGAACTTCATATCATAATATGTAAATCAATCTTTC
ATCAACCATTGGAATCAATTAATGTTGTTGTACGTCCAAGCGATCTATTTATAGTAACTA
GATTCTCTTCCGTAAATATCAACACTTATCAAGTTCGTTCTTTTGTTTTCGACCACTCCT
TTTCGCTAAAGATACGTTCACAACCATATCTAAGTGTATCAATTGTCCATCAAGACTTTG
ATCTTTGTTGATACACGTGCATAACCAATTTTAGCCATTTGTTTTTTACAAAAATTTACT
CTAGTAGTACTTTTTTAAAAATGTCTTTTCAAAATTCATGAGCTGATACATAAATTTTTC
AAAATCTTCTCTAACAAAACAACTTAACAAAAGTAACTTTATTTTTTTGTTAAGTTTATT
TTCATTTCTTTTAATAAGCGTTCTCCATTATGCGTCAAACTCAATAATTTAGTACGTTTA
TCATTCGAATAAACTCGTTGCACATAACCTTTGCTTTCTAACTTCTTAACACGTTTTGAT
GCAGCTGTCTTATAAGTACGTTGCTTATTTGCTAAGTCGTTAATCGATACTTTTTCATTA
TGCTGAATAAAATACATTGTTTCTATTTGTTCATAAGATAAGTAACGACCTGGTTCCAAT
TCTTTAACCATGTTAGTAATTGCTTTATTAATATTCGCTGTAGCATCATAGAATTGGTTA
ATTATTATTTCTAAGTTTCCCTCTTTATGCTCCATATTAACCTTCCTTACTAAACTATCG
TTTTTCAACCATCATTGATTTTTTAAAAATTAAATATTACTTATTATAAGCATAATAACT
TTATTCCATTACATCACTTTCTTCAGCTTTTTCAGTTGCTTTTCTCATCAGTGGATCAGT
AATTGGTTTAAAGATAACACCAATTAATAAAAATCCTATACCAAATAATGAAAGTATCAC
TAATTTTTTAGTTAAAATTTCAGGTACAGGTCCTCCAACTGCTTCTCTTAAAGCATCTAT
TGAATAAGAGAAAGGTAAATAAGGGTGAATGACTTGGAAGAACTCTGGTGTAACTTGGAT
AGGGAAGGTTCCTCCACCACCTGCTATTTGTAGTACAAGGAAGATGATTGCAATTGCTTT
CCCTGGATTTCCTAACAATGACACTAAAGTATACACAATTGAAATAAATACAAGTGATGA
GAATACTGATATAGCAATAAACCATACAACAGATTCAACTTGCGCTTTCAGTATCACCAT
ATCTCCAATTGATACGATGAGTGCTTGGATAATACCCAACGTGTAAAACAACCCACTCTT
TCCTAGATAAATTTCTCTTGTCGTTAGATGTGGCTCTAATGATTTATGTTTATTATCTGT
CGTTAATAAACTTACTAGTAATAAAGCTCCTACCCATATTGCTAATGCTGTGTAAAATGG
TGTGCTTGCTGAACCGTAGTCTTTCACAGGAAATATGTCTTTTTGATCTATATTAATTGG
ATTTGCGATTACATTAGCTTGTTTTTTCAAATCATTTTTCAATAAGTCTACCATTTTATC
CACTGCATCGTCGTCTTCAATCTCGTCAAATAGTTTGTTCGCTTTAGCCAGATCTTTTTC
AACATCTGGTAATTGATTACGTGCAAAATCTGCCAAATTGTGCAAGCTTTCTTTTGCACG
TGGTTGATTTGTATCTAAAATATCTACCAAATTATCATAGCGATTAAACAGTGTAGGTAT
TGTATTGTTCACAGTTGCTGTTGTATCAGATAACTGTTGTTCTAAACCTGGCAAGTCATT
TTCAATAAATGATGCTGCGTTAGAAACACTTTGTTTAAATTGTGGATAATAATTTTGAGC
AATAGACATTGCATCCATATATCTTTGCTCAATGACTGGTAGTGCACTTTGAATCGTCTC
AACTCTATCCTTACCAGTAGTTAAAATACTTTCTCCTGAATTTATAACTTGATCAATTGT
GTTTAATTTCGATTGAACAGTTGATAGTTTTATATCGCCGTCATCTAATAATGACATCAC
ATCATTAGATACATCTAATAATTTTTGGTTTAGTTCTGACTTAATATAGTTTCTTAAATC
ATCTAAGCTACTATTCACGCGTGGAATTTCTTTAAGTAATTCTACTGCTTCTTCTTTACC
AGAACTTCCATTCGAAAGTGCTTCACTAAGTTGATTTTGTGTCTTAATTAAATTATTAAT
TCTATTATTTGCTGACTCTAATTCCTTAATCTCATCAGAAAGATCTACCTTTTCTCTATC
TTCAAGCTCTGATAATATATCTATAAACTTTTGATTGGACTTACTTGTTACTTCAAGCCT
AGATTTAATATTATCTAAAGTTTCTTTGAAATCTTTTGGCTTATCTGTAGATATAATACC
GTAAGTGACATTTTTTAGCGCATTAATATCTTCTTGACTACTTTCCGCTTGTTTGTCGGT
ATAATTGGATAAAGATAATAATGATTTTGATAGTGAAGATTCCATTGCGCTTACATCTTC
ACTACTTATTGCTGTTCCATTTTGATTATTTCCAGCATTGTCGCTATTACTATTACTTAT
TTGCGAAGTTTTAATATTTGAATAACTATCTGACCCTTTAGAACTTTGCTGCTCAGTTTC
AACATTTTCTTGTAATCGATTATTAGCATTTTGATTTGCTTCTTGTGCATTATCAACGAC
TTCTTGATAGCCTTCGACACGCTGTTGCACTGCAGGTAAATATCCTTGCGCTTCATTCAG
GCCTTGTAACCCTGCGTCAACCCCTGCGCTTGCAAGGTCTACACCACGATTAATTTTTGG
AAAAGCTTCTGGTACATCATTAGATGCAACATTCAAGGCATTCTCAATATTTGGCATGTA
GTCATTTAATGCCAATATCAATTTAGCTCGCTCATTTAATGTCGGAATGGCCGCATTAAC
TTGGTTTAATTTATCTGCAGCATCTATAACCTCACCTTTATGATTTCCTAACGCTCTAAA
TTCATCAGCATAATTGTCAATTTCATCCTGATTTTCATCTAAATATATTATTTTATCAGC
AAAATCATTAATTTTGGGTATAGAATCATTAGCTTTAGATACTGCATCTTCAATTTTATT
TATGGTTGGAATTTCTTCCTCAAGTTTCACGCCAAGTCGATTTGCTTCATCTAATAATGC
TTTTGTTACTGTCTCATTAAATTGTTCATTTGCTTTTTGAACAATGGCACTCGTCCCTGC
ATTTGTCATTTTAGGCGCAATCGCATTAAGTTTTTGATTCACTTTGTATTCTACGTCTGC
TTGCTGTGGGTTTTTTCGAAGTGTGCCGGTAATTTGGTGTGTAAACTTCTCTGGTATGTA
AATGGCCGCGTAATAATCGCCCATCTTCAAATCATGATCGGCTTTTTTTCGACTTACAAA
TTGCCAATCAAAGTTATCATCTTTCTTTAGTTTATTGGTGATTTTATTGCCCACGTTCAC
ATTTTTATCTTTAACTGTATCTCCCTTATCCTCATTTACAACAGCCACTTTAATATTTTT
AGTATTACCGTATGGATCCCATGTCGCTTCTAAGTTAAACCAAGCATAAAAAGAAGGAAG
AAGTGCTAAACCTCCTAAAATCACTAAAACAGCAGGCGTCTTAGCAATCTTTTTCAAATC
CATTACAAATAATTTTATTGCGTTCTTCATTTATACACCTCTAAAACTGTATCTATTGAT
TTTTCTTACATAAATTTAAAATTACTATTTGTTAATTTCATATAAGTTGATATACTGAAT
GCATTAACAAAGTCTATTCATTTTATAGTTGATATGTATCAACTAAATCTAAGTCTGTTT
ACAGTGTACCAAGACAAACCATAGTTTGTACATAGCAAAATAATATATTTTAGAAAAGAG
GTATTTTCATGAAGCAACAAAAATTATTAGTCTGTTTGCTTTCAACTTCTTTACTTATTC
CATCATTTTCTATCAACGATGTTAGTGCCGAATCTTTAGAAAAAAGTGCCACAACTTCTG
AATCAAATGACGTGTATAAGGAAAAAGATGAGGAGCAAGCTAAGCAATCACATTCATCAA
AAAATGGAAATGATGAAAAGAATAAAGCTAGTGATGAAAAGGAAAATAGTGAACGCAAGA
GTAAGTTAAATAGTACAAAAGATGAAAGGACTACAGAAGATATTAATAATAAAAGACATA
AAACTTCTGATAATAAATCATCCAATGAAAAAATACCAAGTTCATTTGAAAATTCATTTA
ATGATTCATCGTCTTATGATAGTTTGAATGTTTTCAAGCCAGAACCTTTTAGGAGTGACA
AGGATGGGCTATCTGAATTATTAAATCAACTGTTCTCTAATAATAAAATGAAACAAACTT
CTACTATAGAGAATAACGATGTACAAAACGAGAAGAATGACAGTCACAATGATAATACAT
CTATAGATCAAATAAATCCAAATACGACATATTCGGATGATAGTGACGAATCAAATACTA
ACAATTTAGAAAAGAATAGTGATAAGGGTTCACTACAAGATGACATTGATGATGTACAGT
CATCTGAGAAGTCAGAGAACGATGATATAGATAATAAGTCTGAATCAAACAAACTTCCAG
TTGATAAAAATCAAAAAAGATGATGGTGAGTCAAAACAATCCTCCCAACAAGATCAATCT
TATGAAGAAGCAAATAATGATGCTGATAATCTAGACAACAAAGATAATGACACACCTGCT
ACTGAAAACGATAATGCCAACAGTGATAACGAAAATGCTGATAAATCAGATACAAAATCT
GACGATAAAGTATTAGATGCAATTTTAGACGAGTATAGTGAAGATGCTAAAAATAATAAA
AAACAATATGATGCTCAAAAAGATGATTTATCAAATGGAAATAGTAAAAGTAAGAAAAAT
AATTCTGAAAAACAGGCATCGAATACAAATGCTAACCCTCAATTACCGTCTGAATCACAA
TTAGCTAAAAAAGAAAAGCCAGCTCAATCATTTGAAAACGACATAAACCAATCAAACATC
AGATCTACTGCAACTTTCCAACAATTGCCAAATTTATCGGATGATAATAACAATTCTAAC
GATATAACAATTACTGAAAGTAAAAATACACGAGATTTTATTAAAACAGTTGCACAAGAC
GCTCACGACATAGGTCAAGATGAAGATATTTATGCATCTGTTATGATTGCCCAAGCCATA
TTAGAATCTGACTCAGGCACTAGCGATCTTGCTAGTTCACCCCATTTCAATTTATTTGGA
ATAAAAGGAGCTTATGAAGGTCAGTCGGCTACATTTAATACACTCGAAGATAATGGCAAC
CATACGTTCCAAATTTCAGCAAACTTCCGCAGCTATCCAAGCAAAAAAGAATCATTGGAA
GATTATGCCAATTTAATCAAACACGGCATCGATGGTAACCAGGACATTTATAAACCAACA
TGGAAAAGTGAAGCTTATAGTTACCGTTCAGCAACAATGCATTTGGCTACCACATACGCG
ACTGATTCACAATACGCGGACAAATTAAATAGTATTATCAACCACTATGACTTAACACAG
TTTGATAATAAAAAAATGCCTGATTTAGATAACTACAAAGCGAACAACGATGATTATGAT
TCAGCCTTCAAACCATTTTCAGAAACAACAAATGACTCTCCTTATCCTCATGGGCAATGT
ACATGGTATGTTTATAATCGCATGGCACAGTTCGACAAATATGTGAGTGGTGATTTAGGC
GACGCACGAAACTGGAATAATCGAGCAGAAAGAAAAGATTATGCTGTTTCTTCAACACCA
AAAGCTCACACTGCCGTTGTATTTGAGGCAGGTCAACAAGGGGCAGACCAGATCTACGGT
CATGTAGCTTTTGTAGAAAAAGTTAACGATGATGGTTCTATCGTTATATCAGAATCAAAC
ATTAAAGGACTTGGTATCGTTTCTTATAGAACAATTGATGCAGATGCTGCAACTGAATTG
AGTTACATTACAGGTAATAACTAGTAAATTTAAATATTCCTTTTATTTTCTTTATTAAAG
TGTTTAATTTAGCTTTTATTCATTCAAAATACAAATGCTCCATTCAAAGTTCCACTTACT
AGTGTTCACTTTGAATGGAGCATTTTCAATATACTATATAAATTAACTCGTACTAAAATA
CGTTATAATTTAATATTTACAATTTTTCGATTTATTTCGTTTGATGAACCATATTAATCC
ACCACCTATAATGAAAAGTAGAATCCCTAATGGAATTGTTGATTTTTTTACTACTGTTCC
TGTATCAGGTAAAGAAAAATCACCATTATTGTCAAATAAACCACTTAAAAAGCTACCCGA
GGAATCACCTAGAGATAAAGCACGCCCAGGCGAAGGATTAGATATATCCTTAATTCCATC
TAATATACTGTTTCTATTGAATAAATCGTCAAATAGACTTGGTGTACCAAGTAATTTTGA
ATTTCCACTTAATTTTCGCATCTGTTCAGCTCTGTCTAACAAACTCCCATCAAATTTATT
AGATAAACTTGGCGTATATTTTAATGGTTCAAACAAACCATGCATATCATCTTTAAATTT
ACTTATGTCTTTATCAGCCTTTAATAGATCATTCAACTCATTATTAATTCCCGATTTCAT
TAGATTTAATAAGTTATGCTTAGAATCTTCTTTTTTGGCAATAACGTCAGCAAGCGCTTT
AGCTTTAGCATCATTTAATTTCGTAGCTAGCATTGTTTCTAAAGCTTTACGTTTATCATG
AGATTGGTCCAATATATTTTCTAAAATATCATCACTTGTAACATTGTCCCCAAAATGATG
TTTGATTAAAGCTACAATTTGTTCGTTACTAGGATTTTTATGCATTATTTCATCAACGAT
TTTTGATGTATCTATATGATCAAATTTAGTTAATAGAATTGTTTTAATAAGTTCTTGCTT
ATCAGATGTTTTATCAAACATAGATTTTAAAATATCATCACTCGTAGTAGTAGATAAGTT
ATCTAACTCACTAACAACTTGACTCGCGATTTGTTGATCTGTTTTACCTTTTGTATCTAT
ACGTTCTAAAATAGATTGTGCACTCTTTTCATCAAAAGTACCACTAACAATATCTTTTAC
AGCTTGTTCTTTATTATTTACAGATTGTAAATGATTTAATACAACGTCATTTTGTTTTTT
TAGACTTTGTTGCGTTTTTTCTATTTCCTTTTTCAATTTTTCTTTGTTTTTAGCAGATAT
TGAGTCTCGTTCAGAAAGCTTTGAATCCAATATCTTTAAATTATTTTCTTTATTTTCGAC
ATAATAATCTAAATTATCTTTTACTTTTGAATGGTTTGTCGTAACTTTATCGATGTCTTT
TTTAATTTCGTCTGATTGTTGCATTTGATTACTCTTAGTATTAGATGTATCTTTAAATGC
TAAACCGTCTTGGTTGTTTTCTTTAACAGCGCCTTCGTCTTTTTCTGAAGCCGTATTTTT
ATTTTCTTCACTATCATTCATATCTGCTATATCTTTACTTTCTTCATTTAGTTTACCCAT
ATCAACTAAATGAGATATATCTTGCTTTGTATCTCTTTGATTTAAATTAGCATCAAACGT
ATTATCTTGCAGATCTTCTTGATCGAACAAGTCAATACTATCTTGTTCTTCAATATGGTT
AGACTTTTCTTTAACAGAAGAAACTATATTTTTTTTACTATCTAACTCACTTTTCACACT
TTTCTTATCTTCAGATACTTCCTTTTTGTCATTTTCAATTAAATGACTCTGCACTCTATT
CTGTTCAATGATTTTATTATCAACTTTTTTTGCTTTCTTCAATATTGCTTCAACTTCTTC
TGTGCTTTTAGCTTTTGTAATTTCTTTAATAGAAGCATCTTTCTGACTATCTTTGATGTT
TTTTAATTTATCAATTTTCTCTTTACCTTCTTGAATGCGTTGTTCTAGCGTATTTTCACT
ATTCGAATGCGTCTCAATATTTAAATCAGCCTTATCTTTTGCTTCTACTGATGGTGTCGA
AGTCATACTATACCCCATCAAAGAAGTGCTAATAATGAGTGCCATAGTAGAAAATTTAAA
TTGATGATTTAATCTGGTTTTATTACTTAAATTATTATACCTTAACTTTTTCATTAAATT
CACCTTTCTTCTAATTATTCATCCTCATTATATAGGTTATATAACTTTATTCAAATA
>pilon_16
GGCCATCCTATTGAATGGAATCCAATGCAATTAACAATACAGGTGTAAACTACTTCGACA
TTGCTATACACCTACTACATTTCAAAAACAATAGACTTAATTAACGAAGGTAATTTAAAA
GTAAAAGACGTCGTTACTGATGAAATTGAGTTAAATGATATTGTAGAGTCAGGATTTGAA
-AACT--TAAACGATAAATCACAAGCAAAAATTCTC-TTAA-TTATAAATAAAAAAGCCT
CTCTAATTTAGGGAGCTCTTTTATTAGCTAAAATATAGTTTTATTTAGTCAAGAATTTGT
GAGTTTTTATAATTCATTAAAAACTAGGTTCGGCACCTAAAATAATAAGAAATATTTGTG
AGTAGTTCACATTTTGGAATTTTAACATCATATCTTTAAAAATTACAAAATTACTATCTT
TTTTAACTTTTTTAACTTCTTGTTCATATAATTTTAAAACAGATTCTCTTATTAAAGTTG
GTCGCTTATTTTGAATAATTTCACGGTTATCTGAAAACATTAGTAATCCTAAATATTTAT
AATGGATACTTAATTGTCTTGTCAAACTAGCTATATATTCTAACTTTTCATACATATTAG
GAAACTTGTTTCTTAGTTTTTTCAAATCTAACTTAACTTGGTTTAATTCTTCCATTTCAT
TTATCATTTTATCACTACTCCAATTCCCATGGTTTATTGATATCAAGAGACTCAATTATA
TTTTTAGTTTGTGATCTTTTAATTTTTCGCATTTTAGCTCTTTCTTCGCCATCCATAAAT
AATAATTTTTCTTCTTTGGACTGAGGAGAGATTTTGGGTACTTTAATTGGTTTTTTCTTT
TCATCCAAAGCTACAAAAGTAAGAAAAGCTACAGCAGCAATTTTTCTTTCTGCAGTGATC
ATATCTTCTGAAATGACTTTACAAAATATTTCCATAGACTTTTCTCCTGTATAAACTACA
TAAGATTCTATACAAACTGAATCAGATTGGGTGATTGGATATAAAAATTCTACTGAATCT
GTAGAAGCTGTAACACATTCTTTAACTCTTGCATGTCTTCTAGCTGATAGCGTTGCGTTA
TTATCAATTTTTTTCATTAATACCCCCCCAAATAGGGTATTATAATTGTTTAAATCATTA
ATTAATACTTGATCCGTACTGACAATTTTACTGTCACTAGGAAATTTATAATTTTCCATA
AAAAACTCCCGTTTCTATAATGTTTATGTTCTAATTATAGAGCGAGAGTATATAAATATA
AAAATCTTTTTTTTTAATAGTTAATTAAAAGTTTTTTAATTTTTTGTTATTTTCTCCAAA
TAATACCAAGTTCCCATTTCATAGAAGGTTCATTAATATCGATGGCTTGTAAATTATTAT
CTAATAAGCCT-G--TTCCTTCGGGT-------------CAGATTATTTAATAACATTTC
TTCTATGAAGCTCCATTGGGTGGTTTCAAAAATTATATTAGGATTAAAGCCATAATTTCT
ACATGTATTTTTGATTTTATCGTTTAAATAGAAATCAGAATTGAATAAAATAAATTCTTG
TTCTTGTAAATCTTCAATATCAATCTTTGTTTTTTTAGATAATTCATGATTTTTATGAAC
GACCAGTTTTAATTTTTCTTCTAAAAAAGAGAATATATCAAAGTTTTTATTATTTGTAGG
AAGTACAGTAATTCCCATGTCCAAATCACCATACATCGTTTTCAATTTTTTTACTACCAT
TTTCAAAAAGTTGAAAAGTTATATTAGGATACATTTCATGAAATTCCGAAATTAATAGTA
GGGATTCCAATTTTCAAATGTCCCTTTTTTAATTCTAATAAATTACTTAACTCATTAGGG
ATATTATCATACATTTTAAGCATTTCTTTACATTGGAAAAAGAAAGCTTCTCCTGCGTCA
GTTAAGTATATTTGGTTTTTATACCTATTAAATAAATTTACATCTAATTCTTCTTCTAAT
AATTTAATTGTATTACTAATTGTGGGTTGTGTGATAAAAAGATTAGATGCTGCTTTGGTC
ATACTTTTTTGCTTTACGACTTCTACAAAATACTGCATATGTCTAAGTTCCAATAAATTT
CCTCCTTTTTATTATTTTTTTATTATTCTTATACGTGAACGACTACCTGTTGTTTAGCAA
TTCTTCCCGTAAGTTTGTCATCTATAAATTTATTTCCTTTTTTATCGGAGAGGCCCCCTT
TTCCCTTTTTTGTCGTTCACTTAATAAGTTAGCTTCAAGTTCGCAATGCACTCATCATGT
AAAAACATTTCCCATCGCATCTTTGTGAACTTCATATCATAATATGTAAATCAATCTTTC
ATCAACCATTGGAATCAATTAATGTTGTTGTACGTCCAAGCGATCTATTTATAGTAACTA
GATTCTCTTCCGTAAATATCAACACTTATCAAGTTCGTTCTTTTGTTTTCGACCACTCCT
TTTCGCTAAAGATACGTTCACAACCATATCTAAGTGTATCAATTGTCCATCAAGACTTTG
ATCTTTGTTGATACACGTGCATAACCAATTTTAGCCATTTGTTTTTTACAAAAATTTACT
CTAGTAGTACTTTTTTAAAAATGTCTTTTCAAAATTCATGAGCTGATACATAAATTTTTC
AAAATCTTCTCTAACAAAACAACTTAACAAAAGTAACTTTATTTTTTTGTTAAGTTTATT
TTCATTTCTTTTAATAAGCGTTCTCCATTATGCGTCAAACTCACTAATTTAGTACGTTTA
TCATTCGAATAAACTCGTTGCACATAACCTTTGCTTTCTAACTTCTTAACACGTTTTGAT
GCAGCTGTCTTATAAGTACGTTGCTTATTTGCTAAGTCGTTAATCGATACTTTTTCATTA
TGCTGAATAAAATACATTGTTTCTATTTGTTCATAAGATAAGTAACGACCTGGTTCCAAT
TCTTTAACCATGTTAGTAATTGCTTTATTAATATTCGCTGTAGCATCATAGAATTGGTTA
ATTATTATTTCTAAGTTTCCCTCTTTATGCTCCATATTAACCTTCCTTACTAAACTATCG
TTTTTCAACCATCATTGATTTTTTAAAAATTAAATATTACTTATTATAAGCATAATAACT
TTATTCCATTACATCACTTTCTTCAGCTTTTTCAGTTGCTTTTCTCATCAGTGGATCAGT
AATTGGTTTAAAGATAACACCAATTAATAAAAATCCTATACCAAATAATGAAAGTATCAC
TAATTTTTTAGTTAAAATTTCAGGTACAGGTCCTCCAACTGCTTCTCTTAAAGCATCTAT
TGAATAAGAGAAAGGTAAATAAGGGTGAATGACTTGGAAGAACTCTGGTGTAACTTGGAT
AGGGAAGGTTCCTCCACCACCTGCTATTTGTAGTACAAGGAAGATGATTGCAATTGCTTT
CCCTGGATTTCCTAACAATGACACTAAAGTATATACAATTGAAATAAATACAAGTGATGA
GAATACTGATATAGCAATAAACCATACAACAGATTCAACTTGCGCTTTCAGTATCACCAT
ATCTCCAATTGATACGATGAGTGCTTGGATAATACCCAACGTGTAAAACAACCCACTCTT
TCCTAGATAAATTTCTCTTGTCGTTAGATGTGGCTCTAATGATTTATGTTTATTATCTGT
CGTTAATAAACTTACTAGTAATAAAGCTCCTACCCATATTGCTAATGCTGTGTAAAATGG
TGTGCTTGCTGAACCGTAGTCTTTCACAGGAAATATGTCTTTTTGATCTATATTAATTGG
ATTTGCGATTACATTAGCTTGTTTTTTCAAATCATTTTTCAATAAGTCTACCATTTTATC
CACTGCATCGTCGTCTTCAATCTCGTCAAATAGTTTGTTCGCTTTAGCCAGATCTTTTTC
AACATCTGGTAATTGATTACGTGCAAAATCTGCCAAATTGTGCAAGCTTTCTTTTGCACG
TGGTTGATTTGTATCTAAAATATCTACCAAATTATCATAGCGATTAAACAGTGTAGGTAT
TGTATTGTTCACAGTTGCTGTTGTATCAGATAACTGTTGTTCTAAACCTGGCAAGTCATT
TTCAATAAATGATGCTGCGTTAGAAACACTTTGTTTAAATTGTGGATAATAATTTTGAGC
AATAGACATTGCATCCATATATCTTTGCTCAATGACTGGTAGTGCACTTTGAATCGTCTC
AACTCTATCCTTACCAGTAGTTAAAATACTTTCTCCTGAATTTATAACTTGATCAATTGT
GTTTAATTTCGATTGAACAGTTGATAGTTTTATATCGCCGTCATCTAATAATGACATCAC
ATCATTAGATACATCTAATAATTTTTGGTTTAGTTCTGACTTAATATAGTTTCTTAAATC
ATCTAAGCTACTATTCACGCGTGGAATTTCTTTAAGTAATTCTACTGCTTCTTCTTTACC
AGAACTTCCATTCGAAAGTGCTTCACTAAGTTGATTTTGTGTCTTAATTAAATTATTAAT
TCTATTATTTGCTGACTCTAATTCCTTAATCTCATCAGAAAGATCTACCTTTTCTCTATC
TTCAAGCTCTGATAATATATCTATAAACTTTTGATTGGACTTACTTGTTACTTCAAGCCT
AGATTTAATATTATCTAAAGTTTCTTTGAAATCTTTTGGCTTATCTGTAGATATAATACC
GTAAGTGACATTTTTTAGCGCATTAATATCTTCTTGACTACTTTCCGCTTGTTTGTCGGT
ATAATTGGATAAAGATAATAATGATTTTGATAGTGAAGATTCCATTGCGCTTACATCTTC
ACTACTTATTGCTGTTCCATTTTGATTATTTCCAGCATTGTCGCTATTACTATTACTTAT
TTGCGAAGTTTTAATATTTGAATAACTATCTGACCCTTTAGAACTTTGCTGCTCAGTTTC
AACATTTTCTTGTAATCGATTATTAGCATTTTGATTTGCTTCTTGTGCATTATCAACGAC
TTCTTGATAGCCTTCGACACGCTGTTGCACTGCAGGTAAATATCCTTGCGCTTCATTCAG
GCCTTGTAACCCTGCGTCAACCCCTGCGCTTGCAAGGTCTACACCACGATTAATTTTTGG
AAAAGCTTCTGGTACATCATTAGATGCAACATTCAAGGCATTCTCAATATTTGGCATGTA
GTCATTTAATGCCAATATCAATTTAGCTCGCTCATTTAATGTCGGAATGGCCGCATTAAC
TTGGTTTAATTTATCTGCAGCATCTATAACCTCACCTTTATGATTTCCTAACGCTCTAAA
TTCATCAGCATAATTGTCAATTTTATCCTGATTTTCATCTAAATATATTATTTTATCAGC
AAAATCATTAATTTTGGGTATAGAATCATTAGCTTTAGATACTGCATCTTCAATTTTATT
TATGGTTGGAATTTCTTCCTCAAGTTTCACGCCAAGTCGATTTGCTTCATCTAATAATGC
TTTTGTTACTGTCTCATTAAATTGTTCATTTGCTTTTTGAACAATGGCACTCGTCCCTGC
ATTTGTCATTTTAGGTGCAATCGCATTAAGTTTTTGATTCACTTTGTATTCTACGTCTGC
TTGCTGTGGGTTTTTTCGAAGTGTGCCGGTAATTTGGTGTGTAAACTTCTCTGGTATGTA
AATGGCCGCGTAATAATCGCCCATCTTCAAATCATGATCGGCTTTTTTTCGACTTACAAA
TTGCCAATCAAAGTTATCATCTTTCTTTAGTTTATTGGTGATTTTATTGCCCACGTTCAC
ATTTTTATCTTTAACTGTATCTCCCTTATCCTCATTTACAACAGCCACTTTAATATTTTT
AGTATTACCGTATGGATCCCATGTCGCTTCTAAGTTAAACCAAGCATAAAAAGAAGGAAG
AAGTGCTAAACCTCCTAAAATCACTAAAACAGCAGGCGTCTTAGCAATCTTTTTCAAATC
CATTACAAATAATTTTATTGCGTTCTTCATTTATACACCTCTAAAACTGTATCTATTGAT
TTTTCTTACATAAATTTAAAATTACTATTTGTTAATTTCATATAAGTTGATATACTGAAT
GCATTAACAAAGTCTATTCATTTTATAGTTGATATGTATCAACTAAATCTAAGTCTGTTT
ACAGTGTACCAAGACAAACCATAGTTTGTACATAGCAAAATAATATATTTTAGAAAAGAG
GTATTTTCATGAAGCAACAAAAATTATTAGTCTGTTTGCTTTCAACTTCTTTACTTATTC
CATCATTTTCTATCAACGATGTTAGTGCCGAATCTTTAGAAAAAAGTGCCACAACTTCTG
AATCAAATGACGTGTATAAGGAAAAAGATGAGGAGCAAGCTAAGCAATCACATTCATCAA
AAAATGGAAATGATGAAAAGAATAAAGCTAGTGATGAAAAGGAAAATAGTGAACGCAAGA
GTAAGTTAAATAGTACAAAAGATGAAAGGACTACAGAAGATATTAATAATAAAAGACATA
AAACTTCTGATAATAAATCATCCAATGAAAAAATACCAAGTTCATTTGAAAATTCATTTA
ATGATTCATCGTCTTATGATAGTTTGAATGTTTTCAAGCCAGAACCTTTTAGGAGTGACA
AGGATGGGCTATCTGAATTATTAAATCAACTGTTCTCTAATAATAAAATGAAACAAACTT
CTACTATAGAGAATAACGATGTACAAAACGAGAAGAATGACAGTCACAATGATAATACAT
CTATAGATCAAATAAATCCAAATACGACATATTCGGATGATAGTGACGAATCAAATACTA
ACAATTTAGAAAAGAATAGTGATAAGGGTTCACTACAAGATGACATTGATGATGTACAGT
CATCTGAGAAGTCAGAGAACGATGATATAGATAATAAGTCTGAATCAAACAAACTTCCAG
TTGATAAAAATCAAAAAAGATGATGGTGAGTCAAAACAATCCTCCCAACAAGATCAATCT
TATGAAGAAGCAAATAATGATGCTGATAATCTAGACAACAAAGATAATGACACACCTGCT
ACTGAAAACGATAATGCCAACAGTGATAACGAAAATGCTGATAAATCAGATACAAAATCT
GACGATAAAGTATTAGATGCAATTTTAGACGAGTATAGTGAAGATGCTAAAAATAATAAA
AAACAATATGATGCTCAAAAAGATGATTTATCAAATGGAAATAGTAAAAGTAAGAAAAAT
AATTCTGAAAAACAGGCATCGAATACAAATGCTAACCCTCAATTACCGTCTGAATCACAA
TTAGCTAAAAAAGAAAAGCCAGCTCAATCATTTGAAAACGACATAAACCAATCAAACATC
AGATCTACTGCAACTTTCCAACAATTGCCAAATTTATCGGATGATAATAACAATTCTAAC
GATATAACAATTACTGAAAGTAAAAATACACGAGATTTTATTAAAACAGTTGCACAAGAC
GCTCACGACATAGGTCAAGATGAAGATATTTATGCATCTGTTATGATTGCCCAAGCCATA
TTAGAATCTGACTCAGGCACTAGCGATCTTGCTAGTTCACCCCATTTCAATTTATTTGGA
ATAAAAGGAGCTTATGAAGGTCAGTCGGCTACATTTAATACACTCGAAGATAATGGCAAC
CATACGTTCCAAATTTCAGCAAACTTCCGCAGCTATCCAAGCAAAAAAGAATCATTGGAA
GATTATGCCAATTTAATCAAACACGGCATCGATGGTAACCAGGACATTTATAAACCAACA
TGGAAAAGTGAAGCTTATAGTTACCGTTCAGCAACAATGCATTTGGCTACCACATACGCG
ACTGATTCACAATACGCGGACAAATTAAATAGTATTATCAACCACTATGACTTAACACAG
TTTGATAATAAAAAAATGCCTGATTTAGATAACTACAAAGCGAACAACGATGATTATGAT
TCAGCCTTCAAACCATTTTCAGAAACAACAAATGACTCTCCTTATCCTCATGGGCAATGT
ACATGGTATGTTTATAATCGCATGGCACAGTTCGACAAATATGTGAGTGGTGATTTAGGC
GACGCACGAAACTGGAATAATCGAGCAGAAAGAAAAGATTATGCTGTTTCTTCAACACCA
AAAGCTCACACTGCCGTTGTATTTGAGGCAGGTCAACAAGGGGCAGACCAGATCTACGGT
CATGTAGCTTTTGTAGAAAAAGTTAACGATGATGGTTCTATCGTTATATCAGAATCAAAC
ATTAAAGGACTTGGTATCGTTTCTTATAGAACAATTGATGCAGATGCTGCAACTGAATTG
AGTTACATTACAGGTAATAACTAGTAAATTTAAATATTCCTTTTATTTTCTTTATTAAAG
TGTTTAATTTAGCTTTTATTCATTCAAAATACAAATGCTCCATTCAAAGTTCCACTTACT
AGTGTTCACTTTGAATGGAGCATTTTCAATATACTATATAAATTAACTCGTACTAAAATA
CGTTATAATTTAATATTTACAATTTTTCGATTTATTTCGTTTGATGAACCATATTAATCC
ACCACCTATAATGAAAAGTAGAATCCCTAATGGAATTGTTGATTTTTTTACTACTGTTCC
TGTATCAGGTAAAGAAAAATCACCATTATTGTCAAATAAACCACTTAAAAAGCTACCCGA
GGAATCACCTAGAGATAAAGCACGCCCAGGCGAAGGATTAGATATATCCTTAATTCCATC
TAATATACTGTTTCTATTGAATAAATCGTCAAATAGACTTGGTGTACCAAGTAATTTTGA
ATTTCCACTTAATTTTCGCATCTGTTCAGCTCTGTCTAACAAACTCCCATCAAATTTATT
AGATAAACTTGGCGTATATTTTAATGGTTCAAACAAACCATGCATATCATCTTTAAATTT
ACTTATGTCTTTATCAGCCTTTAATAGATCATTCAACTCATTATTAATTCCCGATTTCAT
TAGATTTAATAAGTTATGCTTAGAATCTTCTTTTTTGGCAATAACGTCAGCAAGCGCTTT
AGCTTTAGCATCATTTAATTTCGTAGCTAGCATTGTTTCTAAAGCTTTACGTTTATCATG
AGATTGGTCCAATATATTTTCTAAAATATCATCACTTGTAACATTGTCCCCAAAATGATG
TTTGATTAAAGCTACAATTTGTTCGTTACTAGGATTTTTATGCATTATTTCATCAACGAT
TTTTGATGTATCTATATAATCAAATTTAGTTAATAGAATTGTTTTAATAAGTTCTTGCTT
ATCAGATGTTTTATCAAACATAGATTTTAAAATATCATCACTCGTAGTAGTAGATAAGTT
ATCTAACTCACTAACAACTTGACTCGCGATTTGTTGATCTGTTTTACCTTTTGTATCTAT
ACGTTCTAAAATAGATTGTGCACTCTTTTCATCAAAAGTACCACTAACAATATCTTTTAC
AGCTTGTTCTTTATTATTTACAGATTGTAAATGATTTAATACAACGTCATTTTGTTTTTT
TAGACTTTGTTGCGTTTTTTCTATTTCCTTTTTCAATTTTTCTTTGTTTTTAGCAGATAT
TGAGTCTCGTTCAGAAAGCTTTGAATCCAATATCTTTAAATTATTTTCTTTATTTTCGAC
ATAATAATCTAAATTATCTTTTACTTTTGAATGGTTTGTCGTAACTTTATCGATGTCTTT
TTTAATTTCGTCTGATTGTTGCATTTGATTACTCTTAGTATTAGATGTATCTTTAAATGC
TAAACCGTCTTGGTTGTTTTCTTTAACAGCGCCTTCGTCTTTTTCTGAAGCCGTATTTTT
ATTTTCTTCACTATCATTCATATCTGCTATATCTTTACTTTCTTCATTTAGTTTACCCAT
ATCAACTAAATGAGATATATCTTGCTTTGTATCTCTTTGATTTAAATTAGCATCAAACGT
ATTATCTTGCAGGTCTTCTTGATCGAACAAGTCAATACTATCTTGTTCTTCAATATGGTT
AGACTTTTCTTTAACAGAAGAAACTATATTTTTTTTACTATCTAACTCACTTTTCACACT
TTTCTTATCTTCAGATACTTCCTTTTTGTCATTTTCAATTAAATGACTCTGCACTCTATT
CTGTTCAATGATTTTATTATCAACTTTTTTTGCTTTCTTCAATATTGCTTCAACTTCTTC
TGTGCTTTTAGCTTTTGTAATTTCTTTAATAGAAGCATCTTTCTGACTATCTTTGATGTT
TTTTAATTTATCAATTTTCTCTTTACCTTCTTGAATGCGTTTTTCTAGCGTATTTTCACT
ATTCGAATGCGTCTCAATATTTAAATCAGCCTTATCTTTTGCTTCTACTGATGGTGTCGA
AGTCATACTATACCCCATCAAAGAAGTGCTAATAATGAGTGCCATAGTAGAAAATTTAAA
TTGATGATTTAATCTGGTTTTATTACTTAAATTATTATACCTTAACTTTTTCATTAAATT
CACCTTTCTTCTAATTATTCATCCTCATTATATAGGTTATATAACTTTATTCAAATA
>pilon_18
GGTCATCCTATTGAATGGAATCCAATGCAATTAACAATACAGGTGTAAACTACTTCGACA
TTGCTATACACCTACTACATTTCAAAAACAATAGATTTAATTAATGAAGGTAATTTAAAA
GTTAAAGATGTTATTACTGATGAGATAGAGCTAGATGATATTGTCGAATCAGGATTTGAA
AAACTCATAAACGATAAATCACAAGCAAAAATTCTCATTAAGTTATAAATAAAAGAGCCT
CTCTAATTTAGGGAGCTCTTTTATTAGCTAAAATATAGTTTTATTTAGTCAAGAATTTGT
GAGTTTTTATAATTCATTAAAAACTAGGTTCGGCACCTAAAATAATAAGAAATATTTGTG
AGTAGTTCACATTTTGGAATTTTAACATCATATCTTTAAAAATTACAAAATTACTATCTT
TTTTAACTTTTTTAACTTCTTGTTCATATAATTTTAAAACAGATTCTCTTATTAAAGTTG
GTCGCTTATTTTGAATAATTTCACGGTTATCTGAAAACATTAGTAATCCTAAATATTTAT
AATGGATACTTAATTGTCTTGTCAAACTAGCTATATATTCTAACTTTTCATACATATTAG
GAAACTTGTTTCTTAGTTTTTTCAAATCTAACTTAACTTGGTTTAATTCTTCCATTTCAT
TTATCATTTTATCACTACTCCAATTCCCATGGTTTATTGATATCAAGAGACTCAATTATA
TTTTTAGTTTGTGATCTTTTAATTTTTCGCATTTTAGCTCTTTCTTCGCCATCCATAAAT
AATAATTTTTCTTCTTTGGACTGAGGAGAGATTTTGGGTACTTTAATTGGTTTTTTCTTT
TCATCCAAAGCTACAAAAGTAAGAAAAGCTACAGCAGCAATTTTTCTTTCTGCAGTGATC
ATATCTTCTGAAATGACTTTACAAAATATTTCCATAGACTTTTCTCCTGTATAAACTACA
TAAGATTCTATACAAACTGAATCAGATTGGGTGATTGGATATAAAAATTCTACTGAATCT
GTAGAAGCTGTAACACATTCTTTAACTCTTGCATGTCTTCTAGCTGATAGCGTTGCGTTA
TTATCAATTTTTTTCATTAATACCCCCCCAAATAGGGTATTATAATTGTTTAAATCATTA
ATTAATACTTGATCCGTACTGACAATTTTACTGTCACTAGGAAATTTATAATTTTCCATA
AAAAACTCCCGTTTCTATAATGTTTATGTTCTAATTATAGAGCGAGAGTATATAAATATA
AAAATCTTTTTTTTTAATAGTTAATTAAAAGTTTTTTAATTTTTTGTTATTTTCTCCAAA
TAATACCAAGTTCCCATTTCATAGAAGGTTCATTAATATCGATGGCTTGTAAATTATTAT
CTAATAAGCCTAGTATTCCTTCGGGTAATATACATATCCCAGATTATTTAATAACATTTC
TTCTATGAAGCTCCATTGGGTGGTTTCAAAAATTATATTAGGATTAAAGCCATAATTTCT
ACATGTATTTTTGATTTTATCGTTTAAATAGAAATCAGAATTGAATAAAATAAATTCTTG
TTCTTGTAAATCTTCAATATCAATCTTTGTTTTTTTAGATAATTCATGATTTTTATGAAC
GACCAGTTTTAATTTTTCTTCTAAAAAAGAGAATATATCAAAGTTTTTATTATTTGTAGG
AAGTACAGTAATTCCCATGTCCAAATCACCATACATCGTTTTCAATTTTTTTACTACCAT
TTTCAAAAAGTTGAAAAGTTATATTAGGATACATTTCATGAAATTCCGAAATTAATAGTA
GGGATTCCAATTTTCAAATGTCCCTTTTTTAATTCTAATAAATTACTTAACTCATTAGGG
ATATTATCATACATTTTAAGCATTTCTTTACATTGGAAAAAGAAAGCTTCTCCTGCGTCA
GTTAAGTATATTTGGTTTTTATACCTATTAAATAAATTTACATCTAATTCTTCTTCTAAT
AATTTAATTGTATTACTAATTGTGGGTTGTGTGATAAAAAGATTAGATGCTGCTTTGGTC
ATACTTTTTTGCTTTACGACTTCTACAAAATACTGCATATGTCTAAGTTCCAATAAATTT
CCTCCTTTTTATTATTTTTTTATTATTCTTATACGTGAACGACTACCTGTTGTTTAGCAA
TTCTTCCCGTAAGTTTGTCATCTATAAATTTATTTCCTTTTTTATCGGAGAGGCCCCCTT
TTCCCTTTTTTGTCGTTCACTTAATAAGTTAGCTTCAAGTTCGCAATGCACTCATCATGT
AAAAACATTTCCCATCGCATCTTTGTGAACTTCATATCATAATATGTAAATCAATCTTTC
ATCAACCATTGGAATCAATTAATGTTGTTGTACGTCCAAGCGATCTATTTATAGTAACTA
GATTCTCTTCCGTAAATATCAACACTTATCAAGTTCGTTCTTTTGTTTTCGACCACTCCT
TTTCGCTAAAGATACGTTCACAACCATATCTAAGTGTATCAATTGTCCATCAAGACTTTG
ATCTTTGTTGATACACGTGCATAACCAATTTTAGCCATTTGTTTTTTACAAAAATTTACT
CTAGTAGTACTTTTTTAAAAATGTCTTTTCAAAATTCATGAGCTGATACATAAATTTTTC
AAAATCTTCTCTAACAAAACAACTTAACAAAAGTAACTTTATTTTTTTGTTAAGTTTATT
TTCATTTCTTTTAATAAGCGTTCTCCATTATGCGTCAAACTCACTAATTTAGTACGTTTA
TCATTCGAATAAACTCGTTGCACATAACCTTTGCTTTCTAACTTCTTAACACGTTTTGAT
GCAGCTGTCTTATAAGTACGTTGCTTATTTGCTAAGTCGTTAATCGATACTTTTTCATTA
TGCTGAATAAAATACATTGTTTCTATTTGTTCATAAGATAAGTAACGACCTGGTTCCAAT
TCTTTAACCATGTTAGTAATTGCTTTATTAATATTCGCTGTAGCATCATAGAATTGGTTA
ATTATTATTTCTAAGTTTCCCTCTTTATGCTCCATATTAACCTTCCTTACTAAACTATCG
TTTTTCAACCATCATTGATTTTTTAAAAATTAAATATTACTTATTATAAGCATAATAACT
TTATTCCATTACATCACTTTCTTCAGCTTTTTCAGTTGCTTTTCTCATCAGTGGATCAGT
AATTGGTTTAAAGATAACACCAATTAATAAAAATCCTATACCAAATAATGAAAGTATCAC
TAATTTTTTAGTTAAAATTTCAGGTACAGGTCCTCCAACTGCTTCTCTTAAAGCATCTAT
TGAATAAGAGAAAGGTAAATAAGGGTGAATGACTTGGAAGAACTCTGGTGTAACTTGGAT
AGGGAAGGTTCCTCCACCACCTGCTATTTGTAGTACAAGGAAGATGATTGCAATTGCTTT
CCCTGGATTTCCTAACAATGACACTAAAGTATATACAATTGAAATAAATACAAGTGATGA
GAATACTGATATAGCAATAAACCATACAACAGATTCAACTTGCGCTTTCAGTATCACCAT
ATCTCCAATTGATACGATGAGTGCTTGGATAATACCCAACGTGTAAAACAACCCACTCTT
TCCTAGATAAATTTCTCTTGTCGTTAGATGTGGCTCTAATGATTTATGTTTATTATCTGT
CGTTAATAAACTTACTAGTAATAAAGCTCCTACCCATATTGCTAATGCTGTGTAAAATGG
TGTGCTTGCTGAACCGTAGTCTTTCACAGGAAATATGTCTTTTTGATCTATATTAATTGG
ATTTGCGATTACATTAGCTTGTTTTTTCAAATCATTTTTCAATAAGTCTACCATTTTATC
CACTGCATCGTCGTCTTCAATCTCGTCAAATAGTTTGTTCGCTTTAGCCAGATCTTTTTC
AACATCTGGTAATTGATTACGTGCAAAATCTGCCAAATTGTGCAAGCTTTCTTTTGCACG
TGGTTGATTTGTATCTAAAATATCTACCAAATTATCATAGCGATTAAACAGTGTAGGTAT
TGTATTGTTCACAGTTGCTGTTGTATCAGATAACTGTTGTTCTAAACCTGGCAAGTCATT
TTCAATAAATGATGCTGCGTTAGAAACACTTTGTTTAAATTGTGGATAATAATTTTGAGC
AATAGACATTGCATCCATATATCTTTGCTCAATGACTGGTAGTGCACTTTGAATCGTCTC
AACTCTATCCTTACCAGTAGTTAAAATACTTTCTCCTGAATTTATAACTTGATCAATTGT
GTTTAATTTCGATTGAACAGTTGATAGTTTTATATCGCCGTCATCTAATAATGACATCAC
ATCATTAGATACATCTAATAATTTTTGGTTTAGTTCTGACTTAATATAGTTTCTTAAATC
ATCTAAGCTACTATTCACGCGTGGAATTTCTTTAAGTAATTCTACTGCTTCTTCTTTACC
AGAACTTCCATTCGAAAGTGCTTCACTAAGTTGATTTTGTGTCTTAATTAAATTATTAAT
TCTATTATTTGCTGACTCTAATTCCTTAATCTCATCAGAAAGATCTACCTTTTCTCTATC
TTCAAGCTCTGATAATATATCTATAAACTTTTGATTGGACTTACTTGTTACTTCAAGCCT
AGATTTAATATTATCTAAAGTTTCTTTGAAATCTTTTGGCTTATCTGTAGATATAATACC
GTAAGTGACATTTTTTAGCGCATTAATATCTTCTTGACTACTTTCCGCTTGTTTGTCGGT
ATAATTGGATAAAGATAATAATGATTTTGATAGTGAAGATTCCATTGCGCTTACATCTTC
ACTACTTATTGCTGTTCCATTTTGATTATTTCCAGCATTGTCGCTATTACTATTACTTAT
TTGCGAAGTTTTAATATTTGAATAACTATCTGACCCTTTAGAACTTTGCTGCTCAGTTTC
AACATTTTCTTGTAATCGATTATTAGCATTTTGATTTGCTTCTTGTGCATTATCAACGAC
TTCTTGATAGCCTTCGACACGCTGTTGCACTGCAGGTAAATATCCTTGCGCTTCATTCAG
GCCTTGTAACCCTGCGTCAACCCCTGCGCTTGCAAGGTCTACACCACGATTAATTTTTGG
AAAAGCTTCTGGTACATCATTAGATGCAACATTCAAGGCATTCTCAATATTTGGCATGTA
GTCATTTAATGCCAATATCAATTTAGCTCGCTCATTTAATGTCGGAATGGCCGCATTAAC
TTGGTTTAATTTATCTGCAGCATCTATAACCTCACCTTTATGATTTCCTAACGCTCTAAA
TTCATCAGCATAATTGTCAATTTTATCCTGATTTTCATCTAAATATATTATTTTATCAGC
AAAATCATTAATTTTGGGTATAGAATCATTAGCTTTAGATACTGCATCTTCAATTTTATT
TATGGTTGGAATTTCTTCCTCAAGTTTCACGCCAAGTCGATTTGCTTCATCTAATAATGC
TTTTGTTACTGTCTCATTAAATTGTTCATTTGCTTTTTGAACAATGGCACTCGTCCCTGC
ATTTGTCATTTTAGGTGCAATCGCATTAAGTTTTTGATTCACTTTGTATTCTACGTCTGC
TTGCTGTGGGTTTTTTCGAAGTGTGCCGGTAATTTGGTGTGTAAACTTCTCTGGTATGTA
AATGGCCGCGTAATAATCGCCCATCTTCAAATCATGATCGGCTTTTTTTCGACTTACAAA
TTGCCAATCAAAGTTATCATCTTTCTTTAGTTTATTGGTGATTTTATTGCCCACGTTCAC
ATTTTTATCTTTAACTGTATCTCCCTTATCCTCATTTACAACAGCCACTTTAATATTTTT
AGTATTACCGTATGGATCCCATGTCGCTTCTAAGTTAAACCAAGCATAAAAAGAAGGAAG
AAGTGCTAAACCTCCTAAAATCACTAAAACAGCAGGCGTCTTAGCAATCTTTTTCAAATC
CATTACAAATAATTTTATTGCGTTCTTCATTTATACACCTCTAAAACTGTATCTATTGAT
TTTTCTTACATAAATTTAAAATTACTATTTGTTAATTTCATATAAGTTGATATACTGAAT
GCATTAACAAAGTCTATTCATTTTATAGTTGATATGTATCAACTAAATCTAAGTCTGTTT
ACAGTGTACCAAGACAAACCATAGTTTGTACATAGCAAAATAATATATTTTAGAAAAGAG
GTATTTTCATGAAGCAACAAAAATTATTAGTCTGTTTGCTTTCAACTTCTTTACTTATTC
CATCATTTTCTATCAACGATATTAGTGCCGAATCTTTAGAAAAAAGTGCCACAACTTCTG
AATCAAATGACGTGTATAAGGAAAAAGATGAGGAGCAAGCTAAGCAATCACATTCATCAA
AAAATGGAAATGATGAAAAGAATAAAGCTAGTGATGAAAAGGAAAATAGTGAACGCAAGA
GTAAGTTAAATAGTACAAAAGATGAAAGGACTACAGAAGATATTAATAATAAAAGACATA
AAACTTCTGATAATAAATCATCCAATGAAAAAATACCAAGTTCATTTGAAAATTCATTTA
ATGATTCATCGTCTTATGATAGTTTGAATGTTTTCAAGCCAGAACCTTTTAGGAGTGACA
AGGATGGGCTATCTGAATTATTAAATCAACTGTTCTCTAATAATAAAATGAAACAAACTT
CTACTATAGAGAATAACGATGTACAAAACGAGAAGAATGACAGTCACAATGATAATACAT
CTATAGATCAAATAAATCCAAATACGACATATTCGGATGATAGTGACGAATCAAATACTA
ACAATTTAGAAAAGAATAGTGATAAGGGTTCACTACAAGATGACATTGATGATGTACAGT
CATCTGAGAAGTCAGAGAACGATGATATAGATAATAAGTCTGAATCAAACAAACTTCCAG
TTGATAAAAATCAAAAAAGATGATGGTGAGTCAAAACAATCCTCCCAACAAGATCAATCT
TATGAAGAAGCAAATAATGATGCTGATAATCTAGACAACAAAGATAATGACACACCTGCT
ACTGAAAACGATAATGCCAACAGTGATAACGAAAATGCTGATAAATCAGATACAAAATCT
GACGATAAAGTATTAGATGCAATTTTAGACGAGTATAGTGAAGATGCTAAAAATAATAAA
AAACAATATGATGCTCAAAAAGATGATTTATCAAATGGAAATAGTAAAAGTAAGAAAAAT
AATTCTGAAAAACAGGCATCGAATACAAATGCTAACCCTCAATTACCGTCTGAATCACAA
TTAGCTAAAAAAGAAAAGCCAGCTCAATCATTTGAAAACGACATAAACCAATCAAACATC
AGATCTACTGCAACTTTCCAACAATTGCCAAATTTATCGGATGATAATAACAATTCTAAC
GATATAACAATTACTGAAAGTAAAAATACACGAGATTTTATTAAAACAGTTGCACAAGAC
GCTCACGACATAGGTCAAGATGAAGATATTTATGCATCTGTTATGATTGCCCAAGCCATA
TTAGAATCTGACTCAGGCACTAGCGATCTTGCTAGTTCACCCCATTTCAATTTATTTGGA
ATAAAAGGAGCTTATGAAGGTCAGTCGGCTACATTTAATACACTCGAAGATAATGGCAAC
CATACGTTCCAAATTTCAGCAAACTTCCGCAGCTATCCAAGCAAAAAAGAATCATTGGAA
GATTATGCCAATTTAATCAAACACGGCATCGATGGTAACCAGGACATTTATAAACCAACA
TGGAAAAGTGAAGCTTATAGTTACCGTTCAGCAACAATGCATTTGGCTACCACATACGCG
ACTGATTCACAATACGCGGACAAATTAAATAGTATTATCAACCACTATGACTTAACACAG
TTTGATAATAAAAAAATGCCTGATTTAGATAACTACAAAGCGAACAACGATGATTATGAT
TCAGCCTTCAAACCATTTTCAGAAACAACAAATGACTCTCCTTATCCTCATGGGCAATGT
ACATGGTATGTTTATAATCGCATGGCACAGTTCGACAAATATGTGAGTGGTGATTTAGGC
GACGCACGAAACTGGAATAATCGAGCAGAAAGAAAAGATTATGCTGTTTCTTCAACACCA
AAAGCTCACACTGCCGTTGTATTTGAGGCAGGTCAACAAGGGGCAGACCAGATCTACGGT
CATGTAGCTTTTGTAGAAAAAGTTAACGATGATGGTTCTATCGTTATATCAGAATCAAAC
ATTAAAGGACTTGGTATCGTTTCTTATAGAACAATTGATGCAGATGCTGCAACTGAATTG
AGTTACATTACAGGTAATAACTAGTAAATTTAAATATTCCTTTTATTTTCTTTATTAAAG
TGTTTAATTTAGCTTTTATTCATTCAAAATACAAATGCTCCATTCAAAGTTCCACTTACT
AGTGTTCACTTTGAATGGAGCATTTTCAATATACTATATAAATTAACTCGTACTAAAATA
CGTTATAATTTAATATTTACAATTTTTCGATTTATTTCGTTTGATGAACCATATTAATCC
ACCACCTATAATGAAAAGTAGAATCCCTAATGGAATTGTTGATTTTTTTACTACTGTTCC
TGTATCAGGTAAAGAAAAATCACCATTATTGTCAAATAAACCACTTAAAAAGCTACCCGA
GGAATCACCTAGAGATAAAGCACGCCCAGGCGAAGGATTAGATATATCCTTAATTCCATC
TAATATACTGTTTCTATTGAATAAATCGTCAAATAGACTTGGTGTACCAAGTAATTTTGA
ATTTCCACTTAATTTTCGCATCTGTTCAGCTCTGTCTAACAAACTCCCATCAAATTTATT
AGATAAACTTGGCGTATATTTTAATGGTTCAAACAAACCATGCATATCATCTTTAAATTT
ACTTATGTCTTTATCAGCCTTTAATAGATCATTCAACTCATTATTAATTCCCGATTTCAT
TAGATTTAATAAGTTATGCTTAGAATCTTCTTTTTTGGCAATAACGTCAGCAAGCGCTTT
AGCTTTAGCATCATTTAATTTCGTAGCTAGCATTGTTTCTAAAGCTTTACGTTTATCATG
AGATTGGTCCAATATATTTTCTAAAATATCATCACTTGTAACATTGTCCCCAAAATGATG
TTTGATTAAAGCTACAATTTGTTCGTTACTAGGATTTTTATGCATTATTTCATCAACGAT
TTTTGATGTATCTATATAATCAAATTTAGTTAATAGAATTGTTTTAATAAGTTCTTGCTT
ATCAGATGTTTTATCAAACATAGATTTTAAAATATCATCACTCGTAGTAGTAGATAAGTT
ATCTAACTCACTAACAACTTGACTCGCGATTTGTTGATCTGTTTTACCTTTTGTATCTAT
ACGTTCTAAAATAGATTGTGCACTCTTTTCATCAAAAGTACCACTAACAATATCTTTTAC
AGCTTGTTCTTTATTATTTACAGATTGTAAATGATTTAATACAACGTCATTTTGTTTTTT
TAGACTTTGTTGCGTTTTTTCTATTTCCTTTTTCAATTTTTCTTTGTTTTTAGCAGATAT
TGAGTCTCGTTCAGAAAGCTTTGAATCCAATATCTTTAAATTATTTTCTTTATTTTCGAC
ATAATAATCTAAATTATCTTTTACTTTTGAATGGTTTGTCGTAACTTTATCGATGTCTTT
TTTAATTTCGTCTGATTGTTGCATTTGATTACTCTTAGTATTAGATGTATCTTTAAATGC
TAAACCGTCTTGGTTGTTTTCTTTAACAGCGCCTTCGTCTTTTTCTGAAGCCGTATTTTT
ATTTTCTTCACTATCATTCATATCTGCTATATCTTTACTTTCTTCATTTAGTTTACCCAT
ATCAACTAAATGAGATATATCTTGCTTTGTATCTCTTTGATTTAAATTAGCATCAAACGT
ATTATCTTGCAGGTCTTCTTGATCGAACAAGTCAATACTATCTTGTTCTTCAATATGGTT
AGACTTTTCTTTAACAGAAGAAACTATATTTTTTTTACTATCTAACTCACTTTTCACACT
TTTCTTATCTTCAGATACTTCCTTTTTGTCATTTTCAATTAAATGACTCTGCACTCTATT
CTGTTCAATGATTTTATTATCAACTTTTTTTGCTTTCTTCAATATTGCTTCAACTTCTTC
TGTGCTTTTAGCTTTTGTAATTTCTTTAATAGAAGCATCTTTCTGACTATCTTTGATGTT
TTTTAATTTATCAATTTTCTCTTTACCTTCTTGAATGCGTTTTTCTAGCGTATTTTCACT
ATTCGAATGCGTCTCAATATTTAAATCAGCCTTATCTTTTGCTTCTACTGATGGTGTCGA
AGTCATACTATACCCCATCAAAGAAGTGCTAATAATGAGTGCCATAGTAGAAAATTTAAA
TTGATGATTTAATCTGGTTTTATTACTTAAATTATTATACCTTAACTTTTTCATTAAATT
CACCTTTCTTCTAATTATTCATCCTCATTATATAGGTTATATAACTTTATTCAAATA
>pilon_31
GGTCATCCTATTGAATGGAATCCAATGCAATTAACAATACAGGTGTAAACTACTTCGACA
TTGCTATACACCTACTACATTTCAAAAACAATAGA-TTAATTAA-GAAGGTAATTTAAAA
GT-AAAGA-GT--TTACTGATGA-AT-GAG-TA-ATGATATTGT-GA-TCAGGATTTGAA
-AACT--TAAACGATAAATCACAAGCAAAAATTCTC-TTAA-TTATAAATAAAAGAGCCT
CTCTAATTTAGGGAGCTCTTTTATTAGCTAAAATATAGTTTTATTTAGTCAAGAATTTGT
GAGTTTTTATAATTCATTAAAAACTAGGTTCGGCACCTAAAATAATAAGAAATATTTGTG
AGTAGTTCACATTTTGGAATTTTAACATCATATCTTTAAAAATTACAAAATTACTATCTT
TTTTAACTTTTTTAACTTCTTGTTCATATAATTTTAAAACAGATTCTCTTATTAAAGTTG
GTCGCTTATTTTGAATAATTTCACGGTTATCTGAAAACATTAGTAATCCTAAATATTTAT
AATGGATACTTAATTGTCTTGTCAAACTAGCTATATATTCTAACTTTTCATACATATTAG
GAAACTTGTTTCTTAGTTTTTTCAAATCTAACTTAACTTGGTTTAATTCTTCCATTTCAT
TTATCATTTTATCACTACTCCAATTCCCATGGTTTATTGATATCAAGAGACTCAATTATA
TTTTTAGTTTGTGATCTTTTAATTTTTCGCATTTTAGCTCTTTCTTCGCCATCCATAAAT
AATAATTTTTCTTCTTTGGACTGAGGAGAGATTTTGGGTACTTTAATTGGTTTTTTCTTT
TCATCCAAAGCTACAAAAGTAAGAAAAGCTACAGCAGCAATTTTTCTTTCTGCAGTGATC
ATATCTTCTGAAATGACTTTACAAAATATTTCCATAGACTTTTCTCCTGTATAAACTACA
TAAGATTCTATACAAACTGAATCAGATTGGGTGATTGGATATAAAAATTCTACTGAATCT
GTAGAAGCTGTAACACATTCTTTAACTCTTGCATGTCTTCTAGCTGAAAGCGTTGCGTTA
TTATCAATTTTTTTCATCAACACCCCCCCAAATAGGGTATTATAATTGTTTAAATCATTA
ATTAATACTTGATCCGTACTGACAATTTTACTGTCACTAGGAAATTTATAATTTTCCATA
AAAAACTCCCGTTTCTATAATGTTTATGTTCTAATTATAGAGCGAGAGTATATAAATATA
AAAATCTTTTTTTTTAATAGTTAATTAAAAGTTTTTTAATTTTTTGTTATTTTCTCCAAA
TAATACCAAGTTCCCATTTCATGGAAGGTTCATTAATATCGATGGCTTGTAAATTATTAT
CTAATAAGCCTAGTATTCCTTCGGGTAATATACATATCCCAGATTATTTAATAACATTTC
TTCTATGAAGCTCCATTGGGTGGTTTCAAAAATTATATTAGGATTAAAGCCATAATTTCT
ACATGTATTTTTGATTTTATCGTTTAAATAGAAATCAGAATTGAATAAAATAAATTCTTG
TTCTTGTAAATCTTCAATATCAATCTTTGTTTTTTTAGATAATTCATGATTTTTATGAAC
GACCAGTTTTAATTTTTCTTCTAAAAAAGAGAATATATCAAAGTTTTTATTATTTGTAGG
AAGTACAGTAATTCCCATGTCCAAATCACCATACATCGTTTTCAATTTTTTTACTACCAT
TTTCAAAAAGTTGAAAAGTTATATTAGGATACATTTCATGAAATTCCGAAATTAATAGTA
GGGATTCCAATTTTCAAATGTCCCTTTTTTAATTCTAATAAATTACTTAACTCATTAGGG
ATATTATCATACATTTTAAGCATTTCTTTACATTGGAAAAAGAAAGCTTCTCCTGCGTCA
GTTAAGTATATTTGGTTTTTATACCTATTAAATAAATTTACATCTAATTCTTCTTCTAAT
AATTTAATTGTATTACTAATTGTGGGTTGTGTGATAAAAAGATTAGATGCTGCTTTGGTC
ATACTTTTTTGCTTTACGACTTCTACAAAATACTGCATATGTCTAAGTTCCAATAAATTT
CCTCCTTTTTATTATTTTTTTATTATTCTTATACGTGAACGACTACCTGTTGTTTAGCAA
TTCTTCCCGTAAGTTTGTCATCTATAAATTTATTTCCTTTTTTATCGGAGAGGCCCCCTT
TTCCCTTTTTTGTCGTTCACTTAATAAGTTAGCTTCAAGTTCGCAATGCACTCATCATGT
AAAAACATTTCCCATCGCATCTTTGTGAACTTCATATCATAATATGTAAATCAATCTTTC
ATCAACCATTGGAATCAATTAATGTTGTTGTACGTCCAAGCGATCTATTTATAGTAACTA
GATTCTCTTCCGTAAATATCAACACTTATCAAGTTCGTTCTTTTGTTTTCGACCACTCCT
TTTCGCTAAAGATACGTTCACAACCATATCTAAGTGTATCAATTGTCCATCAAGACTTTG
ATCTTTGTTGATACACGTGCATAACCAATTTTAGCCATTTGTTTTTTACAAAAATTTACT
CTAGTAGTACTTTTTTAAAAATGTCTTTTCAAAATTCATGAGCTGATACATAAATTTTTC
AAAATCTTCTCTAACAAAACAACTTAACAAAAGTAACTTTATTTTTTTGTTAAGTTTATT
TTCATTTCTTTTAATAAGCGTTCTCCATTATGCGTCAAACTCACTAATTTAGTACGTTTA
TCATTCGAATAAACTCGTTGCACATAACCTTTGCTTTCTAACTTCTTAACACGTTTTGAT
GCAGCTGTCTTATAAGTACGTTGCTTATTTGCTAAGTCGTTAATCGATACTTTTTCATTA
TGCTGAATAAAATACATTGTTTCTATTTGTTCATAAGATAAGTAACGACCTGGTTCCAAT
TCTTTAACCATGTTAGTAATTGCTTTATTAATATTCGCTGTAGCATCATAGAATTGGTTA
ATTATTATTTCTAAGTTTCCCTCTTTATGCTCCATATTAACCTTCCTTACTAAACTATCG
TTTTTCAACCATCATTGATTTTTTAAAAATTAAATATTACTTATTATAAGCATAATAACT
TTATTCCATTACATCACTTTCTTCAGCTTTTTCAGTTGCTTTTCTCATCAGCGGATCAGT
AATTGGTTTAAAGATAACACCAATTAATAAAAATCCTATACCAAATAATGAAAGTATCAC
TAATTTTTTAGTTAAAATTTCAGGTACAGGTCCTCCAACTGCTTCTCTTAAAGCATCTAT
TGAATAAGAGAAAGGTAAATAAGGGTGAATGACTTGGAAGAACTCTGGTGTAACTTGGAT
AGGGAAGGTTCCTCCACCACCTGCTATTTGTAGTACAAGGAAGATGATTGCAATTGCTTT
CCCTGGATTTCCTAACAATGACACTAAAGTATATACAATTGAAATAAATACAAGTGATGA
GAATACTGATATAGCAATAAACCATACAACAGATTCAACTTGCGCTTTCAGTATCACCAT
ATCTCCAATTGATACGATGAGTGCTTGGATAATACCCAACGTGTAAAACAACCCACTCTT
TCCTAGATAAATTTCTCTTGTCGTTAGATGTGGCTCTAATGATTTATGTTTATTATCTGT
CGTTAATAAACTTACTAGTAATAAAGCTCCTACCCATATTGCTAATGCTGTGTAAAATGG
TGTGCTTGCTGAACCGTAGTCTTTCACAGGAAATATGTCTTTTTGATCTATATTAATTGG
ATTTGCGATTACATTAGCTTGTTTTTTCAAATCATTTTTCAATAAGTCTACCATTTTATC
CACTGCATCGTCGTCTTCAATCTCGTCAAATAGTTTGTTCGCTTTAGCCAGATCTTTTTC
AACATCTGGTAATTGATTACGTGCAAAATCTGCCAAATTGTGCAAGCTTTCTTTTGCACG
TGGTTGATTTGTATCTAAAATATCTACCAAATTATCATAGCGATTAAACAGTGTAGGTAT
TGTATTGTTCACAGTTGCTGTTGTATCAGATAACTGTTGTTCTAAACCTGGCAAGTCATT
TTCAATAAATGATGCTGCGTTAGAAACACTTTGTTTAAATTGTGGATAATAATTTTGAGC
AATAGACATTGCATCCATATATCTTTGCTCAATGACGGGTAGTGCACTTTGAATCGTCTC
AACTCTATCCTTACCAGTAGTTAAAATACTTTCTCCTGAATTTATAACTTGATCAATTGT
GTTTAATTTCGATTGAACAGTTGATAGTTTTATATCGCCGTCATCTAATAATGACATCAC
ATCATTAGATACATCTAATAATTTTTGGTTTAGTTCTGACTTAATATAGTTTCTTAAATC
ATCTAAGCTACTATTCACGCGTGGAATTTCTTTAAGTAATTCTACTGCTTCTTCTTTACC
AGAACTTCCATTCGAAAGTGCTTCACTAAGTTGATTTTGTGTCTTAATTAAATTATTAAT
TCTATTATTTGCTGACTCTAATTCCTTAATCTCATCAGAAAGATCTACCTTTTCTCTATC
TTCAAGCTCTGATAATATATCTATAAACTTTTGATTGGACTTACTTGTTACTTCAAGCCT
AGATTTAATATTATCTAAAGTTTCTTTGAAATCTTTTGGCTTATCTGTAGATATAATACC
GTAAGTGACATTTTTTAGCGCATTAATATCTTCTTGACTACTTTCCGCTTGTTTGTCGGT
ATAATTGGATAAAGATAATAATGATTTTGATAGTGAAGATTCCATTGCGCTTACATCTTC
ACTACTTATTGCTGTTCCATTTTGATTATTTCCAGCATTGTCGCTATTACTATTACTTAT
TTGCGAAGTTTTAATATTTGAATAACTATCTGACCCTTTAGAACTTTGCTGCTCAGTTTC
AACATTTTCTTGTAATCGATTATTAGCATTTTGATTTGCTTCTTGTGCATTATCAACGAC
TTCTTGATAGCCTTCGACACGCTGTTGCACTGCAGGTAAATATCCTTGCGCTTCATTCAG
GCCTTGTAACCCTGCGTCAACCCCTGCGCTTGCAAGGTCTACACCACGATTAATTTTTGG
AAAAGCTTCTGGTACATCATTAGATGCAACATTCAAGGCATTCTCAATATTTGGCATGTA
GTCATTTAATGCCAATATCAATTTAGCTCGCTCATTTAATGTCGGAATGGCCGCATTAAC
TTGGTTTAATTTATCTGCAGCATCTATAACCTCACCTTTATGATTTCCTAACGCTCTAAA
TTCATCAGCATAATTGTCAATTTCATCCTGATTTTCATCTAAATATATTATTTTATCAGC
AAAATCATTAATTTTGGGTATAGAATCATTAGCTTTAGATACTGCATCTTCAATTTTATT
TATGGTTGGAATTTCTTCCTCAAGTTTCACGCCAAGTCGATTTGCTTCATCTAATAATGC
TTTTGTTACTGTCTCATTAAATTGTTCATTTGCTTTTTGAACAATGGCACTCGTCCCTGC
ATTTGTCATTTTAGGCGCAATCGCATTAAGTTTTTGATTCACTTTGTATTCTACGTCTGC
TTGCTGTGGGTTTTTTCGAAGTGTGCCGGTAATTTGGTGTGTAAACTTCTCTGGTATGTA
AATGGCCGCGTAATAATCGCCCATCTTCAAATCATGATCGGCTTTTTTTCGACTTACAAA
TTGCCAATCAAAGTTATCATCTTTCTTTAGTTTATTGGTAATTTTATTGCCCACGTTCAC
ATTTTTATCTTTAACTGTATCTCCCTTATCCTCATTTACAACAGCCACTTTAATATTTTT
AGTATTACCGTATGGATCCCATGTCGCTTCTAAGTTAAACCAAGCATAAAAAGAAGGAAG
AAGTGCTAAACCTCCTAAAATCACTAAAACAGCAGGCGTCTTAGCAATCTTTTTCAAATC
CATTACAAATAATTTTATTGCGTTCTTCATTTATACACCTCTAAAACTGTATCTATTGAT
TTTTCTTACATAAATTTAAAATTACTATTTGTTAATTTCATATAAGTTGATACACTGAAT
ACATTAACAAAGTCTATCCATTTTATAGTTGACATGTATCAACTAAATCTAAGTCTGTTT
ACAGTGTACCAAGACAAACCATAGTTTGTACATAGCAAAATAATATATTTTAGAAAAGAG
GTATTTTCATGAAGCAACAAAAATTATTAGTCTGTTTGCTTTCAACGTCTTTACTTATTC
CATCATTTTCTATCAACGATGTTAGTGCCGAATCTTTAGAAAAAAGTGCCACAACTTCTG
AATCAAATGACGTGTATAAGGAAAAAGATGAGGAGCAAGCTAAGCAATCACATTCATCAA
AAAATGGAAATGATGAAAAGAATAAAGCTAGTGATGAAAAGGAAAATAGTGAACGCAAGA
GTAAGTTAAATAGTACAAAAGATGAAAGGACTACAGAAGATATTAATAATAAAAGACATA
AAACTTCTGATAATAAATCATCCAATGAAAAAATACCAAGTTCATTTGAAAATTCATTTA
ATGATTCATCGTCTTATGATAGTTTGAATGTTTTCAAGCCAGAACCTTTTAGGAGTGACA
AGGATGGGCTATCTGAATTATTAAATCAACTGTTCTCTAATAATAAAATGAAACAAACTT
CTACTATAGAGAATAACGATGTACAAAACGAGAAGAATGACAGTCACAATGATAATACAT
CTATAGATCAAATAAATCCAAATACGACATATTCGGATGATAGTGACGAATCAAATACTA
ACAATTTAGAAAAGAATAGTGATAAGGGTTCACTACAAGATGACATTGATGATGTACAGT
CATCTGAGAAGTCAGAGAACGATGATATAGATAATAAGTCTGAATCAAACAAACTTCCAG
TTGATAAAAATCAAAAAAGATGATGGTGAGTCAAAACAATCCTCCCAACAAGATCAATCT
TATGAAGAAGCAAATAATGATGCTGATAATCTAGACAACAAAGATAATGACACACCTGCT
ACTGAAAACGATAATGCCAACAGTGATAACGAAAATGCTGATAAATCAGATACAAAATCT
GACGATAAAGTATTAGATGCAATTTTAGACGAGTATAGTGAAGATGCTAAAAATAATAAA
AAACAATATGATGCTCAAAAAGATGATTTATCAAATGGAAATAGTAAAAGTAAGAAAAAT
AATTCTGAAAAACAGGCATCGAATACAAATGCTAACCCTCAATTACCGTCTGAATCACAA
TTAGCTAAAAAAGAAAAGCCAGCTCAATCATTTGAAAACGACATAAACCAATCAAACATC
AGATCTACTGCAACTTTCCAACAATTGCCAAATTTATCGGATGATAATAACAATTCTAAC
GATATAACAATTACTGAAAGTAAAAATACACGAGATTTTATTAAAACAGTTGCACAAGAC
GCTCACGACATAGGTCAAGATGAAGATATTTATGCATCTGTTATGATTGCCCAAGCCATA
TTAGAATCTGACTCAGGCACTAGCGATCTTGCTAGTTCACCCCATTTCAATTTATTTGGA
ATAAAAGGAGCTTATGAAGGTCAGTCGGCTACATTTAATACACTCGAAGATAATGGCAAC
CATACGTTCCAAATTTCAGCAAACTTCCGCAGCTATCCAAGCAAAAAAGAATCATTGGAA
GATTATGCCAATTTAATCAAACACGGCATCGATGGTAACCAGGACATTTATAAACCAACA
TGGAAAAGTGAAGCTTATAGTTACCGTTCAGCAACAATGCATTTGGCTACCACATACGCG
ACTGATTCACAATACGCGGACAAATTAAATAGTATTATCAACCACTATGACTTAACACAG
TTTGATAATAAAAAAATGCCTGATTTAGATAACTACAAAGCGAACAACGATGATTATGAT
TCAGCCTTCAAACCATTTTCAGAAACAACAAATGACTCTCCTTATCCTCATGGGCAATGT
ACATGGTATGTTTATAATCGCATGGCACAGTTCGACAAATATGTGAGTGGTGATTTAGGC
GACGCACGAAACTGGAATAATCGAGCAGAAAGAAAAGATTATGCTGTTTCTTCAACACCA
AAAGCTCACACTGCCGTTGTATTTGAGGCAGGTCAACAAGGGGCAGACCAGATCTACGGT
CATGTAGCTTTTGTAGAAAAAGTTAACGATGATGGTTCTATCGTTATATCAGAATCAAAC
ATTAAAGGACTTGGTATCGTTTCTTATAGAACAATTGATGCAGATGCTGCAACTGAATTG
AGTTACATTACAGGTAATAACTAGTAAATTTAAATATTCCTTTTATTTTCTTTATTAAAG
TGTTTAATTTAGCTTTTATTCATTCAAAATACAAATGCTCCATTCAAAGTTCCACTTACT
AGTGTTCACTTTGAATGGAGCATTTTCAATATACTATATAAATTAACTCGTACTAAAATA
CGTTATAATTTAATATTTACAATTTTTCGATTTATTTCGTTTGATGAACCATATTAATCC
ACCACCTATAATGAAAAGTAGAATCCCTAATGGAATTGTTGATTTTTTTACTACTGTTCC
TGTATCAGGTAAAGAAAAATCACCATTATTGTCAAATAAACCACTTAAAAAGCTACCCGA
GGAATCACCTAGAGATAAAGCACGCCCAGGCGAAGGATTAGATATATCCTTAATTCCATC
TAATATACTATTTCTATTGAATAAATCGTCAAATAGACTTGGTGTACCAAGTAATTTTGA
ATTTCCACTTAATTTTCGCATCTGTTCATCTCTGTCTAACAAACTCCCATCAAATTTATT
CGATAAACTTGGCGTATATTTTAATGGTTCAAACAAACCATGGATATCATCTTTAAATTT
ACTTATATCTTTATCAGCCTTTAATAAATCATTCAACTCATTATTAATTCCCGATTTCAT
TAGATTTAATAAGTTATGCTTAGAATCTTCTTTTTTGGCAATAACGTCAGCAAGCGCTTT
AGCTTTAGCATCATTTAATTTCGTAGCTAGCATTGCTTCTAAAGCTTTACGTTTATCATG
AGATTGGTCCAATATATTTTCTAAAATATCATCGCTTGTAACATTGTCCCCAAAATGATG
TTTGATTAAAGCTACAATTTGTTCGTTACTCGGATTTTTATGCATTATTTCACCAGCGAT
TTTTGATGTATCTATATGATCAAATTTAGTTAATAGTATCGTTTTAATAAGTTCTTGCTT
ATCAGATGTTTTATCAAACATAGATTTTAAAATATCATCACTCGTAGTAGTAGATAAGTT
ATCTAACTCACTAACAACTTGACTCGCGATTTGTTGATCTGTTTTACCTTTTGTATCTAT
ACGTTCTAAAATAGATTGTGCACTCTTTTTATCAAAAGTACCACTAACAATATCTTTTAC
AGCTTGTTCTTTATTATTTACAGATTGTAAATGATTTAATACAATGTCATTTTGTTTCTT
TAGACTTTGTTGCGTTTTTTCTATTTCCTTTTTCAATTTTTCTTTGTTTTTAGCAGATAT
TGAGTCTCGTTCAGAAAGCTTTGAATCCAATATCTTTAAATTATTTTCTTTATTTTCGAC
ATAATAATCTAAATTATCTTTTACTTTTGAATGGTTTGTCGTAACTTTATCGATGTCTTT
TTTAATTTCGTCTGATTGTTGCATTTGATTACTCTTAGTATTAGATGTATCTTTAAATGT
TAAACCGTCTTGGTTGTTTTCTTTAACAGCGCCTTCGTCTTTTTCTGAAGCCGTATTTTT
ATTTTCTTCACTATCATTCATATCTGCTATATCTTTACTTTCTTCATTTAGTTTACCCAT
ATCAACTAAATGAGATATATCTTGCTTTGTATCTCTTTGATTTAAATTAGCATCAAACGT
ATTATCTTGCAGGTCTTCTTGATCGAACAAGTCAATACTATCTTGTTCTTCAATATGGTT
AGACTTTTCTTTAACAGAAGAAACTATATTTTTTTTACTATCTAACTCACTTTTCACACT
TTTCTTATCTTCAGATACTTCCTTTTTGTCATTTTCAATTAAATGACTCTGCACTCTATT
CTGTTCAATGATTTTATTATCAACTTTTTTTGCTTTCTTCAATATTGCTTCAACTTCTTC
TGTGCTTTTAGCTTTTGTAATTTCTTTAATAGAAGCATCTTTCTGACTATCTTTGATGTT
TTTTAATTTATCAATTTTCTCTTTACCTTCTTGAATGCGTTGTTCTAGCGTATTTTCACT
ATTCGAATGCGTCTCAATATTTAAATCAGCCTTATCTTTTGCTTCTACTGATGGTGTCGA
AGTCATACTATACCCCATCAAAGAAGTGCTAATAATGAGTGCCATAGTAGAAAATTTAAA
TTGATGATTTAATCTGGTTTTATTACTTAAATTATTATACCTTAACTTTTTCATTAAATT
CACCTTTCTTCTAATTATTCATCCTCATTATATAGGTTATATAACTTTATTCAAATA
>pilon_41
GGTCATCCTATTGAATGGAATCCAATGCAATTAACAATACGGGTGTAAACTACTTCGACA
TTGCTATACACCTACTACATTTCAAAAACAATAGATTTAATTAATGAAGGTAATTTAAAA
GTTAAAGATGTTATTACTGATGAGATAGAGCTAGATGATATTGTCGAATCAGGATTTGAA
AAACTCATAAACGATAAATCACAAGCAAAAATTCTCATTAAGTTATAAATAAAAGAGCCT
CTCTAATTTAGGGAGCTCTTTTATTAGCTAAAATATAGTTTTATTTAGTCAAGAATTTGT
GAGTTTTTATAATTCATTAAAAACTAGGTTCGGCACCTAAAATAATAAGAAATATTTGTG
AGTAGTTCACATTTTGGAATTTTAACATCATATCTTTAAAAATTACAAAATTACTATCTT
TTTTAACTTTTTTAACTTCTTGTTCATATAATTTTAAAACAGATTCTCTTATTAAAGTTG
GTCGCTTATTTTGAATAATTTCACGGTTATCTGAAAACATTAGTAATCCTAAATATTTAT
AATGGATACTTAATTGTCTTGTCAAACTAGCTATATATTCTAACTTTTCATACATATTAG
GAAACTTGTTTCTTAGTTTTTTCAAATCTAACTTAACTTGGTTTAATTCTTCCATTTCAT
TTATCATTTTATCACTACTCCAATTCCCATGGTTTATTGATATCAAGAGACTCAATTATA
TTTTTAGTTTGTGATCTTTTAATTTTTCGCATTTTAGCTCTTTCTTCGCCATCCATAAAT
AATAATTTTTCTTCTTTGGACTGAGGAGAGATTTTGGGTACTTTAATTGGTTTTTTCTTT
TCATCCAAAGCTACAAAAGTAAGAAAAGCTACAGCAGCAATTTTTCTTTCTGCAGTGATC
ATATCTTCTGAAATGACTTTACAAAATATTTCCATAGACTTTTCTCCTGTATAAACTACA
TAAGATTCTATACAAACTGAATCAGATTGGGTGATTGGATATAAAAATTCTACTGAATCT
GTAGAAGCTGTAACACATTCTTTAACTCTTGCATGTCTTCTAGCTGAAAGCGTTGCGTTA
TTATCAATTTTTTTCATCAACACCCCCCCAAATAGGGTATTATAATTGTTTAAATCATTA
ATTAATACTTGATCCGTACTGACAATTTTACTGTCACTAGGAAATTTATAATTTTCCATA
AAAAACTCCCGTTTCTATAATGTTTATGTTCTAATTATAGAGCGAGAGTATATAAATATA
AAAATCTTTTTTTTTAATAGTTAATTAAAAGTTTTTTAATTTTTTGTTATTTTCTCCAAA
TAATACCAAGTTCCCATTTCATGGAAGGTTCATTAATATCGATGGCTTGTAAATTATTAT
CTAATAAGCCTAGTATTCCTTCGGGTAATATACATATCCCAGATTATTTAATAACATTTC
TTCTATGAAGCTCCATTGGGTGGTTTCAAAAATTATATTAGGATTAAAGCCATAATTTCT
ACATGTATTTTTGATTTTATCGTTTAAATAGAAATCAGAATTGAATAAAATAAATTCTTG
TTCTTGTAAATCTTCAATATCAATCTTTGTTTTTTTAGATAATTCATGATTTTTATGAAC
GACCAGTTTTAATTTTTCTTCTAAAAAAGAGAATATATCAAAGTTTTTATTATTTGTAGG
AAGTACAGTAATTCCCATGTCCAAATCACCATACATCGTTTTCAATTTTTTTACTACCAT
TTTCAAAAAGTTGAAAAGTTATATTAGGATACATTTCATGAAATTCCGAAATTAATAGTA
GGGATTCCAATTTTCAAATGTCCCTTTTTTAATTCTAATAAATTACTTAACTCATTAGGG
ATATTATCATACATTTTAAGCATTTCTTTACATTGGAAAAAGAAAGCTTCTCCTGCGTCA
GTTAAGTATATTTGGTTTTTATACCTATTAAATAAATTTACATCTAATTCTTCTTCTAAT
AATTTAATTGTATTACTAATTGTGGGTTGTGTGATAAAAAGATTAGATGCTGCTTTGGTC
ATACTTTTTTGCTTTACGACTTCTACAAAATACTGCATATGTCTAAGTTCCAATAAATTT
CCTCCTTTTTATTATTTTTTTATTATTCTTATACGTGAACGACTACCTGTTGTTTAGCAA
TTCTTCCCGTAAGTTTGTCATCTATAAATTTATTTCCTTTTTTATCGGAGAGGCCCCCTT
TTCCCTTTTTTGTCGTTCACTTAATAAGTTAGCTTCAAGTTCGCAATGCACTCATCATGT
AAAAACATTTCCCATCGCATCTTTGTGAACTTCATATCATAATATGTAAATCAATCTTTC
ATCAACCATTGGAATCAATTAATGTTGTTGTACGTCCAAGCGATCTATTTATAGTAACTA
GATTCTCTTCCGTAAATATCAACACTTATCAAGTTCGTTCTTTTGTTTTCGACCACTCCT
TTTCGCTAAAGATACGTTCACAACCATATCTAAGTGTATCAATTGTCCATCAAGACTTTG
ATCTTTGTTGATACACGTGCATAACCAATTTTAGCCATTTGTTTTTTACAA-AATTTACT
CTAGTAGTACTTTTTTAAAAATGTCTTTTCAAAATTCATGAGCTGATACATAAATTTTTC
AAAATCTTCTCTAACAAAACAACTTAACAAAAGTAACTTTATTTTTTTGTTAAGTTTATT
TTCATTTCTTTTAATAAGCGTTCTCCATTATGCGTCAAACTCACTAATTTAGTACGTTTA
TCATTCGAATAAACTCGTTGCACATAACCTTTGCTTTCTAACTTCTTAACACGTTTTGAT
GCAGCTGTCTTATAAGTACGTTGCTTATTTGCTAAGTCGTTAATCGATACTTTTTCATTA
TGCTGAATAAAATACATTGTTTCTATTTGTTCATAAGATAAGTAACGACCTGGTTCCAAT
TCTTTAACCATGTTAGTAATTGCTTTATTAATATTCGCTGTAGCATCATAGAATTGGTTA
ATTATTATTTCTAAGTTTCCCTCTTTATGCTCCATATTAACCTTCCTTACTAAACTATCG
TTTTTCAACCATCATTGATTTTTTAAAAATTAAATATTACTTATTATAAGCATAATAACT
TTATTCCATTACATCACTTTCTTCAGCTTTTTCAGTTGCTTTTCTCATCAGTGGATCAGT
AATTGGTTTAAAGATAACACCAATTAATAAAAATCCTATACCAAATAATGAAAGTATCAC
TAATTTTTTAGTTAAAATTTCAGGTACAGGTCCTCCAACTGCTTCTCTTAAAGCATCTAT
TGAATAAGAGAAAGGTAAATAAGGGTGAATGACTTGGAAGAACTCTGGTGTAACTTGGAT
AGGGAAGGTTCCTCCACCACCTGCTATTTGTAGTACAAGGAAGATGATTGCAATTGCTTT
CCCTGGATTTCCTAACAATGACACTAAAGTATATACAATTGAAATAAATACAAGTGATGA
GAATACTGATATAGCAATAAACCATACAACAGATTCAACTTGCGCTTTCAGTATCACCAT
ATCTCCAATTGATACGATGAGTGCTTGGATAATACCCAACGTGTAAAACAACCCACTCTT
TCCTAGATAAATTTCTCTTGTCGTTAGATGTGGCTCTAATGATTTATGTTTATTATCTGT
CGTTAATAAACTTACTAGTAATAAAGCTCCTACCCATATTGCTAATGCTGTGTAAAATGG
TGTGCTTGCTGAACCGTAGTCTTTCACAGGAAATATGTCTTTTTGATCTATATTAATTGG
ATTTGCGATTACATTAGCTTGTTTTTTCAAATCATTTTTCAATAAGTCTACCATTTTATC
CACTGCATCGTCGTCTTCAATCTCGTCAAATAGTTTGTTCGCTTTAGCCAGATCTTTTTC
AACATCTGGTAATTGATTACGTGCAAAATCTGCCAAATTGTGCAAGCTTTCTTTTGCACG
TGGTTGATTTGTATCTAAAATATCTACCAAATTATCATAGCGATTAAACAGTGTAGGTAT
TGTATTGTTCACAGTTGCTGTTGTATCAGATAACTGTTGTTCTAAACCTGGCAAGTCATT
TTCAATAAATGATGCTGCGTTAGAAACACTTTGTTTAAATTGTGGATAATAATTTTGAGC
AATAGACATTGCATCCATATATCTTTGCTCAATGACTGGTAGTGCACTTTGAATCGTCTC
AACTCTATCCTTACCAGTAGTTAAAATACTTTCTCCTGAATTTATAACTTGATCAATTGT
GTTTAATTTCGATTGAACAGTTGATAGTTTTATATCGCCGTCATCTAATAATGACATCAC
ATCATTAGATACATCTAATAATTTTTGGTTTAGTTCTGACTTAATATAGTTTCTTAAATC
ATCTAAGCTACTATTCACGCGTGGAATTTCTTTAAGTAATTCTACTGCTTCTTCTTTACC
AGAACTTCCATTCGAAAGTGCTTCACTAAGTTGATTTTGTGTCTTAATTAAATTATTAAT
TCTATTATTTGCTGACTCTAATTCCTTAATCTCATCAGAAAGATCTACCTTTTCTCTATC
TTCAAGCTCTGATAATATATCTATAAACTTTTGATTGGACTTACTTGTTACTTCAAGCCT
AGATTTAATATTATCTAAAGTTTCTTTGAAATCTTTTGGCTTATCTGTAGATATAATACC
GTAAGTGACATTTTTTAGCGCATTAATATCTTCTTGACTACTTTCCGCTTGTTTGTCGGT
ATAATTGGATAAAGATAATAATGATTTTGATAGTGAAGATTCCATTGCGCTTACATCTTC
ACTACTTATTGCTGTTCCATTTTGATTATTTCCAGCATTGTCGCTATTACTATTACTTAT
TTGCGAAGTTTTAATATTTGAATAACTATCTGACCCTTTAGAACTTTGCTGCTCAGTTTC
AACATTTTCTTGTAATCGATTATTAGCATTTTGATTTGCTTCTTGTGCATTATCAACGAC
TTCTTGATAGCCTTCGACACGCTGTTGCACTGCAGGTAAATATCCTTGCGCTTCATTCAG
GCCTTGTAACCCTGCGTCAACCCCTGCGCTTGCAAGGTCTACACCACGATTAATTTTTGG
AAAAGCTTCTGGTACATCATTAGATGCAACATTCAAGGCATTCTCAATATTTGGCATGTA
GTCATTTAATGCCAATATCAATTTAGCTCGCTCATTTAATGTCGGAATGGCCGCATTAAC
TTGGTTTAATTTATCTGCAGCATCTATAACCTCACCTTTATGATTTCCTAACGCTCTAAA
TTCATCAGCATAATTGTCAATTTCATCCTGATTTTCATCTAAATATATTATTTTATCAGC
AAAATCATTAATTTTGGGTATAGAATCATTAGCTTTAGATACTGCATCTTCAATTTTATT
TATGGTTGGAATTTCTTCCTCAAGTTTCACGCCAAGTCGATTTGCTTCATCTAATAATGC
TTTTGTTACTGTCTCATTAAATTGTTCATTTGCTTTTTGAACAATGGCACTCGTCCCTGC
ATTTGTCATTTTAGGCGCAATCGCATTAAGTTTTTGATTCACTTTGTATTCTACGTCTGC
TTGCTGTGGGTTTTTTCGAAGTGTGCCGGTAATTTGGTGTGTAAACTTCTCTGGTATGTA
AATGGCCGCGTAATAATCGCCCATCTTCAAATCATGATCGGCTTTTTTTCGACTTACAAA
TTGCCAATCAAAGTTATCATCTTTCTTTAGTTTATTGGTAATTTTATTGCCCACGTTCAC
ATTTTTATCTTTAACTGTATCTCCCTTATCCTCATTTACAACAGCCACTTTAATATTTTT
AGTATTACCGTATGGATCCCATGTCGCTTCTAAGTTAAACCAAGCATAAAAAGAAGGAAG
AAGTGCTAAACCTCCTAAAATCACTAAAACAGCAGGCGTCTTAGCAATCTTTTTCAAATC
CATTACAAATAATTTTATTGCGTTCTTCATTTATACACCTCTAAAACTGTATCTATTGAT
TTTTCTTACATAAATTTAAAATTACTATTTGTTAATTTCATATAAGTTGATATACTGAAT
GCATTAACAAAGTCTATCCATTTTATAGTTGATATGTATCAACTAAATCTAAGTCTGTTT
ACAGTGTACCAAGACAAACCATAGTTTGTACATAGCAAAATAATATATTTTAGAAAAGAG
GTATTTTCATGAAGCAACAAAAATTATTAGTCTGTTTGCTTTCAACGTCTTTACTTATTC
CATCATTTTCTATCAACGATGTTAGTGCCGAATCTTTAGAAAAAAGTGCCACAACTTCTG
AATCAAATGACGTGTATAAGGAAAAAGATGAGGAGCAAGCTAAGCAATCACATTCATCAA
AAAATGGAAATGATGAAAAGAATAAAGCTAGTGATGAAAAGGAAAATAGTGAACGCAAGA
GTAAGTTAAATAGTACAAAAGATGAAAGGACTACAGAAGATATTAATAATAAAAGACATA
AAACTTCTGATAATAAATCATCCAATGAAAAAATACCAAGTTCATTTGAAAATTCATTTA
ATGATTCATCGTCTTATGATAGTTTGAATGTTTTCAAGCCAGAACCTTTTAGGAGTGACA
AGGATGGGCTATCTGAATTATTAAATCAACTGTTCTCTAATAATAAAATGAAACAAACTT
CTACTATAGAGAATAACGATGTACAAAACGAGAAGAATGACAGTCACAATGATAATACAT
CTATAGATCAAATAAATCCAAATACGACATATTCGGATGATAGTGACGAATCAAATACTA
ACAATTTAGAAAAGAATAGTGATAAGGGTTCACTACAAGATGACATTGATGATGTACAGT
CATCTGAGAAGTCAGAGAACGATGATATAGATAATAAGTCTGAATCAAACAAACTTCCAG
TTGATAAAAATCAAAAAAGATGATGGTGAGTCAAAACAATCCTCCCAACAAGATCAATCT
TATGAAGAAGCAAATAATGATGCTGATAATCTAGACAACAAAGATAATGACACACCTACT
ACTGAAAACGATAATGCCAACAGTGATAACGAAAATGCTGATAAATCAGATACAAAATCT
GACGATAAAGTATTAGATGCAATTTTAGACGAGTATAGTGAAGATGCTAAAAATAATAAA
AAACAATATGATGCTCAAAAAGATGATTTATCAAATGGAAATAGTAAAAGTAAGAAAAAT
AATTCTGAAAAACAGGCATCGAATACAAATGCTAACCCTCAATTACCGTCTGAATCACAA
TTAGCTAAAAAAGAAAAGCCAGCTCAATCATTTGAAAACGACATAAACCAATCAAACATC
AGATCTACTGCAACTTTCCAACAATTGCCAAATTTATCGGATGATAATAACAATTCTAAC
GATATAACAATTACTGAAAGTAAAAATACACGAGATTTTATTAAAACAGTTGCACAAGAC
GCTCACGACATAGGTCAAGATGAAGATATTTATGCATCTGTTATGATTGCCCAAGCCATA
TTAGAATCTGACTCAGGCACTAGCGATCTTGCTAGTTCACCCCATTTCAATTTATTTGGA
ATAAAAGGAGCTTATGAAGGTCAGTCGGCTACATTTAATACACTCGAAGATAATGGCAAC
CATACGTTCCAAATTTCAGCAAACTTCCGCAGCTATCCAAGCAAAAAAGAATCATTGGAA
GATTATGCCAATTTAATCAAACACGGCATCGATGGTAACCAGGACATTTATAAACCAACA
TGGAAAAGTGAAGCTTATAGTTACCGTTCAGCAACAATGCATTTGGCTACCACATACGCG
ACTGATTCACAATACGCGGACAAATTAAATAGTATTATCAACCACTATGACTTAACACAG
TTTGATAATAAAAAAATGCCTGATTTAGATAACTACAAAGCGAACAACGATGATTATGAT
TCAGCCTTCAAACCATTTTCAGAAACAACAAATGACTCTCCTTATCCTCATGGGCAATGT
ACATGGTATGTTTATAATCGCATGGCACAGTTCGACAAATATGTGAGTGGTGATTTAGGC
GACGCACGAAACTGGAATAATCGAGCAGAAAGAAAAGATTATGCTGTTTCTTCAACACCA
AAAGCTCACACTGCCGTTGTATTTGAGGCAGGTCAACAAGGGGCAGACCAGATCTACGGT
CATGTAGCTTTTGTAGAAAAAGTTAACGATGATGGTTCTATCGTTATATCAGAATCAAAC
ATTAAAGGACTTGGTATCGTTTCTTATAGAACAATTGATGCAGATGCTGCAACTGAATTG
AGTTACATTACAGGTAATAACTAGTAAATTTAAATATTCCTTTTATTTTCTTTATTAAAG
TGTTTAATTTAGCTTTTATTCATTCAAAATACAAATGCTCCATTCAAAGTTCCACTTACT
AGTGTTCACTTTGAATGGAGCATTTTCAATATACTATATAAATTAACTCGTACTAAAATA
CGTTATAATTTAATATTTACAATTTTTCGATTTATTTCGTTTGATGAACCATATTAATCC
ACCACCTATAATGAAAAGTAGAATCCCTAATGGAATTGTTGATTTTTTTACTACTGTTCC
TGTATCAGGTAAAGAAAAATCACCATTATTGTCAAATAAACCACTTAAAAAGCTACCCGA
GGAATCACCTAGAGATAAAGCACGCCCAGGCGAAGGATTAGATATATCCTTAATTCCATC
TAATATACTATTTCTATTGAATAAATCGTCAAATAGACTTGGTGTACCAAGTAATTTTGA
ATTTCCACTTAATTTTCGCATCTGTTCATCTCTGTCTAACAAACTCCCATCAAATTTATT
CGATAAACTTGGCGTATATTTTAATGGTTCAAACAAACCATGGATATCATCTTTAAATTT
ACTTATATCTTTATCAGCCTTTAATAAATCATTCAACTCATTATTAATTCCCGATTTCAT
TAGATTTAATAAGTTATGCTTAGAATCTTCTTTTTTGGCAATAACGTCAGCAAGCGCTTT
AGCTTTAGCATCATTTAATTTCGTAGCTAGCATTGTTTCTAAAGCTTTACGTTTATCATG
AGATTGGTCCAATATATTTTCTAAAATATCATCGCTTGTAACATTGTCCCCAAAATGATG
TTTGATTAAAGCTACAATTTGTTCGTTACTCGGATTTTTATGCATTATTTCACCAGCGAT
TTTTGATGTATCTATATGATCAAATTTAGTTAATAGTATCGTTTTAATAAGTTCTTGCTT
ATCAGATGTTTTATCAAACATAGATTTTAAAATATCATCACTCGTAGTAGTAGATAAGTT
ATCTAACTCACTAACAACTTGACTCGCGATTTGTTGATCTGTTTTACCTTTTGTATCTAT
ACGTTCTAAAATAGATTGTGCACTCTTTTTATCAAAAGTACCACTAACAATATCTTTTAC
AGCTTGTTCTTTATTATTTACAGATTGTAAATGATTTAATACAACGTCATTTTGTTTCTT
TAGACTTTGTTGCGTTTTTTCTATTTCCTTTTTCAATTTTTCTTTGTTTTTAGCAGATAT
TGAGTCTCGTTCAGAAAGCTTTGAATCCAATATCTTTAAATTATTTTCTTTATTTTCGAC
ATAATAATCTAAATTATCTTTTACTTTTGAATGGTTTGTCGTAACTTTATCGATGTCTTT
TTTAATTTCGTCTGATTGTTGCATTTGATTACTCTTAGTATTAGATGTATCTTTAAATGC
TAAACCGTCTTGGTTGTTTTCTTTAACAGCGCCTGCGTCTTTTTCTGAAGCCGTATTTTT
ATTTTCTTCACTATCATTCATATCTGCTATATCTTTACTTTCTTCATTTAGTTTACCCAT
ATCAACTAAATGAGATATATCTTGCTTTGTATCTCTTTGATTTAAATTAGCATCAAACGT
ATTATCTTGCAGGTCTTCTTGATCGAACAAGTCAATACTATCTTGTTCTTCAATATGGTT
AGACTTTTCTTTAACAGAAGAAACTATATTTTTTTTACTATCTAACTCACTTTTCACACT
TTTCTTATCTTCAGATACTTCCTTTTTGTCATTTTCAATTAAATGACTCTGCACTCTATT
CTGTTCAATGATTTTATTATCAACTTTTTTTGCTTTCTTCAATATTGCTTCAACTTCTTC
TGTGCTTTTAGCTTTTGTAATTTCTTTAATAGAAGCATCTTTCTGACTATCTTTGATGTT
TTTTAATTTATCAATTTTCTCTTTACCTTCTTGAATGCGTTGTTCTAGCGTATTTTCACT
ATTCGAATGCGTCTCAATATTTAAATCAGCCTTATCTTTTGCTTCTACTGATGGTGTCGA
AGTCATACTATACCCCATCAAAGAAGTGCTAATAATGAGTGCCATAGTAGAAAATTTAAA
TTGATGATTTAATCTGGTTTTATTACTTAAATTATTATACCTTAACTTTTTCATTAAATT
CACCTTTCTTCTAATTATTCATCCTCATTATATAGGTTATATAACTTTATTCAAATA
>pilon_42
GGTCATCCTATTGAATGGAATCCAATGCAATTAACAATACAGGTGTAAACTACTTCGACA
TTGCTATACACCTACTACATTTCAAAAACAATAGATTTAATTAATGAAGGTAATTTAAAA
GTTAAAGATGTTATTACTGATGAGATAGAGCTAGATGATATTGTCGAATCAGGATTTGAA
AAACTCATAAACGATAAATCACAAGCAAAAATTCTCATTAAGTTATAAATAAAAGAGCCT
CTCTAATTTAGGGAGCTCTTTTATTAGCTAAAATATAGTTTTATTTAGTCAAGAATTTGT
GAGTTTTTATAATTCATTAAAAACTAGGTTCGGCACCTAAAATAATAAGAAATATTTGTG
AGTAGTTCACATTTTGGAATTTTAACATCATATCTTTAAAAATTACAAAATTACTATCTT
TTTTAACTTTTTTAACTTCTTGTTCATATAATTTTAAAACAGATTCTCTTATTAAAGTTG
GTCGCTTATTTTGAATAATTTCACGGTTATCTGAAAACATTAGTAATCCTAAATATTTAT
AATGGATACTTAATTGTCTTGTCAAACTAGCTATATATTCTAACTTTTCATACATATTAG
GAAACTTGTTTCTTAGTTTTTTCAAATCTAACTTAACTTGGTTTAATTCTTCCATTTCAT
TTATCATTTTATCACTACTCCAATTCCCATGGTTTATTGATATCAAGAGACTCAATTATA
TTTTTAGTTTGTGATCTTTTAATTTTTCGCATTTTAGCTCTTTCTTCGCCATCCATAAAT
AATAATTTTTCTTCTTTGGACTGAGGAGAGATTTTGGGTACTTTAATTGGTTTTTTCTTT
TCATCCAAAGCTACAAAAGTAAGAAAAGCTACAGCAGCAATTTTTCTTTCTGCAGTGATC
ATATCTTCTGAAATGACTTTACAAAATATTTCCATAGACTTTTCTCCTGTATAAACTACA
TAAGATTCTATACAAACTGAATCAGATTGGGTGATTGGATATAAAAATTCTACTGAATCT
GTAGAAGCTGTAACACATTCTTTAACTCTTGCATGTCTTCTAGCTGAAAGCGTTGCGTTA
TTATCAATTTTTTTCATCAACACCCCCCCAAATAGGGTATTATAATTGTTTAAATCATTA
ATTAATACTTGATCCGTACTGACAATTTTACTGTCACTAGGAAATTTATAATTTTCCATA
AAAAACTCCCGTTTCTATAATGTTTATGTTCTAATTATAGAGCGAGAGTATATAAATATA
AAAATCTTTTTTTTTAATAGTTAATTAAAAGTTTTTTAATTTTTTGTTATTTTCTCCAAA
TAATACCAAGTTCCCATTTCATGGAAGGTTCATTAATATCGATGGCTTGTAAATTATTAT
CTAATAAGCCTAGTATTCCTTCGGGTAATATACATATCCCAGATTATTTAATAACATTTC
TTCTATGAAGCTCCATTGGGTGGTTTCAAAAATTATATTAGGATTAAAGCCATAATTTCT
ACATGTATTTTTGATTTTATCGTTTAAATAGAAATCAGAATTGAATAAAATAAATTCTTG
TTCTTGTAAATCTTCAATATCAATCTTTGTTTTTTTAGATAATTCATGATTTTTATGAAC
GACCAGTTTTAATTTTTCTTCTAAAAAAGAGAATATATCAAAGTTTTTATTATTTGTAGG
AAGTACAGTAATTCCCATGTCCAAATCACCATACATCGTTTTCAATTTTTTTACTACCAT
TTTCAAAAAGTTGAAAAGTTATATTAGGATACATTTCATGAAATTCCGAAATTAATAGTA
GGGATTCCAATTTTCAAATGTCCCTTTTTTAATTCTAATAAATTACTTAACTCATTAGGG
ATATTATCATACATTTTAAGCATTTCTTTACATTGGAAAAAGAAAGCTTCTCCTGCGTCA
GTTAAGTATATTTGGTTTTTATACCTATTAAATAAATTTACATCTAATTCTTCTTCTAAT
AATTTAATTGTATTACTAATTGTGGGTTGTGTGATAAAAAGATTAGATGCTGCTTTGGTC
ATACTTTTTTGCTTTACGACTTCTACAAAATACTGCATATGTCTAAGTTCCAATAAATTT
CCTCCTTTTTATTATTTTTTTATTATTCTTATACGTGAACGACTACCTGTTGTTTAGCAA
TTCTTCCCGTAAGTTTGTCATCTATAAATTTATTTCCTTTTTTATCGGAGAGGCCCCCTT
TTCCCTTTTTTGTCGTTCACTTAATAAGTTAGCTTCAAGTTCGCAATGCACTCATCATGT
AAAAACATTTCCCATCGCATCTTTGTGAACTTCATATCATAATATGTAAATCAATCTTTC
ATCAACCATTGGAATCAATTAATGTTGTTGTACGTCCAAGCGATCTATTTATAGTAACTA
GATTCTCTTCCGTAAATATCAACACTTATCAAGTTCGTTCTTTTGTTTTCGACCACTCCT
TTTCGCTAAAGATACGTTCACAACCATATCTAAGTGTATCAATTGTCCATCAAGACTTTG
ATCTTTGTTGATACACGTGCATAACCAATTTTAGCCATTTGTTTTTTACAAAAATTTACT
CTAGTAGTACTTTTTTAAAAATGTCTTTTCAAAATTCATGAGCTGATACATAAATTTTTC
AAAATCTTCTCTAACAAAACAACTTAACAAAAGTAACTTTATTTTTTTGTTAAGTTTATT
TTCATTTCTTTTAATAAGCGTTCTCCATTATGCGTCAAACTCACTAATTTAGTACGTTTA
TCATTCGAATAAACTCGTTGCACATAACCTTTGCTTTCTAACTTCTTAACACGTTTTGAT
GCAGCTGTCTTATAAGTACGTTGCTTATTTGCTAAGTCGTTAATCGATACTTTTTCATTA
TGCTGAATAAAATACATTGTTTCTATTTGTTCATAAGATAAGTAACGACCTGGTTCCAAT
TCTTTAACCATGTTAGTAATTGCTTTATTAATATTCGCTGTAGCATCATAGAATTGGTTA
ATTATTATTTCTAAGTTTCCCTCTTTATGCTCCATATTAACCTTCCTTACTAAACTATCG
TTTTTCAACCATCATTGATTTTTTAAAAATTAAATATTACTTATTATAAGCATAATAACT
TTATTCCATTACATCACTTTCTTCAGCTTTTTCAGTTGCTTTTCTCATCAGTGGATCAGT
AATTGGTTTAAAGATAACACCAATTAATAAAAATCCTATACCAAATAATGAAAGTATCAC
TAATTTTTTAGTTAAAATTTCAGGTACAGGTCCTCCAACTGCTTCTCTTAAAGCATCTAT
TGAATAAGAGAAAGGTAAATAAGGGTGAATGACTTGGAAGAACTCTGGTGTAACTTGGAT
AGGGAAGGTTCCTCCACCACCTGCTATTTGTAGTACAAGGAAGATGATTGCAATTGCTTT
CCCTGGATTTCCTAACAATGACACTAAAGTATATACAATTGAAATAAATACAAGTGATGA
GAATACTGATATAGCAATAAACCATACAACAGATTCAACTTGCGCTTTCAGTATCACCAT
ATCTCCAATTGATACGATGAGTGCTTGGATAATACCCAACGTGTAAAACAACCCACTCTT
TCCTAGATAAATTTCTCTTGTCGTTAGATGTGGCTCTAATGATTTATGTTTATTATCTGT
CGTTAATAAACTTACTAGTAATAAAGCTCCTACCCATATTGCTAATGCTGTGTAAAATGG
TGTGCTTGCTGAACCGTAGTCTTTCACAGGAAATATGTCTTTTTGATCTATATTAATTGG
ATTTGCGATTACATTAGCTTGTTTTTTCAAATCATTTTTCAATAAGTCTACCATTTTATC
CACTGCATCGTCGTCTTCAATCTCGTCAAATAGTTTGTTCGCTTTAGCCAGATCTTTTTC
AACATCTGGTAATTGATTACGTGCAAAATCTGCCAAATTGTGCAAGCTTTCTTTTGCACG
TGGTTGATTTGTATCTAAAATATCTACCAAATTATCATAGCGATTAAACAGTGTAGGTAT
TGTATTGTTCACAGTTGCTGTTGTATCAGATAACTGTTGTTCTAAACCTGGCAAGTCATT
TTCAATAAATGATGCTGCGTTAGAAACACTTTGTTTAAATTGTGGATAATAATTTTGAGC
AATAGACATTGCATCCATATATCTTTGCTCAATGACTGGTAGTGCACTTTGAATCGTCTC
AACTCTATCCTTACCAGTAGTTAAAATACTTTCTCCTGAATTTATAACTTGATCAATTGT
GTTTAATTTCGATTGAACAGTTGATAGTTTTATATCGCCGTCATCTAATAATGACATCAC
ATCATTAGATACATCTAATAATTTTTGGTTTAGTTCTGACTTAATATAGTTTCTTAAATC
ATCTAAGCTACTATTCACGCGTGGAATTTCTTTAAGTAATTCTACTGCTTCTTCTTTACC
AGAACTTCCATTCGAAAGTGCTTCACTAAGTTGATTTTGTGTCTTAATTAAATTATTAAT
TCTATTATTTGCTGACTCTAATTCCTTAATCTCATCAGAAAGATCTACCTTTTCTCTATC
TTCAAGCTCTGATAATATATCTATAAACTTTTGATTGGACTTACTTGTTACTTCAAGCCT
AGATTTAATATTATCTAAAGTTTCTTTGAAATCTTTTGGCTTATCTGTAGATATAATACC
GTAAGTGACATTTTTTAGCGCATTAATATCTTCTTGACTACTTTCCGCTTGTTTGTCGGT
ATAATTGGATAAAGATAATAATGATTTTGATAGTGAAGATTCCATTGCGCTTACATCTTC
ACTACTTATTGCTGTTCCATTTTGATTATTTCCAGCATTGTCGCTATTACTATTACTTAT
TTGCGAAGTTTTAATATTTGAATAACTATCTGACCCTTTAGAACTTTGCTGCTCAGTTTC
AACATTTTCTTGTAATCGATTATTAGCATTTTGATTTGCTTCTTGTGCATTATCAACGAC
TTCTTGATAGCCTTCGACACGCTGTTGCACTGCAGGTAAATATCCTTGCGCTTCATTCAG
GCCTTGTAACCCTGCGTCAACCCCTGCGCTTGCAAGGTCTACACCACGATTAATTTTTGG
AAAAGCTTCTGGTACATCATTAGATGCAACATTCAAGGCATTCTCAATATTTGGCATGTA
GTCATTTAATGCCAATATCAATTTAGCTCGCTCATTTAATGTCGGAATGGCCGCATTAAC
TTGGTTTAATTTATCTGCAGCATCTATAACCTCACCTTTATGATTTCCTAACGCTCTAAA
TTCATCAGCATAATTGTCAATTTCATCCTGATTTTCATCTAAATATATTATTTTATCAGC
AAAATCATTAATTTTGGGTATAGAATCATTAGCTTTAGATACTGCATCTTCAATTTTATT
TATGGTTGGAATTTCTTCCTCAAGTTTCACGCCAAGTCGATTTGCTTCATCTAATAATGC
TTTTGTTACTGTCTCATTAAATTGTTCATTTGCTTTTTGAACAATGGCACTCGTCCCTGC
ATTTGTCATTTTAGGCGCAATCGCATTAAGTTTTTGATTCACTTTGTATTCTACGTCTGC
TTGCTGTGGTTTTTTTCGAAGTGTGCCGGTAATTTGGTGTGTAAACTTCTCTGGTATGTA
AATGGCCGCGTAATAATCGCCCATCTTCAAATCATGATCGGCTTTTTTTCGACTTACAAA
TTGCCAATCAAAGTTATCATCTTTCTTTAGTTTATTGGTAATTTTATTGCCCACGTTCAC
ATTTTTATCTTTAACTGTATCTCCCTTATCCTCATTTACAACAGCCACTTTAATATTTTT
AGTATTACCGTATGGATCCCATGTCGCTTCTAAGTTAAACCAAGCATAAAAAGAAGGAAG
AAGTGCTAAACCTCCTAAAATCACTAAAACAGCAGGCGTCTTAGCAATCTTTTTCAAATC
CATTACAAATAATTTTATTGCGTTCTTCATTTATACACCTCTAAAACTGTATCTATTGAT
TTTTCTTACATAAATTTAAAATTACTATTTGTTAATTTCATATAAGTTGATATACTGAAT
GCATTAACAAAGTCTATCCATTTTATAGTTGATATGTATCAACTAAATCTAAGTCTGTTT
ACAGTGTACCAAGACAAACCATAGTTTGTACATAGCAAAATAATATATTTTAGAAAAGAG
GTATTTTCATGAAGCAACAAAAATTATTAGTCTGTTTGCTTTCAACGTCTTTACTTATTC
CATCATTTTCTATCAACGATGTTAGTGCCGAATCTTTAGAAAAAAGTGCCACAACTTCTG
AATCAAATGACGTGTATAAGGAAAAAGATGAGGAGCAAGCTAAGCAATCACATTCATCAA
AAAATGGAAATGATGAAAAGAATAAAGCTAGTGATGAAAAGGAAAATAGTGAACGCAAGA
GTAAGTTAAATAGTACAAAAGATGAAAGGACTACAGAAGATATTAATAATAAAAGACATA
AAACTTCTGATAATAAATCATCCAATGAAAAAATACCAAGTTCATTTGAAAATTCATTTA
ATGATTCATCGTCTTATGATAGTTTGAATGTTTTCAAGCCAGAACCTTTTAGGAGTGACA
AGGATGGGCTATCTGAATTATTAAATCAACTGTTCTCTAATAATAAAATGAAACAAACTT
CTACTATAGAGAATAACGATGTACAAAACGAGAAGAATGACAGTCACAATGATAATACAT
CTATAGATCAAATAAATCCAAATACGACATATTCGGATGATAGTGACGAATCAAATACTA
ACAATTTAGAAAAGAATAGTGATAAGGGTTCACTACAAGATGACATTGATGATGTACAGT
CATCTGAGAAGTCAGAGAACGATGATATAGATAATAAGTCTGAATCAAACAAACTTCCAG
TTGATAAAAATCAAAAAAGATGATGGTGAGTCAAAACAATCCTCCCAACAAGATCAATCT
TATGAAGAAGCAAATAATGATGCTGATAATCTAGACAACAAAGATAATGACACACCTGCT
ACTGAAAACGATAATGCCAACAGTGATAACGAAAATGCTGATAAATCAGATACAAAATCT
GACGATAAAGTATTAGATGCAATTTTAGACGAGTATAGTGAAGATGCTAAAAATAATAAA
AAACAATATGATGCTCAAAAAGATGATTTATCAAATGGAAATAGTAAAAGTAAGAAAAAT
AATTCTGAAAAACAGGCATCGAATACAAATGCTAACCCTCAATTACCGTCTGAATCACAA
TTAGCTAAAAAAGAAAAGCCAGCTCAATCATTTGAAAACGACATAAACCAATCAAACATC
AGATCTACTGCAACTTTCCAACAATTGCCAAATTTATCGGATGATAATAACAATTCTAAC
GATATAACAATTACTGAAAGTAAAAATACACGAGATTTTATTAAAACAGTTGCACAAGAC
GCTCACGACATAGGTCAAGATGAAGATATTTATGCATCTGTTATGATTGCCCAAGCCATA
TTAGAATCTGACTCAGGCACTAGCGATCTTGCTAGTTCACCCCATTTCAATTTATTTGGA
ATAAAAGGAGCTTATGAAGGTCAGTCGGCTACATTTAATACACTCGAAGATAATGGCAAC
CATACGTTCCAAATTTCAGCAAACTTCCGCAGCTATCCAAGCAAAAAAGAATCATTGGAA
GATTATGCCAATTTAATCAAACACGGCATCGATGGTAACCAGGACATTTATAAACCAACA
TGGAAAAGTGAAGCTTATAGTTACCGTTCAGCAACAATGCATTTGGCTACCACATACGCG
ACTGATTCACAATACGCGGACAAATTAAATAGTATTATCAACCACTATGACTTAACACAG
TTTGATAATAAAAAAATGCCTGATTTAGATAACTACAAAGCGAACAACGATGATTATGAT
TCAGCCTTCAAACCATTTTCAGAAACAACAAATGACTCTCCTTATCCTCATGGGCAATGT
ACATGGTATGTTTATAATCGCATGGCACAGTTCGACAAATATGTGAGTGGTGATTTAGGC
GACGCACGAAACTGGAATAATCGAGCAGAAAGAAAAGATTATGCTGTTTCTTCAACACCA
AAAGCTCACACTGCCGTTGTATTTGAGGCAGGTCAACAAGGGGCAGACCAGATCTACGGT
CATGTAGCTTTTGTAGAAAAAGTTAACGATGATGGTTCTATCGTTATATCAGAATCAAAC
ATTAAAGGACTTGGTATCGTTTCTTATAGAACAATTGATGCAGATGCTGCAACTGAATTG
AGTTACATTACAGGTAATAACTAGTAAATTTAAATATTCCTTTTATTTTCTTTATTAAAG
TGTTTAATTTAGCTTTTATTCATTCAAAATACAAATGCTCCATTCAAAGTTCCACTTACT
AGTGTTCACTTTGAATGGAGCATTTTCAATATACTATATAAATTAACTCGTACTAAAATA
CGTTATAATTTAATATTTACAATTTTTCGATTTATTTCGTTTGATGAACCATATTAATCC
ACCACCTATAATGAAAAGTAGAATCCCTAATGGAATTGTTGATTTTTTTACTACTGTTCC
TGTATCAGGTAAAGAAAAATCACCATTATTGTCAAATAAACCACTTAAAAAGCTACCCGA
GGAATCACCTAGAGATAAAGCACGCCCAGGCGAAGGATTAGATATATCCTTAATTCCATC
TAATAAACTATTTCTATTGAATAAATCGTCAAATAGACTTGGTGTACCAAGTAATTTTGA
ATTTCCACTTAATTTTCGCATCTGTTCATCTCTGTCTAACAAACTCCCATCAAATTTATT
CGATAAACTTGGCGTATATTTTAATGGTTCAAACAAACCATGGATATCATCTTTAAATTT
ACTTATATCTTTATCAGCCTTTAATAAATCATTCAACTCATTATTAATTCCCGATTTCAT
TAGATTTAATAAGTTATGCTTAGAATCTTCTTTTTTGGCAATAACGTCAGCAAGCGCTTT
AGCTTTAGCATCATTTAATTTCGTAGCTAGCATTGTTTCTAAAGTTTTACGTTTATCATG
AGATTGGTCCAATATATTTTCTAAAATATCATCGCTTGTAACATTGTCCCCAAAATGATG
TTTGATTAAAGCTACAATTTGTTCGTTACTCGGATTTTTATGCATTATTTCACCAGCGAT
TTTTGATGTATCTATATGATCAAATTTAGTTAATAGTATCGTTTTAATAAGTTCTTGCTT
ATCAGATGTTTTATCAAACATAGATTTTAAAATATCATCACTCGTAGTAGTAGATAAGTT
ATCTAACTCACTAACAACTTGACTCGCGATTTGTTGATCTGTTTTACCTTTTGTATCTAT
ACGTTCTAAAATAGATTGTGCACTCTTTTTATCAAAAGTACCACTAACAATATCTTTTAC
AGCTTGTTCTTTATTATTTACGGATTGTAAATGATTTAATACAACGTCATTTTGTTTCTT
TAGACTTTGTTGCGTTTTTTCTATTTCCTTTTTCAATTTTTCTTTGTTTTTAGCAGATAT
TGAGTCTCGTTCAGAAAGCTTTGAATCCAATATCTTTAAATTATTTTCTTTATTTTCGAC
ATAATAATCTAAATTATCTTTTACTTTTGAATGGTTTGTCGTAACTTTATCGATGTCTTT
TTTAATTTCGTCTGATTGTTGCATTTGATTACTCTTAGTATTAGATGTATCTTTAAATGC
TAAACCGTCTTGGTTGTTTTCTTTAACAGCGCCTTCGTCTTTTTCTGAAGCCGTATTTTT
ATTTTCTTCACTATCATTCATATCTGCTATATCTTTACTTTCTTCATTTAGTTTACCCAT
ATCAACTAAATGAGATATATCTTGCTTTGTATCTCTTTGATTTAAATTAGCATCAAACGT
ATTATCTTGCAGGTCTTCTTGATCGAACAAGTCAATACTATCTTGTTCTTCAATATGGTT
AGACTTTTCTTTAACAGAAGAAACTATATTTTTTTTACTATCTAACTCACTTTTCACACT
TTTCTTATCTTCAGATACTTCCTTTTTGTCATTTTCAATTAAATGACTCTGCACTCTATT
CTGTTCAATGATTTTATTATCAACTTTTTTTGCTTTCTTCAATATTGCTTCAACTTCTTC
TGTGCTTTTAGCTTTTGTAATTTCTTTAATAGAAGCATCTTTCTGACTACCTTTGATGTT
TTTTAATTTATCAATTTTCTCTTTACCTTCTTGAATGCGTTGTTCTAGCGTATTTTCACT
ATTCGAATGCGTCTCAATATTTAAATCAGCCTTATCTTTTGCTTCTACTGATGGTGTCGA
AGTCATACTATACCCCATCAAAGAAGTGCTAATAATGAGTGCCATAGTAGAAAATTTAAA
TTGATGATTTAATCTGGTTTTATTACTTAAATTATTATACCTTAACTTTTTCATTAAATT
CACCTTTCTTCTAATTATTCATCCTCATTATATAGGTTATATAACTTTATTCAAATA
>pilon_M2285
GGTCATCCTATTGAATGGAATCCAATGCAATTAACAATACGGGTGTAAACTACTTCGACA
TTGCTATACACCTACTACATTTCAAAAACAATAGATTTAATTAATGAAGGTAATTTAAAA
GTTAAAGATGTTATTACTGATGAGATAGAGCTAGATGATATTGTCGAATCAGGATTTGAA
AAACTCATAAACGATAAATCACAAGCAAAAATTCTCATTAAGTTATAAATAAAAGAGCCT
CTCTAATTTAGGG---TCT---ATTAGCTAAAATATAGTTTTATTTAGTCAAGAATTTG-
GAGTTTTTATAATTC-T---------GGTTCGG-ACCTAAAATAATAAGAAATATTTGT-
AG-A-TTCACATTTTGGAATTTTAACATCATATCT-------------------------
-----------------------------------------GATTCTCTTATTAAAGTTG
GTCGCTTATTTTGAATAATTTCACGGTTATCTGAAAACATTAGTAATCCTAAATATTTAT
AATGGATACTTAATTGTCTTGTCAAACTAGCTATATATTCTAACTTTTCATACATATTAG
GAAACTTGTTTCTTAGTTTTTTCAAATCTAACTTAACTTGGTTTAATTCTTCCATTTCAT
TTATCATTTTATCACTACTCCAATTCCCATGGTTTATTGATATCAAGAGACTCAATTATA
TTTTTAGTTTGTGATCTTTTAATTTTTCGCATTTTAGCTCTTTCTTCGCCATCCATAAAT
AATAATTTTTCTTCTTTGGACTGAGGAGAGATTTTGGGTACTTTAATTGGTTTTTTCTTT
TCATCCAAAGCTACAAAAGTAAGAAAAGCTACAGCAGCAATTTTTCTTTCTGCAGTGATC
ATATCTTCTGAAATGACTTTACAAAATATTTCCATAGACTTTTCTCCTGTATAAACTACA
TAAGATTCTATACAAACTGAATCAGATTGGGTGATTGGATATAAAAATTCTACTGAATCT
GTAGAAGCTGTAACACATTCTTTAACTCTTGCATGTCTTCTAGCTGAAAGCGTTGCGTTA
TTATCAATTTTTTTCATCAACACCCCCCCAAATAGGGTATTATAATTGTTTAAATCATTA
ATTAATACTTGATCCGTACTGACAATTTTACTGTCACTAGGAAATTTATAATTTTCCATA
AAAAACTCCCGTTTCTATAATGTTTATGTTCTA---------------------------
-----A------------------------------------------------------
-------AAGTTCCCATTTCATGGAAGGTTCATTAATATCGATGGCTTGTAAATTATTAT
CTAATAAGCCTAGTATTCCTTCGGGTAATATACATATCCCAGATTATTTAATAACATTTC
TTCTATGAAGC-----------GTTTCAAAAATTATATTA-GATTA--------------
------------------------------------------------------------
------------------------------------------------------------
-------------------TCTAAA-----------------------------------
----------------------------C----CATCGTTTTCAATTTTTTTACTACCAT
TTTCAAAAAGTTGAAAAGTTATATTAGGATACA---CATGAAA------------TAGTA
GGGATTCCAATTTTCAAATGTCCCTTTTTTAATTCTAATAAATTACTTAACTCATTAGGG
ATATTATCATACATTTTAAGCATTTCTTTACATTGGAAAAAGAAAGCTTCTCCTGCGTCA
GTTAAGTATATTTGGTTTTTATACCTATTAAATAAATTTACATCTAATTCTTCTTCTAAT
AATTTAATTGTATTACTAATTGTGGGTTGTGTGATAAAAAGATTAGATGCTGCTTTGGTC
ATACTTTTTTGCTTTACGACTTCTACAAAATACTGCATATGTCTAAGTTCCAATAAATTT
CCTCCTTTTTATTATTTTTTTATTATTCTTATACGTGAACGACTACCTGTTGTTTAGCAA
TTCTTCCCGTAAGTTTGTCATCTATAAATTTATTTCCTTTTTTATCGGAGAGGCCCCCTT
TTCCCTTTTTTGTCGTTCACTTAATAAGTTAGCTTCAAGTTCGCAATGCACTCATCATGT
AAAAACATTTCCCATCGCATCTTTGTGAACTTCATATCATAATATGTAAATCAATCTTTC
ATCAACCATTGGAATCAATTAATGTTGTTGTACGTCCAAGCGATCTATTTATAGTAACTA
GATTCTCTTCCGTAAATATCAACACTTATCAAGTTCGTTCTTTTGTTTTCGACCACTCCT
TTTCGCTAAAGATACGTTCACAACCATATCTAAGTGTATCAATTGTCCATCAAGACTTTG
ATCTTTGTTGATACACGTGCATAACCAATTTTAGCCATTTGTTTTTTACAA-AATTTACT
CTAGTAGTACTTTTTTAAAAATGTCTTTTCAAAATTCATGAGCTGATACATAAATTTTTC
AAAATCTTCTCT-AC------------------------------TTTGTTA---TTATT
TTCATTTCTTTTAATAAGCGTTCTCCATTATGCGTCAAACTCACTAATTTAGTACGTTTA
TCATTCGAATAAACTCGTTGCACATAACCTTTGCTTTCTAACTTCTTAACACGTTTTGAT
GCAGCTGTCTTATAAGTACGTTGCTTATTTGCTAAGTCGTTAATCGATACTTTTTCATTA
TGCTGAATAAAATACATTGTTTCTATTTGTTCATAAGATAAGTAACGACCTGGTTCCAAT
TCTTTAACCATGTTAGTAATTGCTTTATTAATATTCGCTGTAGCATCATAGAATTGGTTA
ATTATTATTTCTAAGTTTCCCTCTTTATGCTCCATATTAACCTTCCTTACTAAACTATCG
TTTTTCAACCATCATTGATTTTTTAAAAATTAAATATTACTTATTATAAGCATAATAACT
TTATTCCATTACATCACTTTCTTCAGCTTTTTCAGTTGCTTTTCTCATCAGTGGATCAGT
AATTGGTTTAAAGATAACACCAATTAATAAAAATCCTATACCAAATAATGAAAGTATCAC
TAATTTTTTAGTTAAAATTTCAGGTACAGGTCCTCCAACTGCTTCTCTTAAAGCATCTAT
TGAATAAGAGAAAGGTAAATAAGGGTGAATGACTTGGAAGAACTCTGGTGTAACTTGGAT
AGGGAAGGTTCCTCCACCACCTGCTATTTGTAGTACAAGGAAGATGATTGCAATTGCTTT
CCCTGGATTTCCTAACAATGACACTAAAGTATATACAATTGAAATAAATACAAGTGATGA
GAATACTGATATAGCAATAAACCATACAACAGATTCAACTTGCGCTTTCAGTATCACCAT
ATCTCCAATTGATACGATGAGTGCTTGGATAATACCCAACGTGTAAAACAACCCACTCTT
TCCTAGATAAATTTCTCTTGTCGTTAGATGTGGCTCTAATGATTTATGTTTATTATCTGT
CGTTAATAAACTTACTAGTAATAAAGCTCCTACCCATATTGCTAATGCTGTGTAAAATGG
TGTGCTTGCTGAACCGTAGTCTTTCACAGGAAATATGTCTTTTTGATCTATATTAATTGG
ATTTGCGATTACATTAGCTTGTTTTTTCAAATCATTTTTCAATAAGTCTACCATTTTATC
CACTGCATCGTCGTCTTCAATCTCGTCAAATAGTTTGTTCGCTTTAGCCAGATCTTTTTC
AACATCTGGTAATTGATTACGTGCAAAATCTGCCAAATTGTGCAAGCTTTCTTTTGCACG
TGGTTGATTTGTATCTAAAATATCTACCAAATTATCATAGCGATTAAACAGTGTAGGTAT
TGTATTGTTCACAGTTGCTGTTGTATCAGATAACTGTTGTTCTAAACCTGGCAAGTCATT
TTCAATAAATGATGCTGCGTTAGAAACACTTTGTTTAAATTGTGGATAATAATTTTGAGC
AATAGACATTGCATCCATATATCTTTGCTCAATGACTGGTAGTGCACTTTGAATCGTCTC
AACTCTATCCTTACCAGTAGTTAAAATACTTTCTCCTGAATTTATAACTTGATCAATTGT
GTTTAATTTCGATTGAACAGTTGATAGTTTTATATCGCCGTCATCTAATAATGACATCAC
ATCATTAGATACATCTAATAATTTTTGGTTTAGTTCTGACTTAATATAGTTTCTTAAATC
ATCTAAGCTACTATTCACGCGTGGAATTTCTTTAAGTAATTCTACTGCTTCTTCTTTACC
AGAACTTCCATTCGAAAGTGCTTCACTAAGTTGATTTTGTGTCTTAATTAAATTATTAAT
TCTATTATTTGCTGACTCTAATTCCTTAATCTCATCAGAAAGATCTACCTTTTCTCTATC
TTCAAGCTCTGATAATATATCTATAAACTTTTGATTGGACTTACTTGTTACTTCAAGCCT
AGATTTAATATTATCTAAAGTTTCTTTGAAATCTTTTGGCTTATCTGTAGATATAATACC
GTAAGTGACATTTTTTAGCGCATTAATATCTTCTTGACTACTTTCCGCTTGTTTGTCGGT
ATAATTGGATAAAGATAATAATGATTTTGATAGTGAAGATTCCATTGCGCTTACATCTTC
ACTACTTATTGCTGTTCCATTTTGATTATTTCCAGCATTGTCGCTATTACTATTACTTAT
TTGCGAAGTTTTAATATTTGAATAACTATCTGACCCTTTAGAACTTTGCTGCTCAGTTTC
AACATTTTCTTGTAATCGATTATTAGCATTTTGATTTGCTTCTTGTGCATTATCAACGAC
TTCTTGATAGCCTTCGACACGCTGTTGCACTGCAGGTAAATATCCTTGCGCTTCATTCAG
GCCTTGTAACCCTGCGTCAACCCCTGCGCTTGCAAGGTCTACACCACGATTAATTTTTGG
AAAAGCTTCTGGTACATCATTAGATGCAACATTCAAGGCATTCTCAATATTTGGCATGTA
GTCATTTAATGCCAATATCAATTTAGCTCGCTCATTTAATGTCGGAATGGCCGCATTAAC
TTGGTTTAATTTATCTGCAGCATCTATAACCTCACCTTTATGATTTCCTAACGCTCTAAA
TTCATCAGCATAATTGTCAATTTCATCCTGATTTTCATCTAAATATATTATTTTATCAGC
AAAATCATTAATTTTGGGTATAGAATCATTAGCTTTAGATACTGCATCTTCAATTTTATT
TATGGTTGGAATTTCTTCCTCAAGTTTCACGCCAAGTCGATTTGCTTCATCTAATAATGC
TTTTGTTACTGTCTCATTAAATTGTTCATTTGCTTTTTGAACAATGGCACTCGTCCCTGC
ATTTGTCATTTTAGGCGCAATCGCATTAAGTTTTTGATTCACTTTGTATTCTACGTCTGC
TTGCTGTGGGTTTTTTCGAAGTGTGCCGGTAATTTGGTGTGTAAACTTCTCTGGTATGTA
AATGGCCGCGTAATAATCGCCCATCTTCAAATCATGATCGGCTTTTTTTCGACTTACAAA
TTGCCAATCAAAGTTATCATCTTTCTTTAGTTTATTGGTAATTTTATTGCCCACGTTCAC
ATTTTTATCTTTAACTGTATCTCCCTTATCCTCATTTACAACAGCCACTTTAATATTTTT
AGTATTACCGTATGGATCCCATGTCGCTTCTAAGTTAAACCAAGCATAAAAAGAAGGAAG
AAGTGCTAAACCTCCTAAAATCACTAAAACAGCAGGCGTCTTAGCAATCTTTTTCAAATC
CATTACAAATAATTTTATTGCGTTCTTCATTTATACACCTCTAAAACTGTATCTATTGAT
TTTTCTTACATAAATTTAAAATTACTATTTGTTAATTTCATATAAGTTGATATACTGAAT
GCATTAACAAAGTCTATCCATTTTATAGTTGATATGTATCAACTAAATCTAAGTCTGTTT
ACAGTGTACCAAGACAAACCATAGTTTGTACATAGCAAAATAATATATTTTAGAAAAGAG
GTATTTTCATGAAGCAACAAAAATTATTAGTCTGTTTGCTTTCAACGTCTTTACTTATTC
CATCATTTTCTATCAACGATGTTAGTGCCGAATCTTTAGAAAAAAGTGCCACAACTTCTG
AATCAAATGACGTGTATAAGGAAAAAGATGAGGAGCAAGCTAAGCAATCACATTCATCAA
AAAATGGAAATGATGAAAAGAATAAAGCTAGTGATGAAAAGGAAAATAGTGAACGCAAGA
GTAAGTTAAATAGTACAAAAGATGAAAGGACTACAGAAGATATTAATAATAAAAGACATA
AAACTTCTGATAATAAATCATCCAATGAAAAAATACCAAGTTCATTTGAAAATTCATTTA
ATGATTCATCGTCTTATGATAGTTTGAATGTTTTCAAGCCAGAACCTTTTAGGAGTGACA
AGGATGGGCTATCTGAATTATTAAATCAACTGTTCTCTAATAATAAAATGAAACAAACTT
CTACTATAGAGAATAACGATGTACAAAACGAGAAGAATGACAGTCACAATGATAATACAT
CTATAGATCAAATAAATCCAAATACGACATATTCGGATGATAGTGACGAATCAAATACTA
ACAATTTAGAAAAGAATAGTGATAAGGGTTCACTACAAGATGACATTGATGATGTACAGT
CATCTGAGAAGTCAGAGAACGATGATATAGATAATAAGTCTGAATCAAACAAACTTCCAG
TTGATAAAAATCAAAAAAGATGATGGTGAGTCAAAACAATCCTCCCAACAAGATCAATCT
TATGAAGAAGCAAATAATGATGCTGATAATCTAGACAACAAAGATAATGACACACCTACT
ACTGAAAACGATAATGCCAACAGTGATAACGAAAATGCTGATAAATCAGATACAAAATCT
GACGATAAAGTATTAGATGCAATTTTAGACGAGTATAGTGAAGATGCTAAAAATAATAAA
AAACAATATGATGCTCAAAAAGATGATTTATCAAATGGAAATAGTAAAAGTAAGAAAAAT
AATTCTGAAAAACAGGCATCGAATACAAATGCTAACCCTCAATTACCGTCTGAATCACAA
TTAGCTAAAAAAGAAAAGCCAGCTCAATCATTTGAAAACGACATAAACCAATCAAACATC
AGATCTACTGCAACTTTCCAACAATTGCCAAATTTATCGGATGATAATAACAATTCTAAC
GATATAACAATTACTGAAAGTAAAAATACACGAGATTTTATTAAAACAGTTGCACAAGAC
GCTCACGACATAGGTCAAGATGAAGATATTTATGCATCTGTTATGATTGCCCAAGCCATA
TTAGAATCTGACTCAGGCACTAGCGATCTTGCTAGTTCACCCCATTTCAATTTATTTGGA
ATAAAAGGAGCTTATGAAGGTCAGTCGGCTACATTTAATACACTCGAAGATAATGGCAAC
CATACGTTCCAAATTTCAGCAAACTTCCGCAGCTATCCAAGCAAAAAAGAATCATTGGAA
GATTATGCCAATTTAATCAAACACGGCATCGATGGTAACCAGGACATTTATAAACCAACA
TGGAAAAGTGAAGCTTATAGTTACCGTTCAGCAACAATGCATTTGGCTACCACATACGCG
ACTGATTCACAATACGCGGACAAATTAAATAGTATTATCAACCACTATGACTTAACACAG
TTTGATAATAAAAAAATGCCTGATTTAGATAACTACAAAGCGAACAACGATGATTATGAT
TCAGCCTTCAAACCATTTTCAGAAACAACAAATGACTCTCCTTATCCTCATGGGCAATGT
ACATGGTATGTTTATAATCGCATGGCACAGTTCGACAAATATGTGAGTGGTGATTTAGGC
GACGCACGAAACTGGAATAATCGAGCAGAAAGAAAAGATTATGCTGTTTCTTCAACACCA
AAAGCTCACACTGCCGTTGTATTTGAGGCAGGTCAACAAGGGGCAGACCAGATCTACGGT
CATGTAGCTTTTGTAGAAAAAGTTAACGATGATGGTTCTATCGTTATATCAGAATCAAAC
ATTAAAGGACTTGGTATCGTTTCTTATAGAACAATTGATGCAGATGCTGCAACTGAATTG
AGTTACATTACAGGTAATAACTAGTAAATTTAAATATTCCTTTTATTTTCTTTATTAAAG
TGTTTAATTTAGCTTTTATTCATTCAAAATACAAATGCTCCATTCAAAGTTCCACTTACT
AGTGTTCACTTTGAATGGAGCATTTTCAATATACTATATAAATTAACTCGTACTAAAATA
CGTTATAATTTAATATTTACAATTTTTCGATTTATTTCGTTTGATGAACCATATTAATCC
ACCACCTATAATGAAAAGTAGAATCCCTAATGGAATTGTTGATTTTTTTACTACTGTTCC
TGTATCAGGTAAAGAAAAATCACCATTATTGTCAAATAAACCACTTAAAAAGCTACCCGA
GGAATCACCTAGAGATAAAGCACGCCCAGGCGAAGGATTAGATATATCCTTAATTCCATC
TAATATACTATTTCTATTGAATAAATCGTCAAATAGACTTGGTGTACCAAGTAATTTTGA
ATTTCCACTTAATTTTCGCATCTGTTCATCTCTGTCTAACAAACTCCCATCAAATTTATT
CGATAAACTTGGCGTATATTTTAATGGTTCAAACAAACCATGGATATCATCTTTAAATTT
ACTTATATCTTTATCAGCCTTTAATAAATCATTCAACTCATTATTAATTCCCGATTTCAT
TAGATTTAATAAGTTATGCTTAGAATCTTCTTTTTTGGCAATAACGTCAGCAAGCGCTTT
AGCTTTAGCATCATTTAATTTCGTAGCTAGCATTGTTTCTAAAGCTTTACGTTTATCATG
AGATTGGTCCAATATATTTTCTAAAATATCATCGCTTGTAACATTGTCCCCAAAATGATG
TTTGATTAAAGCTACAATTTGTTCGTTACTCGGATTTTTATGCATTATTTCACCAGCGAT
TTTTGATGTATCTATATGATCAAATTTAGTTAATAGTATCGTTTTAATAAGTTCTTGCTT
ATCAGATGTTTTATCAAACATAGATTTTAAAATATCATCACTCGTAGTAGTAGATAAGTT
ATCTAACTCACTAACAACTTGACTCGCGATTTGTTGATCTGTTTTACCTTTTGTATCTAT
ACGTTCTAAAATAGATTGTGCACTCTTTTTATCAAAAGTACCACTAACAATATCTTTTAC
AGCTTGTTCTTTATTATTTACAGATTGTAAATGATTTAATACAACGTCATTTTGTTTCTT
TAGACTTTGTTGCGTTTTTTCTATTTCCTTTTTCAATTTTTCTTTGTTTTTAGCAGATAT
TGAGTCTCGTTCAGAAAGCTTTGAATCCAATATCTTTAAATTATTTTCTTTATTTTCGAC
ATAATAATCTAAATTATCTTTTACTTTTGAATGGTTTGTCGTAACTTTATCGATGTCTTT
TTTAATTTCGTCTGATTGTTGCATTTGATTACTCTTAGTATTAGATGTATCTTTAAATGC
TAAACCGTCTTGGTTGTTTTCTTTAACAGCGCCTGCGTCTTTTTCTGAAGCCGTATTTTT
ATTTTCTTCACTATCATTCATATCTGCTATATCTTTACTTTCTTCATTTAGTTTACCCAT
ATCAACTAAATGAGATATATCTTGCTTTGTATCTCTTTGATTTAAATTAGCATCAAACGT
ATTATCTTGCAGGTCTTCTTGATCGAACAAGTCAATACTATCTTGTTCTTCAATATGGTT
AGACTTTTCTTTAACAGAAGAAACTATATTTTTTTTACTATCTAACTCACTTTTCACACT
TTTCTTATCTTCAGATACTTCCTTTTTGTCATTTTCAATTAAATGACTCTGCACTCTATT
CTGTTCAATGATTTTATTATCAACTTTTTTTGCTTTCTTCAATATTGCTTCAACTTCTTC
TGTGCTTTTAGCTTTTGTAATTTCTTTAATAGAAGCATCTTTCTGACTATCTTTGATGTT
TTTTAATTTATCAATTTTCTCTTTACCTTCTTGAATGCGTTGTTCTAGCGTATTTTCACT
ATTCGAATGCGTCTCAATATTTAAATCAGCCTTATCTTTTGCTTCTACTGATGGTGTCGA
AGTCATACTATACCCCATCAAAGAAGTGCTAATAATGAGTGCCATAGTAGAAAATTTAAA
TTGATGATTTAATCTGGTTTTATTACTTAAATTATTATACCTTAACTTTTTCATTAAATT
CACCTTTCTTCTAATTATTCATCCTCATTATATAGGTTATATAACTTTATTCAAATA
>pilon_SRS1224052
GGTCATCCTATTGAATGGAATCCAATGCAATTAACAATACAGGTGTAAACTACTTCGACA
TTGCTATACACCTACTACATTTCAAAAACAATAGATTTAATTAATGAAGGTAATTTAAAA
GTTAAAGATGTTATTACTGATGAGATAGAGCTAGATGATATTGTCGAATCAGGATTTGAA
AAACTCATAAACGATAAATCACAAGCAAAAATTCTCATTAAGTTATAAATAAAAAAGCCT
CTCTAATTTAGGGAGCTCTTTTATTAGCTAAAATATAGTTTTATTTAGTCAAGAATTTGT
GAGTTTTTATAATTCATTAAAAACTAG-T-CGGCACCTAAAATAATAAGAAATATTTGTG
AGTAGTTCACATTTTGGAATTTTAACATCATATCTTTAAAAATTACAAAATTACTATCTT
TTTTAACTTTTTTAACTTCTTGTTCATATAATTTTAAAACAGATTCTCTTATTAAAGTTG
GTCGCTTATTTTGAATAATTTCACGGTTATCTGAAAACATTAGTAATCCTAAATATTTAT
AATGGATACTTAATTGTCTTGTCAAACTAGCTATATATTCTAACTTTTCATACATATTAG
GAAACTTGTTTCTTAGTTTTTTCAAATCTAACTTAACTTGGTTTAATTCTTCCATTTCAT
TTATCATTTTATCACTACTCCAATTCCCATGGTTTATTGATATCAAGAGACTCAATTATA
TTTTTAGTTTGTGATCTTTTAATTTTTCGCATTTTAGCTCTTTCTTCGCCATCCATAAAT
AATAATTTTTCTTCTTTGGACTGAGGAGAGATTTTGGGTACTTTAATTGGTTTTTTCTTT
TCATCCAAAGCTACAAAAGTAAGAAAAGCTACAGCAGCAATTTTTCTTTCTGCAGTGATC
ATATCTTCTGAAATGACTTTACAAAATATTTCCATAGACTTTTCTCCTGTATAAACTACA
TAAGATTCTATACAAACTGAATCAGATTGGGTGATTGGATATAAAAATTCTACTGAATCT
GTAGAAGCTGTAACACATTCTTTAACTCTTGCATGTCTTCTAGCTGATAGCGTTGCGTTA
TTATCAATTTTTTTCATTAATACCCCCCCAAATAGGGTATTATAATTGTTTAAATCATTA
ATTAATACTTGATCCGTACTGACAATTTTACTGTCACTAGGAAATTTATAATTTTCCATA
AAAAACTCCCGTTTCTATAATGTTTATGTTCTAATTATAGAGCGAGAGTATATAAATATA
AAAATCTTTTTTTTTAATAGTTAATTAAAAGTTTTTTAATTTTTTGTTATTTTCTCCAAA
TAATACCAAGTTCCCATTTCATAGAAGGTTCATTAATATCGATGGCTTGTAAATTATTAT
CTAATAAGCCTAGTATTCCTTCGGGTAATATACATATCCCAGATTATTTAATAACATTTC
TTCTATGAAGCTCCATTGGGTGGTTTCAAAAATTATATTAGGATTAAAGCCATAATTTCT
ACATGTATTTTTGATTTTATCGTTTAAATAGAAATCAGAATTGAATAAAATAAATTCTTG
TTCTTGTAAATCTTCAATATCAATCTTTGTTTTTTTAGATAATTCATGATTTTTATGAAC
GACCAGTTTTAATTTTTCTTCTAAAAAAGAGAATATATCAAAGTTTTTATTATTTGTAGG
AAGTACAGTAATTCCCATGTCCAAATCACCATACATCGTTTTCAATTTTTTTACTACCAT
TTTCAAAAAGTTGAAAAGTTATATTAGGATACATTTCATGAAATTCCGAAATTAATAGTA
GGGATTCCAATTTTCAAATGTCCCTTTTTTAATTCTAATAAATTACTTAACTCATTAGGG
ATATTATCATACATTTTAAGCATTTCTTTACATTGGAAAAAGAAAGCTTCTCCTGCGTCA
GTTAAGTATATTTGGTTTTTATACCTATTAAATAAATTTACATCTAATTCTTCTTCTAAT
AATTTAATTGTATTACTAATTGTGGGTTGTGTGATAAAAAGATTAGATGCTGCTTTGGTC
ATACTTTTTTGCTTTACGACTTCTACAAAATACTGCATATGTCTAAGTTCCAATAAATTT
CCTCCTTTTTATTATTTTTTTATTATTCTTATACGTGAACGACTACCTGTTGTTTAGCAA
TTCTTCCCGTAAGTTTGTCATCTATAAATTTATTTCCTTTTTTATCGGAGAGGCCCCCTT
TTCCCTTTTTTGTCGTTCACTTAATAAGTTAGCTTCAAGTTCGCAATGCACTCATCATGT
AAAAACATTTCCCATCGCATCTTTGTGAACTTCATATCATAATATGTAAATCAATCTTTC
ATCAACCATTGGAATCAATTAATGTTGTTGTACGTCCAAGCGATCTATTTATAGTAACTA
GATTCTCTTCCGTAAATATCAACACTTATCAAGTTCGTTCTTTTGTTTTCGACCACTCCT
TTTCGCTAAAGATACGTTCACAACCATATCTAAGTGTATCAATTGTCCATCAAGACTTTG
ATCTTTGTTGATACACGTGCATAACCAATTTTAGCCATTT-----------AAATTTACT
CTAGTAGTACTTTTTTAAAAATGTCTTTTCAAAATTCATGAGCTGATACATAAATTTTTC
AAAATCTTCTCTAACAAAACAACTTAACAAAAGTAACTTTATTTTTTTGTTAAGTTTATT
TTCATTTCTTTTAATAAGCGTTCTCCATTATGCGTCAAACTCACTAATTTAGTACGTTTA
TCATTCGAATAAACTCGTTGCACATAACCTTTGCTTTCTAACTTCTTAACACGTTTTGAT
GCAGCTGTCTTATAAGTACGTTGCTTATTTGCTAAGTCGTTAATCGATACTTTTTCATTA
TGCTGAATAAAATACATTGTTTCTATTTGTTCATAAGATAAGTAACGACCTGGTTCCAAT
TCTTTAACCATGTTAGTAATTGCTTTATTAATATTCGCTGTAGCATCATAGAATTGGTTA
ATTATTATTTCTAAGTTTCCCTCTTTATGCTCCATATTAACCTTCCTTACTAAACTATCG
TTTTTCAACCATCATTGATTTTTTAAAAATTAAATATTACTTATTATAAGCATAATAACT
TTATTCCATTACATCACTTTCTTCAGCTTTTTCAGTTGCTTTTCTCATCAGTGGATCAGT
AATTGGTTTAAAGATAACACCAATTAATAAAAATCCTATACCAAATAATGAAAGTATCAC
TAATTTTTTAGTTAAAATTTCAGGTACAGGTCCTCCAACTGCTTCTCTTAAAGCATCTAT
TGAATAAGAGAAAGGTAAATAAGGGTGAATGACTTGGAAGAACTCTGGTGTAACTTGGAT
AGGGAAGGTTCCTCCACCACCTGCTATTTGTAGTACAAGGAAGATGATTGCAATTGCTTT
CCCTGGATTTCCTAACAATGACACTAAAGTATATACAATTGAAATAAATACAAGTGATGA
GAATACTGATATAGCAATAAACCATACAACAGATTCAACTTGCGCTTTCAGTATCACCAT
ATCTCCAATTGATACGATGAGTGCTTGGATAATACCCAACGTGTAAAACAACCCACTCTT
TCCTAGATAAATTTCTCTTGTCGTTAGATGTGGCTCTAATGATTTATGTTTATTATCTGT
CGTTAATAAACTTACTAGTAATAAAGCTCCTACCCATATTGCTAATGCTGTGTAAAATGG
TGTGCTTGCTGAACCGTAGTCTTTCACAGGAAATATGTCTTTTTGATCTATATTAATTGG
ATTTGCGATTACATTAGCTTGTTTTTTCAAATCATTTTTCAATAAGTCTACCATTTTATC
CACTGCATCGTCGTCTTCAATCTCGTCAAATAGTTTGTTCGCTTTAGCCAGATCTTTTTC
AACATCTGGTAATTGATTACGTGCAAAATCTGCCAAATTGTGCAAGCTTTCTTTTGCACG
TGGTTGATTTGTATCTAAAATATCTACCAAATTATCATAGCGATTAAACAGTGTAGGTAT
TGTATTGTTCACAGTTGCTGTTGTATCAGATAACTGTTGTTCTAAACCTGGCAAGTCATT
TTCAATAAATGATGCTGCGTTAGAAACACTTTGTTTAAATTGTGGATAATAATTTTGAGC
AATAGACATTGCATCCATATATCTTTGCTCAATGACTGGTAGTGCACTTTGAATCGTCTC
AACTCTATCCTTACCAGTAGTTAAAATACTTTCTCCTGAATTTATAACTTGATCAATTGT
GTTTAATTTCGATTGAACAGTTGATAGTTTTATATCGCCGTCATCTAATAATGACATCAC
ATCATTAGATACATCTAATAATTTTTGGTTTAGTTCTGACTTAATATAGTTTCTTAAATC
ATCTAAGCTACTATTCACGCGTGGAATTTCTTTAAGTAATTCTACTGCTTCTTCTTTACC
AGAACTTCCATTCGAAAGTGCTTCACTAAGTTGATTTTGTGTCTTAATTAAATTATTAAT
TCTATTATTTGCTGACTCTAATTCCTTAATCTCATCAGAAAGATCTACCTTTTCTCTATC
TTCAAGCTCTGATAATATATCTATAAACTTTTGATTGGACTTACTTGTTACTTCAAGCCT
AGATTTAATATTATCTAAAGTTTCTTTGAAATCTTTTGGCTTATCTGTAGATATAATACC
GTAAGTGACATTTTTTAGCGCATTAATATCTTCTTGACTACTTTCCGCTTGTTTGTCGGT
ATAATTGGATAAAGATAATAATGATTTTGATAGTGAAGATTCCATTGCGCTTACATCTTC
ACTACTTATTGCTGTTCCATTTTGATTATTTCCAGCATTGTCGCTATTACTATTACTTAT
TTGCGAAGTTTTAATATTTGAATAACTATCTGACCCTTTAGAACTTTGCTGCTCAGTTTC
AACATTTTCTTGTAATCGATTATTAGCATTTTGATTTGCTTCTTGTGCATTATCAACGAC
TTCTTGATAGCCTTCGACACGCTGTTGCACTGCAGGTAAATATCCTTGCGCTTCATTCAG
GCCTTGTAACCCTGCGTCAACCCCTGCGCTTGCAAGGTCTACACCACGATTAATTTTTGG
AAAAGCTTCTGGTACATCATTAGATGCAACATTCAAGGCATTCTCAATATTTGGCATGTA
GTCATTTAATGCCAATATCAATTTAGCTCGCTCATTTAATGTCGGAATGGCCGCATTAAC
TTGGTTTAATTTATCTGCAGCATCTATAACCTCACCTTTATGATTTCCTAACGCTCTAAA
TTCATCAGCATAATTGTCAATTTTATCCTGATTTTCATCTAAATATATTATTTTATCAGC
AAAATCATTAATTTTGGGTATAGAATCATTAGCTTTAGATACTGCATCTTCAATTTTATT
TATGGTTGGAATTTCTTCCTCAAGTTTCACGCCAAGTCGATTTGCTTCATCTAATAATGC
TTTTGTTACTGTCTCATTAAATTGTTCATTTGCTTTTTGAACAATGGCACTCGTCCCTGC
ATTTGTCATTTTAGGTGCAATCGCATTAAGTTTTTGATTCACTTTGTATTCTACGTCTGC
TTGCTGTGGGTTTTTTCGAAGTGTGCCGGTAATTTGGTGTGTAAACTTCTCTGGTATGTA
AATGGCCGCGTAATAATCGCCCATCTTCAAATCATGATCGGCTTTTTTTCGACTTACAAA
TTGCCAATCAAAGTTATCATCTTTCTTTAGTTTATTGGTGATTTTATTGCCCACGTTCAC
ATTTTTATCTTTAACTGTATCTCCCTTATCCTCATTTACAACAGCCACTTTAATATTTTT
AGTATTACCGTATGGATCCCATGTCGCTTCTAAGTTAAACCAAGCATAAAAAGAAGGAAG
AAGTGCTAAACCTCCTAAAATCACTAAAACAGCAGGCGTCTTAGCAATCTTTTTCAAATC
CATTACAAATAATTTTATTGCGTTCTTCATTTATACACCTCTAAAACTGTATCTATTGAT
TTTTCTTACATAAATTTAAAATTACTATTTGTTAATTTCATATAAGTTGATATACTGAAT
GCATTAACAAAGTCTATTCATTTTATAGTTGATATGTATCAACTAAATCTAAGTCTGTTT
ACAGTGTACCAAGACAAACCATAGTTTGTACATAGCAAAATAATATATTTTAGAAAAGAG
GTATTTTCATGAAGCAACAAAAATTATTAGTCTGTTTGCTTTCAACTTCTTTACTTATTC
CATCATTTTCTATCAACGATATTAGTGCCGAATCTTTAGAAAAAAGTGCCACAACTTCTG
AATCAAATGACGTGTATAAGGAAAAAGATGAGGAGCAAGCTAAGCAATCACATTCATCAA
AAAATGGAAATGATGAAAAGAATAAAGCTAGTGATGAAAAGGAAAATAGTGAACGCAAGA
GTAAGTTAAATAGTACAAAAGATGAAAGGACTACAGAAGATATTAATAATAAAAGACATA
AAACTTCTGATAATAAATCATCCAATGAAAAAATACCAAGTTCATTTGAAAATTCATTTA
ATGATTCATCGTCTTATGATAGTTTGAATGTTTTCAAGCCAGAACCTTTTAGGAGTGACA
AGGATGGGCTATCTGAATTATTAAATCAACTGTTCTCTAATAATAAAATGAAACAAACTT
CTACTATAGAGAATAACGATGTACAAAACGAGAAGAATGACAGTCACAATGATAATACAT
CTATAGATCAAATAAATCCAAATACGACATATTCGGATGATAGTGACGAATCAAATACTA
ACAATTTAGAAAAGAATAGTGATAAGGGTTCACTACAAGATGACATTGATGATGTACAGT
CATCTGAGAAGTCAGAGAACGATGATATAGATAATAAGTCTGAATCAAACAAACTTCCAG
TTGATAAAAATCAAAAAAGATGATGGTGAGTCAAAACAATCCTCCCAACAAGATCAATCT
TATGAAGAAGCAAATAATGATGCTGATAATCTAGACAACAAAGATAATGACACACCTGCT
ACTGAAAACGATAATGCCAACAGTGATAACGAAAATGCTGATAAATCAGATACAAAATCT
GACGATAAAGTATTAGATGCAATTTTAGACGAGTATAGTGAAGATGCTAAAAATAATAAA
AAACAATATGATGCTCAAAAAGATGATTTATCAAATGGAAATAGTAAAAGTAAGAAAAAT
AATTCTGAAAAACAGGCATCGAATACAAATGCTAACCCTCAATTACCGTCTGAATCACAA
TTAGCTAAAAAAGAAAAGCCAGCTCAATCATTTGAAAACGACATAAACCAATCAAACATC
AGATCTACTGCAACTTTCCAACAATTGCCAAATTTATCGGATGATAATAACAATTCTAAC
GATATAACAATTACTGAAAGTAAAAATACACGAGATTTTATTAAAACAGTTGCACAAGAC
GCTCACGACATAGGTCAAGATGAAGATATTTATGCATCTGTTATGATTGCCCAAGCCATA
TTAGAATCTGACTCAGGCACTAGCGATCTTGCTAGTTCACCCCATTTCAATTTATTTGGA
ATAAAAGGAGCTTATGAAGGTCAGTCGGCTACATTTAATACACTCGAAGATAATGGCAAC
CATACGTTCCAAATTTCAGCAAACTTCCGCAGCTATCCAAGCAAAAAAGAATCATTGGAA
GATTATGCCAATTTAATCAAACACGGCATCGATGGTAACCAGGACATTTATAAACCAACA
TGGAAAAGTGAAGCTTATAGTTACCGTTCAGCAACAATGCATTTGGCTACCACATACGCG
ACTGATTCACAATACGCGGACAAATTAAATAGTATTATCAACCACTATGACTTAACACAG
TTTGATAATAAAAAAATGCCTGATTTAGATAACTACAAAGCGAACAACGATGATTATGAT
TCAGCCTTCAAACCATTTTCAGAAACAACAAATGACTCTCCTTATCCTCATGGGCAATGT
ACATGGTATGTTTATAATCGCATGGCACAGTTCGACAAATATGTGAGTGGTGATTTAGGC
GACGCACGAAACTGGAATAATCGAGCAGAAAGAAAAGATTATGCTGTTTCTTCAACACCA
AAAGCTCACACTGCCGTTGTATTTGAGGCAGGTCAACAAGGGGCAGACCAGATCTACGGT
CATGTAGCTTTTGTAGAAAAAGTTAACGATGATGGTTCTATCGTTATATCAGAATCAAAC
ATTAAAGGACTTGGTATCGTTTCTTATAGAACAATTGATGCAGATGCTGCAACTGAATTG
AGTTACATTACAGGTAATAACTAGTAAATTTAAATATTCCTTTTATTTTCTTTATTAAAG
TGTTTAATTTAGCTTTTATTCATTCAAAATACAAATGCTCCATTCAAAGTTCCACTTACT
AGTGTTCACTTTGAATGGAGCATTTTCAATATACTATATAAATTAACTCGTACTAAAATA
CGTTATAATTTAATATTTACAATTTTTCGATTTATTTCGTTTGATGAACCATATTAATCC
ACCACCTATAATGAAAAGTAGAATCCCTAATGGAATTGTTGATTTTTTTACTACTGTTCC
TGTATCAGGTAAAGAAAAATCACCATTATTGTCAAATAAACCACTTAAAAAGCTACCCGA
GGAATCACCTAGAGATAAAGCACGCCCAGGCGAAGGATTAGATATATCCTTAATTCCATC
TAATATACTGTTTCTATTGAATAAATCGTCAAATAGACTTGGTGTACCAAGTAATTTTGA
ATTTCCACTTAATTTTCGCATCTGTTCAGCTCTGTCTAACAAACTCCCATCAAATTTATT
AGATAAACTTGGCGTATATTTTAATGGTTCAAACAAACCATGCATATCATCTTTAAATTT
ACTTATGTCTTTATCAGCCTTTAATAGATCATTCAACTCATTATTAATTCCCGATTTCAT
TAGATTTAATAAGTTATGCTTAGAATCTTCTTTTTTGGCAATAACGTCAGCAAGCGCTTT
AGCTTTAGCATCATTTAATTTCGTAGCTAGCATTGTTTCTAAAGCTTTACGTTTATCATG
AGATTGGTCCAATATATTTTCTAAAATATCATCACTTGTAACATTGTCCCCAAAATGATG
TTTGATTAAAGCTACAATTTGTTCGTTACTAGGATTTTTATGCATTATTTCATCAACGAT
TTTTGATGTATCTATATAATCAAATTTAGTTAATAGAATTGTTTTAATAAGTTCTTGCTT
ATCAGATGTTTTATCAAACATAGATTTTAAAATATCATCACTCGTAGTAGTAGATAAGTT
ATCTAACTCACTAACAACTTGACTCGCGATTTGTTGATCTGTTTTACCTTTTGTATCTAT
ACGTTCTAAAATAGATTGTGCACTCTTTTCATCAAAAGTACCACTAACAATATCTTTTAC
AGCTTGTTCTTTATTATTTACAGATTGTAAATGATTTAATACAACGTCATTTTGTTTTTT
TAGACTTTGTTGCGTTTTTTCTATTTCCTTTTTCAATTTTTCTTTGTTTTTAGCAGATAT
TGAGTCTCGTTCAGAAAGCTTTGAATCCAATATCTTTAAATTATTTTCTTTATTTTCGAC
ATAATAATCTAAATTATCTTTTACTTTTGAATGGTTTGTCGTAACTTTATCGATGTCTTT
TTTAATTTCGTCTGATTGTTGCATTTGATTACTCTTAGTATTAGATGTATCTTTAAATGC
TAAACCGTCTTGGTTGTTTTCTTTAACAGCGCCTTCGTCTTTTTCTGAAGCCGTATTTTT
ATTTTCTTCACTATCATTCATATCTGCTATATCTTTACTTTCTTCATTTAGTTTACCCAT
ATCAACTAAATGAGATATATCTTGCTTTGTATCTCTTTGATTTAAATTAGCATCAAACGT
ATTATCTTGCAGGTCTTCTTGATCGAACAAGTCAATACTATCTTGTTCTTCAATATGGTT
AGACTTTTCTTTAACAGAAGAAACTATATTTTTTTTACTATCTAACTCACTTTTCACACT
TTTCTTATCTTCAGATACTTCCTTTTTGTCATTTTCAATTAAATGACTCTGCACTCTATT
CTGTTCAATGATTTTATTATCAACTTTTTTTGCTTTCTTCAATATTGCTTCAACTTCTTC
TGTGCTTTTAGCTTTTGTAATTTCTTTAATAGAAGCATCTTTCTGACTATCTTTGATGTT
TTTTAATTTATCAATTTTCTCTTTACCTTCTTGAATGCGTTTTTCTAGCGTATTTTCACT
ATTCGAATGCGTCTCAATATTTAAATCAGCCTTATCTTTTGCTTCTACTGATGGTGTCGA
AGTCATACTATACCCCATCAAAGAAGTGCTAATAATGAGTGCCATAGTAGAAAATTTAAA
TTGATGATTTAATCTGGTTTTATTACTTAAATTATTATACCTTAACTTTTTCATTAAATT
CACCTTTCTTCTAATTATTCATCCTCATTATATAGGTTATATAACTTTATTCAAATA
>pilon_X4035
GGTCATCCTATTGAATGGAATCCAATGCAATTAACAATACAGGTGTAAACTACTTCGACA
TTGCT---------------TTCAAAAACAATAGATTTAATTAATGAAG---ATTTAAAA
GTTAAAGATGTTATTACTGATGAGATAGAG---GAT-ATATTGTCGAATCAGGATTTGAA
AAACTCATAAACGATAAATCACAAGCAAAAATTCTCATTAAGTTATAAATAAAAGAGCCT
CTCTAATTTAGGGAGCTCTTTTA-------------------------------------
--------------------AAACTA----------------------------------
------------------------------------------------------------
-----------------------------------------------------------G
GTCGCTTATTTTGAATAATTT-ACGGTTATCTGAAAACATTAGTAATCCTAAATATTTAT
AATGGATACTTAATTGTCTTGTCAAACTAGCTATATATTCTAACTTTTCATACATATTAG
GAAACTTGTTTCTTAGTTTTTTCAAATCTAACTTAACTTGGTTTAATTCTTCCATTTCAT
TTATCATTTTATCACTACTCCAATTCCCATGGTTTATTGATATCAAGAGACTCAATTATA
TTTTTAGTTTGTGATCTTTTAATTTTTCGCATTTTAGCTCTTTCTTCGCCATCCATAAAT
AATAATTTTTCTTCTTTGGACTGAGGAGAGATTTTGGGTACTTTAATTGGTTTTTTCTTT
TCATCCAAAGCTACAAAAGTAAGAAAAGCTACAGCAGCAATTTTTCTTTCTGCAGTGATC
ATATCTTCTGAAATGACTTTACAAAATATTTCCATAGACTTTTCTCCTGTATAAACTACA
TAAGATTCTATACAAACTGAATCAGATTGGGTGATTGGATATAAAAATTCTACTGAATCT
GTAGAAGCTGTAACACATTCTTTAACTCTTGCATGTCTTCTAGCTGATAGCGTTGCGTTA
TTATCAATTTTTTTCATTAATACCCCCCCAAATAGGGT-----AATTGTTTAA-------
----------------------------------CACTAG-A------------------
------------------------------------------------------------
--------------------------------------ATTTTTTGTT-TTTTCTCCAAA
TAATACCAAGTTCCCATTTCATAGAAGGTTCATTAATATCGATGGCTTGTAAATTATTAT
CTAATAAGCCTAGTATTCCTTCGGGTAATATACATATCCCAGATTATTTAATAACATTTC
TTCTATGAAGCTCCAT--------------------------------------------
------------------------------------------------------------
------------------------------------------------------------
------------------------------------------------------------
------------TCCCATGTCCAA------------------------------------
------------------------------------------------------------
----------------------------------------------------CATTAGGG
ATATTATCATACATTTTAAGCATTTCTTTACATTGGAAAAAGAAAGCTTCTCCTGCGTCA
GTTAAGTATATTTGGTTT------------------------------------TCTAAT
AATTTAATTGTATTACTAATTGTGGGTTGTGTGATAAAAAGATTAGATGCTGCTTTGGTC
ATACTTTTTTGCTTTACGACTTCTACAAAATACTGCATATGTCTAAGTTCCAATAAATTT
CCTCCTTTTTATTATTTTTTTATTATTCTTATACGTGAACGACTACCTGTTGTTTAGCAA
TTCTTCCCGTAAGTTTGTCATCTATAAATTTATTTCCTTTTTTATCGGAGAGGCCCCCTT
TTCCCTTTTTTGTCGTTCACTTAATAAGTTAGCTTCAAGTTCGCAATGCACTCATCATGT
AAAAACATTTCCCATCGCATCTTTGTGAACTTCATATCATAATATGTAAATCAATCTTTC
ATCAACCATTGGAATCAATTAATGTTGTTGTACGTCCAAGCGATCTATTTATAGTAACTA
GATTCTCTTCCGTAAATATCAACACTTATCAAGTTCGTTCTTTTGTTTTCGACCACTCCT
TTTCGCTAAAGATACGTTCACAACCATATCTAAGTGTATCAATTGTCCATCAAGACTTTG
ATCTTTGTTGATACACGTGCATAACCAATTTTAGCCATTTGTTTTTTACAAAAATTTACT
CTAGTAGTACTTTTTTAAAAATGTCTTTTCAAAATTCATGAGCTGATACATAAATTTTTC
AAAATCTTCTCTAACAAAACAACTTAACAAAAGTAACTTTATTTTTTTGTTAAGTTTATT
TTCATTTCTTTTAATAAGCGTTCTCCATTATGCGTCAAACTCACTAATTTAGTACGTTTA
TCATTCGAATAAACTCGTTGCACATAACCTTTGCTTTCTAACTTCTTAACACGTTTTGAT
GCAGCTGTCTTATAAGTACGTTGCTTATTTGCTAAGTCGTTAATCGATACTTTTTCATTA
TGCTGAATAAAATACATTGTTTCTATTTGTTCATAAGATAAGTAACGACCTGGTTCCAAT
TCTTTAACCATGTTAGTAATTGCTTTATTAATATTCGCTGTAGCATCATAGAATTGGTTA
ATTATTATTTCTAAGTTTCCCTCTTTATGCTCCATATTAACCTTCCTTACTAAACTATCG
TTTTTCAACCATCATTGATTTTTTAAAAATTAAATATTACTTATTATAAGCATAATAACT
TTATTCCATTACATCACTTTCTTCAGCTTTTTCAGTTGCTTTTCTCATCAGTGGATCAGT
AATTGGTTTAAAGATAACACCAATTAATAAAAATCCTATACCAAATAATGAAAGTATCAC
TAATTTTTTAGTTAAAATTTCAGGTACAGGTCCTCCAACTGCTTCTCTTAAAGCATCTAT
TGAATAAGAGAAAGGTAAATAAGGGTGAATGACTTGGAAGAACTCTGGTGTAACTTGGAT
AGGGAAGGTTCCTCCACCACCTGCTATTTGTAGTACAAGGAAGATGATTGCAATTGCTTT
CCCTGGATTTCCTAACAATGACACTAAAGTATATACAATTGAAATAAATACAAGTGATGA
GAATACTGATATAGCAATAAACCATACAACAGATTCAACTTGCGCTTTCAGTATCACCAT
ATCTCCAATTGATACGATGAGTGCTTGGATAATACCCAACGTGTAAAACAACCCACTCTT
TCCTAGATAAATTTCTCTTGTCGTTAGATGTGGCTCTAATGATTTATGTTTATTATCTGT
CGTTAATAAACTTACTAGTAATAAAGCTCCTACCCATATTGCTAATGCTGTGTAAAATGG
TGTGCTTGCTGAACCGTAGTCTTTCACAGGAAATATGTCTTTTTGATCTATATTAATTGG
ATTTGCGATTACATTAGCTTGTTTTTTCAAATCATTTTTCAATAAGTCTACCATTTTATC
CACTGCATCGTCGTCTTCAATCTCGTCAAATAGTTTGTTCGCTTTAGCCAGATCTTTTTC
AACATCTGGTAATTGATTACGTGCAAAATCTGCCAAATTGTGCAAGCTTTCTTTTGCACG
TGGTTGATTTGTATCTAAAATATCTACCAAATTATCATAGCGATTAAACAGTGTAGGTAT
TGTATTGTTCACAGTTGCTGTTGTATCAGATAACTGTTGTTCTAAACCTGGCAAGTCATT
TTCAATAAATGATGCTGCGTTAGAAACACTTTGTTTAAATTGTGGATAATAATTTTGAGC
AATAGACATTGCATCCATATATCTTTGCTCAATGACTGGTAGTGCACTTTGAATCGTCTC
AACTCTATCCTTACCAGTAGTTAAAATACTTTCTCCTGAATTTATAACTTGATCAATTGT
GTTTAATTTCGATTGAACAGTTGATAGTTTTATATCGCCGTCATCTAATAATGACATCAC
ATCATTAGATACATCTAATAATTTTTGGTTTAGTTCTGACTTAATATAGTTTCTTAAATC
ATCTAAGCTACTATTCACGCGTGGAATTTCTTTAAGTAATTCTACTGCTTCTTCTTTACC
AGAACTTCCATTCGAAAGTGCTTCACTAAGTTGATTTTGTGTCTTAATTAAATTATTAAT
TCTATTATTTGCTGACTCTAATTCCTTAATCTCATCAGAAAGATCTACCTTTTCTCTATC
TTCAAGCTCTGATAATATATCTATAAACTTTTGATTGGACTTACTTGTTACTTCAAGCCT
AGATTTAATATTATCTAAAGTTTCTTTGAAATCTTTTGGCTTATCTGTAGATATAATACC
GTAAGTGACATTTTTTAGCGCATTAATATCTTCTTGACTACTTTCCGCTTGTTTGTCGGT
ATAATTGGATAAAGATAATAATGATTTTGATAGTGAAGATTCCATTGCGCTTACATCTTC
ACTACTTATTGCTGTTCCATTTTGATTATTTCCAGCATTGTCGCTATTACTATTACTTAT
TTGCGAAGTTTTAATATTTGAATAACTATCTGACCCTTTAGAACTTTGCTGCTCAGTTTC
AACATTTTCTTGTAATCGATTATTAGCATTTTGATTTGCTTCTTGTGCATTATCAACGAC
TTCTTGATAGCCTTCGACACGCTGTTGCACTGCAGGTAAATATCCTTGCGCTTCATTCAG
GCCTTGTAACCCTGCGTCAACCCCTGCGCTTGCAAGGTCTACACCACGATTAATTTTTGG
AAAAGCTTCTGGTACATCATTAGATGCAACATTCAAGGCATTCTCAATATTTGGCATGTA
GTCATTTAATGCCAATATCAATTTAGCTCGCTCATTTAATGTCGGAATGGCCGCATTAAC
TTGGTTTAATTTATCTGCAGCATCTATAACCTCACCTTTATGATTTCCTAACGCTCTAAA
TTCATCAGCATAATTGTCAATTTTATCCTGATTTTCATCTAAATATATTATTTTATCAGC
AAAATCATTAATTTTGGGTATAGAATCATTAGCTTTAGATACTGCATCTTCAATTTTATT
TATGGTTGGAATTTCTTCCTCAAGTTTCACGCCAAGTCGATTTGCTTCATCTAATAATGC
TTTTGTTACTGTCTCATTAAATTGTTCATTTGCTTTTTGAACAATGGCACTCGTCCCTGC
ATTTGTCATTTTAGGTGCAATCGCATTAAGTTTTTGATTCACTTTGTATTCTACGTCTGC
TTGCTGTGGGTTTTTTCGAAGTGTGCCGGTAATTTGGTGTGTAAACTTCTCTGGTATGTA
AATGGCCGCGTAATAATCGCCCATCTTCAAATCATGATCGGCTTTTTTTCGACTTACAAA
TTGCCAATCAAAGTTATCATCTTTCTTTAGTTTATTGGTGATTTTATTGCCCACGTTCAC
ATTTTTATCTTTAACTGTATCTCCCTTATCCTCATTTACAACAGCCACTTTAATATTTTT
AGTATTACCGTATGGATCCCATGTCGCTTCTAAGTTAAACCAAGCATAAAAAGAAGGAAG
AAGTGCTAAACCTCCTAAAATCACTAAAACAGCAGGCGTCTTAGCAATCTTTTTCAAATC
CATTACAAATAATTTTATTGCGTTCTTCATTTATACACCTCTAAAACTGTATCTATTGAT
TTTTCTTACATAAATTTAAAATTACTATTTGTTAATTTCATATAAGTTGATATACTGAAT
GCATTAACAAAGTCTATTCATTTTATAGTTGATATGCATCAACTAAATCTAAGTCTGTTT
ACAGTGTACCAAGACAAACCATAGTTTGTACATAGCAAAATAATATATTTTAGAAAAGAG
GTATTTTCATGAAGCAACAAAAATTATTAGTCTGTTTGCTTTCAACTTCTTTACTTATTC
CATCATTTTCTATCAACGATGTTAGTGCCGAATCTTTAGAAAAAAGTGCCACAACTTCTG
AATCAAATGACGTGTATAAGGAAAAAGATGAGGAGCAAGCTAAGCAATCACATTCATCAA
AAAATGGAAATGATGAAAAGAATAAAGCTAGTGATGAAAAGGAAAATAGTGAACGCAAGA
GTAAGTTAAATAGTACAAAAGATGAAAGGACTACAGAAGATATTAATAATAAAAGACATA
AAACTTCTGATAATAAATCATCCAATGAAAAAATACCAAGTTCATTTGAAAATTCATTTA
ATGATTCATCGTCTTATGATAGTTTGAATGTTTTCAAGCCAGAACCTTTTAGGAGTGACA
AGGATGGGCTATCTGAATTATTAAATCAACTGTTCTCTAATAATAAAATGAAACAAACTT
CTACTATAGAGAATAACGATGTACAAAACGAGAAGAATGACAGTCACAATGATAATACAT
CTATAGATCAAATAAATCCAAATACGACATATTCGGATGATAGTGACGAATCAAATACTA
ACAATTTAGAAAAGAATAGTGATAAGGGTTCACTACAAGATGACATTGATGATGTACAGT
CATCTGAGAAGTCAGAGAACGATGATATAGATAATAAGTCTGAATCAAACAAACTTCCAG
TTGATAAAAATCAAAAAAGATGATGGTGAGTCAAAACAATCCTCCCAACAAGATCAATCT
TATGAAGAAGCAAATAATGATGCTGATAATCTAGACAACAAAGATAATGACACACCTGCT
ACTGAAAACGATAATGCCAACAGTGATAACGAAAATGCTGATAAATCAGATACAAAATCT
GACGATAAAGTATTAGATGCAATTTTAGACGAGTATAGTGAAGATGCTAAAAATAATAAA
AAACAATATGATGCTCAAAAAGATGATTTATCAAATGGAAATAGTAAAAGTAAGAAAAAT
AATTCTGAAAAACAGGCATCGAATACAAATGCTAACCCTCAATTACCGTCTGAATCACAA
TTAGCTAAAAAAGAAAAGCCAGCTCAATCATTTGAAAACGACATAAACCAATCAAACATC
AGATCTACTGCAACTTTCCAACAATTGCCAAATTTATCGGATGATAATAACAATTCTAAC
GATATAACAATTACTGAAAGTAAAAATACACGAGATTTTATTAAAACAGTTGCACAAGAC
GCTCACGACATAGGTCAAGATGAAGATATTTATGCATCTGTTATGATTGCCCAAGCCATA
TTAGAATCTGACTCAGGCACTAGCGATCTTGCTAGTTCACCCCATTTCAATTTATTTGGA
ATAAAAGGAGCTTATGAAGGTCAGTCGGCTACATTTAATACACTCGAAGATAATGGCAAC
CATACGTTCCAAATTTCAGCAAACTTCCGCAGCTATCCAAGCAAAAAAGAATCATTGGAA
GATTATGCCAATTTAATCAAACACGGCATCGATGGTAACCAGGACATTTATAAACCAACA
TGGAAAAGTGAAGCTTATAGTTACCGTTCAGCAACAATGCATTTGGCTACCACATACGCG
ACTGATTCACAATACGCGGACAAATTAAATAGTATTATCAACCACTATGACTTAACACAG
TTTGATAATAAAAAAATGCCTGATTTAGATAACTACAAAGCGAACAACGATGATTATGAT
TCAGCCTTCAAACCATTTTCAGAAACAACAAATGACTCTCCTTATCCTCATGGGCAATGT
ACATGGTATGTTTATAATCGCATGGCACAGTTCGACAAATATGTGAGTGGTGATTTAGGC
GACGCACGAAACTGGAATAATCGAGCAGAAAGAAAAGATTATGCTGTTTCTTCAACACCA
AAAGCTCACACTGCCGTTGTATTTGAGGCAGGTCAACAAGGGGCAGACCAGATCTACGGT
CATGTAGCTTTTGTAGAAAAAGTTAACGATGATGGTTCTATCGTTATATCAGAATCAAAC
ATTAAAGGACTTGGTATCGTTTCTTATAGAACAATTGATGCAGATGCTGCAACTGAATTG
AGTTACATTACAGGTAATAACTAGTAAATTTAAATATTCCTTTTATTTTCTTTATTAAAG
TGTTTAATTTAGCTTTTATTCATTCAAAATACAAATGCTCCATTCAAAGTTCCACTTACT
AGTGTTCACTTTGAATGGAGCATTTTCAATATACTATATAAATTAACTCGTACTAAAATA
CGTTATAATTTAATATTTACAATTTTTCGATTTATTTCGTTTGATGAACCATATTAATCC
ACCACCTATAATGAAAAGTAGAATCCCTAATGGAATTGTTGATTTTTTTACTACTGTTCC
TGTATCAGGTAAAGAAAAATCACCATTATTGTCAAATAAACCACTTAAAAAGCTACCCGA
GGAATCACCTAGAGATAAAGCACGCCCAGGCGAAGGATTAGATATATCCTTAATTCCATC
TAATATACTGTTTCTATTGAATAAATCGTCAAATAGACTTGGTGTACCAAGTAATTTTGA
ATTTCCACTTAATTTTCGCATCTGTTCAGCTCTGTCTAACAAACTCCCATCAAATTTATT
AGATAAACTTGGCGTATATTTTAATGGTTCAAACAAACCATGCATATCATCTTTAAATTT
ACTTATGTCTTTATCAGCCTTTAATAGATCATTCAACTCATTATTAATTCCCGATTTCAT
TAGATTTAATAAGTTATGCTTAGAATCTTCTTTTTTGGCAATAACGTCAGCAAGCGCTTT
AGCTTTAGCATCATTTAATTTCGTAGCTAGCATTGTTTCTAAAGCTTTACGTTTATCATG
AGATTGGTCCAATATATTTTCTAAAATATCATCACTTGTAACATTGTCCCCAAAATGATG
TTTGATTAAAGCTACAATTTGTTCGTTACTAGGATTTTTATGCATTATTTCATCAACGAT
TTTTGATGTATCTATATAATCAAATTTAGTTAATAGAATTGTTTTAATAAGTTCTTGCTT
ATCAGATGTTTTATCAAACATAGATTTTAAAATATCATCACTCGTAGTAGTAGATAAGTT
ATCTAACTCACTAACAACTTGACTCGCGATTTGTTGATCTGTTTTACCTTTTGTATCTAT
ACGTTCTAAAATAGATTGTGCACTCTTTTCATCAAAAGTACCACTAACAATATCTTTTAC
AGCTTGTTCTTTATTATTTACAGATTGTAAATGATTTAATACAACGTCATTTTGTTTTTT
TAGACTTTGTTGCGTTTTTTCTATTTCCTTTTTCAATTTTTCTTTGTTTTTAGCAGATAT
TGAGTCTCGTTCAGAAAGCTTTGAATCCAATATCTTTAAATTATTTTCTTTATTTTCGAC
ATAATAATCTAAATTATCTTTTACTTTTGAATGGTTTGTCGTAACTTTATCGATGTCTTT
TTTAATTTCGTCTGATTGTTGCATTTGATTACTCTTAGTATTAGATGTATCTTTAAATGC
TAAACCGTCTTGGTTGTTTTCTTTAACAGCGCCTTCGTCTTTTTCTGAAGCCGTATTTTT
ATTTTCTTCACTATCATTCATATCTGCTATATCTTTACTTTCTTCATTTAGTTTACCCAT
ATCAACTAAATGAGATATATCTTGCTTTGTATCTCTTTGATTTAAATTAGCATCAAACGT
ATTATCTTGCAGGTCTTCTTGATCGAACAAGTCAATACTATCTTGTTCTTCAATATGGTT
AGACTTTTCTTTAACAGAAGAAACTATATTTTTTTTACTATCTAACTCACTTTTCACACT
TTTCTTATCTTCAGATACTTCCTTTTTGTCATTTTCAATTAAATGACTCTGCACTCTATT
CTGTTCAATGATTTTATTATCAACTTTTTTTGCTTTCTTCAATATTGCTTCAACTTCTTC
TGTGCTTTTAGCTTTTGTAATTTCTTTAATAGAAGCATCTTTCTGACTATCTTTGATGTT
TTTTAATTTATCAATTTTCTCTTTACCTTCTTGAATGCGTTTTTCTAGCGTATTTTCACT
ATTCGAATGCGTCTCAATATTTAAATCAGCCTTATCTTTTGCTTCTACTGATGGTGTCGA
AGTCATACTATACCCCATCAAAGAAGTGCTAATAATGAGTGCCATAGTAGAAAATTTAAA
TTGATGATTTAATCTGGTTTTATTACTTAAATTATTATACCTTAACTTTTTCATTAAATT
CACCTTTCTTCTAATTATTCATCCTCATTATATAGGTTATATAACTTTATTCAAATA
>Staphylococcus_saprophyticus_FDAARGOS_137_plasmid
GGTCATCCTATTGAATGGAATCCAATGCAATTAACAATACGGGTGTAAACTACTTCGACA
TTGCTATACACCTACTACATTTCAAAAACAATAGATTTAATTAATGAAGGTAATTTAAAA
GTTAAAGATGTTATTACTGATGAGATAGAGCTAGATGATATTGTCGAATCAGGATTTGAA
AAACTCATAAACGATAAATCACAAGCAAAAATTCTCATTAAGTTATAAATAAAAGAGCCT
CTCTAATTTAGGGAGCTCTTTTATTAGCTAAAATATAGTTTTATTTAGTCAAGAATTTGT
GAGTTTTTATAATTCATTAAAAACTAGGTTCGGCACCTAAAATAATAAGAAATATTTGTG
AGTAGTTCACATTTTGGAATTTTAACATCATATCTTTAAAAATTACAAAATTACTATCTT
TTTTAACTTTTTTAACTTCTTGTTCATATAATTTTAAAACAGATTCTCTTATTAAAGTTG
GTCGCTTATTTTGAATAATTTCACGGTTATCTGAAAACATTAGTAATCCTAAATATTTAT
AATGGATACTTAATTGTCTTGTCAAACTAGCTATATATTCTAACTTTTCATACATATTAG
GAAACTTGTTTCTTAGTTTTTTCAAATCTAACTTAACTTGGTTTAATTCTTCCATTTCAT
TTATCATTTTATCACTACTCCAATTCCCATGGTTTATTGATATCAAGAGACTCAATTATA
TTTTTAGTTTGTGATCTTTTAATTTTTCGCATTTTAGCTCTTTCTTCGCCATCCATAAAT
AATAATTTTTCTTCTTTGGACTGAGGAGAGATTTTGGGTACTTTAATTGGTTTTTTCTTT
TCATCCAAAGCTACAAAAGTAAGAAAAGCTACAGCAGCAATTTTTCTTTCTGCAGTGATC
ATATCTTCTGAAATGACTTTACAAAATATTTCCATAGACTTTTCTCCTGTATAAACTACA
TAAGATTCTATACAAACTGAATCAGATTGGGTGATTGGATATAAAAATTCTACTGAATCT
GTAGAAGCTGTAACACATTCTTTAACTCTTGCATGTCTTCTAGCTGAAAGCGTTGCGTTA
TTATCAATTTTTTTCATCAACACCCCCCCAAATAGGGTATTATAATTGTTTAAATCATTA
ATTAATACTTGATCCGTACTGACAATTTTACTGTCACTAGGAAATTTATAATTTTCCATA
AAAAACTCCCGTTTCTATAATGTTTATGTTCTAATTATAGAGCGAGAGTATATAAATATA
AAAATCTTTTTTTTTAATAGTTAATTAAAAGTTTTTTAATTTTTTGTTATTTTCTCCAAA
TAATACCAAGTTCCCATTTCATGGAAGGTTCATTAATATCGATGGCTTGTAAATTATTAT
CTAATAAGCCTAGTATTCCTTCGGGTAATATACATATCCCAGATTATTTAATAACATTTC
TTCTATGAAGCTCCATTGGGTGGTTTCAAAAATTATATTAGGATTAAAGCCATAATTTCT
ACATGTATTTTTGATTTTATCGTTTAAATAGAAATCAGAATTGAATAAAATAAATTCTTG
TTCTTGTAAATCTTCAATATCAATCTTTGTTTTTTTAGATAATTCATGATTTTTATGAAC
GACCAGTTTTAATTTTTCTTCTAAAAAAGAGAATATATCAAAGTTTTTATTATTTGTAGG
AAGTACAGTAATTCCCATGTCCAAATCACCATACATCGTTTTCAATTTTTTTACTACCAT
TTTCAAAAAGTTGAAAAGTTATATTAGGATACATTTCATGAAATTCCGAAATTAATAGTA
GGGATTCCAATTTTCAAATGTCCCTTTTTTAATTCTAATAAATTACTTAACTCATTAGGG
ATATTATCATACATTTTAAGCATTTCTTTACATTGGAAAAAGAAAGCTTCTCCTGCGTCA
GTTAAGTATATTTGGTTTTTATACCTATTAAATAAATTTACATCTAATTCTTCTTCTAAT
AATTTAATTGTATTACTAATTGTGGGTTGTGTGATAAAAAGATTAGATGCTGCTTTGGTC
ATACTTTTTTGCTTTACGACTTCTACAAAATACTGCATATGTCTAAGTTCCAATAAATTT
CCTCCTTTTTATTATTTTTTTATTATTCTTATACGTGAACGACTACCTGTTGTTTAGCAA
TTCTTCCCGTAAGTTTGTCATCTATAAATTTATTTCCTTTTTTATCGGAGAGGCCCCCTT
TTCCCTTTTTTGTCGTTCACTTAATAAGTTAGCTTCAAGTTCGCAATGCACTCATCATGT
AAAAACATTTCCCATCGCATCTTTGTGAACTTCATATCATAATATGTAAATCAATCTTTC
ATCAACCATTGGAATCAATTAATGTTGTTGTACGTCCAAGCGATCTATTTATAGTAACTA
GATTCTCTTCCGTAAATATCAACACTTATCAAGTTCGTTCTTTTGTTTTCGACCACTCCT
TTTCGCTAAAGATACGTTCACAACCATATCTAAGTGTATCAATTGTCCATCAAGACTTTG
ATCTTTGTTGATACACGTGCATAACCAATTTTAGCCATTTGTTTTTTACAAAAATTTACT
CTAGTAGTACTTTTTTAAAAATGTCTTTTCAAAATTCATGAGCTGATACATAAATTTTTC
AAAATCTTCTCTAACAAAACAACTTAACAAAAGTAACTTTATTTTTTTGTTAAGTTTATT
TTCATTTCTTTTAATAAGCGTTCTCCATTATGCGTCAAACTCACTAATTTAGTACGTTTA
TCATTCGAATAAACTCGTTGCACATAACCTTTGCTTTCTAACTTCTTAACACGTTTTGAT
GCAGCTGTCTTATAAGTACGTTGCTTATTTGCTAAGTCGTTAATCGATACTTTTTCATTA
TGCTGAATAAAATACATTGTTTCTATTTGTTCATAAGATAAGTAACGACCTGGTTCCAAT
TCTTTAACCATGTTAGTAATTGCTTTATTAATATTCGCTGTAGCATCATAGAATTGGTTA
ATTATTATTTCTAAGTTTCCCTCTTTATGCTCCATATTAACCTTCCTTACTAAACTATCG
TTTTTCAACCATCATTGATTTTTTAAAAATTAAATATTACTTATTATAAGCATAATAACT
TTATTCCATTACATCACTTTCTTCAGCTTTTTCAGTTGCTTTTCTCATCAGTGGATCAGT
AATTGGTTTAAAGATAACACCAATTAATAAAAATCCTATACCAAATAATGAAAGTATCAC
TAATTTTTTAGTTAAAATTTCAGGTACAGGTCCTCCAACTGCTTCTCTTAAAGCATCTAT
TGAATAAGAGAAAGGTAAATAAGGGTGAATGACTTGGAAGAACTCTGGTGTAACTTGGAT
AGGGAAGGTTCCTCCACCACCTGCTATTTGTAGTACAAGGAAGATGATTGCAATTGCTTT
CCCTGGATTTCCTAACAATGACACTAAAGTATATACAATTGAAATAAATACAAGTGATGA
GAATACTGATATAGCAATAAACCATACAACAGATTCAACTTGCGCTTTCAGTATCACCAT
ATCTCCAATTGATACGATGAGTGCTTGGATAATACCCAACGTGTAAAACAACCCACTCTT
TCCTAGATAAATTTCTCTTGTCGTTAGATGTGGCTCTAATGATTTATGTTTATTATCTGT
CGTTAATAAACTTACTAGTAATAAAGCTCCTACCCATATTGCTAATGCTGTGTAAAATGG
TGTGCTTGCTGAACCGTAGTCTTTCACAGGAAATATGTCTTTTTGATCTATATTAATTGG
ATTTGCGATTACATTAGCTTGTTTTTTCAAATCATTTTTCAATAAGTCTACCATTTTATC
CACTGCATCGTCGTCTTCAATCTCGTCAAATAGTTTGTTCGCTTTAGCCAGATCTTTTTC
AACATCTGGTAATTGATTACGTGCAAAATCTGCCAAATTGTGCAAGCTTTCTTTTGCACG
TGGTTGATTTGTATCTAAAATATCTACCAAATTATCATAGCGATTAAACAGTGTAGGTAT
TGTATTGTTCACAGTTGCTGTTGTATCAGATAACTGTTGTTCTAAACCTGGCAAGTCATT
TTCAATAAATGATGCTGCGTTAGAAACACTTTGTTTAAATTGTGGATAATAATTTTGAGC
AATAGACATTGCATCCATATATCTTTGCTCAATGACTGGTAGTGCACTTTGAATCGTCTC
AACTCTATCCTTACCAGTAGTTAAAATACTTTCTCCTGAATTTATAACTTGATCAATTGT
GTTTAATTTCGATTGAACAGTTGATAGTTTTATATCGCCGTCATCTAATAATGACATCAC
ATCATTAGATACATCTAATAATTTTTGGTTTAGTTCTGACTTAATATAGTTTCTTAAATC
ATCTAAGCTACTATTCACGCGTGGAATTTCTTTAAGTAATTCTACTGCTTCTTCTTTACC
AGAACTTCCATTCGAAAGTGCTTCACTAAGTTGATTTTGTGTCTTAATTAAATTATTAAT
TCTATTATTTGCTGACTCTAATTCCTTAATCTCATCAGAAAGATCTACCTTTTCTCTATC
TTCAAGCTCTGATAATATATCTATAAACTTTTGATTGGACTTACTTGTTACTTCAAGCCT
AGATTTAATATTATCTAAAGTTTCTTTGAAATCTTTTGGCTTATCTGTAGATATAATACC
GTAAGTGACATTTTTTAGCGCATTAATATCTTCTTGACTACTTTCCGCTTGTTTGTCGGT
ATAATTGGATAAAGATAATAATGATTTTGATAGTGAAGATTCCATTGCGCTTACATCTTC
ACTACTTATTGCTGTTCCATTTTGATTATTTCCAGCATTGTCGCTATTACTATTACTTAT
TTGCGAAGTTTTAATATTTGAATAACTATCTGACCCTTTAGAACTTTGCTGCTCAGTTTC
AACATTTTCTTGTAATCGATTATTAGCATTTTGATTTGCTTCTTGTGCATTATCAACGAC
TTCTTGATAGCCTTCGACACGCTGTTGCACTGCAGGTAAATATCCTTGCGCTTCATTCAG
GCCTTGTAACCCTGCGTCAACCCCTGCGCTTGCAAGGTCTACACCACGATTAATTTTTGG
AAAAGCTTCTGGTACATCATTAGATGCAACATTCAAGGCATTCTCAATATTTGGCATGTA
GTCATTTAATGCCAATATCAATTTAGCTCGCTCATTTAATGTCGGAATGGCCGCATTAAC
TTGGTTTAATTTATCTGCAGCATCTATAACCTCACCTTTATGATTTCCTAACGCTCTAAA
TTCATCAGCATAATTGTCAATTTCATCCTGATTTTCATCTAAATATATTATTTTATCAGC
AAAATCATTAATTTTGGGTATAGAATCATTAGCTTTAGATACTGCATCTTCAATTTTATT
TATGGTTGGAATTTCTTCCTCAAGTTTCACGCCAAGTCGATTTGCTTCATCTAATAATGC
TTTTGTTACTGTCTCATTAAATTGTTCATTTGCTTTTTGAACAATGGCACTCGTCCCTGC
ATTTGTCATTTTAGGCGCAATCGCATTAAGTTTTTGATTCACTTTGTATTCTACGTCTGC
TTGCTGTGGGTTTTTTCGAAGTGTGCCGGTAATTTGGTGTGTAAACTTCTCTGGTATGTA
AATGGCCGCGTAATAATCGCCCATCTTCAAATCATGATCGGCTTTTTTTCGACTTACAAA
TTGCCAATCAAAGTTATCATCTTTCTTTAGTTTATTGGTAATTTTATTGCCCACGTTCAC
ATTTTTATCTTTAACTGTATCTCCCTTATCCTCATTTACAACAGCCACTTTAATATTTTT
AGTATTACCGTATGGATCCCATGTCGCTTCTAAGTTAAACCAAGCATAAAAAGAAGGAAG
AAGTGCTAAACCTCCTAAAATCACTAAAACAGCAGGCGTCTTAGCAATCTTTTTCAAATC
CATTACAAATAATTTTATTGCGTTCTTCATTTATACACCTCTAAAACTGTATCTATTGAT
TTTTCTTACATAAATTTAAAATTACTATTTGTTAATTTCATATAAGTTGATATACTGAAT
GCATTAACAAAGTCTATCCATTTTATAGTTGATATGTATCAACTAAATCTAAGTCTGTTT
ACAGTGTACCAAGACAAACCATAGTTTGTACATAGCAAAATAATATATTTTAGAAAAGAG
GTATTTTCATGAAGCAACAAAAATTATTAGTCTGTTTGCTTTCAACGTCTTTACTTATTC
CATCATTTTCTATCAACGATGTTAGTGCCGAATCTTTAGAAAAAAGTGCCACAACTTCTG
AATCAAATGACGTGTATAAGGAAAAAGATGAGGAGCAAGCTAAGCAATCACATTCATCAA
AAAATGGAAATGATGAAAAGAATAAAGCTAGTGATGAAAAGGAAAATAGTGAACGCAAGA
GTAAGTTAAATAGTACAAAAGATGAAAGGACTACAGAAGATATTAATAATAAAAGACATA
AAACTTCTGATAATAAATCATCCAATGAAAAAATACCAAGTTCATTTGAAAATTCATTTA
ATGATTCATCGTCTTATGATAGTTTGAATGTTTTCAAGCCAGAACCTTTTAGGAGTGACA
AGGATGGGCTATCTGAATTATTAAATCAACTGTTCTCTAATAATAAAATGAAACAAACTT
CTACTATAGAGAATAACGATGTACAAAACGAGAAGAATGACAGTCACAATGATAATACAT
CTATAGATCAAATAAATCCAAATACGACATATTCGGATGATAGTGACGAATCAAATACTA
ACAATTTAGAAAAGAATAGTGATAAGGGTTCACTACAAGATGACATTGATGATGTACAGT
CATCTGAGAAGTCAGAGAACGATGATATAGATAATAAGTCTGAATCAAACAAACTTCCAG
TTGATAAAAATCAAAAAAGATGATGGTGAGTCAAAACAATCCTCCCAACAAGATCAATCT
TATGAAGAAGCAAATAATGATGCTGATAATCTAGACAACAAAGATAATGACACACCTACT
ACTGAAAACGATAATGCCAACAGTGATAACGAAAATGCTGATAAATCAGATACAAAATCT
GACGATAAAGTATTAGATGCAATTTTAGACGAGTATAGTGAAGATGCTAAAAATAATAAA
AAACAATATGATGCTCAAAAAGATGATTTATCAAATGGAAATAGTAAAAGTAAGAAAAAT
AATTCTGAAAAACAGGCATCGAATACAAATGCTAACCCTCAATTACCGTCTGAATCACAA
TTAGCTAAAAAAGAAAAGCCAGCTCAATCATTTGAAAACGACATAAACCAATCAAACATC
AGATCTACTGCAACTTTCCAACAATTGCCAAATTTATCGGATGATAATAACAATTCTAAC
GATATAACAATTACTGAAAGTAAAAATACACGAGATTTTATTAAAACAGTTGCACAAGAC
GCTCACGACATAGGTCAAGATGAAGATATTTATGCATCTGTTATGATTGCCCAAGCCATA
TTAGAATCTGACTCAGGCACTAGCGATCTTGCTAGTTCACCCCATTTCAATTTATTTGGA
ATAAAAGGAGCTTATGAAGGTCAGTCGGCTACATTTAATACACTCGAAGATAATGGCAAC
CATACGTTCCAAATTTCAGCAAACTTCCGCAGCTATCCAAGCAAAAAAGAATCATTGGAA
GATTATGCCAATTTAATCAAACACGGCATCGATGGTAACCAGGACATTTATAAACCAACA
TGGAAAAGTGAAGCTTATAGTTACCGTTCAGCAACAATGCATTTGGCTACCACATACGCG
ACTGATTCACAATACGCGGACAAATTAAATAGTATTATCAACCACTATGACTTAACACAG
TTTGATAATAAAAAAATGCCTGATTTAGATAACTACAAAGCGAACAACGATGATTATGAT
TCAGCCTTCAAACCATTTTCAGAAACAACAAATGACTCTCCTTATCCTCATGGGCAATGT
ACATGGTATGTTTATAATCGCATGGCACAGTTCGACAAATATGTGAGTGGTGATTTAGGC
GACGCACGAAACTGGAATAATCGAGCAGAAAGAAAAGATTATGCTGTTTCTTCAACACCA
AAAGCTCACACTGCCGTTGTATTTGAGGCAGGTCAACAAG-GGCAGACCAGATCTACGGT
CATGTAGCTTTTGTAGAAAAAGTTAACGATGATGGTTCTATCGTTATATCAGAATCAAAC
ATTAAAGGACTTGGTATCGTTTCTTATAGAACAATTGATGCAGATGCTGCAACTGAATTG
AGTTACATTACAGGTAATAACTAGTAAATTTAAATATTCCTTTTATTTTCTTTATTAAAG
TGTTTAATTTAGCTTTTATTCATTCAAAATACAAATGCTCCATTCAAAGTTCCACTTACT
AGTGTTCACTTTGAATGGAGCATTTTCAATATACTATATAAATTAACTCGTACTAAAATA
CGTTATAATTTAATATTTACAATTTTTCGATTTATTTCGTTTGATGAACCATATTAATCC
ACCACCTATAATGAAAAGTAGAATCCCTAATGGAATTGTTGATTTTTTTACTACTGTTCC
TGTATCAGGTAAAGAAAAATCACCATTATTGTCAAATAAACCACTTAAAAAGCTACCCGA
GGAATCACCTAGAGATAAAGCACGCCCAGGCGAAGGATTAGATATATCCTTAATTCCATC
TAATATACTATTTCTATTGAATAAATCGTCAAATAGACTTGGTGTACCAAGTAATTTTGA
ATTTCCACTTAATTTTCGCATCTGTTCATCTCTGTCTAACAAACTCCCATCAAATTTATT
CGATAAACTTGGCGTATATTTTAATGGTTCAAACAAACCATGGATATCATCTTTAAATTT
ACTTATATCTTTATCAGCCTTTAATAAATCATTCAACTCATTATTAATTCCCGATTTCAT
TAGATTTAATAAGTTATGCTTAGAATCTTCTTTTTTGGCAATAACGTCAGCAAGCGCTTT
AGCTTTAGCATCATTTAATTTCGTAGCTAGCATTGTTTCTAAAGCTTTACGTTTATCATG
AGATTGGTCCAATATATTTTCTAAAATATCATCGCTTGTAACATTGTCCCCAAAATGATG
TTTGATTAAAGCTACAATTTGTTCGTTACTCGGATTTTTATGCATTATTTCACCAGCGAT
TTTTGATGTATCTATATGATCAAATTTAGTTAATAGTATCGTTTTAATAAGTTCTTGCTT
ATCAGATGTTTTATCAAACATAGATTTTAAAATATCATCACTCGTAGTAGTAGATAAGTT
ATCTAACTCACTAACAACTTGACTCGCGATTTGTTGATCTGTTTTACCTTTTGTATCTAT
ACGTTCTAAAATAGATTGTGCACTCTTTTTATCAAAAGTACCACTAACAATATCTTTTAC
AGCTTGTTCTTTATTATTTACAGATTGTAAATGATTTAATACAACGTCATTTTGTTTCTT
TAGACTTTGTTGCGTTTTTTCTATTTCCTTTTTCAATTTTTCTTTGTTTTTAGCAGATAT
TGAGTCTCGTTCAGAAAGCTTTGAATCCAATATCTTTAAATTATTTTCTTTATTTTCGAC
ATAATAATCTAAATTATCTTTTACTTTTGAATGGTTTGTCGTAACTTTATCGATGTCTTT
TTTAATTTCGTCTGATTGTTGCATTTGATTACTCTTAGTATTAGATGTATCTTTAAATGC
TAAACCGTCTTGGTTGTTTTCTTTAACAGCGCCTGCGTCTTTTTCTGAAGCCGTATTTTT
ATTTTCTTCACTATCATTCATATCTGCTATATCTTTACTTTCTTCATTTAGTTTACCCAT
ATCAACTAAATGAGATATATCTTGCTTTGTATCTCTTTGATTTAAATTAGCATCAAACGT
ATTATCTTGCAGGTCTTCTTGATCGAACAAGTCAATACTATCTTGTTCTTCAATATGGTT
AGACTTTTCTTTAACAGAAGAAACTATATTTTTTTTACTATCTAACTCACTTTTCACACT
TTTCTTATCTTCAGATACTTCCTTTTTGTCATTTTCAATTAAATGACTCTGCACTCTATT
CTGTTCAATGATTTTATTATCAACTTTTTTTGCTTTCTTCAATATTGCTTCAACTTCTTC
TGTGCTTTTAGCTTTTGTAATTTCTTTAATAGAAGCATCTTTCTGACTATCTTTGATGTT
TTTTAATTTATCAATTTTCTCTTTACCTTCTTGAATGCGTTGTTCTAGCGTATTTTCACT
ATTCGAATGCGTCTCAATATTTAAATCAGCCTTATCTTTTGCTTCTACTGATGGTGTCGA
AGTCATACTATACCCCATCAAAGAAGTGCTAATAATGAGTGCCATAGTAGAAAATTTAAA
TTGATGATTTAATCTGGTTTTATTACTTAAATTATTATACCTTAACTTTTTCATTAAATT
CACCTTTCTTCTAATTATTCATCCTCATTATATAGGTTATATAACTTTATTCAAATA
>Staphylococcus_saprophyticus_FDAARGOS_168_unnamed1
GGTCATCCTATTGAATGGAATCCAATGCAATTAACAATACGGGTGTAAACTACTTCGACA
TTGCTATACACCTACTACATTTCAAAAACAATAGATTTAATTAATGAAGGTAATTTAAAA
GTTAAAGATGTTATTACTGATGAGATAGAGCTAGATGATATTGTCGAATCAGGATTTGAA
AAACTCATAAACGATAAATCACAAGCAAAAATTCTCATTAAGTTATAAATAAAAGAGCCT
CTCTAATTTAGGGAGCTCTTTTATTAGCTAAAATATAGTTTTATTTAGTCAAGAATTTGT
GAGTTTTTATAATTCATTAAAAACTAGGTTCGGCACCTAAAATAATAAGAAATATTTGTG
AGTAGTTCACATTTTGGAATTTTAACATCATATCTTTAAAAATTACAAAATTACTATCTT
TTTTAACTTTTTTAACTTCTTGTTCATATAATTTTAAAACAGATTCTCTTATTAAAGTTG
GTCGCTTATTTTGAATAATTTCACGGTTATCTGAAAACATTAGTAATCCTAAATATTTAT
AATGGATACTTAATTGTCTTGTCAAACTAGCTATATATTCTAACTTTTCATACATATTAG
GAAACTTGTTTCTTAGTTTTTTCAAATCTAACTTAACTTGGTTTAATTCTTCCATTTCAT
TTATCATTTTATCACTACTCCAATTCCCATGGTTTATTGATATCAAGAGACTCAATTATA
TTTTTAGTTTGTGATCTTTTAATTTTTCGCATTTTAGCTCTTTCTTCGCCATCCATAAAT
AATAATTTTTCTTCTTTGGACTGAGGAGAGATTTTGGGTACTTTAATTGGTTTTTTCTTT
TCATCCAAAGCTACAAAAGTAAGAAAAGCTACAGCAGCAATTTTTCTTTCTGCAGTGATC
ATATCTTCTGAAATGACTTTACAAAATATTTCCATAGACTTTTCTCCTGTATAAACTACA
TAAGATTCTATACAAACTGAATCAGATTGGGTGATTGGATATAAAAATTCTACTGAATCT
GTAGAAGCTGTAACACATTCTTTAACTCTTGCATGTCTTCTAGCTGAAAGCGTTGCGTTA
TTATCAATTTTTTTCATCAACACCCCCCCAAATAGGGTATTATAATTGTTTAAATCATTA
ATTAATACTTGATCCGTACTGACAATTTTACTGTCACTAGGAAATTTATAATTTTCCATA
AAAAACTCCCGTTTCTATAATGTTTATGTTCTAATTATAGAGCGAGAGTATATAAATATA
AAAATCTTTTTTTTTAATAGTTAATTAAAAGTTTTTTAATTTTTTGTTATTTTCTCCAAA
TAATACCAAGTTCCCATTTCATGGAAGGTTCATTAATATCGATGGCTTGTAAATTATTAT
CTAATAAGCCTAGTATTCCTTCGGGTAATATACATATCCCAGATTATTTAATAACATTTC
TTCTATGAAGCTCCATTGGGTGGTTTCAAAAATTATATTAGGATTAAAGCCATAATTTCT
ACATGTATTTTTGATTTTATCGTTTAAATAGAAATCAGAATTGAATAAAATAAATTCTTG
TTCTTGTAAATCTTCAATATCAATCTTTGTTTTTTTAGATAATTCATGATTTTTATGAAC
GACCAGTTTTAATTTTTCTTCTAAAAAAGAGAATATATCAAAGTTTTTATTATTTGTAGG
AAGTACAGTAATTCCCATGTCCAAATCACCATACATCGTTTTCAATTTTTTTACTACCAT
TTTCAAAAAGTTGAAAAGTTATATTAGGATACATTTCATGAAATTCCGAAATTAATAGTA
GGGATTCCAATTTTCAAATGTCCCTTTTTTAATTCTAATAAATTACTTAACTCATTAGGG
ATATTATCATACATTTTAAGCATTTCTTTACATTGGAAAAAGAAAGCTTCTCCTGCGTCA
GTTAAGTATATTTGGTTTTTATACCTATTAAATAAATTTACATCTAATTCTTCTTCTAAT
AATTTAATTGTATTACTAATTGTGGGTTGTGTGATAAAAAGATTAGATGCTGCTTTGGTC
ATACTTTTTTGCTTTACGACTTCTACAAAATACTGCATATGTCTAAGTTCCAATAAATTT
CCTCCTTTTTATTATTTTTTTATTATTCTTATACGTGAACGACTACCTGTTGTTTAGCAA
TTCTTCCCGTAAGTTTGTCATCTATAAATTTATTTCCTTTTTTATCGGAGAGGCCCCCTT
TTCCCTTTTTTGTCGTTCACTTAATAAGTTAGCTTCAAGTTCGCAATGCACTCATCATGT
AAAAACATTTCCCATCGCATCTTTGTGAACTTCATATCATAATATGTAAATCAATCTTTC
ATCAACCATTGGAATCAATTAATGTTGTTGTACGTCCAAGCGATCTATTTATAGTAACTA
GATTCTCTTCCGTAAATATCAACACTTATCAAGTTCGTTCTTTTGTTTTCGACCACTCCT
TTTCGCTAAAGATACGTTCACAACCATATCTAAGTGTATCAATTGTCCATCAAGACTTTG
ATCTTTGTTGATACACGTGCATAACCAATTTTAGCCATTTGTTTTTTACAAAAATTTACT
CTAGTAGTACTTTTTTAAAAATGTCTTTTCAAAATTCATGAGCTGATACATAAATTTTTC
AAAATCTTCTCTAACAAAACAACTTAACAAAAGTAACTTTATTTTTTTGTTAAGTTTATT
TTCATTTCTTTTAATAAGCGTTCTCCATTATGCGTCAAACTCACTAATTTAGTACGTTTA
TCATTCGAATAAACTCGTTGCACATAACCTTTGCTTTCTAACTTCTTAACACGTTTTGAT
GCAGCTGTCTTATAAGTACGTTGCTTATTTGCTAAGTCGTTAATCGATACTTTTTCATTA
TGCTGAATAAAATACATTGTTTCTATTTGTTCATAAGATAAGTAACGACCTGGTTCCAAT
TCTTTAACCATGTTAGTAATTGCTTTATTAATATTCGCTGTAGCATCATAGAATTGGTTA
ATTATTATTTCTAAGTTTCCCTCTTTATGCTCCATATTAACCTTCCTTACTAAACTATCG
TTTTTCAACCATCATTGATTTTTTAAAAATTAAATATTACTTATTATAAGCATAATAACT
TTATTCCATTACATCACTTTCTTCAGCTTTTTCAGTTGCTTTTCTCATCAGTGGATCAGT
AATTGGTTTAAAGATAACACCAATTAATAAAAATCCTATACCAAATAATGAAAGTATCAC
TAATTTTTTAGTTAAAATTTCAGGTACAGGTCCTCCAACTGCTTCTCTTAAAGCATCTAT
TGAATAAGAGAAAGGTAAATAAGGGTGAATGACTTGGAAGAACTCTGGTGTAACTTGGAT
AGGGAAGGTTCCTCCACCACCTGCTATTTGTAGTACAAGGAAGATGATTGCAATTGCTTT
CCCTGGATTTCCTAACAATGACACTAAAGTATATACAATTGAAATAAATACAAGTGATGA
GAATACTGATATAGCAATAAACCATACAACAGATTCAACTTGCGCTTTCAGTATCACCAT
ATCTCCAATTGATACGATGAGTGCTTGGATAATACCCAACGTGTAAAACAACCCACTCTT
TCCTAGATAAATTTCTCTTGTCGTTAGATGTGGCTCTAATGATTTATGTTTATTATCTGT
CGTTAATAAACTTACTAGTAATAAAGCTCCTACCCATATTGCTAATGCTGTGTAAAATGG
TGTGCTTGCTGAACCGTAGTCTTTCACAGGAAATATGTCTTTTTGATCTATATTAATTGG
ATTTGCGATTACATTAGCTTGTTTTTTCAAATCATTTTTCAATAAGTCTACCATTTTATC
CACTGCATCGTCGTCTTCAATCTCGTCAAATAGTTTGTTCGCTTTAGCCAGATCTTTTTC
AACATCTGGTAATTGATTACGTGCAAAATCTGCCAAATTGTGCAAGCTTTCTTTTGCACG
TGGTTGATTTGTATCTAAAATATCTACCAAATTATCATAGCGATTAAACAGTGTAGGTAT
TGTATTGTTCACAGTTGCTGTTGTATCAGATAACTGTTGTTCTAAACCTGGCAAGTCATT
TTCAATAAATGATGCTGCGTTAGAAACACTTTGTTTAAATTGTGGATAATAATTTTGAGC
AATAGACATTGCATCCATATATCTTTGCTCAATGACTGGTAGTGCACTTTGAATCGTCTC
AACTCTATCCTTACCAGTAGTTAAAATACTTTCTCCTGAATTTATAACTTGATCAATTGT
GTTTAATTTCGATTGAACAGTTGATAGTTTTATATCGCCGTCATCTAATAATGACATCAC
ATCATTAGATACATCTAATAATTTTTGGTTTAGTTCTGACTTAATATAGTTTCTTAAATC
ATCTAAGCTACTATTCACGCGTGGAATTTCTTTAAGTAATTCTACTGCTTCTTCTTTACC
AGAACTTCCATTCGAAAGTGCTTCACTAAGTTGATTTTGTGTCTTAATTAAATTATTAAT
TCTATTATTTGCTGACTCTAATTCCTTAATCTCATCAGAAAGATCTACCTTTTCTCTATC
TTCAAGCTCTGATAATATATCTATAAACTTTTGATTGGACTTACTTGTTACTTCAAGCCT
AGATTTAATATTATCTAAAGTTTCTTTGAAATCTTTTGGCTTATCTGTAGATATAATACC
GTAAGTGACATTTTTTAGCGCATTAATATCTTCTTGACTACTTTCCGCTTGTTTGTCGGT
ATAATTGGATAAAGATAATAATGATTTTGATAGTGAAGATTCCATTGCGCTTACATCTTC
ACTACTTATTGCTGTTCCATTTTGATTATTTCCAGCATTGTCGCTATTACTATTACTTAT
TTGCGAAGTTTTAATATTTGAATAACTATCTGACCCTTTAGAACTTTGCTGCTCAGTTTC
AACATTTTCTTGTAATCGATTATTAGCATTTTGATTTGCTTCTTGTGCATTATCAACGAC
TTCTTGATAGCCTTCGACACGCTGTTGCACTGCAGGTAAATATCCTTGCGCTTCATTCAG
GCCTTGTAACCCTGCGTCAACCCCTGCGCTTGCAAGGTCTACACCACGATTAATTTTTGG
AAAAGCTTCTGGTACATCATTAGATGCAACATTCAAGGCATTCTCAATATTTGGCATGTA
GTCATTTAATGCCAATATCAATTTAGCTCGCTCATTTAATGTCGGAATGGCCGCATTAAC
TTGGTTTAATTTATCTGCAGCATCTATAACCTCACCTTTATGATTTCCTAACGCTCTAAA
TTCATCAGCATAATTGTCAATTTCATCCTGATTTTCATCTAAATATATTATTTTATCAGC
AAAATCATTAATTTTGGGTATAGAATCATTAGCTTTAGATACTGCATCTTCAATTTTATT
TATGGTTGGAATTTCTTCCTCAAGTTTCACGCCAAGTCGATTTGCTTCATCTAATAATGC
TTTTGTTACTGTCTCATTAAATTGTTCATTTGCTTTTTGAACAATGGCACTCGTCCCTGC
ATTTGTCATTTTAGGCGCAATCGCATTAAGTTTTTGATTCACTTTGTATTCTACGTCTGC
TTGCTGTGGGTTTTTTCGAAGTGTGCCGGTAATTTGGTGTGTAAACTTCTCTGGTATGTA
AATGGCCGCGTAATAATCGCCCATCTTCAAATCATGATCGGCTTTTTTTCGACTTACAAA
TTGCCAATCAAAGTTATCATCTTTCTTTAGTTTATTGGTAATTTTATTGCCCACGTTCAC
ATTTTTATCTTTAACTGTATCTCCCTTATCCTCATTTACAACAGCCACTTTAATATTTTT
AGTATTACCGTATGGATCCCATGTCGCTTCTAAGTTAAACCAAGCATAAAAAGAAGGAAG
AAGTGCTAAACCTCCTAAAATCACTAAAACAGCAGGCGTCTTAGCAATCTTTTTCAAATC
CATTACAAATAATTTTATTGCGTTCTTCATTTATACACCTCTAAAACTGTATCTATTGAT
TTTTCTTACATAAATTTAAAATTACTATTTGTTAATTTCATATAAGTTGATATACTGAAT
GCATTAACAAAGTCTATCCATTTTATAGTTGATATGTATCAACTAAATCTAAGTCTGTTT
ACAGTGTACCAAGACAAACCATAGTTTGTACATAGCAAAATAATATATTTTAGAAAAGAG
GTATTTTCATGAAGCAACAAAAATTATTAGTCTGTTTGCTTTCAACGTCTTTACTTATTC
CATCATTTTCTATCAACGATGTTAGTGCCGAATCTTTAGAAAAAAGTGCCACAACTTCTG
AATCAAATGACGTGTATAAGGAAAAAGATGAGGAGCAAGCTAAGCAATCACATTCATCAA
AAAATGGAAATGATGAAAAGAATAAAGCTAGTGATGAAAAGGAAAATAGTGAACGCAAGA
GTAAGTTAAATAGTACAAAAGATGAAAGGACTACAGAAGATATTAATAATAAAAGACATA
AAACTTCTGATAATAAATCATCCAATGAAAAAATACCAAGTTCATTTGAAAATTCATTTA
ATGATTCATCGTCTTATGATAGTTTGAATGTTTTCAAGCCAGAACCTTTTAGGAGTGACA
AGGATGGGCTATCTGAATTATTAAATCAACTGTTCTCTAATAATAAAATGAAACAAACTT
CTACTATAGAGAATAACGATGTACAAAACGAGAAGAATGACAGTCACAATGATAATACAT
CTATAGATCAAATAAATCCAAATACGACATATTCGGATGATAGTGACGAATCAAATACTA
ACAATTTAGAAAAGAATAGTGATAAGGGTTCACTACAAGATGACATTGATGATGTACAGT
CATCTGAGAAGTCAGAGAACGATGATATAGATAATAAGTCTGAATCAAACAAACTTCCAG
TTGATAAAAATCAAAAAAGATGATGGTGAGTCAAAACAATCCTCCCAACAAGATCAATCT
TATGAAGAAGCAAATAATGATGCTGATAATCTAGACAACAAAGATAATGACACACCTACT
ACTGAAAACGATAATGCCAACAGTGATAACGAAAATGCTGATAAATCAGATACAAAATCT
GACGATAAAGTATTAGATGCAATTTTAGACGAGTATAGTGAAGATGCTAAAAATAATAAA
AAACAATATGATGCTCAAAAAGATGATTTATCAAATGGAAATAGTAAAAGTAAGAAAAAT
AATTCTGAAAAACAGGCATCGAATACAAATGCTAACCCTCAATTACCGTCTGAATCACAA
TTAGCTAAAAAAGAAAAGCCAGCTCAATCATTTGAAAACGACATAAACCAATCAAACATC
AGATCTACTGCAACTTTCCAACAATTGCCAAATTTATCGGATGATAATAACAATTCTAAC
GATATAACAATTACTGAAAGTAAAAATACACGAGATTTTATTAAAACAGTTGCACAAGAC
GCTCACGACATAGGTCAAGATGAAGATATTTATGCATCTGTTATGATTGCCCAAGCCATA
TTAGAATCTGACTCAGGCACTAGCGATCTTGCTAGTTCACCCCATTTCAATTTATTTGGA
ATAAAAGGAGCTTATGAAGGTCAGTCGGCTACATTTAATACACTCGAAGATAATGGCAAC
CATACGTTCCAAATTTCAGCAAACTTCCGCAGCTATCCAAGCAAAAAAGAATCATTGGAA
GATTATGCCAATTTAATCAAACACGGCATCGATGGTAACCAGGACATTTATAAACCAACA
TGGAAAAGTGAAGCTTATAGTTACCGTTCAGCAACAATGCATTTGGCTACCACATACGCG
ACTGATTCACAATACGCGGACAAATTAAATAGTATTATCAACCACTATGACTTAACACAG
TTTGATAATAAAAAAATGCCTGATTTAGATAACTACAAAGCGAACAACGATGATTATGAT
TCAGCCTTCAAACCATTTTCAGAAACAACAAATGACTCTCCTTATCCTCATGGGCAATGT
ACATGGTATGTTTATAATCGCATGGCACAGTTCGACAAATATGTGAGTGGTGATTTAGGC
GACGCACGAAACTGGAATAATCGAGCAGAAAGAAAAGATTATGCTGTTTCTTCAACACCA
AAAGCTCACACTGCCGTTGTATTTGAGGCAGGTCAACAAGGGGCAGACCAGATCTACGGT
CATGTAGCTTTTGTAGAAAAAGTTAACGATGATGGTTCTATCGTTATATCAGAATCAAAC
ATTAAAGGACTTGGTATCGTTTCTTATAGAACAATTGATGCAGATGCTGCAACTGAATTG
AGTTACATTACAGGTAATAACTAGTAAATTTAAATATTCCTTTTATTTTCTTTATTAAAG
TGTTTAATTTAGCTTTTATTCATTCAAAATACAAATGCTCCATTCAAAGTTCCACTTACT
AGTGTTCACTTTGAATGGAGCATTTTCAATATACTATATAAATTAACTCGTACTAAAATA
CGTTATAATTTAATATTTACAATTTTTCGATTTATTTCGTTTGATGAACCATATTAATCC
ACCACCTATAATGAAAAGTAGAATCCCTAATGGAATTGTTGATTTTTTTACTACTGTTCC
TGTATCAGGTAAAGAAAAATCACCATTATTGTCAAATAAACCACTTAAAAAGCTACCCGA
GGAATCACCTAGAGATAAAGCACGCCCAGGCGAAGGATTAGATATATCCTTAATTCCATC
TAATATACTATTTCTATTGAATAAATCGTCAAATAGACTTGGTGTACCAAGTAATTTTGA
ATTTCCACTTAATTTTCGCATCTGTTCATCTCTGTCTAACAAACTCCCATCAAATTTATT
CGATAAACTTGGCGTATATTTTAATGGTTCAAACAAACCATGGATATCATCTTTAAATTT
ACTTATATCTTTATCAGCCTTTAATAAATCATTCAACTCATTATTAATTCCCGATTTCAT
TAGATTTAATAAGTTATGCTTAGAATCTTCTTTTTTGGCAATAACGTCAGCAAGCGCTTT
AGCTTTAGCATCATTTAATTTCGTAGCTAGCATTGTTTCTAAAGCTTTACGTTTATCATG
AGATTGGTCCAATATATTTTCTAAAATATCATCGCTTGTAACATTGTCCCCAAAATGATG
TTTGATTAAAGCTACAATTTGTTCGTTACTCGGATTTTTATGCATTATTTCACCAGCGAT
TTTTGATGTATCTATATGATCAAATTTAGTTAATAGTATCGTTTTAATAAGTTCTTGCTT
ATCAGATGTTTTATCAAACATAGATTTTAAAATATCATCACTCGTAGTAGTAGATAAGTT
ATCTAACTCACTAACAACTTGACTCGCGATTTGTTGATCTGTTTTACCTTTTGTATCTAT
ACGTTCTAAAATAGATTGTGCACTCTTTTTATCAAAAGTACCACTAACAATATCTTTTAC
AGCTTGTTCTTTATTATTTACAGATTGTAAATGATTTAATACAACGTCATTTTGTTTCTT
TAGACTTTGTTGCGTTTTTTCTATTTCCTTTTTCAATTTTTCTTTGTTTTTAGCAGATAT
TGAGTCTCGTTCAGAAAGCTTTGAATCCAATATCTTTAAATTATTTTCTTTATTTTCGAC
ATAATAATCTAAATTATCTTTTACTTTTGAATGGTTTGTCGTAACTTTATCGATGTCTTT
TTTAATTTCGTCTGATTGTTGCATTTGATTACTCTTAGTATTAGATGTATCTTTAAATGC
TAAACCGTCTTGGTTGTTTTCTTTAACAGCGCCTGCGTCTTTTTCTGAAGCCGTATTTTT
ATTTTCTTCACTATCATTCATATCTGCTATATCTTTACTTTCTTCATTTAGTTTACCCAT
ATCAACTAAATGAGATATATCTTGCTTTGTATCTCTTTGATTTAAATTAGCATCAAACGT
ATTATCTTGCAGGTCTTCTTGATCGAACAAGTCAATACTATCTTGTTCTTCAATATGGTT
AGACTTTTCTTTAACAGAAGAAACTATATTTTTTTTACTATCTAACTCACTTTTCACACT
TTTCTTATCTTCAGATACTTCCTTTTTGTCATTTTCAATTAAATGACTCTGCACTCTATT
CTGTTCAATGATTTTATTATCAACTTTTTTTGCTTTCTTCAATATTGCTTCAACTTCTTC
TGTGCTTTTAGCTTTTGTAATTTCTTTAATAGAAGCATCTTTCTGACTATCTTTGATGTT
TTTTAATTTATCAATTTTCTCTTTACCTTCTTGAATGCGTTGTTCTAGCGTATTTTCACT
ATTCGAATGCGTCTCAATATTTAAATCAGCCTTATCTTTTGCTTCTACTGATGGTGTCGA
AGTCATACTATACCCCATCAAAGAAGTGCTAATAATGAGTGCCATAGTAGAAAATTTAAA
TTGATGATTTAATCTGGTTTTATTACTTAAATTATTATACCTTAACTTTTTCATTAAATT
CACCTTTCTTCTAATTATTCATCCTCATTATATAGGTTATATAACTTTATTCAAATA
>Ssapro_055
------------------------------------------------------------
-----ATACACCTACTACATTTCAAAAACAATAGATTTAATTAATGAAGGTAATTTAAAA
GTTAAAGATGTTATCACTGATGAGATAGAGCTAGATGATATTGTGGAGTCAGGATTTGAA
CAACTCCTAAATGATAAATCACAAGCAAAAATTCTCGTTAAGTT----ATAAAAGAGCCT
CCCTAATATAGGGGGCTCTTTTATTAACTAAAACATAGTTTCATTTAGTCAAGTATTTGT
GAGTTTTTACAATTCGTTAAAAACTAGGTTCGGCACCTAAAATAATAAGAAATATTTGTG
AATACTTCACATTTTGGAATTTTAACATCATATCTTTAAAAAATATAAAATCTCTATCAT
TTTTAACTTTTTCAACTTCTTGTTCATATAATTTTAAAACAGATTCTCTTATTAAAGTTG
GTCTCTCATTTTGAATAGTTTTAGGGTTATCTGAAAACATGAGTAATCCTAAATATTTAT
AGTGGATACTTAATTGTCGTGTCAAACTAGCTATATATTCTAACTTTTCATACATACTAG
GAAACTCGTTTCTTAGTTTTTTCAAATCTAACTTAGCTTGGTTTAATTCTTCCATTTCAG
TAAACATTTTATCACTACTCCAATTCCCATGGCTTATTGATATCAAGAGACTCAATTATA
TTTTTACTTCGCGATCTTTTAATTTTTCTCATTTTAGCTCTTTCTTCGCCGTCCATAAAT
AATAATTTTTCTTCTTTGGACTGAGGAGAGATTTTGGGTATTTTAATTGGTTTTTTCTTT
TCATCTAAAGCTACAAAAGTAAGAAAAGCTAAAGCAGCAATTTTTCTTTCTGCAGTAATC
ATATCTTCTGAAATGACTTTACAAAATACTTCCATAGATTTTTCTCCTGTATAAACTACA
TAAGATTCTATACAAACTGAATCAGATTGCGTGATTGGATATAAAAATTCTACTGAATCG
GTAGAAGCTGTAACACATTCTTTAACTCTTGCATGTCTTCTAGCTGATAGCGTTGCGTTA
TTATCAATTTTTTTCATCAACACCCCTCCAAATAGGGTATTATAATTGTTTAAATCATTA
ATTAATACTTGATCCGTACTGACAATTTTACTATCACTAGGAAATTTATAATTTTCCATA
AAAAACTCCCGTTTCTATAATTTTTACCTTCTAATTATAGAGCGAGAGTATATAAGTATA
AAAATCTTTTTTTTTAATAGTTAATTAAAAGTTTTTTAATTTTTTGTTATTTTCTCCAAA
CAATGGCAAGTTCCCATTTCATAGAAGGTTCATTAATATCGATGGCTTTTAAATTATTAT
CTAATAATTCTAGTATTCCTTCGGGTAATATACATATCCCAGATTATTTAATAACATTTC
TTCTATGAAACTCCATTGGGTGGTTTCAAAAATCATATTAGGATTAAAGCCATAATTTCT
ACACGTATTTTTGATTTTATCGTTTAAATAGAAGTCAGAATTAAATAAAATAAATTCTTG
TTCTTTTAAATCGTCAATATTAATCGTTTTTCTCTTAGATAATTTATGATTTTTATGAAC
AACCAATTTTAATTTTTCTTCTAAAAAAGAGAATGTATTAAAGTTTTTATTATTTGTAGG
CAGCACGGTAATTCCCATGTCTAAATCACCATATATCGTTTTCAATTTTTTTACTACCAT
TTTCAAAAAGTTGAAAAGTTATATTAGGATACATTTCATGAAATTGCGAAATTAATAGTA
GGTATTCCAATTTTTAAACGTCCAGTTTTTAATTCTAATAAATTACTTAATTCATTAGGG
ATATTATCATACATTTTAAGCATTTCTTTACATTGAGAAAAGAAAGCTTCTCCTGCGTCA
GTTAAGTATATTTGATTTTTATATCTATTAAATAAGATTACTTCTAATTCTTCTTCTAAT
AATTTAATTGTATTACTAATTGTAGGTTGTGTAATAAAAAGACTAGCTGCTGCTTTGGTC
ATACTTTTTTGTTTTACAACTTCTACAAAATACTGCATATGTTTAAGTTCCAATAAATTT
CCTCCTTTTTATTATT--------------------------------------------
------------------------------------------------------------
------------------------------------------------------------
------------------------------------------------------------
------------------------------------------------------------
------------------------------------------------------------
------------------------------------------------------------
----------------------------------------GTTTTTTACAAAAACTTACT
CTAGTAGTACTTTTTTAAAAATGTCTTTTCAAAATTCATGAGCTGATACATAAATTTTTC
AAAATCTTCTCTAACAAAACAGCTTAATAAAAGTAATTTTATTTTTTTGTTAAGTTGTTT
TTTATTTCTTTTAATAAGCGTTCTCCATTATGCGTCAAACTCACTAATTTAGTACGTTTA
TCATTAGAATAAACTCGTTGCACATAACCTTTGTATTCTAACTTCTTAACATGTTTTGAT
GCAGCTGTCTTATAAGTACGTTGCTTATTTGCTAAGTCGTTAATCGATACTTTTTCATTA
TGCTGAATAAAATACATTGTTTCTATTTGTTCATAAGATAAGTAACGACCTGGTTCCAAT
TCTTTAACCATGTTAGTAATTGCTTTATTAATATTCGCTGTAGCATCATAGAATTGGTTA
ATTATTATTTCTAAGTTTCCCTCTTTATGCTCCATATTAACCTTCCTTACTAAACTATCG
TTTTTCAACCATCATTGATTTTTTAAAAATTAAATATTACTTATTATAAGCATAATAACT
TTATTCCATTACATCACTTTCTTCAGCTTTTTCAGTTGCTTTTCTCATCAGTGGATCAGT
AATTGGTTTAAAGATAACACCAATTAATAAAAATCCTATACCAAATAATGAAAGTATTAC
TAATTTTTTAGTTAAAATTTCAGGTACAGGTCCTCCAACCGCTTCTCTTAAAGCATCTAT
TGAATAAGAGAAAGGTAAATAAGGGTGAATGACTTGGAAGAACTCTGGTGTAACTTGGAT
AGGGAAGGTTCCTCCACCACCTGCTATTTGTAGTACAAGGAAGATGATTGCAATTGCTTT
CCCTGGATTTCCTAACAATGACACTAAAGTATATACAATTGAAATAAATACAAGTGATGA
GAATACTGATATAGCAATAAACCATACAACAGATTCAACTTGCGCTTTCAGTATCACTAT
ATCTCCAATTGATACGATGAGTGCTTGGATAATACCCAACGTGTAGAACAACCCACTCTT
TCCTAGATAAATTTCTCTTGTCGTTAGATGTGGCTCTAATGATTTATGTTTATTATCTGT
CGTTAATAAACTTACTAGTAATAAAGCTCCTACCCATATTGCTAATGCTGTGTAAAATGG
TGTGCTTGCTGAACCGTAGTCTTTCACAGGAAATATATCTTTTTGATCTATATTAATTGG
ATTTGCGATTACATTAGCTTGTTTTTTCAAATCATTTTTCAATAGGTCTACCATTTTATC
CACTGCATCGTCGTCTTCAATCTCATCAAATAGTTTGTTCGCTTTAGCCAGATCTTTTTC
AACATCTGGTAATTGATTACGTGCAAAATCTGCCAAATTGTGCAATCTTTCTTTTGCACG
TGGTTGATTTGTATCTAAAATATCTACCAAATTATCATAGCGATTAAACAGTGTAGGTAT
TGTATTGTTCACAGTTGCTGTTGTATCAGATAACTGTTGTTCTAAACCTGGCAAGTCATT
TTCAATAAATGATGCTGCGTTAGAAACACTTTGTTTAAATTGTGGATAATAATTTTGAGC
AATAGACATTGCATCCATATATCTTTGCTCAATGACTGGTAGTGCACTTTGAATCGTCTC
AATTCTATCCTTACCAGTAGTTAAAATACTTTCTCCTGAATTTATAACTTGATCAATTGT
GTTTAATTTCGATTGAACAGTTGATAGTTTTATATCGCCGTCATCTAATAATGACATCAC
ATCATTAGATACATCTAATAATTTTTGGTTTAGTTCTGACTTAATATAGTTTCTTAAATC
ATCTAAGCTACTATTCACGCGTGGAATTTCTTTAAGTAATTCTACTGCTTCTTCTTTACC
AGAACTTCCATTCGAAAGTGCTTCACTAAGTTGATTTTGTGTCTTAATTAAATTATTAAT
TCTATTATTTGCTGATTCTAATTCCTTAATCTCATCAGAAAGATCTACCTTTTCTCTATC
TTCAAGCTCTGATAATATATCTATAAACTTTTGATTGGACTTACTTGTTACTTCAAGCCT
AGATTTAATATTATCTAAAGTTTCTTTGAAATCTTTTGGCTTATCTGTAGATATAATACC
GTAAGTGACATTTTTTAGCGCATTAATATCTTCTTGACTACTTTCCGCTTGTTTGTCGGT
ATAATTGGATAAAGATAATAATGATTTTGATAGTGAAGCTTCCATTGCGCTTACATCTTC
ACTACTTATTGCTGTTCCATTTTGATTATTTCCAGCATTGTCGCTATTACTATTACTTAT
TTGCGAAGTTTTAATATTTGAATAACTATCTGACCCTTTAGAACTTTGCTGCTCGGTTTC
AACATTTTCTTGTAATCGATTATTAGCATTTTGATTTGCTTCTTGTGCATTATCAACGAC
TTCTTGATAGCCTTCGACACGCTGTTGCACTGCAGGTAAATATCCTTGCGCTTCATTCAG
GCCTTGTAACCCTGCGTCAACCCCTGCGCTTGCAAGGTCTACACCACGATTAATTTTTGG
AAAAGCTTCTGGTACATCATTAGATGCAACATTCAAGGCATTTTCAATATTTGGCATGTA
GTCATTTAATGCCAATATCAATTTAGCTCGCTCATTTAATGTCGGAATGGCCGCATTAAC
TTGGTTTAATTTATCTGCAGCATCTATAACCTCACCTTTATGATTTCCTAACGCTCTAAA
TTCATCAGCATAATTGTCAATTTCATCCTGATTTTCATCTAAATATATTATTTTATCAGC
AAAATCATTAATTTTAGGTATAGAATCATTAGCTTTAGATACTGCATCTTCAATTTTATT
TATGGTTGGAATTTCTTCCTCAAGTTTCACGCCAAGTCGATTTGCTTCATCTAATAATGC
TTTTGTTACTGTCTCATTAAATTGTTCATTTGCTTTTTGAACAATGGCACTCGTCCCTGC
ATTTGTCATTTTAGGCGCAATCGCATTAAGTTTTTGATTCACTTTGTATTCTACATCTGC
TTGCTGTGGGTTTTTTCGAAGTGTGCCGGTAATTTGGTGTGTAAACTTCTCTGGTATGTA
AATGGCCGCGTAATAATCGCCCATCTTCAAATCATGATCGGCTTTTTTTCGACTTACAAA
TTGCCAATCAAAGTTATCATCTTTCTTTAGTTTATTGGTAATTTTATTGCCCACGTTCAC
ATTTTTATCTTTAACTGTATCTCCCTTATCCTCATTTACAACAGCCACTTTAATATTTTT
AGTATTACCGTATGGATCCCATGTCGCTTCTAAGTTAAACCAAGCATAAAAAGAAGGAAG
AAGTGCTAAACCTCCTAAAATCACTAAAACAGCAGGCGTCTTAGCAATCTTTTTCAAATC
CATTACAAATAATTTTATTGCGTTCTTCATTTATACACCTCTAAAACTGTATCTATTGAT
TTTTCTTACATAAATTTAAAATTACTATTTGTTAATTTCATATAAGTTGATATACTGAAT
GCATTAACAAAGTCTATCCATTTTATAGTTGATACGAATCAACTAAATCTAAGTCTGTTT
ACAGTGTACCAAGACAAACCATAGTTTGTACATAGCAAAATAATATATTTTAGAAAAGAG
GTATTTTCATGAAGCAACAAAAATTATTAGTCTGTTTGCTTTCAACTTCTTTACTTATTC
CATCATTTTCTATCAACGATGTTAGTGCCGAATCTTTAGAAAAAAGTGCCACAACTTCTG
AATCAAATGACGTGTATAAGGAAAAAGATGAGGAGCAAGCTAAGCAATCACATTCATCAA
AAAATGGAAATGATGAAAAGAATAAAGCTAGTGATGAAAAGGAAAATAGTGAACGCAAGA
GTAAGTTAAATAGTACAAAAGATGAAAGGACTACAGAAGATATTAATAATAAAAGACATA
AAACTTCTGATAATGAATCATCCAACGAAAAAATACCAAGTTCATTTGAAAATTCATTTA
ATGATTCATCGTCTTATGATAGTTTGAATGTTTTCAAGCCAGAACCTTTTAGGAGTGACA
AGGATGGGCTATCTGAATTATTAAATCAACTGTTCTCTAATAATAAAATGAAACAAACTT
CTACTATAGAGAATAACGATGTACAAAACGAGAAGAATGACAGTCACAATGATAATACAT
CTATAGATCAAATAAATCCAAATACGACATATTCGGATGATAGTGACGAATCAAATACTA
ACAATTTAGAAAAAAATAGTGATAAGGGTTCACTACAAGATGACATTGATGATGTACAGT
CATCTGAGAAGTCAAAGAATGATGATATAGATAATAAGTCTGAATCAAACAAACTTCCAA
TTGATAAAAATCAAAAAAGATGATGGTGAGTCAAAACGATCTTCCCAACAAGATCGATCT
TATGAAGAAGCAAATAATGATGCTGATGATCTAGACAACAAAGATAATGACACACCTGCT
ACTGAAAACGATAATGCCAACAGTGATAACGAAAATGCTGATAAATCAGATACAAAATCT
GACGATAAAGTATTAGATGCAATTTTAGACGAGTATAGTGAAAATGCTAAAAATAATAAA
AAACAATATGATGCTAAAAAAGATGATTTATCAAATGGAAATAGTAAAAGTAAGGAAAAT
AATTCTGAGAAACAGGCATCTAATACAAATGCTAACCCTCAATTACCTTCTGAATCACAA
TTAGCTAAAAAAGAAAAGCCAGCTCAATCATTTGAAAACGACATAAAACAATCAAACATC
AGATCTACTGCAACTTTCCAACAATTGCCAAATTTATCGGATGATAGTAAAAATTCTAAC
GATATAACAATTACTGAAAATAAAAACACACGAGGTTTTATTAAATCAATTGCACAAGAC
GCTCACGACATAGGTCAAGATGAAGATATTTATGCATCTGTTATGATTGCCCAAGCCATA
TTAGAATCTGACTCAGGCACTAGCGATCTTGCTAGTTCACCACATTTCAATTTATTTGGA
ATAAAAGGAGCTTATGAAGGTCAGTCGGCTACATTTAATACACTCGAAGATAATGGCAGC
CATACGTTTCAAATTTCAGCAAACTTCCGTAGCTATCCAAGCAAAAAAGAATCATTGGAA
GATTATGCCAATTTAATCAAACACGGCATCGATGGTAAAAAGGACATTTATAAACCAACA
TGGAAAAGTGAAGCTAATAGTTACCGTTCAGCAACAATGCATTTGGCTACCACATACGCG
ACTGATTCACAATACGCGGACAAATTAAATAGTATTATCAACCACTATGACTTAACACAG
TTTGATAATAAAAAAATGCCTGATTTAGATAACTACAAAGCGAACAACGATGATTATGAT
TCAGCTTTCAAACCATTTTCAGAAACAACAAATGACTCTCCTTATCCTCATGGGCAATGT
ACATGGTATGTTTATAATCGCATGGCACAGTTCGACAAATATGTGAGTGGTGATTTAGGC
GACGCACGAAACTGGAATAATCGAGCAGAAAGAAAAGATTATGCTGTTTCTTCAACACCA
AAAGCTCACACTGCCGTTGTATTTGAGGCAGGTCAACAAGGAGCAGACCAGATCTACGGT
CATGTAGCTTTTGTAGAAAAAGTTAACGATGATGGTTCTATCGTTATATCAGAATCAAAC
ATTAAAGGACTTGGTATCGTTTCTTACAGAACAATTGATGCAGATGCTGCAACTGAATTG
AGTTACATTACAGGTAATAACTAGTATGTTTAAATATTCCCTTTATTTTATTTATTAAAG
TGTTTAATTTAGCTTTTATTCATTCAAAATACAAATGCTCCATTCAAAGTTACACTTACT
AGTGTTCACTTTGAATGGAGCATTTTCAATATACTATATGAATTAACTCATACTAAAATA
CAGTATGAGTTAATATTTACAATTTTTCTATTTATTTCGTTTGGTGAACCATATTAATCC
ACCACCTATAATGAAAAGTAGAATCCCTAATGGAATCGTTGATTTTTTTACTACTGTTCC
TGTATCAGGTAAAGAAAAATCACCATTATTGTCAAATAAACCACTTAAAAAGCTACCCGA
GGAATCACCTAGAGATAAAGCACGACCAGGCGAAGGATTAGATATATCCTTAATTCCATC
TAATATACTGTTTCTATTGAATAAATCGTCAAATAGACTTGGTGTACCAAGTAATTTTGA
ATTTCCACTTAATTTTCGCATCTGTTCAGCTCTGTCTAACAAACTCCCATCAAATTTATT
AGATAAACTTGGCGTATATTTTAATGGTTCAAACAAACCATGCATATCATCTTTAAATTT
ACTTATGTCTTTATCAGCCTTTAATAGATCATTCAACTCATTATTAATTCCCGATTTCAT
TAGATTTAATAAGTTATGCTTAGAATCTTCTTTTTTGGCAATAACGTCAGCAAGCGCTTT
AGCTTTAGCATCATTTAATTTCGTAGCTAGCATTGTTTCTAAAGCTTTACGTTTATCATG
AGATTGGTCCAATATATTTTCTAAAATATCATCACTTGTAACATTGTCCCCAAAATGATG
TTTGATTAAAGCTACAATTTGTTCGTTACTAGGATTTTTATGCATTATTTCATCAACGAT
TTTTGATGTATCTATATGATCAAATTTAGTTAATAGAATTGTTTTAATAAGTTCTTGCTT
ATCAGATGTTTTATCAAACATAGATTTTAAAATATCATCACTCGTAGTAGTAGATAAGTT
ATCTAACTCACTAACAACTTGACTCGCGATTTGTTGATCTGTTTTACCTTTTGTATCTAT
ACGTTCTAAAATAGATTGTGCACTCTTTTCATCAAAAGTACCACTAACAATATCTTTTAC
AGCTTGTTCTTTATTATTTACAGATTGTAAATGATTTAATACAACGTCATTTTGTTTTTT
TAGAGTTTGTTGCGTTTTTTCTATTTCCTTTTTCAATTTTTCTTTGTTTTCAGCAGATAT
TGAGTCTCGTTCAGAAAGCTTTGAATCCAATATCTTTAAATTATTTTCTTTATTTTCGAC
ATAATAATCTAAATTATCTTTTACTTTTGAATGGTTTGTCGTAACTTTATCGATGTCTTT
TTTAATTTCGTCTGATTGTTGCATTTGATTACTCTTAGTATTAGATGTATCTTTAAATGC
TAAACCGTCTTGGTTGTTTTCTTTAACAGCGCCTTCGTCTTTTTCTGAAGCCGTATTTTT
ATTTTCTTCACTATCATTCATATCTGCTATATCTTTACTTTCTTCATTTAGTTTACTCCT
ATCAACTAAATGAGATGTATCTTGCTTTGTATCTCTTTGATTTAAATTAGCATCAAACGT
ATTATCTTGCAGACCTTCTTGATCGAACAATTCATTACTATCTTGTTCTTCAATATGGTT
AGACTTTTCTTTAACAGAAGAAGCTATATTTTTTTGACCATCTAACTCACTTTTTACACT
TTCCTTATCTTCAGATACTTCCTTTTTGTCATTTTCAATTAAATGACTCTGCACTTTATT
CTGTTCAATGATTTTATTATCAACCTTTTTTGCTTTCTTCAATATTGCTTCAACTTCTTC
TATACTTTTAGCTTTTATAATTTCATTAATAGAAGCATCTTTCTGACTATCTTTAATGTT
TTTTAGTTTATCAATTTTCTCTTTACCTTCTTGAATGCGTTTTTCTAGCGTATTTTCACT
ATTCGAATGTGTCTCAATATTTAAATCAGCCTTATCTTTTGCTTCTACTGATGGTGTTGA
AGTCACACTATATCCCATTAAAGAAGTGCTAATAATGAGGGCCACACTAGAAAATTTAAA
TTGATGATTTAATCTAGTTTTATTATTTAAATTATTATACCTTAACTTTTTCATTAAATT
CACCTTTCTTCTAATTATTCATCCTCATTATATAGGTTATATAAATTTATTCAAATA
>Ssapro_063
GGTCATCCTATTGAATGGAATCCAATGCAATTAACAATACAGGTGTAAACTACTTCGACA
TTGCTATACACCTACTACATTTCAAAAACAATAGATTTAATTAATGAAGGTAATTTAAAA
GTTAAAGATGTTATTACTGATGAGATAGAGCTAGATGATATTGTCGAATCAGGATTTGAA
AAACTCATAAACGATAAATCACAAGCAAAAATTCTCATTAAGTTATAAATAAAAGAGCCT
CTCTAATTTAGGGAGCTCTTTTATTAGCTAAAATATAGTTTTATTTAGTCAAGAATTTGT
GAGTTTTTATAATTCATTAAAAACTAGGTTCGGCACCTAAAATAATAAGAAATATTTGTG
AGTAGTTCACATTTTGGAATTTTAACATCATATCTTTAAAAATTACAAAATTACTATCTT
TTTTAACTTTTTTAACTTCTTGTTCATATAATTTTAAAACAGATTCTCTTATTAAAGTTG
GTCGCTTATTTTGAATAATTTCACGGTTATCTGAAAACATTAGTAATCCTAAATATTTAT
AATGGATACTTAATTGTCTTGTCAAACTAGCTATATATTCTAACTTTTCATACATATTAG
GAAACTTGTTTCTTAGTTTTTTCAAATCTAACTTAACTTGGTTTAATTCTTCCATTTCAT
TTATCATTTTATCACTACTCCAATTCCCATGGTTTATTGATATCAAGAGACTCAATTATA
TTTTTAGTTTGTGATCTTTTAATTTTTCGCATTTTAGCTCTTTCTTCGCCATCCATAAAT
AATAATTTTTCTTCTTTGGACTGAGGAGAGATTTTGGGTACTTTAATTGGTTTTTTCTTT
TCATCCAAAGCTACAAAAGTAAGAAAAGCTACAGCAGCAATTTTTCTTTCTGCAGTGATC
ATATCTTCTGAAATGACTTTACAAAATATTTCCATAGACTTTTCTCCTGTATAAACTACA
TAAGATTCTATACAAACTGAATCAGATTGGGTGATTGGATATAAAAATTCTACTGAATCT
GTAGAAGCTGTAACACATTCTTTAACTCTTGCATGTCTTCTAGCTGATAGCGTTGCGTTA
TTATCAATTTTTTTCATTAATACCCCCCCAAATAGGGTATTATAATTGTTTAAATCATTA
ATTAATACTTGATCCGTACTGACAATTTTACTGTCACTAGGAAATTTATAATTTTCCATA
AAAAACTCCCGTTTCTATAATGTTTATGTTCTAATTATAGAGCGAGAGTATATAAATATA
AAAATCTTTTTTTTTAATAGTTAATTAAAAGTTTTTTAATTTTTTGTTATTTTCTCCAAA
TAATACCAAGTTCCCATTTCATAGAAGGTTCATTAATATCGATGGCTTGTAAATTATTAT
CTAATAAGCCTAGTATTCCTTCGGGTAATATACATATCCCAGATTATTTAATAACATTTC
TTCTATGAAGCTCCATTGGGTGGTTTCAAAAATTATATTAGGATTAAAGCCATAATTTCT
ACATGTATTTTTGATTTTATCGTTTAAATAGAAATCAGAATTGAATAAAATAAATTCTTG
TTCTTGTAAATCTTCAATATCAATCTTTGTTTTTTTAGATAATTCATGATTTTTATGAAC
GACCAGTTTTAATTTTTCTTCTAAAAAAGAGAATATATCAAAGTTTTTATTATTTGTAGG
AAGTACAGTAATTCCCATGTCCAAATCACCATACATCGTTTTCAATTTTTTTACTACCAT
TTTCAAAAAGTTGAAAAGTTATATTAGGATACATTTCATGAAATTCCGAAATTAATAGTA
GGGATTCCAATTTTCAAATGTCCCTTTTTTAATTCTAATAAATTACTTAACTCATTAGGG
ATATTATCATACATTTTAAGCATTTCTTTACATTGGAAAAAGAAAGCTTCTCCTGCGTCA
GTTAAGTATATTTGGTTTTTATACCTATTAAATAAATTTACATCTAATTCTTCTTCTAAT
AATTTAATTGTATTACTAATTGTGGGTTGTGTGATAAAAAGATTAGATGCTGCTTTGGTC
ATACTTTTTTGCTTTACGACTTCTACAAAATACTGCATATGTCTAAGTTCCAATAAATTT
CCTCCTTTTTATTATTTTTTTATTATTCTTATACGTGAACGACTACCTGTTGTTTAGCAA
TTCTTCCCGTAAGTTTGTCATCTATAAATTTATTTCCTTTTTTATCGGAGAGGCCCCCTT
TTCCCTTTTTTGTCGTTCACTTAATAAGTTAGCTTCAAGTTCGCAATGCACTCATCATGT
AAAAACATTTCCCATCGCATCTTTGTGAACTTCATATCATAATATGTAAATCAATCTTTC
ATCAACCATTGGAATCAATTAATGTTGTTGTACGTCCAAGCGATCTATTTATAGTAACTA
GATTCTCTTCCGTAAATATCAACACTTATCAAGTTCGTTCTTTTGTTTTCGACCACTCCT
TTTCGCTAAAGATACGTTCACAACCATATCTAAGTGTATCAATTGTCCATCAAGACTTTG
ATCTTTGTTGATACACGTGCATAACCAATTTTAGCCATTTGTTTTTTACAAAAATTTACT
CTAGTAGTACTTTTTTAAAAATGTCTTTTCAAAATTCATGAGCTGATACATAAATTTTTC
AAAATCTTCTCTAACAAAACAACTTAACAAAAGTAACTTTATTTTTTTGTTAAGTTTATT
TTCATTTCTTTTAATAAGCGTTCTCCATTATGCGTCAAACTCACTAATTTAGTACGTTTA
TCATTCGAATAAACTCGTTGCACATAACCTTTGCTTTCTAACTTCTTAACACGTTTTGAT
GCAGCTGTCTTATAAGTACGTTGCTTATTTGCTAAGTCGTTAATCGATACTTTTTCATTA
TGCTGAATAAAATACATTGTTTCTATTTGTTCATAAGATAAGTAACGACCTGGTTCCAAT
TCTTTAACCATGTTAGTAATTGCTTTATTAATATTCGCTGTAGCATCATAGAATTGGTTA
ATTATTATTTCTAAGTTTCCCTCTTTATGCTCCATATTAACCTTCCTTACTAAACTATCG
TTTTTCAACCATCATTGATTTTTTAAAAATTAAATATTACTTATTATAAGCATAATAACT
TTATTCCATTACATCACTTTCTTCAGCTTTTTCAGTTGCTTTTCTCATCAGTGGATCAGT
AATTGGTTTAAAGATAACACCAATTAATAAAAATCCTATACCAAATAATGAAAGTATCAC
TAATTTTTTAGTTAAAATTTCAGGTACAGGTCCTCCAACTGCTTCTCTTAAAGCATCTAT
TGAATAAGAGAAAGGTAAATAAGGGTGAATGACTTGGAAGAACTCTGGTGTAACTTGGAT
AGGGAAGGTTCCTCCACCACCTGCTATTTGTAGTACAAGGAAGATGATTGCAATTGCTTT
CCCTGGATTTCCTAACAATGACACTAAAGTATATACAATTGAAATAAATACAAGTGATGA
GAATACTGATATAGCAATAAACCATACAACAGATTCAACTTGCGCTTTCAGTATCACCAT
ATCTCCAATTGATACGATGAGTGCTTGGATAATACCCAACGTGTAAAACAACCCACTCTT
TCCTAGATAAATTTCTCTTGTCGTTAGATGTGGCTCTAATGATTTATGTTTATTATCTGT
CGTTAATAAACTTACTAGTAATAAAGCTCCTACCCATATTGCTAATGCTGTGTAAAATGG
TGTGCTTGCTGAACCGTAGTCTTTCACAGGAAATATGTCTTTTTGATCTATATTAATTGG
ATTTGCGATTACATTAGCTTGTTTTTTCAAATCATTTTTCAATAAGTCTACCATTTTATC
CACTGCATCGTCGTCTTCAATCTCGTCAAATAGTTTGTTCGCTTTAGCCAGATCTTTTTC
AACATCTGGTAATTGATTACGTGCAAAATCTGCCAAATTGTGCAAGCTTTCTTTTGCACG
TGGTTGATTTGTATCTAAAATATCTACCAAATTATCATAGCGATTAAACAGTGTAGGTAT
TGTATTGTTCACAGTTGCTGTTGTATCAGATAACTGTTGTTCTAAACCTGGCAAGTCATT
TTCAATAAATGATGCTGCGTTAGAAACACTTTGTTTAAATTGTGGATAATAATTTTGAGC
AATAGACATTGCATCCATATATCTTTGCTCAATGACTGGTAGTGCACTTTGAATCGTCTC
AACTCTATCCTTACCAGTAGTTAAAATACTTTCTCCTGAATTTATAACTTGATCAATTGT
GTTTAATTTCGATTGAACAGTTGATAGTTTTATATCGCCGTCATCTAATAATGACATCAC
ATCATTAGATACATCTAATAATTTTTGGTTTAGTTCTGACTTAATATAGTTTCTTAAATC
ATCTAAGCTACTATTCACGCGTGGAATTTCTTTAAGTAATTCTACTGCTTCTTCTTTACC
AGAACTTCCATTCGAAAGTGCTTCACTAAGTTGATTTTGTGTCTTAATTAAATTATTAAT
TCTATTATTTGCTGACTCTAATTCCTTAATCTCATCAGAAAGATCTACCTTTTCTCTATC
TTCAAGCTCTGATAATATATCTATAAACTTTTGATTGGACTTACTTGTTACTTCAAGCCT
AGATTTAATATTATCTAAAGTTTCTTTGAAATCTTTTGGCTTATCTGTAGATATAATACC
GTAAGTGACATTTTTTAGCGCATTAATATCTTCTTGACTACTTTCCGCTTGTTTGTCGGT
ATAATTGGATAAAGATAATAATGATTTTGATAGTGAAGATTCCATTGCGCTTACATCTTC
ACTACTTATTGCTGTTCCATTTTGATTATTTCCAGCATTGTCGCTATTACTATTACTTAT
TTGCGAAGTTTTAATATTTGAATAACTATCTGACCCTTTAGAACTTTGCTGCTCAGTTTC
AACATTTTCTTGTAATCGATTATTAGCATTTTGATTTGCTTCTTGTGCATTATCAACGAC
TTCTTGATAGCCTTCGACACGCTGTTGCACTGCAGGTAAATATCCTTGCGCTTCATTCAG
GCCTTGTAACCCTGCGTCAACCCCTGCGCTTGCAAGGTCTACACCACGATTAATTTTTGG
AAAAGCTTCTGGTACATCATTAGATGCAACATTCAAGGCATTCTCAATATTTGGCATGTA
GTCATTTAATGCCAATATCAATTTAGCTCGCTCATTTAATGTCGGAATGGCCGCATTAAC
TTGGTTTAATTTATCTGCAGCATCTATAACCTCACCTTTATGATTTCCTAACGCTCTAAA
TTCATCAGCATAATTGTCAATTTTATCCTGATTTTCATCTAAATATATTATTTTATCAGC
AAAATCATTAATTTTGGGTATAGAATCATTAGCTTTAGATACTGCATCTTCAATTTTATT
TATGGTTGGAATTTCTTCCTCAAGTTTCACGCCAAGTCGATTTGCTTCATCTAATAATGC
TTTTGTTACTGTCTCATTAAATTGTTCATTTGCTTTTTGAACAATGGCACTCGTCCCTGC
ATTTGTCATTTTAGGTGCAATCGCATTAAGTTTTTGATTCACTTTGTATTCTACGTCTGC
TTGCTGTGGGTTTTTTCGAAGTGTGCCGGTAATTTGGTGTGTAAACTTCTCTGGTATGTA
AATGGCCGCGTAATAATCGCCCATCTTCAAATCATGATCGGCTTTTTTTCGACTTACAAA
TTGCCAATCAAAGTTATCATCTTTCTTTAGTTTATTGGTGATTTTATTGCCCACGTTCAC
ATTTTTATCTTTAACTGTATCTCCCTTATCCTCATTTACAACAGCCACTTTAATATTTTT
AGTATTACCGTATGGATCCCATGTCGCTTCTAAGTTAAACCAAGCATAAAAAGAAGGAAG
AAGTGCTAAACCTCCTAAAATCACTAAAACAGCAGGCGTCTTAGCAATCTTTTTCAAATC
CATTACAAATAATTTTATTGCGTTCTTCATTTATACACCTCTAAAACTGTATCTATTGAT
TTTTCTTACATAAATTTAAAATTACTATTTGTTAATTTCATATAAGTTGATATACTGAAT
GCATTAACAAAGTCTATTCATTTTATAGTTGATATGCATCAACTAAATCTAAGTCTGTTT
ACAGTGTACCAAGACAAACCATAGTTTGTACATAGCAAAATAATATATTTTAGAAAAGAG
GTATTTTCATGAAGCAACAAAAATTATTAGTCTGTTTGCTTTCAACTTCTTTACTTATTC
CATCATTTTCTATCAACGATGTTAGTGCCGAATCTTTAGAAAAAAGTGCCACAACTTCTG
AATCAAATGACGTGTATAAGGAAAAAGATGAGGAGCAAGCTAAGCAATCACATTCATCAA
AAAATGGAAATGATGAAAAGAATAAAGCTAGTGATGAAAAGGAAAATAGTGAACGCAAGA
GTAAGTTAAATAGTACAAAAGATGAAAGGACTACAGAAGATATTAATAATAAAAGACATA
AAACTTCTGATAATAAATCATCCAATGAAAAAATACCAAGTTCATTTGAAAATTCATTTA
ATGATTCATCGTCTTATGATAGTTTGAATGTTTTCAAGCCAGAACCTTTTAGGAGTGACA
AGGATGGGCTATCTGAATTATTAAATCAACTGTTCTCTAATAATAAAATGAAACAAACTT
CTACTATAGAGAATAACGATGTACAAAACGAGAAGAATGACAGTCACAATGATAATACAT
CTATAGATCAAATAAATCCAAATACGACATATTCGGATGATAGTGACGAATCAAATACTA
ACAATTTAGAAAAGAATAGTGATAAGGGTTCACTACAAGATGACATTGATGATGTACAGT
CATCTGAGAAGTCAGAGAACGATGATATAGATAATAAGTCTGAATCAAACAAACTTCCAG
TTGATAAAAATCAAAAAAGATGATGGTGAGTCAAAACAATCCTCCCAACAAGATCAATCT
TATGAAGAAGCAAATAATGATGCTGATAATCTAGACAACAAAGATAATGACACACCTGCT
ACTGAAAACGATAATGCCAACAGTGATAACGAAAATGCTGATAAATCAGATACAAAATCT
GACGATAAAGTATTAGATGCAATTTTAGACGAGTATAGTGAAGATGCTAAAAATAATAAA
AAACAATATGATGCTCAAAAAGATGATTTATCAAATGGAAATAGTAAAAGTAAGAAAAAT
AATTCTGAAAAACAGGCATCGAATACAAATGCTAACCCTCAATTACCGTCTGAATCACAA
TTAGCTAAAAAAGAAAAGCCAGCTCAATCATTTGAAAACGACATAAACCAATCAAACATC
AGATCTACTGCAACTTTCCAACAATTGCCAAATTTATCGGATGATAATAACAATTCTAAC
GATATAACAATTACTGAAAGTAAAAATACACGAGATTTTATTAAAACAGTTGCACAAGAC
GCTCACGACATAGGTCAAGATGAAGATATTTATGCATCTGTTATGATTGCCCAAGCCATA
TTAGAATCTGACTCAGGCACTAGCGATCTTGCTAGTTCACCCCATTTCAATTTATTTGGA
ATAAAAGGAGCTTATGAAGGTCAGTCGGCTACATTTAATACACTCGAAGATAATGGCAAC
CATACGTTCCAAATTTCAGCAAACTTCCGCAGCTATCCAAGCAAAAAAGAATCATTGGAA
GATTATGCCAATTTAATCAAACACGGCATCGATGGTAACCAGGACATTTATAAACCAACA
TGGAAAAGTGAAGCTTATAGTTACCGTTCAGCAACAATGCATTTGGCTACCACATACGCG
ACTGATTCACAATACGCGGACAAATTAAATAGTATTATCAACCACTATGACTTAACACAG
TTTGATAATAAAAAAATGCCTGATTTAGATAACTACAAAGCGAACAACGATGATTATGAT
TCAGCCTTCAAACCATTTTCAGAAACAACAAATGACTCTCCTTATCCTCATGGGCAATGT
ACATGGTATGTTTATAATCGCATGGCACAGTTCGACAAATATGTGAGTGGTGATTTAGGC
GACGCACGAAACTGGAATAATCGAGCAGAAAGAAAAGATTATGCTGTTTCTTCAACACCA
AAAGCTCACACTGCCGTTGTATTTGAGGCAGGTCAACAAGGGGCAGACCAGATCTACGGT
CATGTAGCTTTTGTAGAAAAAGTTAACGATGATGGTTCTATCGTTATATCAGAATCAAAC
ATTAAAGGACTTGGTATCGTTTCTTATAGAACAATTGATGCAGATGCTGCAACTGAATTG
AGTTACATTACAGGTAATAACTAGTAAATTTAAATATTCCTTTTATTTTCTTTATTAAAG
TGTTTAATTTAGCTTTTATTCATTCAAAATACAAATGCTCCATTCAAAGTTCCACTTACT
AGTGTTCACTTTGAATGGAGCATTTTCAATATACTATATAAATTAACTCGTACTAAAATA
CGTTATAATTTAATATTTACAATTTTTCGATTTATTTCGTTTGATGAACCATATTAATCC
ACCACCTATAATGAAAAGTAGAATCCCTAATGGAATTGTTGATTTTTTTACTACTGTTCC
TGTATCAGGTAAAGAAAAATCACCATTATTGTCAAATAAACCACTTAAAAAGCTACCCGA
GGAATCACCTAGAGATAAAGCACGCCCAGGCGAAGGATTAGATATATCCTTAATTCCATC
TAATATACTGTTTCTATTGAATAAATCGTCAAATAGACTTGGTGTACCAAGTAATTTTGA
ATTTCCACTTAATTTTCGCATCTGTTCAGCTCTGTCTAACAAACTCCCATCAAATTTATT
AGATAAACTTGGCGTATATTTTAATGGTTCAAACAAACCATGCATATCATCTTTAAATTT
ACTTATGTCTTTATCAGCCTTTAATAGATCATTCAACTCATTATTAATTCCCGATTTCAT
TAGATTTAATAAGTTATGCTTAGAATCTTCTTTTTTGGCAATAACGTCAGCAAGCGCTTT
AGCTTTAGCATCATTTAATTTCGTAGCTAGCATTGTTTCTAAAGCTTTACGTTTATCATG
AGATTGGTCCAATATATTTTCTAAAATATCATCACTTGTAACATTGTCCCCAAAATGATG
TTTGATTAAAGCTACAATTTGTTCGTTACTAGGATTTTTATGCATTATTTCATCAACGAT
TTTTGATGTATCTATATAATCAAATTTAGTTAATAGAATTGTTTTAATAAGTTCTTGCTT
ATCAGATGTTTTATCAAACATAGATTTTAAAATATCATCACTCGTAGTAGTAGATAAGTT
ATCTAACTCACTAACAACTTGACTCGCGATTTGTTGATCTGTTTTACCTTTTGTATCTAT
ACGTTCTAAAATAGATTGTGCACTCTTTTCATCAAAAGTACCACTAACAATATCTTTTAC
AGCTTGTTCTTTATTATTTACAGATTGTAAATGATTTAATACAACGTCATTTTGTTTTTT
TAGACTTTGTTGCGTTTTTTCTATTTCCTTTTTCAATTTTTCTTTGTTTTTAGCAGATAT
TGAGTCTCGTTCAGAAAGCTTTGAATCCAATATCTTTAAATTATTTTCTTTATTTTCGAC
ATAATAATCTAAATTATCTTTTACTTTTGAATGGTTTGTCGTAACTTTATCGATGTCTTT
TTTAATTTCGTCTGATTGTTGCATTTGATTACTCTTAGTATTAGATGTATCTTTAAATGC
TAAACCGTCTTGGTTGTTTTCTTTAACAGCGCCTTCGTCTTTTTCTGAAGCCGTATTTTT
ATTTTCTTCACTATCATTCATATCTGCTATATCTTTACTTTCTTCATTTAGTTTACCCAT
ATCAACTAAATGAGATATATCTTGCTTTGTATCTCTTTGATTTAAATTAGCATCAAACGT
ATTATCTTGCAGGTCTTCTTGATCGAACAAGTCAATACTATCTTGTTCTTCAATATGGTT
AGACTTTTCTTTAACAGAAGAAACTATATTTTTTTTACTATCTAACTCACTTTTCACACT
TTTCTTATCTTCAGATACTTCCTTTTTGTCATTTTCAATTAAATGACTCTGCACTCTATT
CTGTTCAATGATTTTATTATCAACTTTTTTTGCTTTCTTCAATATTGCTTCAACTTCTTC
TGTGCTTTTAGCTTTTGTAATTTCTTTAATAGAAGCATCTTTCTGACTATCTTTGATGTT
TTTTAATTTATCAATTTTCTCTTTACCTTCTTGAATGCGTTTTTCTAGCGTATTTTCACT
ATTCGAATGCGTCTCAATATTTAAATCAGCCTTATCTTTTGCTTCTACTGATGGTGTCGA
AGTCATACTATACCCCATCAAAGAAGTGCTAATAATGAGTGCCATAGTAGAAAATTTAAA
TTGATGATTTAATCTGGTTTTATTACTTAAATTATTATACCTTAACTTTTTCATTAAATT
CACCTTTCTTCTAATTATTCATCCTCATTATATAGGTTATATAACTTTATTCAAATA
>JXBG01
------------------------------------------------------------
-----ATACACCTACTACATTTCAAAAACAATAGATTTAATTAATGAAGGTAATTTAAAA
GTTAAAGATGTTATCACTGATGAGATAGAGCTAGATGATATTGTGGAGTCAGGATTTGAA
CAACTCCTAAATGATAAATCACAAGCAAAAATTCTCGTTAAGTT----ATAAAAGAGCCT
CCCTAATATAGGGGGCTCTTTTATTAACTAAAACATAGTTTCATTTAGTCAAGTATTTGT
GAGTTTTTACAATTCGTTAAAAACTAGGTTCGGCACCTAAAATAATAAGAAATATTTGTG
AATACTTCACATTTTGGAATTTTAACATCATATCTTTAAAAAATATAAAATCTCTATCAT
TTTTAACTTTTTCAACTTCTTGTTCATATAATTTTAAAACAGATTCTCTTATTAAAGTTG
GTCTCTCATTTTGAATAGTTTTAGGGTTATCTGAAAACATGAGTAATCCTAAATATTTAT
AGTGGATACTTAATTGTCGTGTCAAACTAGCTATATATTCTAACTTTTCATACATACTAG
GAAACTCGTTTCTTAGTTTTTTCAAATCTAACTTAGCTTGGTTTAATTCTTCCATTTCAG
TAAACATTTTATCACTACTCCAATTCCCATGGCTTATTGATATCAAGAGACTCAATTATA
TTTTTACTTCGCGATCTTTTAATTTTTCTCATTTTAGCTCTTTCTTCGCCGTCCATAAAT
AATAATTTTTCTTCTTTGGACTGAGGAGAGATTTTGGGTATTTTAATTGGTTTTTTCTTT
TCATCTAAAGCTACAAAAGTAAGAAAAGCTAAAGCAGCAATTTTTCTTTCTGCAGTAATC
ATATCTTCTGAAATGACTTTACAAAATACTTCCATAGATTTTTCTCCTGTATAAACTACA
TAAGATTCTATACAAACTGAATCAGATTGCGTGATTGGATATAAAAATTCTACTGAATCG
GTAGAAGCTGTAACACATTCTTTAACTCTTGCATGTCTTCTAGCTGATAGCGTTGCGTTA
TTATCAATTTTTTTCATCAACACCCCTCCAAATAGGGTATTATAATTGTTTAAATCATTA
ATTAATACTTGATCCGTACTGACAATTTTACTATCACTAGGAAATTTATAATTTTCCATA
AAAAACTCCCGTTTCTATAATTTTTACCTTCTAATTATAGAGCGAGAGTATATAAGTATA
AAAATCTTTTTTTTTAATAGTTAATTAAAAGTTTTTTAATTTTTTGTTATTTTCTCCAAA
CAATGGCAAGTTCCCATTTCATAGAAGGTTCATTAATATCGATGGCTTTTAAATTATTAT
CTAATAATTCTAGTATTCCTTCGGGTAATATACATATCCCAGATTATTTAATAACATTTC
TTCTATGAAACTCCATTGGGTGGTTTCAAAAATCATATTAGGATTAAAGCCATAATTTCT
ACACGTATTTTTGATTTTATCGTTTAAATAGAAGTCAGAATTAAATAAAATAAATTCTTG
TTCTTTTAAATCGTCAATATTAATCGTTTTTCTCTTAGATAATTTATGATTTTTATGAAC
AACCAATTTTAATTTTTCTTCTAAAAAAGAGAATGTATTAAAGTTTTTATTATTTGTAGG
CAGCACGGTAATTCCCATGTCTAAATCACCATATATCGTTTTCAATTTTTTTACTACCAT
TTTCAAAAAGTTGAAAAGTTATATTAGGATACATTTCATGAAATTGCGAAATTAATAGTA
GGTATTCCAATTTTTAAACGTCCAGTTTTTAATTCTAATAAATTACTTAATTCATTAGGG
ATATTATCATACATTTTAAGCATTTCTTTACATTGAGAAAAGAAAGCTTCTCCTGCGTCA
GTTAAGTATATTTGATTTTTATATCTATTAAATAAGATTACTTCTAATTCTTCTTCTAAT
AATTTAATTGTATTACTAATTGTAGGTTGTGTAATAAAAAGACTAGCTGCTGCTTTGGTC
ATACTTTTTTGTTTTACAACTTCTACAAAATACTGCATATGTTTAAGTTCCAATAAATTT
CCTCCTTTTTATTATT--------------------------------------------
------------------------------------------------------------
------------------------------------------------------------
------------------------------------------------------------
------------------------------------------------------------
------------------------------------------------------------
------------------------------------------------------------
----------------------------------------GTTTTTTACAAAAACTTACT
CTAGTAGTACTTTTTTAAAAATGTCTTTTCAAAATTCATGAGCTGATACATAAATTTTTC
AAAATCTTCTCTAACAAAACAGCTTAATAAAAGTAATTTTATTTTTTTGTTAAGTTGTTT
TTTATTTCTTTTAATAAGCGTTCTCCATTATGCGTCAAACTCACTAATTTAGTACGTTTA
TCATTAGAATAAACTCTTTGCACATAACCTTTGTATTCTAACTTCTTAACACGTTTTGAT
GCAGCTGTCTTATAAGTACGTTGCTTATTTGCTAAGTCGTTAATCGATACTTTTTCATTA
TGCTGAATAAAATACATTGTTTCTATTTGTTCATAAGATAAGTAACGACCTGGTTCCAAT
TCTTTAACCATGTTAGTAATTGCTTTATTAATATTCGCTGTAGCATCATAGAATTGGTTA
ATTATTATTTCTAAGTTTCCCTCTTTATGCTCCATATTAACCTTCCTTACTAAACTATCG
TTTTTCAACCATCATTGATTTTTTAAAAATTAAATATTACTTATTATAAGCATAATAACT
TTATTCCATTACATCACTTTCTTCAGCTTTTTCAGTTGCTTTTCTCATCAGTGGATCAGT
AATTGGTTTAAAGATAACACCAATTAATAAAAATCCTATACCAAATAATGAAAGTATCAC
TAATTTTTTAGTTAAAATTTCAGGTACAGGTCCTCCAACTGCTTCTCTTAAAGCATCTAT
TGAATAAGAGAAAGGTAAATAAGGGTGAATGACTTGGAAGAACTCTGGTGTAACTTGGAT
AGGGAAGGTTCCTCCACCACCTGCTATTTGTAGTACAAGGAAGATGATTGCAATTGCTTT
CCCTGGATTTCCTAACAATGACACTAAAGTATATACAATTGAAATAAATACAAGTGATGA
GAATACTGATATAGCAATAAACCATACAACAGATTCAACTTGCGCTTTCAGTATCACTAT
ATCTCCAATTGATACGATGAGTGCTTGGATAATACCCAACGTGTAGAACAACCCACTCTT
TCCTAGATAAATTTCTCTTGTCGTTAGATGTGGCTCTAATGATTTATGTTTATTATCTGT
CGTTAATAAACTTACTAGTAATAAAGCTCCTACCCATATTGCTAATGCTGTGTAAAATGG
TGTGCTTGCTGAACCGTAGTCTTTCACAGGAAATATATCTTTTTGATCTATATTAATTGG
ATTTGCGATTACATTAGCTTGTTTTTTCAAATCATTTTTCAATAGGTCTACCATTTTATC
CACTGCATCGTCGTCTTCAATCTCATCAAATAGTTTGTTCGCTTTAGCCAGATCTTTTTC
AACATCTGGTAATTGATTACGTGCAAAATCTGCCAAATTGTGCAAGCTTTCTTTTGCACG
TGGTTGATTTGTATCTAAAATATCTACCAAATTATCATAGCGATTAAACAGTGTAGGTAT
TGTATTGTTCACAGTTGCTGTTGTATCAGATAACTGTTGTTCTAAACCTGGCAAGTCATT
TTCAATAAATGATGCTGCGTTAGAAACACTTTGTTTAAATTGTGGATAATAATTTTGAGC
AATAGACATTGCATCCATATATCTTTGCTCAATAACTGGTAGTGCACTTTGAATCGTCTC
AATTCTATCCTTACCAGTAGTTAAAATACTTTCTCCTGAATTTATAACTTGATCAATTGT
GTTTAATTTCGATTGAACAGTTGATAGTTTTATATCGCCGTCATCTAATAATGACATCAC
ATCATTAGATACATCTAATAATTTTTGGTTTAGTTCTGACTTAATATAGTTTCTTAAATC
ATCTAAGCTACTATTCACGCGTGGAATTTCTTTAAGTAATTCTACTGCTTCTTCTTTACC
AGAACTTCCATTCGAAAGTGCTTCACTAAGTTGATTTTGTGTCTTAATTAAATTATTAAT
TCTATTATTTGCTGATTCTAATTCCTTAATCTCATCAGAAAGATCTACCTTTTCTCTATC
TTCAAGCTCTGATAATATATCTATAAACTTTTGATTGGACTTACTTGTTACTTCAAGCCT
AGATTTAATATTATCTAAAGTTTCTTTGAAATCTTTTGGCTTATCTGTAGATATAATACC
GTAAGTGACATTTTTTAGCGCATTAATATCTTCTTGACTACTTTCCGCTTGTTTGTCGGT
ATAATTGGATAAAGATAATAATGATTTTGATAGTGAAGCTTCCATTGCGCTTACATCTTC
ACTACTTATTGCTGTTCCATTTTGATTATTTCCAGCATTGTCGCTATTACTATTACTTAT
TTGCGAAGTTTTAATATTTGAATAACTATCTGACCCTTTAGAACTTTGCTGCTCGGTTTC
AACATTTTCTTGTAATCGATTATTAGCATTTTGATTTGCTTCTTGTGCATTATCAACGAC
TTCTTGATAGCCTTCGACACGCTGTTGCACTGCAGGTAAATATCCTTGCGCTTCATTCAG
GCCTTGTAACCCTGCGTCAACCCCTGCGCTTGCAAGGTCTACACCACGATTAATTTTTGG
AAAAGCTTCTGGTACATCATTAGATGCAACATTCAAGGCATTTTCAATATTTGGCATGTA
GTCATTTAATGCCAATATCAATTTAGCTCGCTCATTTAATGTCGGAATGGCCGCATTAAC
TTGGTTTAATTTATCTGCAGCATCTATAACTTCACCTTTATGATTTCCTAACGCTCTAAA
TTCATCAGCATAATTGTCAATTTCATCCTGATTTTCATCTAAATATATTATTTTATCAGC
AAAATCATTAATTTTAGGTATAGAATCATTAGCTTTAGATACTGCATCTTCAATTTTATT
TATGGTTGGAATTTCTTCCTCAAGTTTCACGCCAAGTCGATTTGCTTCATCTAATAATGC
TTTTGTTACTGTCTCATTAAATTGTTCATTTGCTTTTTGAACAATGGCACTCGTCCCTGC
ATTTGTCATTTTAGGCGCAATCGCATTAAGTTTTTGATTCACTTTGTATTCTACGTCTGC
TTGCTGTGGGTTTTTTCGAAGTGTGCCGGTAATTTGGTGTGTAAACTTCTCTGGTATGTA
AATGGCCGCGTAATAATCGCCCATCTTCAAATCATGATCGGCTTTTTTTCGACTTACAAA
TTGCCAATCAAAGTTATCATCTTTCTTTAGTTTATTGGTAATTTTATTGCCCACGTTCAC
ATTTTTATCTTTAACTGTATCTCCCTTATCCTCATTTACAACAGCCACTTTAATATTTTT
AGTATTACCGTATGGATCCCATGTCGCTTCTAAGTTAAACCAAGCATAAAAAGAAGGAAG
AAGTGCTAAACCTCCTAAAATCACTAAAACAGCAGGCGTCTTAGCAATCTTTTTCAAATC
CATTACAAATAATTTTATTGCGTTCTTCATTTATACACCTCTAAAACTGTATCTATTGAT
TTTTCTTACATAAATTTAAAATTACTATTTGTTAATTTCATATAAGTTGATATACTGAAT
GCATTAATAAAGTCTATCCATTTTATAGTTGATACGATTCAACTAAATCTAAGTCTGTTT
ACAGTGTACCAAGACAAACCATAGTTTGTACATAGCAAAATAATATATTTTAGAAAAGAG
GTATTTTCATGAAGCAACAAAAATTATTAGTCTGTTTGCTTTCAACTTCTTTACTTATTC
CATCATTTTCTATCAACGATGTTAGTGCCGAATCTTTAGAAAAAAGTGCCACAACTTCTG
AATCAAATGACGTGTATAAGGAAAAAGATGAGGAGCAAGCTAAGCAATCACATTCATCAA
AAAATGGAAATGATGAAAAGAATAAAGCTAGTGATGAAAAGGAAAATAGTGAACGCAAGA
GTAAGTTAAATAGTACAAAAGATGAAAGGACTACAGAAGATATTAATAATAAAAGACATA
AAACTTCTGATAATGAATCATCCAACGAAAAAATACCGAGTTCATTTGAAAATTCATTTA
ATGATTCATCGTCTTATGATAGTTTGAATGTTTTCAAGCCAGAACCTTTTAAGAGTGACA
ATGATGGGCTATCTGAATTATTAAATCAACTGTTCTCTAATAATAAAATGAAACAAACTT
CTACTATAGAGAATAACGATGTACAAAACGAGAAGAATGAGAGTAAAAATGATGATACAT
CTAGAGATCAAATAAATCCAAATACGACAAATTCGGATGATAGTGACGAATCAAATACTA
ACAATTTAGAAAAAAATAGTGATAAGGGTTCACTACAAGATGACATTGATGATGTACAGT
CATCTGAGAAGTCAAAGAATGATGATATAGATAATAAGTCTGAATCAAACAAACTTCCAA
TTTATAAAAATCAAAAAAGATGATGGTGAGTCAAAACGATCTTCCCAACAAGATCGATCT
TATGAAGAAGCAAATAATGATGCTGATGATCTAGACAACAAAGATAATGACACACCTGCT
ACTGAAAACGATAATGCCAACAGTGATAACGAAAATGCTGATAAATCAGATACAAAATCT
GACGATAAAGTATTAGATGCAATTTTAGACGAGTATAGTGAAAATGCTAAAAATAATAAA
AAACAATATGATGCTAAAAAAGATGATTTATCAAATGGAAATAGTAAAAGTAAGGAAAAT
AATTCTGAGAAACAGGCATCTAATACAAATGCTAACCCTCAATTACCTTCTGAATCACAA
TTAGCTAAAAAAGAAAAGCCAGCTCAATCATTTGAAAACGACATAAAACAATCAAACATC
AGATCTACTGCAACTTTCCAACAATTGCCAAATTTATCGGATGATAGTAAAAATTCTAAC
GATATAACAATTACTGAAAATAAAAACACACGAGGTTTTATTAAAACAATTGCACAAGAC
GCTCACGACATAGGTCAAGATGAAGATATTTATGCATCTGTTATGATTGCCCAAGCCATA
TTAGAATCTGACTCAGGCACTAGCGATCTTGCTAGTTCACCACATTTCAATTTATTTGGA
ATAAAAGGAGCTTATGAAGGTCAGTCGGCTACATTTAATACACTTGAAGATAATGGCAGC
CATACGTTTCAAATTTCAGCAAACTTCCGTAGCTATCCAAGCAAAAAAGAATCATTGGAA
GATTATGCCAATTTAATCAAACACGGCATCGATGGTAAAAAGGACATTTATAAACCAACA
TGGAAAAGTGAAGCTAATAGTTACCGTTCAGCAACAATGCATTTGGCTACCACATACGCG
ACTGATTCACAATACGCGGACAAATTAAATAGTATTATCAACCACTATGACTTAACACAG
TTTGATAATAAAAAAATGCCTGATTTAAATAACTACAAAGCGAACAACGATGATTATGAT
TCAGCTTTCAAACCATTTTCAGAAACAACAAATGACTCTCCTTATCCTCATGGGCAATGT
ACATGGTATGTTTATAATCGCATGGCACAGTTCGACAAATATATGAGTGGTGATTTAGGC
GACGCACGAAACTGGAATAATCGAGCAGAAAGAAAAGATTATGCTGTCTCTTCAACACCA
AAAGCTCACACTGCCGTTGTATTTGAGGCAGGTCAACAAGGGGCAGACCAGATCTACGGT
CATGTAGCTTTTGTAGAAAAAGTTAACGATGATGGTTCTATCGTTATCTCAGAATCAAAC
ATTAAAGGACTTGGTATCGTTTCTTATAGAACAATTGATGCAGATGCTGCAACTGAATTG
AGTTACATTACAGGTAATAACTAGTATGTTTAAATATTCCCTTTATTTTATTTATTAAAG
TGTTTAATTTAGCTTTTATTCATTCAAAATACAAATGCTCCATTCAAAGTCCCACTTACT
AGTGTTCACTTTGAATGGAGCATTTTAAATATACTATATGAATTAACTCATACTAAAATA
CAGTATGAGTTAATATTTACAATTTTTCTATTTATTTCGTTTGGTGAACCATATTAATCC
ACCACCTATAATGAAAAGTAGAATCCCTAATGGAATCGTTGATTTTTTTACTACTGTTCC
TGTATCAGGTAAAGAAAAATCACCATTATTGTCAAATAAACCACTTAAAAAGCTACCCGA
GGAATCACCTAGAGATAAAGCACGACCAGGCGAAGGATTAGATATATCCTTAATTCCATC
TAATATACTGTTTCTATTAAATAAATCGTCAAATAGACTTGGTGTACCAAGTAATTTTGA
ATTTCCACTTAATTTTCGCATCTGTTCAGCTCTGTCTAACAAACTCCCATCAAATTTATT
AGATAAACTTGGCGTATATTTTAATGGTTCAAACAAACCATGCATATCATCTTTAAATTT
ACTTATGTCTTTATCAGCCTTTAATAGATCATTCAACTCATTATTAATTCCCGATTTCAT
TAGATTTAATAAGTTATGCTTAGAATCTTCTTTTTTGGCAATAACGTCAGCAAGCGCTTT
AGCTTTAGCATCATTTAATTTCGTAGCTAGCATTGTTTCTAAAGCTTTACGTTTATCATG
AGATTGGTCCAATATATTTTCTAAAATATCATCACTTGTAACATTGTCCCCAAAATGATG
TTTGATTAAAGCTACAATTTGTTCGTTACTAGGATTTTTATGCATTATTTCATCAACGAT
TTTTGATGTATCTATATGATCAAATTTAGTTAATAGAATTGTTTTAATAAGTTCTTGCTT
ATCAGATGTTTTATCAAACATAGATTTTAAAATATCATCACTCGTAGTAGTAGATAAGTT
ATCTAACTCACTAACAACTTGACTCGCGATTTGTTGATCTGTTTTACCTTTTGTATCTAT
ACGTTCTAAAATAGATTGTGCACTCTTTTCATCAAAAGTACCACTAACAATATCTTTTAC
AGCTTGTTCTTTATTATTTACAGATTGTAAATGATTTAATACAACGTCATTTTGTTTTTT
TAGACTTTGTTGCGTTTTTTCTATTTCCTTTTTCAATTTTTCTTTGTTTTTAGCAGATAT
TGAGTCTCGTTCAGAAAGCTTTGATTCCAATATCTTTAAATTATTTTCTTTATTTTCGAC
ATAATAATCTAAATTATCTTTTACTTTTGAATGGTTTGTCGTAACTTTATCGATGTCTTT
TTTAATTTCGTCTGATTGTTGCATTTGATTACTCTTAGTATTAGATGTATCTTTAAATGC
TAAACCGTCTTGGTTGTTTTCTTTAACAGCGCCTTCGTCTTTTTCTGAAGCCGTATTTTT
ATTTTCTTCACTATCATTCATATCTGCTATATCTTTACTTTCTTCATTTAGTTTACCCAT
ATCAACTAAATGAAATATATCTTGCTTTGTATCTCTTTGATTTAAATTAGCATCAAACGT
ATTATCTTGCAGACCTTCTTGATCGAACAATTCATTACTATCTTGTTCTTCAATATGGTT
AGACTTTTCTTTGACAGAAGAGGCTATATTTTTTTGACCATCTAACTCACTTTTTACACT
TTCCTTATCTTCAGATACTTCCTTTTTGTCATTTTCAATTAAATGACTCTGCACTTTATT
CTGTTCAATGATTTTATTATCAACCTTTTTTGCTTTCTTCAATATTGCTTCAACTTCTTC
TGTACTTTTAGCTTTTATAATTTCATTAATAGAAGCATCTTTCTGACTACCTTTAATGTT
TTTTAGTTTATCAATTTTCTCTTTACCTTCTTGAATGCGTTTTTCTAGCGTATTTTCACT
ATTCGAATGTGTCTCAATATTTAAATCAGCCTTATCTTTTGCTTCTACTGATGGTGTTAA
AGTCACACTATATCCCATTAAAGAAGTGCTAATAATGAGGGCCACACTAGAAAATTTAAA
TTGATGATTTAATCTAGTTTTATTATTTAAATTATTATACCTTAACTTTTTCATTAAATT
CACCTTTCTTCTAATTATTCATCCTCATTATATAGGTTATATAAATTTATTCAAATA
>KACC16562
GGTCATCCTATTGAATGGAATCCAATGCAATTAACAATACAGGTGTAAACTACTTCGACA
TTGCTATACACCTACTACATTTCAAAAACAATAGACTTAATTAACGAAGGTAATTTAAAA
GTAAAAGACGTCGTTACTGATGAGATAGAGCTAGATGATATTGTAGAGTCAGGATTTGAA
CAACTTGTAAACGATAAATCACAAGCAAAAATTCTCGTTAAATTATAAATAAAAGAGCCT
CCCTAATATAGGGGGCTCTTTTATTAACTAAAACATAGTTTCATTTAGTCAAGTATTTGT
GAGTTTTTACAATTCGTTAAAAACTAGGTTCGGCACCTAAAATAATAAGAAATATTTGTG
AATACTTCACATTTTGGAATTTTAACATCATATCTTTAAAAAATATAAAATCTCTATCAT
TTTTAACTTTTTCAACTTCTTGTTCATATAATTTTAAAACAGATTCTCTTATTAAAGTTG
GTCTCTCATTTTGAATAGTTTTAGGGTTATCTGAAAACATGAGTAATCCTAAATATTTAT
AGTGGATACTTAATTGTCGTGTCAAACTAGCTATATATTCTAACTTTTCATACATACTAG
GAAACTCGTTTCTTAGTTTTTTCAAATCTAACTTAGCTTGGTTTAATTCTTCCATTTCAG
TAAACATTTTATCACTACTCCAATTCCCATGGCTTATTGATATCAAGAGACTCAATTATA
TTTTTACTTCGCGATCTTTTAATTTTTCTCATTTTAGCTCTTTCTTCGCCGTCCATAAAT
AATAATTTTTCTTCTTTGGACTGAGGAGAGATTTTGGGTATTTTAATTGGTTTTTTCTTT
TCATCTAAAGCTACAAAAGTAAGAAAAGCTAAAGCAGCAATTTTTCTTTCTGCAGTAATC
ATATCTTCTGAAATGACTTTACAAAATACTTCCATAGATTTTTCTCCTGTATAAACTACA
TAAGATTCTATACAAACTGAATCAGATTGCGTGATTGGATATAAAAATTCTACTGAATCG
GTAGAAGCTGTAACACATTCTTTAACTCTTGCATGTCTTCTAGCTGATAGCGTTGCGTTA
TTATCAATTTTTTTCATCAACACCCCTCCAAATAGGGTATTATAATTGTTTAAATCATTA
ATTAATACTTGATCCGTACTGACAATTTTACTATCACTAGGAAATTTATAATTTTCCAT-
---------------------------------ATTATAGAGCGAGAGTATATAAGTATA
AAAATCTTTTTTTTTAATAGTTAATTAAAAGTTTTTTAATTTTTTGTTATTTTCTCCAAA
CAATGGCAAGTTCCCATTTCATAGAAGGTTCATTAATATCGATGGCTTTTAAATTATTAT
CTAATAATTCTAGTATTCCTTCGGGTAATATACATATCCCAGATTATTTAATAACATTTC
TTCTATGAAACTCCATTGGGTGGTTTCAAAAATCATATTAGGATTAAAGCCATAATTTCT
ACACGTATTTTTGATTTTATCGTTTAAATAGAAGTCAGAATTAAATAAAATAAATTCTTG
TTCTTTTAAATCGTCAATATTAATCGTTTTTCTCTTAGATAATTTATGATTTTTATGAAC
AACCAATTTTAATTTTTCTTCTAAAAAAGAGAATGTATTAAAGTTTTTATTATTTGTAGG
CAGCACGGTAATTCCCATGTCTAAATCACCATATATCGTTTTCAATTTTTTTACTACCAT
TTTCAAAAAGTTGAAAAGTTATATTAGGATACATTTCATGAAATTGCGAAATTAA-----
------------------------------------------------------------
-----------------AAGCATTTCTTTACATTGAGAAAAGAAAGCTTCTCCTGCGTCA
GTTAAGTATATTTGATTTTTATATCTATTAAATAAGATTACTTCTAATTCTTCTTCTAAT
AATTTAATTGTATTACTAATTGTAGGTTGTGTAATAAAAAGACTAGCTGCTGCTTTGGTC
ATACTTTTTTGTTTTACAACTTCTACAAAATACTGCATATGTTTAAGTTCCAATAAATTT
CCTCCTTTTTATTATTTTTTTATTATTCTTAAACGTGACCTGCTACCTGTTGCTTCGCAA
TTCTTCCCGTATGTTTGTCATCTATAAACTTATTTCCTTTTTTGTCGGAGAGGCCCCCCT
TTTCCTTTTTTGTCGTTCACTTAATAAGTTAGCTTCAAGTTCGCAATGCACTCATCATGT
AAAAACATTTCCCATTGCATCTTTGTGAACTTCATATCATAATATGTAAACCAATCCTTC
ATCAACCATTGGAATCAATTAATGTTGTTGTACGTCCAAGCGATCTATTTATAATAACTA
GATTCTCTTCCGTAAATATCAACATTTATCAAGTTCGTTCTTTTGTTTTCGGCCACTTCT
TTTCGCTAAATATACGTTCACAACCATATCTAAGTGTATCAATTGTCCATCCAGACTTTG
ATCTTTGTTGATACACGTGCATAACCAATTTTAGCCATTT-TTTTTTACCAAAACTTACT
CTAGTAGTACTTTTTTAAAAATGTCTTTTCAAAATTCATGAGCTGATACATAAATTTTTC
AAAATCTTCTCTAACAAAACAGCTTAATAAAAGTAATTTTATTTTTTTGTTAAGTTGTTT
TTTATTTCTTTTAATAAGCGTTCTCCATTATGCGTCAAACTCACTAATTTAGTACGTTTA
TCATTAGAATAAACTCGTTGCACATAACCTTTGTATTCTAACTTCTTAACACGTTTTGAT
GCAGCTGTCTTATAAGTACGTTGCTTATTTGCTAAGTCGTTAATCGATACTTTTTCATTA
TGCTGAATAAAATACATTGTTTCTATTTGTTCATAAGATAAGTAACGACCTGGTTCCAAT
TCTTTAACCATGTTAGTAATTGCTTTATTAATATTCGCTGTAGCATCATAGAATTGGTTA
ATTATTATTTCTAAGTTTCCCTCTTTATGCTCCATATTAACCTTCCTTACTAAACTATCG
TTTTTCAACCATCATTGATTTTTTAAAAATTAAATATTACTTATTATAAGCATAATAACT
TTATTCCATTACATCACTTTCTTCAGCTTTTTCAGTTGCTTTTCTCATCAGTGGATCAGT
AATTGGTTTAAAGATAACACCAATTAATAAAAATCCTATACCAAATAATGAAAGTATCAC
TAATTTTTTAGTTAAAATTTCAGGTACAGGTCCTCCAACTGCTTCTCTTAAAGCATCTAT
TGAATAAGAGAAAGGTAAATAAGGGTGAATGACTTGGAAGAACTCTGGTGTAACTTGGAT
AGGGAAGGTTCCTCCACCACCTGCTATTTGTAGTACAAGGAAGATGATTGCAATTGCTTT
CCCTGGATTTCCTAACAATGACACTAAAGTATATACAATTGAAATAAATACAAGTGATGA
GAATACTGATATAGCAATAAACCATACAACAGATTCAACTTGCGCTTTCAGTATCACTAT
ATCTCCAATTGATACGATGAGTGCTTGGATAATACCCAACGTGTAGAACAACCCACTCTT
TCCTAGATAAATTTCTCTTGTCGTTAGATGTGGCTCTAATGATTTATGTTTATTATCTGT
CGTTAATAAACTTACTAGTAATAAAGCTCCTACCCATATTGCTAATGCTGTGTAAAATGG
TGTGCTTGCTGAACCGTAGTCTTTCACAGGAAATATATCTTTTTGATCTATATTAATTGG
ATTTGCGATTACATTAGCTTGTTTTTTCAAATCATTTTTCAATAGGTCTACCATTTTATC
CACTGCATCGTCGTCTTCAATCTTATCAAATAGTTTGTTCGCTTTAGCCAGATCTTTTTC
AACATCTGGTAATTGATTACGTGCAAAATCTGCCAAATTGTGCAAGCTTTCTTTTGCACG
TGGTTGATTTGTATCTAAAATATCTACCAAATTATCATAGCGATTAAACAGTGTAGGTAT
TGTATTGTTCACAGTTGCTGTTGTATCAGATAACTGTTGTTCTAAACCTGGCAAGTCATT
TTCAATAAATGATGCTGCGTTAGAAACACTTTGTTTAAATTGTGGATAATAATTTTGAGC
AATAGACATTGCATCCATATATCTTTGCTCAATAACTGGTAGTGCACTTTGAATCGTCTC
AATTCTATCCTTACCAGTAGTTAAAATACTTTCTCCTGAATTTATAACTTGATCAATTGT
GTTTAATTTCGATTGAACAGTTGATAGTTTTATATCGCCGTCATCTAATAATGACATCAC
ATCATTAGATACATCTAATAATTTTTGGTTTAGTTCTGACTTAATATAGTTTCTTAAATC
ATCTAAGCTACTATTCACGCGTGGAATTTCTTTAAGTAATTCTACTGCTTCTTCTTTACC
AGAACTTCCATTCGAAAGTGCTTCACTAAGTTGATTTTGTGTCTTAATTAAATTATTAAT
TCTATTATTTGCTGATTCTAATTCCTTAATCTCATCAGAAAGATCTACCTTTTCTCTATC
TTCAAGCTCTGATAATATATCTATAAACTTTTGATTGGACTTACTTGTTACTTCAAGCCT
AGATTTAATATTATCTAAAGTTTCTTTGAAATCTTTTGGCTTATCTGTAGATATAATACC
GTAAGTGACATTTTTTAGCGCATTAATATCTTCTTGACTACTTTCCGCTTGTTTGTCGGT
ATAATTGGATAAAGATAATAATGATTTTGATAGTGAAGCTTCCATTGCGCTTACATCTTC
ACTACTTATTGCTGTTCCATTTTGATTATTTCCAGCATTGTCGCTATTACTATTACTTAT
TTGCGAAGTTTTAATATTTGAATAACTATCTGACCCTTTAGAACTTTGCTGCTCGGTTTC
AACATTTTCTTGTAATCGATTATTAGCATTTTGATTTGCTTCTTGTGCATTATCAACGAC
TTCTTGATAGCCTTCGACACGCTGTTGCACTGCAGGTAAATATCCTTGCGCTTCATTCAG
GCCTTGTAACCCTGCGTCAACCCCTGCGCTTGCAAGGTCTACACCACGATTAATTTTTGG
AAAAGCTTCTGGTACATCATTAGATGCAACATTCAAGGCATTTTCAATATTTGGCATGTA
GTCATTTAATGCCAATATCAATTTAGCTCGCTCATTTAATGTCGGAATGGCCGCATTAAC
TTGGTTTAATTTATCTGCAGCATCTATAACCTCACCTTTATGATTTCCTAACGCTCTAAA
TTCATCAGCATAATTGTCAATTTCATCCTGATTTTCATCTAAATATATTATTTTATCAGC
AAAATCATTAATTTTGGGTATAGAATCATTAGCTTTAGATACTGCATCTTCAATTTTATT
TATGGTTGGAATTTCTTCCTCAAGTTTCACGCCAAGTCGATTTGCTTCATCTAATAATGC
TTTTGTTACTGTCTCATTAAATTGTTCATTTGCTTTTTGAACAATGGCACTCGTCCCTGC
ATTTGTCATTTTAGGCGCAATCGCATTAAGTTTTTGATTCACTTTGTATTCTACGTCTGC
TTGCTGTGGGTTTTTTCGAAGTGTGCCGGTAATTTGGTGTGTAAACTTCTCTGGTATGTA
AATGGCCGCGTAATAATCGCCCATCTTCAAATCATGATCGGCTTTTTTTCGACTTACAAA
TTGCCAATCAAAGTTATCATCTTTCTTTAGTTTATTGGTAATTTTATTGCCCACGTTCAC
ATTTTTATCTTTAACTGTATCTCCCTTATCCTCATTTACAACAGCCACTTTAATATTTTT
AGTATTACCGTATGGATCCCATGTCGCTTCTAAGTTAAACCAAGCATAAAAAGAAGGAAG
AAGTGCTAAACCTCCTAAAATCACTAAAACAGCAGGCGTCTTAGCAATCTTTTTCAAATC
CATTACAAATAATTTTATTGCGTTCTTCATTTATACACCTCTAAAACTGTATATATTGAT
TTTTCTTACATAAATTTAAAATTACTATTTGTTAATTTCATATAAGTTGATATACTGAAT
GCATTAACAAAGTCTATCCATTTTATAGTTGATACAAATCAACTAAATCTAAGTCTGTTT
ACAGTGTACCAAGACAAACCATAGTTTGTACATAGCAAAAAAATATATTTTAGAAAAGAG
GTATTTTCATGAAGCAACAAAAATTATTAGTCTGTTTGCTTTCAACTTCTTTACTTATTC
CATCATTTTCTATCAACGATGTTAGTGCCGAATCTTTAGAAAAAAGTGCCACAACTTCTG
AATCAAATGACGTGTATAAGGAAAAAGATGAGGAGCAAGCTAAGCAATCACATTCATCAA
AAAATGGAAATGATGAAAAGAATAAAGCTAGTGATGAAAAGGAAAATAGTGAACGCAAGA
GTAAGTTAAATAGTACAAAAGATGAAAGGACTACAGAAGATATTAATAATAAAAGACATA
AAACTTCTGATAATGAATCATCCAACGAAAAAATACCGAGTTCATTTGAAAATTCATTTA
ATGATTCATCGTCTTATGATAGTTTGAATGTTTTCAAGCCAGAACCTTTTAAGAGTGACA
ATGATGGGCTATCTGAATTATTAAATCAACTGTTCTCTAATAATAAAATGAAACAAACTT
CTACTATAGAGAATAACGATGTACAAAACGAGAAGAATGACAGTCACAATGATAATACAT
CTAGAGATCAAATAAATCCAAATACGACAAATTCGGATGATAGTGACGAATCAAATACTA
ACAATTTAGAAAAAAATAGTGATAAGGGTTCACTACAAGATGACATTGATGATGTACAGT
CATCTGAGAAGTCAGAGAACGATGATATAGATAACAAGTCTGAATCAAACAAACTTCCAG
TTGATAAAAATCAAAAAAGATGATGGTGAGTCAAAACAATCCTCCCAACAAGATCAATCT
TATGAAGAAGCAAATAATGATGCTGATGATCTAGATAACAAAGATAATGACACACCTGCT
ACTGAAAACGATAATGCCAACAGTGATAACGAAAATGCTGATAAATCAGATACAAAATCT
GACGATAAAGTATTAGATGCAATTTTAGACGAGTATAGTGAAAATGCTAAAAATAATAAA
AAACAATATGATGCTAAAAAAGATGATTTATCAAATGGAAATAGTAAAAGTAAGGAAAAT
AATTCTGAGAAACAGGCATCTAATACAAATGCTAACCCTCAATTACCTTCTGAATCACAA
TTAGCTAAAAAAGAAAAGCCAGCTCAATCATTTGAAAACGACATAAACCAATCAAACATC
AGATCTACTGCAATTTTCCAACAATTGCCAAATTTATCGGATGATAGTAAAAATTCTAAC
GATATAACAATTACTGAAAATAAAAACACACGAGGTTTTATTAAATCAATTGCACAAGAC
GCTCACGACATAGGTCAAGATGAAGATATTTATGCATCTGTTATGATTGCACAAGCCATA
TTAGAATCTGACTCAGGAACTAGCAATCTTGCTAGTTCACCACATTTCAATTTATTTGGA
ATAAAAGGAGCTTATGAAGGTCAGTCGGCTACATTTAATACACTTGAAGATAATGGCAGC
CATACGTTTCAAATTTCAGCAAACTTCCGTAGCTATCCAAGCAAAAAAGAATCATTGGAA
GATTATGCCAATTTAATCAAACACGGCATCGATGGTAATCAGGACATTTATAAACCAACA
TGGAAAAGTGAAGCTTATAGTTACCGTTCAGCAACAATGCATTTGGCTACCACATACGCG
ACTGATTCACAATACGCGGACAAATTAAATAGTATTATCAACCACTATGACTTAACACAA
TTTGATAATAAAAATATGCCTGATTTAGATAAATACAAAGCGAACAACGATGATTATGAT
TCAGCTTTCAAACCATTTTCAGAAACAACAAATGACTCTCCTTATCCTCATGGGCAATGT
ACATGGTATGTTTATAATCGCATGGCACAGTTCGAGAAATATGTGAGTGGTGATTTAGGC
GACGCACGAAACTGGAATAATCGAGCAGAAAGAAAAGATTATGCTGTTTCTTCAACACCA
AAAGCACACACTGCCGTTGTATTTGAGGCAGGTCAACAAGGGGCAGACCAGATTTACGGT
CATGTAGCTTTTGTAGAAAAAGTTAACGATGATGGTTCTATCGTTATATCAGAATCAAAC
ATTAAAGGACTTGGTATCGTTTCTTACAGAACAATTGATGCAGATGCTGCAACTGAATTG
AGTTACATTACAGGTAATAACTAGTATGTTTAAATATTCCCTTTATTTTATTTATTAAAG
TGTTTAATTTAGCTTTTATTCATTCAAAATACAAATGCTCCATTCAAAGTCCCATTTACT
AGTGTTCACTTTGAATGGAGCATTTTAAATATACTATATGAATTAACTCATACTAAAATA
CAGTATGAGTTAATATTTACAATTTTTCTATTTATTTCGTTTGGTGAACCATATTAATCC
ACCACCTATAATGAAAAGTAGAATCCCTAATGGAATCGTTGATTTTTTTACTACTGTTCC
TGTATCAGGTAAAGAAAAATCACCATTATTGTCAAATAAACCACTTAAAAAGCTACCCGA
GGAATCACCTAGAGATAAAGCACGACCAGGCGAAGGATTAGATATATCCTTAATTCCATC
TAATATACTGTTCCTATTAAATAAATCGTCAAATAGACTTGGTGTACCAAGTAATTTTGA
ATTTCCACTTAATTTTCGCATCTGTTCAGCTCTGTCTAACAAACTCCCATCAAATTTATT
AGATAAACTTGGCGTATATTTTAATGGTTCAAACAAACCATGCATATCATCTTTAAATTT
ACTTATGTCTTTATCAGCCTTTAATAGATCATTCAACTCATTATTAATTCCCGATTTCAT
TAGATTTAATAAGTTATGCTTAGAATCTTCTTTTTTGGCAATAACGTCAGCAAGCGCTTT
AGCTTTAGCATCATTTAATTTCGTAGCTAGCATTGTTTCTAAAGCTTTACGTTTATCATG
AGATTGGTCCAATATATTTTCTAAAATATCATCACTTGTAACATTGTCCCCAAAATGATG
TTTGATTAAAGCTACAATTTGTTCGTTACTAGGATTTTTATGCATTATTTCATCAACGAT
TTTTGATGTATCTATATGATCAAATTTAGTTAATAGAATTGTTTTAATAAGTTCTTGCTT
ATCAGATGTTTTATCAAACATAGATTTTAAAATATCATCACTCGTAGTAGTAGATAAGTT
ATCTAACTCACTAACAACTTGACTCGCGATTTGTTGATCTGTTTTACCTTTTGTATCTAT
ACGTTCTAAAATAGATTGTGCACTCTTTTCATCAAAAGTACCACTAACAATATCTTTTAC
AGCTTGTTCTTTATTATTTACAGATTGTAAATGATTTAATACAACGTCATTTTGTTTTTT
TAGACTTTGTTGCGTTTTTTCTATTTCCTTTTTCAATTTTTCTTTGTTTTTAGCAGATAT
TGAGTCTCGTTCAGAAAGCTTTGATTCCAATATCTTTAAATTATTTTCTTTATTTTCGAC
ATAATAATCTAAATTATCTTTTACTTTTGAATGGTTTGTCGTAACTTTATCGATGTCTTT
TTTAATTTCGTCTGATTGTTGCATTTGATTACTCTTAGTATTAGATGTATCTTTAAATGC
TAAACCGTCTTGGTTGTTTTCTTTAACAGCGCCTTCGTCTTTTTCTGAAGCCGTATTTTT
ATTTTCTTCACTATCATTCATATCTGCTATATCTTTACTTTCTTCATTTAGTTTACCCAT
ATCAACTAAATGAAATATATCTTGCTTTGTATCTCTTTGATTTAAATTAGCATCAAACGT
ATTATCTTGCAGACCTTCTTGATCGAACAATTCATTACTATCTTGTTCTTCAATATGGTT
AGACTTTTCTTTGACAGAAGAGGCTATATTTTTTTGACCATCTAACTCACTTTTTACACT
TTCCTTATCTTCAGATACTTCCTTTTTGTCATTTTCAATTAAATGACTCTGCACTTTATT
CTGTTCAATGATTTTATTATCAACCTTTTTTGCTTTCTTCAATATTGCTTCAACTTCTTC
TGTACTTTTAGCTTTTATAATTTCATTAATAGAAGCATCTTTCTGACTATCTTTAATGTT
TTTTAGTTTATCAATTTTCTCTTTACCTTCTTGAATGCGTTTTTCTAGCGTATTTTCACT
ATTAGAATGTGTCTCAATATTTAAATCAGCCTTATCTTTTGCTTCTACTGATGGTGTTGA
AGTCACACTATATCCCATTAAAGAAGTGCTAATAATGAGGGCCACACTAGAAAATTTAAA
TTGATGATTTAATCTGGTTTTATTATTTAAATTATTAT----------------------
---------------------------------------------------------
>NCTC7540_plasmid1
GGTCATCCTATTGAATGGAACCCAATGCAATTAACAATACAGGTGTAAACTACTTCCACA
TTGCTATACACCTACTACATTTCAAAAACAATAGATTTAATTAATGAAGGTAATTTAAAA
GTTAAAGATGTTATTACTGATGAGATAGAGCTAGATAATATTGTGGAGTCAGGATTTGAA
CAACTTGTAAACGATAAATCACAAGCAAAAATTCTCGTTAAATTATAA------GAGCCT
CCCTA-TATAGGG-GCTCTTTTATTAACTAAAACATAGTTTCATTTAGTCAAGA-TTTGT
GAGTTTTTACAATTCGTTAAAAACTAGGTTCGGCACCTAAAATAATAAGAAATATTTGTG
AATACTTCACATTTTGGAATTTTAACATCATATCTTTAAAAAATATAAAATCTCTATCAT
TTTTAACTTTTTCAACTTCTTGTTCATATAATTTTAAAACAGATTCTCTTATTAAAGTTG
GTCTCTCATTTTGAATAGTTTTAGGGTTATCTGAAAACATGAGTAATCCTAAATATTTAT
AGTGGATACTTAATTGTCGTGTCAAACTAGCTATATATTCTAACTTTTCATACATACTAG
GAAACTCGTTTCTTAGTTTTTTCAAATCTAACTTAGCTTGGTTTAATTCTTCCATTTCAG
TAAACATTTTATCACTACTCCAATTCCCATGGCTTATTGATATCAAGAGACTCAATTATA
TTTTTACTTCGCGATCTTTTAATTTTTCTCATTTTAGCTCTTTCTTCGCCGTCCATAAAT
AATAATTTTTCTTCTTTGGACTGAGGAGAGATTTTGGGTATTTTAATTGGTTTTTTCTTT
TCATCTAAAGCTACAAAAGTAAGAAAAGCTAAAGCAGCAATTTTTCTTTCTGCAGTAATC
ATATCTTCTGAAATGACTTTACAAAATACTTCCATAGATTTTTCTCCTGTATAAACTACA
TAAGATTCTATACAAACTGAATCAGATTGCGTGATTGGATATAAAAATTCTACTGAATCG
GTAGAAGCTGTAACACATTCTTTAACTCTTGCATGTCTTCTAGCTGATAGCGTTGCGTTA
TTATCAATTTTTTTCATCAACACCCCTCCAAATAGGGTATTATAATTGTTTAAATCATTA
ATTAATACTTGATCCGTACTGACAATTTTACTATCACTAGGAAATTTATAATTTTCCATA
AAAAACTCCCGTTTCTATAATTTTTACCTTCTAATTATAGAGCGAGAGTATATAAGTATA
AAAATCTTTTTTTTTAATAGTTAATTAAAAGTTTTTTAATTTTTTGTTATTTTCTCCAAA
CAATGGCAAGTTCCCATTTCATAGAAGGTTCATTAATATCGATGGCTTTTAAATTATTAT
CTAATAATTCTAGTATTCCTTCGGGTAATATACATATCCCAGATTATTTAATAACATTTC
TTCTATGAAACTCCATTGGGTGGTTTCAAAAATCATATTAGGATTAAAGCCATAATTTCT
ACACGTATTTTTGATTTTATCGTTTAAATAGAAGTCAGAATTAAATAAAATAAATTCTTG
TTCTTTTAAATCGTCAATATTAATCGTTTTTCTCTTAGATAATTTATGATTTTTATGAAC
AACCAATTTTAATTTTTCTTCTAAAAAAGAGAATGTATTAAAGTTTTTATTATTTGTAGG
CAGCACGGTAATTCCCATGTCTAAATCACCATATATCGTTTTCAATTTTTTTACTACCAT
TTTCAAAAAGTTGAAAAGTTATATTAGGATACATTTCATGAAATTGCGAAATTAATAGTA
GGTATTCCAATTTTTAAACGTCCAGTTTTTAATTCTAATAAATTACTTAATTCGTTAGGA
ATATTATCATACATTTTAAGCATTTCTTTACATTGAGAAAAGAAAGCTTCTCCTGCGTCA
GTTAAGTATATTTGATTTTTATATCTATTAAATAAGATTACTTCTAATTCTTCTTCTAAT
AGTTTAATTGTATTACTAATTGTAGGTTGTGTAATAAAAAGACTAGCTGCTGCTTTGGTC
ATACTTTTTTGTTTTACAACTTCTACAAAATACTGCATATGTTTAAGTTCCAATAAATTT
CCTC-TTTTTATTATTTTTTTATTATTCTTAAACGTGACCTGCTACCTGTTGCTTCGCAA
TTCTTCCCGTATGTTTGTCATCTATAAACTTATTTCCTTTTTTGTCGGAGAGGCCCCCCT
TTCCCTTTTTTGTCGTTCACTTAATAAGTTAGCTTCAAGTTCGCAATGCACTCATCATGT
AAAAACATTTTCCATTGCATCTTTGTGAACTTCATATCATAATATGTAAACCAATCCTTC
ATCAACCATTGGAATCAATTAATGTTGTTGTACGTCCAAGCGATCTATTTATAATAACTA
GATTCTCTTCCGTAAATATCAACACTTATCAAGTTCGTTCTTTTGTTTTCGGCCACTTCT
TTTCGCTAAATATACGTTCACAACCATATCTAAGTGTATCAATTGTCCATCAAGACTTTG
ATCTTTGTTGATACACGTGCATAACCAATTTTAGCCATTTGTTTTTTACAAA--------
------------------------------------------------------------
------------------------------------------------------------
------------------------------------------------------------
------------------------------------------------------------
------------------------------------------------------------
------------------------------------------------------------
------------------------------------------------------------
------------------------------------------------------------
------------------------------------------------------------
------------------------------------------------------------
------------------------------------------------------------
------------------------------------------------------------
------------------------------------------------------------
------------------------------------------------------------
------------------------------------------------------------
------------------------------------------------------------
------------------------------------------------------------
------------------------------------------------------------
------------------------------------------------------------
------------------------------------------------------------
------------------------------------------------------------
------------------------------------------------------------
------------------------------------------------------------
------------------------------------------------------------
------------------------------------------------------------
------------------------------------------------------------
------------------------------------------------------------
------------------------------------------------------------
------------------------------------------------------------
------------------------------------------------------------
------------------------------------------------------------
------------------------------------------------------------
------------------------------------------------------------
------------------------------------------------------------
------------------------------------------------------------
------------------------------------------------------------
------------------------------------------------------------
------------------------------------------------------------
------------------------------------------------------------
------------------------------------------------------------
------------------------------------------------------------
------------------------------------------------------------
------------------------------------------------------------
------------------------------------------------------------
------------------------------------------------------------
------------------------------------------------------------
------------------------------------------------------------
------------------------------------------------------------
------------------------------------------------------------
------------------------------------------------------------
------------------------------------------------------------
------------------------------------------------------------
------------------------------------------------------------
------------------------------------------------------------
------------------------------------------------------------
------------------------------------------------------------
------------------------------------------------------------
------------------------------------------------------------
------------------------------------------------------------
------------------------------------------------------------
------------------------------------------------------------
------------------------------------------------------------
------------------------------------------------------------
------------------------------------------------------------
------------------------------------------------------------
------------------------------------------------------------
------------------------------------------------------------
------------------------------------------------------------
------------------------------------------------------------
------------------------------------------------------------
------------------------------------------------------------
------------------------------------------------------------
------------------------------------------------------------
------------------------------------------------------------
------------------------------------------------------------
------------------------------------------------------------
------------------------------------------------------------
------------------------------------------------------------
------------------------------------------------------------
------------------------------------------------------------
------------------------------------------------------------
------------------------------------------------------------
------------------------------------------------------------
------------------------------------------------------------
------------------------------------------------------------
------------------------------------------------------------
------------------------------------------------------------
------------------------------------------------------------
------------------------------------------------------------
------------------------------------------------------------
------------------------------------------------------------
------------------------------------------------------------
------------------------------------------------------------
------------------------------------------------------------
------------------------------------------------------------
------------------------------------------------------------
------------------------------------------------------------
------------------------------------------------------------
------------------------------------------------------------
------------------------------------------------------------
------------------------------------------------------------
------------------------------------------------------------
------------------------------------------------------------
------------------------------------------------------------
------------------------------------------------------------
------------------------------------------------------------
------------------------------------------------------------
------------------------------------------------------------
------------------------------------------------------------
------------------------------------------------------------
------------------------------------------------------------
------------------------------------------------------------
------------------------------------------------------------
------------------------------------------------------------
------------------------------------------------------------
------------------------------------------------------------
------------------------------------------------------------
------------------------------------------------------------
------------------------------------------------------------
------------------------------------------------------------
------------------------------------------------------------
------------------------------------------------------------
------------------------------------------------------------
------------------------------------------------------------
------------------------------------------------------------
------------------------------------------------------------
------------------------------------------------------------
------------------------------------------------------------
------------------------------------------------------------
------------------------------------------------------------
------------------------------------------------------------
---------------------------------------------------------
>pSSP1
GGTCATCCTATTGAATGGAATCCAATGCAATTAACAATACAGGTGTAAACTACTTCGACA
TTGCTATACACCTACTACATTTCAAAAACAATAGATTTAATTAATGAAGGTAATTTAAAA
GTTAAAGATGTTATTACTGATGAGATAGAGCTAGATGATATTGTCGAATCAGGATTTGAA
AAACTCATAAACGATAAATCACAAGCAAAAATTCTCATTAAGTTATAAATAAAAGAGCCT
CTCTAATTTAGGGAGCTCTTTTATTAGCTAAAATATAGTTTTATTTAGTCAAGAATTTGT
GAGTTTTTATAATTCATTAAAAACTAGGTTCGGCACCTAAAATAATAAGAAATATTTGTG
AGTAGTTCACATTTTGGAATTTTAACATCATATCTTTAAAAATTACAAAATTACTATCTT
TTTTAACTTTTTTAACTTCTTGTTCATATAATTTTAAAACAGATTCTCTTATTAAAGTTG
GTCGCTTATTTTGAATAATTTCACGGTTATCTGAAAACATTAGTAATCCTAAATATTTAT
AATGGATACTTAATTGTCTTGTCAAACTAGCTATATATTCTAACTTTTCATACATATTAG
GAAACTTGTTTCTTAGTTTTTTCAAATCTAACTTAACTTGGTTTAATTCTTCCATTTCAT
TTATCATTTTATCACTACTCCAATTCCCATGGTTTATTGATATCAAGAGACTCAATTATA
TTTTTAGTTTGTGATCTTTTAATTTTTCGCATTTTAGCTCTTTCTTCGCCATCCATAAAT
AATAATTTTTCTTCTTTGGACTGAGGAGAGATTTTGGGTACTTTAATTGGTTTTTTCTTT
TCATCCAAAGCTACAAAAGTAAGAAAAGCTACAGCAGCAATTTTTCTTTCTGCAGTGATC
ATATCTTCTGAAATGACTTTACAAAATATTTCCATAGACTTTTCTCCTGTATAAACTACA
TAAGATTCTATACAAACTGAATCAGATTGGGTGATTGGATATAAAAATTCTACTGAATCT
GTAGAAGCTGTAACACATTCTTTAACTCTTGCATGTCTTCTAGCTGATAGCGTTGCGTTA
TTATCAATTTTTTTCATTAATACCCCCCCAAATAGGGTATTATAATTGTTTAAATCATTA
ATTAATACTTGATCCGTACTGACAATTTTACTGTCACTAGGAAATTTATAATTTTCCATA
AAAAACTCCCGTTTCTATAATGTTTATGTTCTAATTATAGAGCGAGAGTATATAAATATA
AAAATCTTTTTTTTTAATAGTTAATTAAAAGTTTTTTAATTTTTTGTTATTTTCTCCAAA
TAATACCAAGTTCCCATTTCATAGAAGGTTCATTAATATCGATGGCTTGTAAATTATTAT
CTAATAAGCCTAGTATTCCTTCGGGTAATATACATATCCCAGATTATTTAATAACATTTC
TTCTATGAAGCTCCATTGGGTGGTTTCAAAAATTATATTAGGATTAAAGCCATAATTTCT
ACATGTATTTTTGATTTTATCGTTTAAATAGAAATCAGAATTGAATAAAATAAATTCTTG
TTCTTGTAAATCTTCAATATCAATCTTTGTTTTTTTAGATAATTCATGATTTTTATGAAC
GACCAGTTTTAATTTTTCTTCTAAAAAAGAGAATATATCAAAGTTTTTATTATTTGTAGG
AAGTACAGTAATTCCCATGTCCAAATCACCATACATCGTTTTCAATTTTTTTACTACCAT
TTTCAAAAAGTTGAAAAGTTATATTAGGATACATTTCATGAAATTCCGAAATTAATAGTA
GGGATTCCAATTTTCAAATGTCCCTTTTTTAATTCTAATAAATTACTTAACTCATTAGGG
ATATTATCATACATTTTAAGCATTTCTTTACATTGGAAAAAGAAAGCTTCTCCTGCGTCA
GTTAAGTATATTTGGTTTTTATACCTATTAAATAAATTTACATCTAATTCTTCTTCTAAT
AATTTAATTGTATTACTAATTGTGGGTTGTGTGATAAAAAGATTAGATGCTGCTTTGGTC
ATACTTTTTTGCTTTACGACTTCTACAAAATACTGCATATGTCTAAGTTCCAATAAATTT
CCTCCTTTTTATTATTTTTTTATTATTCTTATACGTGAACGACTACCTGTTGTTTAGCAA
TTCTTCCCGTAAGTTTGTCATCTATAAATTTATTTCCTTTTTTATCGGAGAGGCCCCCTT
TTCCCTTTTTTGTCGTTCACTTAATAAGTTAGCTTCAAGTTCGCAATGCACTCATCATGT
AAAAACATTTCCCATCGCATCTTTGTGAACTTCATATCATAATATGTAAATCAATCTTTC
ATCAACCATTGGAATCAATTAATGTTGTTGTACGTCCAAGCGATCTATTTATAGTAACTA
GATTCTCTTCCGTAAATATCAACACTTATCAAGTTCGTTCTTTTGTTTTCGACCACTCCT
TTTCGCTAAAGATACGTTCACAACCATATCTAAGTGTATCAATTGTCCATCAAGACTTTG
ATCTTTGTTGATACACGTGCATAACCAATTTTAGCCATTTGTTTTTTACAAAAATTTACT
CTAGTAGTACTTTTTTAAAAATGTCTTTTCAAAATTCATGAGCTGATACATAAATTTTTC
AAAATCTTCTCTAACAAAACAACTTAACAAAAGTAACTTTATTTTTTTGTTAAGTTTATT
TTCATTTCTTTTAATAAGCGTTCTCCATTATGCGTCAAACTCAATAATTTAGTACGTTTA
TCATTCGAATAAACTCGTTGCACATAACCTTTGCTTTCTAACTTCTTAACACGTTTTGAT
GCAGCTGTCTTATAAGTACGTTGCTTATTTGCTAAGTCGTTAATCGATACTTTTTCATTA
TGCTGAATAAAATACATTGTTTCTATTTGTTCATAAGATAAGTAACGACCTGGTTCCAAT
TCTTTAACCATGTTAGTAATTGCTTTATTAATATTCGCTGTAGCATCATAGAATTGGTTA
ATTATTATTTCTAAGTTTCCCTCTTTATGCTCCATATTAACCTTCCTTACTAAACTATCG
TTTTTCAACCATCATTGATTTTTTAAAAATTAAATATTACTTATTATAAGCATAATAACT
TTATTCCATTACATCACTTTCTTCAGCTTTTTCAGTTGCTTTTCTCATCAGTGGATCAGT
AATTGGTTTAAAGATAACACCAATTAATAAAAATCCTATACCAAATAATGAAAGTATCAC
TAATTTTTTAGTTAAAATTTCAGGTACAGGTCCTCCAACTGCTTCTCTTAAAGCATCTAT
TGAATAAGAGAAAGGTAAATAAGGGTGAATGACTTGGAAGAACTCTGGTGTAACTTGGAT
AGGGAAGGTTCCTCCACCACCTGCTATTTGTAGTACAAGGAAGATGATTGCAATTGCTTT
CCCTGGATTTCCTAACAATGACACTAAAGTATACACAATTGAAATAAATACAAGTGATGA
GAATACTGATATAGCAATAAACCATACAACAGATTCAACTTGCGCTTTCAGTATCACCAT
ATCTCCAATTGATACGATGAGTGCTTGGATAATACCCAACGTGTAAAACAACCCACTCTT
TCCTAGATAAATTTCTCTTGTCGTTAGATGTGGCTCTAATGATTTATGTTTATTATCTGT
CGTTAATAAACTTACTAGTAATAAAGCTCCTACCCATATTGCTAATGCTGTGTAAAATGG
TGTGCTTGCTGAACCGTAGTCTTTCACAGGAAATATGTCTTTTTGATCTATATTAATTGG
ATTTGCGATTACATTAGCTTGTTTTTTCAAATCATTTTTCAATAAGTCTACCATTTTATC
CACTGCATCGTCGTCTTCAATCTCGTCAAATAGTTTGTTCGCTTTAGCCAGATCTTTTTC
AACATCTGGTAATTGATTACGTGCAAAATCTGCCAAATTGTGCAAGCTTTCTTTTGCACG
TGGTTGATTTGTATCTAAAATATCTACCAAATTATCATAGCGATTAAACAGTGTAGGTAT
TGTATTGTTCACAGTTGCTGTTGTATCAGATAACTGTTGTTCTAAACCTGGCAAGTCATT
TTCAATAAATGATGCTGCGTTAGAAACACTTTGTTTAAATTGTGGATAATAATTTTGAGC
AATAGACATTGCATCCATATATCTTTGCTCAATGACTGGTAGTGCACTTTGAATCGTCTC
AACTCTATCCTTACCAGTAGTTAAAATACTTTCTCCTGAATTTATAACTTGATCAATTGT
GTTTAATTTCGATTGAACAGTTGATAGTTTTATATCGCCGTCATCTAATAATGACATCAC
ATCATTAGATACATCTAATAATTTTTGGTTTAGTTCTGACTTAATATAGTTTCTTAAATC
ATCTAAGCTACTATTCACGCGTGGAATTTCTTTAAGTAATTCTACTGCTTCTTCTTTACC
AGAACTTCCATTCGAAAGTGCTTCACTAAGTTGATTTTGTGTCTTAATTAAATTATTAAT
TCTATTATTTGCTGACTCTAATTCCTTAATCTCATCAGAAAGATCTACCTTTTCTCTATC
TTCAAGCTCTGATAATATATCTATAAACTTTTGATTGGACTTACTTGTTACTTCAAGCCT
AGATTTAATATTATCTAAAGTTTCTTTGAAATCTTTTGGCTTATCTGTAGATATAATACC
GTAAGTGACATTTTTTAGCGCATTAATATCTTCTTGACTACTTTCCGCTTGTTTGTCGGT
ATAATTGGATAAAGATAATAATGATTTTGATAGTGAAGATTCCATTGCGCTTACATCTTC
ACTACTTATTGCTGTTCCATTTTGATTATTTCCAGCATTGTCGCTATTACTATTACTTAT
TTGCGAAGTTTTAATATTTGAATAACTATCTGACCCTTTAGAACTTTGCTGCTCAGTTTC
AACATTTTCTTGTAATCGATTATTAGCATTTTGATTTGCTTCTTGTGCATTATCAACGAC
TTCTTGATAGCCTTCGACACGCTGTTGCACTGCAGGTAAATATCCTTGCGCTTCATTCAG
GCCTTGTAACCCTGCGTCAACCCCTGCGCTTGCAAGGTCTACACCACGATTAATTTTTGG
AAAAGCTTCTGGTACATCATTAGATGCAACATTCAAGGCATTCTCAATATTTGGCATGTA
GTCATTTAATGCCAATATCAATTTAGCTCGCTCATTTAATGTCGGAATGGCCGCATTAAC
TTGGTTTAATTTATCTGCAGCATCTATAACCTCACCTTTATGATTTCCTAACGCTCTAAA
TTCATCAGCATAATTGTCAATTTCATCCTGATTTTCATCTAAATATATTATTTTATCAGC
AAAATCATTAATTTTGGGTATAGAATCATTAGCTTTAGATACTGCATCTTCAATTTTATT
TATGGTTGGAATTTCTTCCTCAAGTTTCACGCCAAGTCGATTTGCTTCATCTAATAATGC
TTTTGTTACTGTCTCATTAAATTGTTCATTTGCTTTTTGAACAATGGCACTCGTCCCTGC
ATTTGTCATTTTAGGCGCAATCGCATTAAGTTTTTGATTCACTTTGTATTCTACGTCTGC
TTGCTGTGGGTTTTTTCGAAGTGTGCCGGTAATTTGGTGTGTAAACTTCTCTGGTATGTA
AATGGCCGCGTAATAATCGCCCATCTTCAAATCATGATCGGCTTTTTTTCGACTTACAAA
TTGCCAATCAAAGTTATCATCTTTCTTTAGTTTATTGGTGATTTTATTGCCCACGTTCAC
ATTTTTATCTTTAACTGTATCTCCCTTATCCTCATTTACAACAGCCACTTTAATATTTTT
AGTATTACCGTATGGATCCCATGTCGCTTCTAAGTTAAACCAAGCATAAAAAGAAGGAAG
AAGTGCTAAACCTCCTAAAATCACTAAAACAGCAGGCGTCTTAGCAATCTTTTTCAAATC
CATTACAAATAATTTTATTGCGTTCTTCATTTATACACCTCTAAAACTGTATCTATTGAT
TTTTCTTACATAAATTTAAAATTACTATTTGTTAATTTCATATAAGTTGATATACTGAAT
GCATTAACAAAGTCTATTCATTTTATAGTTGATATGTATCAACTAAATCTAAGTCTGTTT
ACAGTGTACCAAGACAAACCATAGTTTGTACATAGCAAAATAATATATTTTAGAAAAGAG
GTATTTTCATGAAGCAACAAAAATTATTAGTCTGTTTGCTTTCAACTTCTTTACTTATTC
CATCATTTTCTATCAACGATGTTAGTGCCGAATCTTTAGAAAAAAGTGCCACAACTTCTG
AATCAAATGACGTGTATAAGGAAAAAGATGAGGAGCAAGCTAAGCAATCACATTCATCAA
AAAATGGAAATGATGAAAAGAATAAAGCTAGTGATGAAAAGGAAAATAGTGAACGCAAGA
GTAAGTTAAATAGTACAAAAGATGAAAGGACTACAGAAGATATTAATAATAAAAGACATA
AAACTTCTGATAATAAATCATCCAATGAAAAAATACCAAGTTCATTTGAAAATTCATTTA
ATGATTCATCGTCTTATGATAGTTTGAATGTTTTCAAGCCAGAACCTTTTAGGAGTGACA
AGGATGGGCTATCTGAATTATTAAATCAACTGTTCTCTAATAATAAAATGAAACAAACTT
CTACTATAGAGAATAACGATGTACAAAACGAGAAGAATGACAGTCACAATGATAATACAT
CTATAGATCAAATAAATCCAAATACGACATATTCGGATGATAGTGACGAATCAAATACTA
ACAATTTAGAAAAGAATAGTGATAAGGGTTCACTACAAGATGACATTGATGATGTACAGT
CATCTGAGAAGTCAGAGAACGATGATATAGATAATAAGTCTGAATCAAACAAACTTCCAG
TTGATAAAAATCAAAAAAGATGATGGTGAGTCAAAACAATCCTCCCAACAAGATCAATCT
TATGAAGAAGCAAATAATGATGCTGATAATCTAGACAACAAAGATAATGACACACCTGCT
ACTGAAAACGATAATGCCAACAGTGATAACGAAAATGCTGATAAATCAGATACAAAATCT
GACGATAAAGTATTAGATGCAATTTTAGACGAGTATAGTGAAGATGCTAAAAATAATAAA
AAACAATATGATGCTCAAAAAGATGATTTATCAAATGGAAATAGTAAAAGTAAGAAAAAT
AATTCTGAAAAACAGGCATCGAATACAAATGCTAACCCTCAATTACCGTCTGAATCACAA
TTAGCTAAAAAAGAAAAGCCAGCTCAATCATTTGAAAACGACATAAACCAATCAAACATC
AGATCTACTGCAACTTTCCAACAATTGCCAAATTTATCGGATGATAATAACAATTCTAAC
GATATAACAATTACTGAAAGTAAAAATACACGAGATTTTATTAAAACAGTTGCACAAGAC
GCTCACGACATAGGTCAAGATGAAGATATTTATGCATCTGTTATGATTGCCCAAGCCATA
TTAGAATCTGACTCAGGCACTAGCGATCTTGCTAGTTCACCCCATTTCAATTTATTTGGA
ATAAAAGGAGCTTATGAAGGTCAGTCGGCTACATTTAATACACTCGAAGATAATGGCAAC
CATACGTTCCAAATTTCAGCAAACTTCCGCAGCTATCCAAGCAAAAAAGAATCATTGGAA
GATTATGCCAATTTAATCAAACACGGCATCGATGGTAACCAGGACATTTATAAACCAACA
TGGAAAAGTGAAGCTTATAGTTACCGTTCAGCAACAATGCATTTGGCTACCACATACGCG
ACTGATTCACAATACGCGGACAAATTAAATAGTATTATCAACCACTATGACTTAACACAG
TTTGATAATAAAAAAATGCCTGATTTAGATAACTACAAAGCGAACAAGGATGATTATGAT
TCAGCCTTCAAACCATTTTCAGAAACAACAAATGACTCTCCTTATCCTCATGGGCAATGT
ACATGGTATGTTTATAATCGCATGGCACAGTTCGACAAATATGTGAGTGGTGATTTAGGC
GACGCACGAAACTGGAATAATCGAGCAGAAAGAAAAGATTATGCTGTTTCTTCAACACCA
AAAGCTCACACTGCCGTTGTATTTGAGGCAGGTCAACAAGGGGCAGACCAGATCTACGGT
CATGTAGCTTTTGTAGAAAAAGTTAACGATGATGGTTCTATCGTTATATCAGAATCAAAC
ATTAAAGGACTTGGTATCGTTTCTTATAGAACAATTGATGCAGATGCTGCAACTGAATTG
AGTTACATTACAGGTAATAACTAGTAAATTTAAATATTCCTTTTATTTTCTTTATTAAAG
TGTTTAATTTAGCTTTTATTCATTCAAAATACAAATGCTCCATTCAAAGTTCCACTTACT
AGTGTTCACTTTGAATGGAGCATTTTCAATATACTATATAAATTAACTCGTACTAAAATA
CGTTATAATTTAATATTTACAATTTTTCGATTTATTTCGTTTGATGAACCATATTAATCC
ACCACCTATAATGAAAAGTAGAATCCCTAATGGAATTGTTGATTTTTTTACTACTGTTCC
TGTATCAGGTAAAGAAAAATCACCATTATTGTCAAATAAACCACTTAAAAAGCTACCCGA
GGAATCACCTAGAGATAAAGCACGCCCAGGCGAAGGATTAGATATATCCTTAATTCCATC
TAATATACTGTTTCTATTGAATAAATCGTCAAATAGACTTGGTGTACCAAGTAATTTTGA
ATTTCCACTTAATTTTCGCATCTGTTCAGCTCTGTCTAACAAACTCCCATCAAATTTATT
AGATAAACTTGGCGTATATTTTAATGGTTCAAACAAACCATGCATATCATCTTTAAATTT
ACTTATGTCTTTATCAGCCTTTAATAGATCATTCAACTCATTATTAATTCCCGATTTCAT
TAGATTTAATAAGTTATGCTTAGAATCTTCTTTTTTGGCAATAACGTCAGCAAGCGCTTT
AGCTTTAGCATCATTTAATTTCGTAGCTAGCATTGTTTCTAAAGCTTTACGTTTATCATG
AGATTGGTCCAATATATTTTCTAAAATATCATCACTTGTAACATTGTCCCCAAAATGATG
TTTGATTAAAGCTACAATTTGTTCGTTACTAGGATTTTTATGCATTATTTCATCAACGAT
TTTTGATGTATCTATATGATCAAATTTAGTTAATAGAATTGTTTTAATAAGTTCTTGCTT
ATCAGATGTTTTATCAAACATAGATTTTAAAATATCATCACTCGTAGTAGTAGATAAGTT
ATCTAACTCACTAACAACTTGACTCGCGATTTGTTGATCTGTTTTACCTTTTGTATCTAT
ACGTTCTAAAATAGATTGTGCACTCTTTTCATCAAAAGTACCACTAACAATATCTTTTAC
AGCTTGTTCTTTATTATTTACAGATTGTAAATGATTTAATACAACGTCATTTTGTTTTTT
TAGACTTTGTTGCGTTTTTTCTATTTCCTTTTTCAATTTTTCTTTGTTTTTAGCAGATAT
TGAGTCTCGTTCAGAAAGCTTTGAATCCAATATCTTTAAATTATTTTCTTTATTTTCGAC
ATAATAATCTAAATTATCTTTTACTTTTGAATGGTTTGTCGTAACTTTATCGATGTCTTT
TTTAATTTCGTCTGATTGTTGCATTTGATTACTCTTAGTATTAGATGTATCTTTAAATGC
TAAACCGTCTTGGTTGTTTTCTTTAACAGCGCCTTCGTCTTTTTCTGAAGCCGTATTTTT
ATTTTCTTCACTATCATTCATATCTGCTATATCTTTACTTTCTTCATTTAGTTTACCCAT
ATCAACTAAATGAGATATATCTTGCTTTGTATCTCTTTGATTTAAATTAGCATCAAACGT
ATTATCTTGCAGGTCTTCTTGATCGAACAAGTCAATACTATCTTGTTCTTCAATATGGTT
AGACTTTTCTTTAACAGAAGAAACTATATTTTTTTTACTATCTAACTCACTTTTCACACT
TTTCTTATCTTCAGATACTTCCTTTTTGTCATTTTCAATTAAATGACTCTGCACTCTATT
CTGTTCAATGATTTTATTATCAACTTTTTTTGCTTTCTTCAATATTGCTTCAACTTCTTC
TGTGCTTTTAGCTTTTGTAATTTCTTTAATAGAAGCATCTTTCTGACTATCTTTGATGTT
TTTTAATTTATCAATTTTCTCTTTACCTTCTTGAATGCGTTTTTCTAGCGTATTTTCACT
ATTCGAATGCGTCTCAATATTTAAATCAGCCTTATCTTTTGCTTCTACTGATGGTGTCGA
AGTCATACTATACCCCATCAAAGAAGTGCTAATAATGAGTGCCATAGTAGAAAATTTAAA
TTGATGATTTAATCTGGTTTTATTACTTAAATTATTATACCTTAACTTTTTCATTAAATT
CACCTTTCTTCTAATTATTCATCCTCATTATATAGGTTATATAACTTTATTCAAATA
>S_sapro_troy_putative_plasmid_1
GGTCATCCTATTGAATGGAATCCAATGCAATTAACAATACAGGTGTAAACTACTTCGACA
TTGCTATACACCTACTACATTTCAAAAACAATAGATTTAATTAATGAAGGTAATTTAAAA
GTTAAAGATGTTATTACTGATGAGATAGAGCTAGATGATATTGTCGAATCAGGATTTGAA
AAACTCATAAACGATAAATCACAAGCAAAAATTCTCATTAAGTTATAAATAAAAGAGCCT
CTCTAATTTAGGGAGCTCTTTTATTAGCTAAAATATAGTTTTATTTAGTCAAGAATTTGT
GAGTTTTTATAATTCATTAAAAACTAGGTTCGGCACCTAAAATAATAAGAAATATTTGTG
AGTAGTTCACATTTTGGAATTTTAACATCATATCTTTAAAAATTACAAAATTACTATCTT
TTTTAACTTTTTTAACTTCTTGTTCATATAATTTTAAAACAGATTCTCTTATTAAAGTTG
GTCGCTTATTTTGAATAATTTCACGGTTATCTGAAAACATTAGTAATCCTAAATATTTAT
AATGGATACTTAATTGTCTTGTCAAACTAGCTATATATTCTAACTTTTCATACATATTAG
GAAACTTGTTTCTTAGTTTTTTCAAATCTAACTTAACTTGGTTTAATTCTTCCATTTCAT
TTATCATTTTATCACTACTCCAATTCCCATGGTTTATTGATATCAAGAGACTCAATTATA
TTTTTAGTTTGTGATCTTTTAATTTTTCGCATTTTAGCTCTTTCTTCGCCATCCATAAAT
AATAATTTTTCTTCTTTGGACTGAGGAGAGATTTTGGGTACTTTAATTGGTTTTTTCTTT
TCATCCAAAGCTACAAAAGTAAGAAAAGCTACAGCAGCAATTTTTCTTTCTGCAGTGATC
ATATCTTCTGAAATGACTTTACAAAATATTTCCATAGACTTTTCTCCTGTATAAACTACA
TAAGATTCTATACAAACTGAATCAGATTGGGTGATTGGATATAAAAATTCTACTGAATCT
GTAGAAGCTGTAACACATTCTTTAACTCTTGCATGTCTTCTAGCTGAAAGCGTTGCGTTA
TTATCAATTTTTTTCATCAACACCCCCCCAAATAGGGTATTATAATTGTTTAAATCATTA
ATTAATACTTGATCCGTACTGACAATTTTACTGTCACTAGGAAATTTATAATTTTCCATA
AAAAACTCCCGTTTCTATAATGTTTATGTTCTAATTATAGAGCGAGAGTATATAAATATA
AAAATCTTTTTTTTTAATAGTTAATTAAAAGTTTTTTAATTTTTTGTTATTTTCTCCAAA
TAATACCAAGTTCCCATTTCATGGAAGGTTCATTAATATCGATGGCTTGTAAATTATTAT
CTAATAAGCCTAGTATTCCTTCGGGTAATATACATATCCCAGATTATTTAATAACATTTC
TTCTATGAAGCTCCATTGGGTGGTTTCAAAAATTATATTAGGATTAAAGCCATAATTTCT
ACATGTATTTTTGATTTTATCGTTTAAATAGAAATCAGAATTGAATAAAATAAATTCTTG
TTCTTGTAAATCTTCAATATCAATCTTTGTTTTTTTAGATAATTCATGATTTTTATGAAC
GACCAGTTTTAATTTTTCTTCTAAAAAAGAGAATATATCAAAGTTTTTATTATTTGTAGG
AAGTACAGTAATTCCCATGTCCAAATCACCATACATCGTTTTCAATTTTTTTACTACCAT
TTTCAAAAAGTTGAAAAGTTATATTAGGATACATTTCATGAAATTCCGAAATTAATAGTA
GGGATTCCAATTTTCAAATGTCCCTTTTTTAATTCTAATAAATTACTTAACTCATTAGGG
ATATTATCATACATTTTAAGCATTTCTTTACATTGGAAAAAGAAAGCTTCTCCTGCGTCA
GTTAAGTATATTTGGTTTTTATACCTATTAAATAAATTTACATCTAATTCTTCTTCTAAT
AATTTAATTGTATTACTAATTGTGGGTTGTGTGATAAAAAGATTAGATGCTGCTTTGGTC
ATACTTTTTTGCTTTACGACTTCTACAAAATACTGCATATGTCTAAGTTCCAATAAATTT
CCTCCTTTTTATTATTTTTTTATTATTCTTATACGTGAACGACTACCTGTTGTTTAGCAA
TTCTTCCCGTAAGTTTGTCATCTATAAATTTATTTCCTTTTTTATCGGAGAGGCCCCCTT
TTCCCTTTTTTGTCGTTCACTTAATAAGTTAGCTTCAAGTTCGCAATGCACTCATCATGT
AAAAACATTTCCCATCGCATCTTTGTGAACTTCATATCATAATATGTAAATCAATCTTTC
ATCAACCATTGGAATCAATTAATGTTGTTGTACGTCCAAGCGATCTATTTATAGTAACTA
GATTCTCTTCCGTAAATATCAACACTTATCAAGTTCGTTCTTTTGTTTTCGACCACTCCT
TTTCGCTAAAGATACGTTCACAACCATATCTAAGTGTATCAATTGTCCATCAAGACTTTG
ATCTTTGTTGATACACGTGCATAACCAATTTTAGCCATTTGTTTTTTACAAAAATTTACT
CTAGTAGTACTTTTTTAAAAATGTCTTTTCAAAATTCATGAGCTGATACATAAATTTTTC
AAAATCTTCTCTAACAAAACAACTTAACAAAAGTAACTTTATTTTTTTGTTAAGTTTATT
TTCATTTCTTTTAATAAGCGTTCTCCATTATGCGTCAAACTCACTAATTTAGTACGTTTA
TCATTCGAATAAACTCGTTGCACATAACCTTTGCTTTCTAACTTCTTAACACGTTTTGAT
GCAGCTGTCTTATAAGTACGTTGCTTATTTGCTAAGTCGTTAATCGATACTTTTTCATTA
TGCTGAATAAAATACATTGTTTCTATTTGTTCATAAGATAAGTAACGACCTGGTTCCAAT
TCTTTAACCATGTTAGTAATTGCTTTATTAATATTCGCTGTAGCATCATAGAATTGGTTA
ATTATTATTTCTAAGTTTCCCTCTTTATGCTCCATATTAACCTTCCTTACTAAACTATCG
TTTTTCAACCATCATTGATTTTTTAAAAATTAAATATTACTTATTATAAGCATAATAACT
TTATTCCATTACATCACTTTCTTCAGCTTTTTCAGTTGCTTTTCTCATCAGTGGATCAGT
AATTGGTTTAAAGATAACACCAATTAATAAAAATCCTATACCAAATAATGAAAGTATCAC
TAATTTTTTAGTTAAAATTTCAGGTACAGGTCCTCCAACTGCTTCTCTTAAAGCATCTAT
TGAATAAGAGAAAGGTAAATAAGGGTGAATGACTTGGAAGAACTCTGGTGTAACTTGGAT
AGGGAAGGTTCCTCCACCACCTGCTATTTGTAGTACAAGGAAGATGATTGCAATTGCTTT
CCCTGGATTTCCTAACAATGACACTAAAGTATATACAATTGAAATAAATACAAGTGATGA
GAATACTGATATAGCAATAAACCATACAACAGATTCAACTTGCGCTTTCAGTATCACCAT
ATCTCCAATTGATACGATGAGTGCTTGGATAATACCCAACGTGTAAAACAACCCACTCTT
TCCTAGATAAATTTCTCTTGTCGTTAGATGTGGCTCTAATGATTTATGTTTATTATCTGT
CGTTAATAAACTTACTAGTAATAAAGCTCCTACCCATATTGCTAATGCTGTGTAAAATGG
TGTGCTTGCTGAACCGTAGTCTTTCACAGGAAATATGTCTTTTTGATCTATATTAATTGG
ATTTGCGATTACATTAGCTTGTTTTTTCAAATCATTTTTCAATAAGTCTACCATTTTATC
CACTGCATCGTCGTCTTCAATCTCGTCAAATAGTTTGTTCGCTTTAGCCAGATCTTTTTC
AACATCTGGTAATTGATTACGTGCAAAATCTGCCAAATTGTGCAAGCTTTCTTTTGCACG
TGGTTGATTTGTATCTAAAATATCTACCAAATTATCATAGCGATTAAACAGTGTAGGTAT
TGTATTGTTCACAGTTGCTGTTGTATCAGATAACTGTTGTTCTAAACCTGGCAAGTCATT
TTCAATAAATGATGCTGCGTTAGAAACACTTTGTTTAAATTGTGGATAATAATTTTGAGC
AATAGACATTGCATCCATATATCTTTGCTCAATGACTGGTAGTGCACTTTGAATCGTCTC
AACTCTATCCTTACCAGTAGTTAAAATACTTTCTCCTGAATTTATAACTTGATCAATTGT
GTTTAATTTCGATTGAACAGTTGATAGTTTTATATCGCCGTCATCTAATAATGACATCAC
ATCATTAGATACATCTAATAATTTTTGGTTTAGTTCTGACTTAATATAGTTTCTTAAATC
ATCTAAGCTACTATTCACGCGTGGAATTTCTTTAAGTAATTCTACTGCTTCTTCTTTACC
AGAACTTCCATTCGAAAGTGCTTCACTAAGTTGATTTTGTGTCTTAATTAAATTATTAAT
TCTATTATTTGCTGACTCTAATTCCTTAATCTCATCAGAAAGATCTACCTTTTCTCTATC
TTCAAGCTCTGATAATATATCTATAAACTTTTGATTGGACTTACTTGTTACTTCAAGCCT
AGATTTAATATTATCTAAAGTTTCTTTGAAATCTTTTGGCTTATCTGTAGATATAATACC
GTAAGTGACATTTTTTAGCGCATTAATATCTTCTTGACTACTTTCCGCTTGTTTGTCGGT
ATAATTGGATAAAGATAATAATGATTTTGATAGTGAAGATTCCATTGCGCTTACATCTTC
ACTACTTATTGCTGTTCCATTTTGATTATTTCCAGCATTGTCGCTATTACTATTACTTAT
TTGCGAAGTTTTAATATTTGAATAACTATCTGACCCTTTAGAACTTTGCTGCTCAGTTTC
AACATTTTCTTGTAATCGATTATTAGCATTTTGATTTGCTTCTTGTGCATTATCAACGAC
TTCTTGATAGCCTTCGACACGCTGTTGCACTGCAGGTAAATATCCTTGCGCTTCATTCAG
GCCTTGTAACCCTGCGTCAACCCCTGCGCTTGCAAGGTCTACACCACGATTAATTTTTGG
AAAAGCTTCTGGTACATCATTAGATGCAACATTCAAGGCATTCTCAATATTTGGCATGTA
GTCATTTAATGCCAATATCAATTTAGCTCGCTCATTTAATGTCGGAATGGCCGCATTAAC
TTGGTTTAATTTATCTGCAGCATCTATAACCTCACCTTTATGATTTCCTAACGCTCTAAA
TTCATCAGCATAATTGTCAATTTCATCCTGATTTTCATCTAAATATATTATTTTATCAGC
AAAATCATTAATTTTGGGTATAGAATCATTAGCTTTAGATACTGCATCTTCAATTTTATT
TATGGTTGGAATTTCTTCCTCAAGTTTCACGCCAAGTCGATTTGCTTCATCTAATAATGC
TTTTGTTACTGTCTCATTAAATTGTTCATTTGCTTTTTGAACAATGGCACTCGTCCCTGC
ATTTGTCATTTTAGGCGCAATCGCATTAAGTTTTTGATTCACTTTGTATTCTACGTCTGC
TTGCTGTGGGTTTTTTCGAAGTGTGCCGGTAATTTGGTGTGTAAACTTCTCTGGTATGTA
AATGGCCGCGTAATAATCGCCCATCTTCAAATCATGATCGGCTTTTTTTCGACTTACAAA
TTGCCAATCAAAGTTATCATCTTTCTTTAGTTTATTGGTAATTTTATTGCCCACGTTCAC
ATTTTTATCTTTAACTGTATCTCCCTTATCCTCATTTACAACAGCCACTTTAATATTTTT
AGTATTACCGTATGGATCCCATGTCGCTTCTAAGTTAAACCAAGCATAAAAAGAAGGAAG
AAGTGCTAAACCTCCTAAAATCACTAAAACAGCAGGCGTCTTAGCAATCTTTTTCAAATC
CATTACAAATAATTTTATTGCGTTCTTCATTTATACACCTCTAAAACTGTATCTATTGAT
TTTTCTTACATAAATTTAAAATTACTATTTGTTAATTTCATATAAGTTGATATACTGAAT
GCATTAACAAAGTCTATCCATTTTATAGTTGATATGTATCAACTAAATCTAAGTCTGTTT
ACAGTGTACCAAGACAAACCATAGTTTGTACATAGCAAAATAATATATTTTAGAAAAGAG
GTATTTTCATGAAGCAACAAAAATTATTAGTCTGTTTGCTTTCAACGTCTTTACTTATTC
CATCATTTTCTATCAACGATGTTAGTGCCGAATCTTTAGAAAAAAGTGCCACAACTTCTG
AATCAAATGACGTGTATAAGGAAAAAGATGAGGAGCAAGCTAAGCAATCACATTCATCAA
AAAATGGAAATGATGAAAAGAATAAAGCTAGTGATGAAAAGGAAAATAGTGAACGCAAGA
GTAAGTTAAATAGTACAAAAGATGAAAGGACTACAGAAGATATTAATAATAAAAGACATA
AAACTTCTGATAATAAATCATCCAATGAAAAAATACCAAGTTCATTTGAAAATTCATTTA
ATGATTCATCGTCTTATGATAGTTTGAATGTTTTCAAGCCAGAACCTTTTAGGAGTGACA
AGGATGGGCTATCTGAATTATTAAATCAACTGTTCTCTAATAATAAAATGAAACAAACTT
CTACTATAGAGAATAACGATGTACAAAACGAGAAGAATGACAGTCACAATGATAATACAT
CTATAGATCAAATAAATCCAAATACGACATATTCGGATGATAGTGACGAATCAAATACTA
ACAATTTAGAAAAGAATAGTGATAAGGGTTCACTACAAGATGACATTGATGATGTACAGT
CATCTGAGAAGTCAGAGAACGATGATATAGATAATAAGTCTGAATCAAACAAACTTCCAG
TTGATAAAAATCAAAAAAGATGATGGTGAGTCAAAACAATCCTCCCAACAAGATCAATCT
TATGAAGAAGCAAATAATGATGCTGATAATCTAGACAACAAAGATAATGACACACCTGCT
ACTGAAAACGATAATGCCAACAGTGATAACGAAAATGCTGATAAATCAGATACAAAATCT
GACGATAAAGTATTAGATGCAATTTTAGACGAGTATAGTGAAGATGCTAAAAATAATAAA
AAACAATATGATGCTCAAAAAGATGATTTATCAAATGGAAATAGTAAAAGTAAGAAAAAT
AATTCTGAAAAACAGGCATCGAATACAAATGCTAACCCTCAATTACCGTCTGAATCACAA
TTAGCTAAAAAAGAAAAGCCAGCTCAATCATTTGAAAACGACATAAACCAATCAAACATC
AGATCTACTGCAACTTTCCAACAATTGCCAAATTTATCGGATGATAATAACAATTCTAAC
GATATAACAATTACTGAAAGTAAAAATACACGAGATTTTATTAAAACAGTTGCACAAGAC
GCTCACGACATAGGTCAAGATGAAGATATTTATGCATCTGTTATGATTGCCCAAGCCATA
TTAGAATCTGACTCAGGCACTAGCGATCTTGCTAGTTCACCCCATTTCAATTTATTTGGA
ATAAAAGGAGCTTATGAAGGTCAGTCGGCTACATTTAATACACTCGAAGATAATGGCAAC
CATACGTTCCAAATTTCAGCAAACTTCCGCAGCTATCCAAGCAAAAAAGAATCATTGGAA
GATTATGCCAATTTAATCAAACACGGCATCGATGGTAACCAGGACATTTATAAACCAACA
TGGAAAAGTGAAGCTTATAGTTACCGTTCAGCAACAATGCATTTGGCTACCACATACGCG
ACTGATTCACAATACGCGGACAAATTAAATAGTATTATCAACCACTATGACTTAACACAG
TTTGATAATAAAAAAATGCCTGATTTAGATAACTACAAAGCGAACAACGATGATTATGAT
TCAGCCTTCAAACCATTTTCAGAAACAACAAATGACTCTCCTTATCCTCATGGGCAATGT
ACATGGTATGTTTATAATCGCATGGCACAGTTCGACAAATATGTGAGTGGTGATTTAGGC
GACGCACGAAACTGGAATAATCGAGCAGAAAGAAAAGATTATGCTGTTTCTTCAACACCA
AAAGCTCACACTGCCGTTGTATTTGAGGCAGGTCAACAAGGGGCAGACCAGATCTACGGT
CATGTAGCTTTTGTAGAAAAAGTTAACGATGATGGTTCTATCGTTATATCAGAATCAAAC
ATTAAAGGACTTGGTATCGTTTCTTATAGAACAATTGATGCAGATGCTGCAACTGAATTG
AGTTACATTACAGGTAATAACTAGTAAATTTAAATATTCCTTTTATTTTCTTTATTAAAG
TGTTTAATTTAGCTTTTATTCATTCAAAATACAAATGCTCCATTCAAAGTTCCACTTACT
AGTGTTCACTTTGAATGGAGCATTTTCAATATACTATATAAATTAACTCGTACTAAAATA
CGTTATAATTTAATATTTACAATTTTTCGATTTATTTCGTTTGATGAACCATATTAATCC
ACCACCTATAATGAAAAGTAGAATCCCTAATGGAATTGTTGATTTTTTTACTACTGTTCC
TGTATCAGGTAAAGAAAAATCACCATTATTGTCAAATAAACCACTTAAAAAGCTACCCGA
GGAATCACCTAGAGATAAAGCACGCCCAGGCGAAGGATTAGATATATCCTTAATTCCATC
TAATATACTATTTCTATTGAATAAATCGTCAAATAGACTTGGTGTACCAAGTAATTTTGA
ATTTCCACTTAATTTTCGCATCTGTTCATCTCTGTCTAACAAACTCCCATCAAATTTATT
CGATAAACTTGGCGTATATTTTAATGGTTCAAACAAACCATGGATATCATCTTTAAATTT
ACTTATATCTTTATCAGCCTTTAATAAATCATTCAACTCATTATTAATTCCCGATTTCAT
TAGATTTAATAAGTTATGCTTAGAATCTTCTTTTTTGGCAATAACGTCAGCAAGCGCTTT
AGCTTTAGCATCATTTAATTTCGTAGCTAGCATTGTTTCTAAAGCTTTACGTTTATCATG
AGATTGGTCCAATATATTTTCTAAAATATCATCGCTTGTAACATTGTCCCCAAAATGATG
TTTGATTAAAGCTACAATTTGTTCGTTACTCGGATTTTTATGCATTATTTCACCAGCGAT
TTTTGATGTATCTATATGATCAAATTTAGTTAATAGTATCGTTTTAATAAGTTCTTGCTT
ATCAGATGTTTTATCAAACATAGATTTTAAAATATCATCACTCGTAGTAGTAGATAAGTT
ATCTAACTCACTAACAACTTGACTCGCGATTTGTTGATCTGTTTTACCTTTTGTATCTAT
ACGTTCTAAAATAGATTGTGCACTCTTTTTATCAAAAGTACCACTAACAATATCTTTTAC
AGCTTGTTCTTTATTATTTACAGATTGTAAATGATTTAATACAACGTCATTTTGTTTCTT
TAGACTTTGTTGCGTTTTTTCTATTTCCTTTTTCAATTTTTCTTTGTTTTTAGCAGATAT
TGAGTCTCGTTCAGAAAGCTTTGAATCCAATATCTTTAAATTATTTTCTTTATTTTCGAC
ATAATAATCTAAATTATCTTTTACTTTTGAATGGTTTGTCGTAACTTTATCGATGTCTTT
TTTAATTTCGTCTGATTGTTGCATTTGATTACTCTTAGTATTAGATGTATCTTTAAATGC
TAAACCGTCTTGGTTGTTTTCTTTAACAGCGCCTTCGTCTTTTTCTGAAGCCGTATTTTT
ATTTTCTTCACTATCATTCATATCTGCTATATCTTTACTTTCTTCATTTAGTTTACCCAT
ATCAACTAAATGAGATATATCTTGCTTTGTATCTCTTTGATTTAAATTAGCATCAAACGT
ATTATCTTGCAGGTCTTCTTGATCGAACAAGTCAATACTATCTTGTTCTTCAATATGGTT
AGACTTTTCTTTAACAGAAGAAACTATATTTTTTTTACTATCTAACTCACTTTTCACACT
TTTCTTATCTTCAGATACTTCCTTTTTGTCATTTTCAATTAAATGACTCTGCACTCTATT
CTGTTCAATGATTTTATTATCAACTTTTTTTGCTTTCTTCAATATTGCTTCAACTTCTTC
TGTGCTTTTAGCTTTTGTAATTTCTTTAATAGAAGCATCTTTCTGACTATCTTTGATGTT
TTTTAATTTATCAATTTTCTCTTTACCTTCTTGAATGCGTTGTTCTAGCGTATTTTCACT
ATTCGAATGCGTCTCAATATTTAAATCAGCCTTATCTTTTGCTTCTACTGATGGTGTCGA
AGTCATACTATACCCCATCAAAGAAGTGCTAATAATGAGTGCCATAGTAGAAAATTTAAA
TTGATGATTTAATCTGGTTTTATTACTTAAATTATTATACCTTAACTTTTTCATTAAATT
CACCTTTCTTCTAATTATTCATCCTCATTATATAGGTTATATAACTTTATTCAAATA
