# Supplementary material for: A molecular portrait of maternal sepsis from Byzantine Troy
Source: eLife. 2017 Jan 10;6:e20983. doi: 10.7554/eLife.20983 (PMC5224923; doi:10.7554/eLife.20983)
Supplement: Figure 4—source data 5. — DOI: http://dx.doi.org/10.7554/eLife.20983.030 [file elife-20983-fig4-data5.txt]

LIST OF FOREIGN GENOMIC SEGMENTS:
Start     End       Origin  HomeCluster  BAPSIndex  StrainName
39824     41605     1       2            1          gi|73661309|ref|NC_007350.1| Staphylococcus saprophyticus subsp. saprophyticus ATCC 15305 DNA, complete genome
41606     50390     3       2            1          gi|73661309|ref|NC_007350.1| Staphylococcus saprophyticus subsp. saprophyticus ATCC 15305 DNA, complete genome
50391     54854     1       2            1          gi|73661309|ref|NC_007350.1| Staphylococcus saprophyticus subsp. saprophyticus ATCC 15305 DNA, complete genome
57242     57727     1       2            1          gi|73661309|ref|NC_007350.1| Staphylococcus saprophyticus subsp. saprophyticus ATCC 15305 DNA, complete genome
127834    129959    1       2            1          gi|73661309|ref|NC_007350.1| Staphylococcus saprophyticus subsp. saprophyticus ATCC 15305 DNA, complete genome
142549    143125    1       2            1          gi|73661309|ref|NC_007350.1| Staphylococcus saprophyticus subsp. saprophyticus ATCC 15305 DNA, complete genome
156651    157010    1       2            1          gi|73661309|ref|NC_007350.1| Staphylococcus saprophyticus subsp. saprophyticus ATCC 15305 DNA, complete genome
265554    266406    3       2            1          gi|73661309|ref|NC_007350.1| Staphylococcus saprophyticus subsp. saprophyticus ATCC 15305 DNA, complete genome
761521    762274    1       2            1          gi|73661309|ref|NC_007350.1| Staphylococcus saprophyticus subsp. saprophyticus ATCC 15305 DNA, complete genome
882410    883009    1       2            1          gi|73661309|ref|NC_007350.1| Staphylococcus saprophyticus subsp. saprophyticus ATCC 15305 DNA, complete genome
1373723   1376944   3       2            1          gi|73661309|ref|NC_007350.1| Staphylococcus saprophyticus subsp. saprophyticus ATCC 15305 DNA, complete genome
1427486   1428079   3       2            1          gi|73661309|ref|NC_007350.1| Staphylococcus saprophyticus subsp. saprophyticus ATCC 15305 DNA, complete genome
1655502   1656352   1       2            1          gi|73661309|ref|NC_007350.1| Staphylococcus saprophyticus subsp. saprophyticus ATCC 15305 DNA, complete genome
1678648   1682877   3       2            1          gi|73661309|ref|NC_007350.1| Staphylococcus saprophyticus subsp. saprophyticus ATCC 15305 DNA, complete genome
1689838   1691030   1       2            1          gi|73661309|ref|NC_007350.1| Staphylococcus saprophyticus subsp. saprophyticus ATCC 15305 DNA, complete genome
1694660   1697591   1       2            1          gi|73661309|ref|NC_007350.1| Staphylococcus saprophyticus subsp. saprophyticus ATCC 15305 DNA, complete genome
1698784   1705316   1       2            1          gi|73661309|ref|NC_007350.1| Staphylococcus saprophyticus subsp. saprophyticus ATCC 15305 DNA, complete genome
1706883   1707775   3       2            1          gi|73661309|ref|NC_007350.1| Staphylococcus saprophyticus subsp. saprophyticus ATCC 15305 DNA, complete genome
1962314   1962628   3       2            1          gi|73661309|ref|NC_007350.1| Staphylococcus saprophyticus subsp. saprophyticus ATCC 15305 DNA, complete genome
1963316   1963655   3       2            1          gi|73661309|ref|NC_007350.1| Staphylococcus saprophyticus subsp. saprophyticus ATCC 15305 DNA, complete genome
1990582   1991246   1       2            1          gi|73661309|ref|NC_007350.1| Staphylococcus saprophyticus subsp. saprophyticus ATCC 15305 DNA, complete genome
1998327   1998420   3       2            1          gi|73661309|ref|NC_007350.1| Staphylococcus saprophyticus subsp. saprophyticus ATCC 15305 DNA, complete genome
1998421   1998758   1       2            1          gi|73661309|ref|NC_007350.1| Staphylococcus saprophyticus subsp. saprophyticus ATCC 15305 DNA, complete genome
1999458   1999825   1       2            1          gi|73661309|ref|NC_007350.1| Staphylococcus saprophyticus subsp. saprophyticus ATCC 15305 DNA, complete genome
2005681   2006261   3       2            1          gi|73661309|ref|NC_007350.1| Staphylococcus saprophyticus subsp. saprophyticus ATCC 15305 DNA, complete genome
2083994   2090062   1       2            1          gi|73661309|ref|NC_007350.1| Staphylococcus saprophyticus subsp. saprophyticus ATCC 15305 DNA, complete genome
2112574   2113134   3       2            1          gi|73661309|ref|NC_007350.1| Staphylococcus saprophyticus subsp. saprophyticus ATCC 15305 DNA, complete genome
2180462   2181115   1       2            1          gi|73661309|ref|NC_007350.1| Staphylococcus saprophyticus subsp. saprophyticus ATCC 15305 DNA, complete genome
2222219   2224245   1       2            1          gi|73661309|ref|NC_007350.1| Staphylococcus saprophyticus subsp. saprophyticus ATCC 15305 DNA, complete genome
2249262   2250309   1       2            1          gi|73661309|ref|NC_007350.1| Staphylococcus saprophyticus subsp. saprophyticus ATCC 15305 DNA, complete genome
2369694   2370414   3       2            1          gi|73661309|ref|NC_007350.1| Staphylococcus saprophyticus subsp. saprophyticus ATCC 15305 DNA, complete genome
2414267   2416379   3       2            1          gi|73661309|ref|NC_007350.1| Staphylococcus saprophyticus subsp. saprophyticus ATCC 15305 DNA, complete genome
2422348   2423593   3       2            1          gi|73661309|ref|NC_007350.1| Staphylococcus saprophyticus subsp. saprophyticus ATCC 15305 DNA, complete genome
2431213   2431761   3       2            1          gi|73661309|ref|NC_007350.1| Staphylococcus saprophyticus subsp. saprophyticus ATCC 15305 DNA, complete genome
2434319   2435025   3       2            1          gi|73661309|ref|NC_007350.1| Staphylococcus saprophyticus subsp. saprophyticus ATCC 15305 DNA, complete genome
2435026   2435446   1       2            1          gi|73661309|ref|NC_007350.1| Staphylococcus saprophyticus subsp. saprophyticus ATCC 15305 DNA, complete genome
2444978   2447619   1       2            1          gi|73661309|ref|NC_007350.1| Staphylococcus saprophyticus subsp. saprophyticus ATCC 15305 DNA, complete genome
2501767   2503267   3       2            1          gi|73661309|ref|NC_007350.1| Staphylococcus saprophyticus subsp. saprophyticus ATCC 15305 DNA, complete genome
85766     87223     3       2            2          pilon_13
140488    142035    3       2            2          pilon_13
142036    143421    1       2            2          pilon_13
155767    156851    1       2            2          pilon_13
157037    157641    1       2            2          pilon_13
435502    436965    3       2            2          pilon_13
445063    446284    1       2            2          pilon_13
452980    453251    3       2            2          pilon_13
570681    573674    1       2            2          pilon_13
931006    933374    1       2            2          pilon_13
1017621   1017951   3       2            2          pilon_13
1020268   1022194   3       2            2          pilon_13
1286047   1287002   3       2            2          pilon_13
1373723   1377038   3       2            2          pilon_13
1682742   1691735   3       2            2          pilon_13
1691736   1697591   1       2            2          pilon_13
1698650   1704016   1       2            2          pilon_13
1704017   1707775   3       2            2          pilon_13
1894456   1895549   1       2            2          pilon_13
1962439   1962628   3       2            2          pilon_13
1963316   1963694   3       2            2          pilon_13
1990582   1991041   3       2            2          pilon_13
2085038   2090062   1       2            2          pilon_13
2112574   2113134   3       2            2          pilon_13
2221119   2221471   1       2            2          pilon_13
2221644   2222191   1       2            2          pilon_13
2222946   2223341   1       2            2          pilon_13
2233939   2234525   3       2            2          pilon_13
2257141   2257165   3       2            2          pilon_13
2260280   2261548   1       2            2          pilon_13
2263880   2264525   1       2            2          pilon_13
2355337   2355706   3       2            2          pilon_13
2375189   2375908   3       2            2          pilon_13
2414207   2415752   3       2            2          pilon_13
2431484   2431761   3       2            2          pilon_13
2434319   2434853   3       2            2          pilon_13
2434854   2435853   1       2            2          pilon_13
2444978   2447619   1       2            2          pilon_13
2501750   2503267   3       2            2          pilon_13
56754     57118     3       2            3          pilon_14
96859     97218     3       2            3          pilon_14
140488    141835    3       2            3          pilon_14
381356    381796    3       2            3          pilon_14
452862    453251    3       2            3          pilon_14
529461    530165    3       2            3          pilon_14
1373723   1377038   3       2            3          pilon_14
1689838   1690199   1       2            3          pilon_14
1697962   1698533   3       2            3          pilon_14
1707081   1707775   3       2            3          pilon_14
1987823   1988445   3       2            3          pilon_14
1991411   1992383   3       2            3          pilon_14
2085038   2090062   1       2            3          pilon_14
2112574   2112959   3       2            3          pilon_14
2154769   2154932   3       2            3          pilon_14
2180462   2181115   1       2            3          pilon_14
2195257   2199767   1       2            3          pilon_14
2221105   2222092   1       2            3          pilon_14
2233939   2234525   3       2            3          pilon_14
2247744   2248202   1       2            3          pilon_14
2249262   2250309   1       2            3          pilon_14
2256187   2256351   3       2            3          pilon_14
2369694   2370414   3       2            3          pilon_14
2414267   2416379   3       2            3          pilon_14
2422348   2423642   3       2            3          pilon_14
2431213   2431761   3       2            3          pilon_14
2434319   2434774   3       2            3          pilon_14
2434775   2435446   1       2            3          pilon_14
2444978   2447619   1       2            3          pilon_14
2501750   2503267   3       2            3          pilon_14
140623    142035    3       2            4          pilon_15
142036    143421    1       2            4          pilon_15
155767    156851    1       2            4          pilon_15
157037    157641    1       2            4          pilon_15
435502    436965    3       2            4          pilon_15
570681    573674    1       2            4          pilon_15
931066    933374    1       2            4          pilon_15
1017634   1017866   3       2            4          pilon_15
1020268   1022194   3       2            4          pilon_15
1285970   1287154   3       2            4          pilon_15
1373723   1377038   3       2            4          pilon_15
1681962   1691735   3       2            4          pilon_15
1691736   1697577   1       2            4          pilon_15
1698650   1704016   1       2            4          pilon_15
1704017   1707775   3       2            4          pilon_15
1894444   1895289   1       2            4          pilon_15
1962314   1962628   3       2            4          pilon_15
1963316   1963694   3       2            4          pilon_15
1987999   1989456   3       2            4          pilon_15
2006221   2006290   1       2            4          pilon_15
2085038   2090062   1       2            4          pilon_15
2112574   2113134   3       2            4          pilon_15
2195140   2199767   1       2            4          pilon_15
2221999   2222685   1       2            4          pilon_15
2230798   2231590   3       2            4          pilon_15
2257141   2257165   3       2            4          pilon_15
2260314   2261548   1       2            4          pilon_15
2263880   2264525   1       2            4          pilon_15
2355337   2355706   3       2            4          pilon_15
2372764   2373070   3       2            4          pilon_15
2375189   2375908   3       2            4          pilon_15
2414267   2416379   3       2            4          pilon_15
2422348   2423457   3       2            4          pilon_15
2423458   2423815   1       2            4          pilon_15
2424273   2424368   1       2            4          pilon_15
2431213   2431761   3       2            4          pilon_15
2434319   2434774   3       2            4          pilon_15
2434775   2435446   1       2            4          pilon_15
2444978   2447619   1       2            4          pilon_15
2501750   2503304   3       2            4          pilon_15
31008     31266     1       2            5          pilon_16
34236     34697     1       2            5          pilon_16
57824     59978     3       2            5          pilon_16
140623    141835    3       2            5          pilon_16
154745    155469    3       2            5          pilon_16
230798    232728    3       2            5          pilon_16
275025    276324    1       2            5          pilon_16
331523    335120    3       2            5          pilon_16
1131449   1132237   3       2            5          pilon_16
1373723   1377038   3       2            5          pilon_16
1681962   1682877   3       2            5          pilon_16
1682878   1686051   1       2            5          pilon_16
1686052   1687965   3       2            5          pilon_16
1846928   1850444   1       2            5          pilon_16
1969588   1970096   3       2            5          pilon_16
1974855   1975368   1       2            5          pilon_16
1987823   1988445   3       2            5          pilon_16
2039993   2041956   3       2            5          pilon_16
2087284   2088932   1       2            5          pilon_16
2088933   2091862   3       2            5          pilon_16
2091863   2093703   1       2            5          pilon_16
2180591   2181191   3       2            5          pilon_16
2182272   2182844   3       2            5          pilon_16
2222128   2222182   1       2            5          pilon_16
2247872   2249922   1       2            5          pilon_16
2435343   2435853   1       2            5          pilon_16
11109     11691     3       2            6          pilon_18
31008     31266     1       2            6          pilon_18
34236     34697     1       2            6          pilon_18
154892    155209    3       2            6          pilon_18
230798    232728    3       2            6          pilon_18
275025    276572    1       2            6          pilon_18
330838    335120    3       2            6          pilon_18
343240    344042    1       2            6          pilon_18
348335    348880    1       2            6          pilon_18
1131449   1132237   3       2            6          pilon_18
1285557   1287002   3       2            6          pilon_18
1375923   1376944   1       2            6          pilon_18
1681653   1691735   3       2            6          pilon_18
1691736   1694035   1       2            6          pilon_18
1894444   1895210   1       2            6          pilon_18
1913102   1915516   3       2            6          pilon_18
1915517   1921110   1       2            6          pilon_18
1960953   1961542   3       2            6          pilon_18
1974470   1974945   1       2            6          pilon_18
1975272   1976644   3       2            6          pilon_18
2020165   2021268   3       2            6          pilon_18
2021269   2023143   1       2            6          pilon_18
2039993   2041956   3       2            6          pilon_18
2087284   2088932   1       2            6          pilon_18
2088933   2091862   3       2            6          pilon_18
2091863   2093703   1       2            6          pilon_18
2180591   2181191   3       2            6          pilon_18
2182272   2182844   3       2            6          pilon_18
2199452   2199767   1       2            6          pilon_18
2221105   2222191   1       2            6          pilon_18
2247872   2249962   1       2            6          pilon_18
2435343   2435853   1       2            6          pilon_18
29766     30421     1       2            7          pilon_19
34256     34320     1       2            7          pilon_19
34441     34697     1       2            7          pilon_19
84121     85003     3       2            7          pilon_19
107603    109285    3       2            7          pilon_19
109286    115560    1       2            7          pilon_19
115561    119111    3       2            7          pilon_19
155627    155790    3       2            7          pilon_19
215003    217218    1       2            7          pilon_19
223299    228924    3       2            7          pilon_19
409311    409972    1       2            7          pilon_19
882652    883615    1       2            7          pilon_19
1697713   1698244   3       2            7          pilon_19
1707682   1707936   3       2            7          pilon_19
1974855   1975368   1       2            7          pilon_19
1987823   1988492   3       2            7          pilon_19
2085038   2089101   1       2            7          pilon_19
2089102   2089861   3       2            7          pilon_19
2089862   2090264   1       2            7          pilon_19
2221119   2221859   1       2            7          pilon_19
2256187   2256546   3       2            7          pilon_19
2261434   2261610   3       2            7          pilon_19
2444978   2445570   1       2            7          pilon_19
2445571   2446660   3       2            7          pilon_19
2452232   2453253   1       2            7          pilon_19
2459044   2459582   3       2            7          pilon_19
57865     58393     1       3            8          pilon_31
297213    297838    3       3            8          pilon_31
416381    416672    1       3            8          pilon_31
440059    440197    1       3            8          pilon_31
452762    452861    1       3            8          pilon_31
601884    602506    3       3            8          pilon_31
633489    633765    1       3            8          pilon_31
760207    760503    1       3            8          pilon_31
1416853   1417151   1       3            8          pilon_31
1648781   1649097   3       3            8          pilon_31
1660526   1660671   1       3            8          pilon_31
1788628   1788834   3       3            8          pilon_31
1867617   1867802   3       3            8          pilon_31
1890060   1890435   1       3            8          pilon_31
1906825   1907488   3       3            8          pilon_31
2071592   2071712   1       3            8          pilon_31
2157506   2157543   3       3            8          pilon_31
2264331   2264448   3       3            8          pilon_31
53867     54089     3       1            9          pilon_41
54090     54275     1       1            9          pilon_41
96859     97721     3       1            9          pilon_41
111150    111264    3       1            9          pilon_41
155780    156432    3       1            9          pilon_41
156433    156851    1       1            9          pilon_41
157437    157668    3       1            9          pilon_41
159974    163063    1       1            9          pilon_41
172060    172452    1       1            9          pilon_41
184159    193121    3       1            9          pilon_41
193122    195904    1       1            9          pilon_41
195905    197431    3       1            9          pilon_41
223299    227324    3       1            9          pilon_41
409328    409972    1       1            9          pilon_41
1707106   1707775   3       1            9          pilon_41
1918280   1925966   1       1            9          pilon_41
2054559   2056146   1       1            9          pilon_41
2058862   2059328   1       1            9          pilon_41
2087284   2088600   1       1            9          pilon_41
2088601   2091862   3       1            9          pilon_41
2091863   2093304   1       1            9          pilon_41
2110514   2112358   1       1            9          pilon_41
2114716   2115713   3       1            9          pilon_41
2123557   2123710   3       1            9          pilon_41
2134957   2135343   3       1            9          pilon_41
2166757   2167592   1       1            9          pilon_41
2167593   2168204   3       1            9          pilon_41
2171154   2171276   1       1            9          pilon_41
2171277   2171373   3       1            9          pilon_41
2180591   2181148   3       1            9          pilon_41
2214845   2215460   1       1            9          pilon_41
2221105   2222182   1       1            9          pilon_41
2250142   2250286   1       1            9          pilon_41
2255445   2256988   3       1            9          pilon_41
2261342   2262143   3       1            9          pilon_41
2295794   2296530   3       1            9          pilon_41
2301204   2301443   3       1            9          pilon_41
2303955   2306379   3       1            9          pilon_41
2444157   2444450   3       1            9          pilon_41
2447249   2452830   1       1            9          pilon_41
2499945   2501236   3       1            9          pilon_41
2512022   2513209   3       1            9          pilon_41
29924     30484     1       3            10         pilon_42
92425     92585     1       3            10         pilon_42
96859     97556     3       3            10         pilon_42
139676    139792    1       3            10         pilon_42
139793    141231    3       3            10         pilon_42
141232    143421    1       3            10         pilon_42
143422    145973    3       3            10         pilon_42
154745    154817    3       3            10         pilon_42
172133    172452    1       3            10         pilon_42
223244    226577    3       3            10         pilon_42
312156    312899    3       3            10         pilon_42
360992    362043    1       3            10         pilon_42
617081    617455    1       3            10         pilon_42
1152901   1153186   1       3            10         pilon_42
1607019   1610417   3       3            10         pilon_42
1686998   1687204   3       3            10         pilon_42
1707307   1707677   1       3            10         pilon_42
1918280   1925966   1       3            10         pilon_42
1974855   1977345   1       3            10         pilon_42
2031707   2032378   3       3            10         pilon_42
2085038   2089101   1       3            10         pilon_42
2089102   2089614   3       3            10         pilon_42
2100271   2100608   1       3            10         pilon_42
2100609   2103214   3       3            10         pilon_42
2221105   2221592   1       3            10         pilon_42
2222595   2222786   3       3            10         pilon_42
2247884   2247934   1       3            10         pilon_42
2255530   2255851   3       3            10         pilon_42
2257118   2257374   3       3            10         pilon_42
2264706   2264742   1       3            10         pilon_42
2444978   2445570   1       3            10         pilon_42
2445571   2446660   3       3            10         pilon_42
2452232   2453253   1       3            10         pilon_42
2459044   2459582   3       3            10         pilon_42
39867     40518     3       1            11         pilon_KB622
85766     89083     3       1            11         pilon_KB622
140488    141835    3       1            11         pilon_KB622
155120    157960    1       1            11         pilon_KB622
230798    232728    3       1            11         pilon_KB622
275025    276484    1       1            11         pilon_KB622
570681    574770    1       1            11         pilon_KB622
1054957   1056043   3       1            11         pilon_KB622
1345527   1346853   3       1            11         pilon_KB622
1611191   1611443   3       1            11         pilon_KB622
1681653   1682877   3       1            11         pilon_KB622
1682878   1686408   1       1            11         pilon_KB622
1686409   1687965   3       1            11         pilon_KB622
1697143   1697577   3       1            11         pilon_KB622
1846210   1850082   1       1            11         pilon_KB622
1894456   1894743   1       1            11         pilon_KB622
1894830   1894866   1       1            11         pilon_KB622
1894962   1895058   1       1            11         pilon_KB622
1918280   1925966   1       1            11         pilon_KB622
1974855   1977424   1       1            11         pilon_KB622
1992384   1993301   1       1            11         pilon_KB622
1993302   2000776   3       1            11         pilon_KB622
2002419   2006279   3       1            11         pilon_KB622
2031707   2032378   3       1            11         pilon_KB622
2085038   2090062   1       1            11         pilon_KB622
2112574   2112959   3       1            11         pilon_KB622
2127883   2129342   3       1            11         pilon_KB622
2130892   2131508   3       1            11         pilon_KB622
2222128   2222182   1       1            11         pilon_KB622
2249262   2250309   1       1            11         pilon_KB622
2258162   2259317   1       1            11         pilon_KB622
2372341   2372948   3       1            11         pilon_KB622
2435354   2435800   1       1            11         pilon_KB622
2444404   2447619   1       1            11         pilon_KB622
2501767   2503246   3       1            11         pilon_KB622
2510298   2511287   1       1            11         pilon_KB622
409311    409972    1       2            12         pilon_M2285
882336    883615    1       2            12         pilon_M2285
1707682   1707936   3       2            12         pilon_M2285
1974855   1975368   1       2            12         pilon_M2285
1987823   1988589   3       2            12         pilon_M2285
1997274   1998857   1       2            12         pilon_M2285
2085038   2089101   1       2            12         pilon_M2285
2089102   2089799   3       2            12         pilon_M2285
2089800   2090386   1       2            12         pilon_M2285
2221105   2221859   1       2            12         pilon_M2285
2256187   2256546   3       2            12         pilon_M2285
2261434   2261610   3       2            12         pilon_M2285
2444978   2445570   1       2            12         pilon_M2285
2445571   2446660   3       2            12         pilon_M2285
2452232   2453253   1       2            12         pilon_M2285
2459044   2459278   3       2            12         pilon_M2285
2499590   2500485   3       2            12         pilon_M2285
2510321   2511287   1       2            12         pilon_M2285
11109     11691     3       1            13         pilon_SRS1224052
31008     31266     1       1            13         pilon_SRS1224052
34236     34697     1       1            13         pilon_SRS1224052
230798    232728    3       1            13         pilon_SRS1224052
275025    276694    1       1            13         pilon_SRS1224052
331035    335120    3       1            13         pilon_SRS1224052
343240    344042    1       1            13         pilon_SRS1224052
348335    348880    1       1            13         pilon_SRS1224052
1131449   1132237   3       1            13         pilon_SRS1224052
1285823   1287154   3       1            13         pilon_SRS1224052
1681653   1683407   3       1            13         pilon_SRS1224052
1683408   1685166   1       1            13         pilon_SRS1224052
1685167   1688568   3       1            13         pilon_SRS1224052
1894453   1895031   1       1            13         pilon_SRS1224052
1913155   1915516   3       1            13         pilon_SRS1224052
1915517   1921186   1       1            13         pilon_SRS1224052
1960953   1961542   3       1            13         pilon_SRS1224052
1974470   1974945   1       1            13         pilon_SRS1224052
1975236   1976534   3       1            13         pilon_SRS1224052
2020165   2021268   3       1            13         pilon_SRS1224052
2021269   2023143   1       1            13         pilon_SRS1224052
2039993   2041956   3       1            13         pilon_SRS1224052
2087161   2088932   1       1            13         pilon_SRS1224052
2088933   2091862   3       1            13         pilon_SRS1224052
2091863   2093703   1       1            13         pilon_SRS1224052
2180591   2181191   3       1            13         pilon_SRS1224052
2182272   2182826   3       1            13         pilon_SRS1224052
2199414   2199767   1       1            13         pilon_SRS1224052
2221105   2221471   1       1            13         pilon_SRS1224052
2221644   2222191   1       1            13         pilon_SRS1224052
2247872   2249922   1       1            13         pilon_SRS1224052
2435354   2435806   1       1            13         pilon_SRS1224052
155591    156851    1       1            14         pilon_X4035
251367    255204    3       1            14         pilon_X4035
259893    263864    3       1            14         pilon_X4035
265882    266623    3       1            14         pilon_X4035
269346    269532    1       1            14         pilon_X4035
333490    334613    3       1            14         pilon_X4035
1050419   1051174   3       1            14         pilon_X4035
1131449   1132237   3       1            14         pilon_X4035
1375275   1376893   3       1            14         pilon_X4035
1381715   1383373   3       1            14         pilon_X4035
1681962   1682877   3       1            14         pilon_X4035
1682878   1686051   1       1            14         pilon_X4035
1686052   1687965   3       1            14         pilon_X4035
1691942   1692129   3       1            14         pilon_X4035
1697999   1698121   3       1            14         pilon_X4035
1846928   1850082   1       1            14         pilon_X4035
1894239   1894389   3       1            14         pilon_X4035
1894725   1894767   3       1            14         pilon_X4035
2087284   2088932   1       1            14         pilon_X4035
2088933   2091862   3       1            14         pilon_X4035
2091863   2093703   1       1            14         pilon_X4035
2154118   2154354   1       1            14         pilon_X4035
2222219   2224245   1       1            14         pilon_X4035
2247744   2248202   1       1            14         pilon_X4035
2249262   2250309   1       1            14         pilon_X4035
2258834   2259759   3       1            14         pilon_X4035
2263880   2264149   1       1            14         pilon_X4035
2375189   2375908   3       1            14         pilon_X4035
2414207   2415752   3       1            14         pilon_X4035
2435296   2435853   1       1            14         pilon_X4035
2444978   2447750   1       1            14         pilon_X4035
89470     91380     3       2            15         NCTC7666
138104    140622    1       2            15         NCTC7666
142987    145442    1       2            15         NCTC7666
223746    226106    1       2            15         NCTC7666
230023    231095    1       2            15         NCTC7666
534732    535039    1       2            15         NCTC7666
567736    570447    1       2            15         NCTC7666
1059364   1061059   3       2            15         NCTC7666
1496199   1496373   3       2            15         NCTC7666
1696921   1697318   1       2            15         NCTC7666
1818894   1820118   3       2            15         NCTC7666
1987672   1989143   3       2            15         NCTC7666
2006533   2006708   1       2            15         NCTC7666
2157506   2157657   3       2            15         NCTC7666
2182272   2182324   1       2            15         NCTC7666
2448943   2449533   1       2            15         NCTC7666
96859     97781     3       2            16         Staphylococcus_saprophyticus_FDAARGOS_168
108020    108996    3       2            16         Staphylococcus_saprophyticus_FDAARGOS_168
111129    111264    3       2            16         Staphylococcus_saprophyticus_FDAARGOS_168
154037    154510    3       2            16         Staphylococcus_saprophyticus_FDAARGOS_168
154511    154585    1       2            16         Staphylococcus_saprophyticus_FDAARGOS_168
159974    163063    1       2            16         Staphylococcus_saprophyticus_FDAARGOS_168
172133    172452    1       2            16         Staphylococcus_saprophyticus_FDAARGOS_168
184159    193121    3       2            16         Staphylococcus_saprophyticus_FDAARGOS_168
193122    195904    1       2            16         Staphylococcus_saprophyticus_FDAARGOS_168
195905    197431    3       2            16         Staphylococcus_saprophyticus_FDAARGOS_168
223299    227188    3       2            16         Staphylococcus_saprophyticus_FDAARGOS_168
409352    409972    1       2            16         Staphylococcus_saprophyticus_FDAARGOS_168
1697700   1698151   3       2            16         Staphylococcus_saprophyticus_FDAARGOS_168
1706548   1707775   3       2            16         Staphylococcus_saprophyticus_FDAARGOS_168
1918280   1925966   1       2            16         Staphylococcus_saprophyticus_FDAARGOS_168
1992384   1993301   3       2            16         Staphylococcus_saprophyticus_FDAARGOS_168
2054559   2056146   1       2            16         Staphylococcus_saprophyticus_FDAARGOS_168
2058862   2059328   1       2            16         Staphylococcus_saprophyticus_FDAARGOS_168
2087284   2088600   1       2            16         Staphylococcus_saprophyticus_FDAARGOS_168
2088601   2091862   3       2            16         Staphylococcus_saprophyticus_FDAARGOS_168
2091863   2093304   1       2            16         Staphylococcus_saprophyticus_FDAARGOS_168
2110514   2112358   1       2            16         Staphylococcus_saprophyticus_FDAARGOS_168
2114648   2116154   3       2            16         Staphylococcus_saprophyticus_FDAARGOS_168
2134957   2135343   3       2            16         Staphylococcus_saprophyticus_FDAARGOS_168
2166757   2167592   1       2            16         Staphylococcus_saprophyticus_FDAARGOS_168
2167593   2168204   3       2            16         Staphylococcus_saprophyticus_FDAARGOS_168
2170975   2171276   1       2            16         Staphylococcus_saprophyticus_FDAARGOS_168
2171277   2171373   3       2            16         Staphylococcus_saprophyticus_FDAARGOS_168
2180591   2181148   3       2            16         Staphylococcus_saprophyticus_FDAARGOS_168
2214845   2215366   1       2            16         Staphylococcus_saprophyticus_FDAARGOS_168
2221105   2222182   1       2            16         Staphylococcus_saprophyticus_FDAARGOS_168
2250142   2250286   1       2            16         Staphylococcus_saprophyticus_FDAARGOS_168
2255445   2257002   3       2            16         Staphylococcus_saprophyticus_FDAARGOS_168
2261342   2262143   3       2            16         Staphylococcus_saprophyticus_FDAARGOS_168
2296156   2296530   3       2            16         Staphylococcus_saprophyticus_FDAARGOS_168
2443937   2444450   1       2            16         Staphylococcus_saprophyticus_FDAARGOS_168
2447249   2453183   1       2            16         Staphylococcus_saprophyticus_FDAARGOS_168
2499945   2501236   3       2            16         Staphylococcus_saprophyticus_FDAARGOS_168
2512022   2513209   3       2            16         Staphylococcus_saprophyticus_FDAARGOS_168
97446     97781     3       2            17         Staphylococcus_saprophyticus_FDAARGOS_137
107446    109285    3       2            17         Staphylococcus_saprophyticus_FDAARGOS_137
109286    115241    1       2            17         Staphylococcus_saprophyticus_FDAARGOS_137
136020    136075    1       2            17         Staphylococcus_saprophyticus_FDAARGOS_137
154019    154171    3       2            17         Staphylococcus_saprophyticus_FDAARGOS_137
154172    154228    1       2            17         Staphylococcus_saprophyticus_FDAARGOS_137
159974    163063    1       2            17         Staphylococcus_saprophyticus_FDAARGOS_137
223299    232728    3       2            17         Staphylococcus_saprophyticus_FDAARGOS_137
409352    409972    1       2            17         Staphylococcus_saprophyticus_FDAARGOS_137
1697890   1698297   3       2            17         Staphylococcus_saprophyticus_FDAARGOS_137
1707682   1707936   3       2            17         Staphylococcus_saprophyticus_FDAARGOS_137
1918280   1925966   1       2            17         Staphylococcus_saprophyticus_FDAARGOS_137
1992384   1993301   3       2            17         Staphylococcus_saprophyticus_FDAARGOS_137
2085038   2090724   1       2            17         Staphylococcus_saprophyticus_FDAARGOS_137
2222887   2223341   1       2            17         Staphylococcus_saprophyticus_FDAARGOS_137
2239742   2242073   3       2            17         Staphylococcus_saprophyticus_FDAARGOS_137
2254602   2254756   1       2            17         Staphylococcus_saprophyticus_FDAARGOS_137
2290901   2296434   3       2            17         Staphylococcus_saprophyticus_FDAARGOS_137
2442384   2443314   1       2            17         Staphylococcus_saprophyticus_FDAARGOS_137
2447249   2453183   1       2            17         Staphylococcus_saprophyticus_FDAARGOS_137
2499945   2500696   3       2            17         Staphylococcus_saprophyticus_FDAARGOS_137
2512139   2513209   3       2            17         Staphylococcus_saprophyticus_FDAARGOS_137
118862    119144    3       2            18         NCTC7687
142728    145702    1       2            18         NCTC7687
222796    223745    1       2            18         NCTC7687
223746    225436    3       2            18         NCTC7687
225437    226106    1       2            18         NCTC7687
226107    226981    3       2            18         NCTC7687
243572    244924    1       2            18         NCTC7687
255906    256800    3       2            18         NCTC7687
386145    388763    3       2            18         NCTC7687
508537    509725    1       2            18         NCTC7687
534725    536092    1       2            18         NCTC7687
567736    570024    1       2            18         NCTC7687
1059431   1060711   3       2            18         NCTC7687
1653605   1654439   1       2            18         NCTC7687
1664586   1665301   1       2            18         NCTC7687
1696921   1697343   3       2            18         NCTC7687
1810479   1810670   3       2            18         NCTC7687
1987823   1989456   3       2            18         NCTC7687
2183766   2186181   3       2            18         NCTC7687
2245527   2246101   1       2            18         NCTC7687
2249854   2250333   1       2            18         NCTC7687
2448895   2449533   1       2            18         NCTC7687
17186     17579     1       2            19         JXBG01
17580     18959     3       2            19         JXBG01
30422     30967     3       2            19         JXBG01
30968     31448     1       2            19         JXBG01
72129     84120     3       2            19         JXBG01
93448     93499     1       2            19         JXBG01
97887     98015     3       2            19         JXBG01
121892    125221    1       2            19         JXBG01
203318    204340    3       2            19         JXBG01
204341    205658    1       2            19         JXBG01
223746    226106    1       2            19         JXBG01
226107    226931    3       2            19         JXBG01
290567    291140    1       2            19         JXBG01
488770    490103    1       2            19         JXBG01
502018    502657    1       2            19         JXBG01
503311    504291    1       2            19         JXBG01
534725    536092    1       2            19         JXBG01
568284    570447    1       2            19         JXBG01
594607    595416    3       2            19         JXBG01
596455    596646    3       2            19         JXBG01
598107    599913    3       2            19         JXBG01
721739    723404    1       2            19         JXBG01
740307    742229    1       2            19         JXBG01
759710    759817    3       2            19         JXBG01
812215    813028    3       2            19         JXBG01
896876    897622    3       2            19         JXBG01
902097    902883    3       2            19         JXBG01
918118    919385    1       2            19         JXBG01
1092766   1094431   1       2            19         JXBG01
1707659   1709795   3       2            19         JXBG01
1710275   1711178   1       2            19         JXBG01
1759799   1761044   3       2            19         JXBG01
1825524   1825796   1       2            19         JXBG01
1987672   1989245   3       2            19         JXBG01
2181893   2183296   1       2            19         JXBG01
2226978   2227434   3       2            19         JXBG01
2229534   2229867   3       2            19         JXBG01
2231469   2231975   1       2            19         JXBG01
2249618   2249641   3       2            19         JXBG01
2249734   2249962   3       2            19         JXBG01
2250389   2250605   3       2            19         JXBG01
2261426   2261479   1       2            19         JXBG01
2274013   2274152   3       2            19         JXBG01
2384783   2385460   3       2            19         JXBG01
2385461   2386358   1       2            19         JXBG01
2439734   2440022   3       2            19         JXBG01
2440023   2440713   1       2            19         JXBG01
2440714   2442803   3       2            19         JXBG01
2442804   2443245   1       2            19         JXBG01
2448836   2449533   1       2            19         JXBG01
2455486   2455694   1       2            19         JXBG01
29879     30210     1       3            20         REF_Ss_troy_2014_0209
114397    115241    1       3            20         REF_Ss_troy_2014_0209
132207    132392    3       3            20         REF_Ss_troy_2014_0209
136035    136582    3       3            20         REF_Ss_troy_2014_0209
147464    147718    3       3            20         REF_Ss_troy_2014_0209
233559    233600    1       3            20         REF_Ss_troy_2014_0209
391379    391607    3       3            20         REF_Ss_troy_2014_0209
425216    425467    1       3            20         REF_Ss_troy_2014_0209
440005    440514    1       3            20         REF_Ss_troy_2014_0209
528165    528380    3       3            20         REF_Ss_troy_2014_0209
564782    565540    1       3            20         REF_Ss_troy_2014_0209
566597    566795    1       3            20         REF_Ss_troy_2014_0209
571372    572836    1       3            20         REF_Ss_troy_2014_0209
715803    716391    3       3            20         REF_Ss_troy_2014_0209
753792    754517    3       3            20         REF_Ss_troy_2014_0209
767076    767677    1       3            20         REF_Ss_troy_2014_0209
787751    790907    1       3            20         REF_Ss_troy_2014_0209
988421    989138    3       3            20         REF_Ss_troy_2014_0209
1039313   1040205   3       3            20         REF_Ss_troy_2014_0209
1044559   1045329   3       3            20         REF_Ss_troy_2014_0209
1046806   1048065   3       3            20         REF_Ss_troy_2014_0209
1152765   1153466   1       3            20         REF_Ss_troy_2014_0209
1221037   1222953   1       3            20         REF_Ss_troy_2014_0209
1265553   1266483   3       3            20         REF_Ss_troy_2014_0209
1432840   1433552   1       3            20         REF_Ss_troy_2014_0209
1551255   1552429   3       3            20         REF_Ss_troy_2014_0209
1597893   1598458   3       3            20         REF_Ss_troy_2014_0209
1648696   1649097   3       3            20         REF_Ss_troy_2014_0209
1783041   1783638   3       3            20         REF_Ss_troy_2014_0209
1784342   1784622   3       3            20         REF_Ss_troy_2014_0209
1858455   1859367   1       3            20         REF_Ss_troy_2014_0209
1885831   1886448   1       3            20         REF_Ss_troy_2014_0209
1899135   1899998   1       3            20         REF_Ss_troy_2014_0209
2031707   2032378   3       3            20         REF_Ss_troy_2014_0209
2071342   2071962   1       3            20         REF_Ss_troy_2014_0209
2154118   2154354   1       3            20         REF_Ss_troy_2014_0209
2171374   2171433   1       3            20         REF_Ss_troy_2014_0209
2188165   2189348   3       3            20         REF_Ss_troy_2014_0209
2214903   2215004   1       3            20         REF_Ss_troy_2014_0209
2221105   2222182   1       3            20         REF_Ss_troy_2014_0209
2247255   2247392   1       3            20         REF_Ss_troy_2014_0209
2255445   2255851   3       3            20         REF_Ss_troy_2014_0209
2257118   2257165   3       3            20         REF_Ss_troy_2014_0209
2346313   2347755   3       3            20         REF_Ss_troy_2014_0209
2347756   2347987   1       3            20         REF_Ss_troy_2014_0209
2355014   2355706   3       3            20         REF_Ss_troy_2014_0209
2412872   2413417   1       3            20         REF_Ss_troy_2014_0209
2423024   2423318   1       3            20         REF_Ss_troy_2014_0209
2431796   2431961   3       3            20         REF_Ss_troy_2014_0209
2437782   2437825   1       3            20         REF_Ss_troy_2014_0209
2440817   2441047   3       3            20         REF_Ss_troy_2014_0209
2464855   2465344   3       3            20         REF_Ss_troy_2014_0209
2507325   2507393   1       3            20         REF_Ss_troy_2014_0209
2509716   2510336   1       3            20         REF_Ss_troy_2014_0209
34236     34402     1       3            21         NCTC7692
97739     98431     3       3            21         NCTC7692
199297    199995    3       3            21         NCTC7692
208188    208363    1       3            21         NCTC7692
209544    210454    1       3            21         NCTC7692
212911    213552    3       3            21         NCTC7692
213553    213964    1       3            21         NCTC7692
216896    217218    3       3            21         NCTC7692
217219    218213    1       3            21         NCTC7692
223746    226246    1       3            21         NCTC7692
230023    231095    1       3            21         NCTC7692
347499    347859    1       3            21         NCTC7692
454979    455348    3       3            21         NCTC7692
534732    535039    1       3            21         NCTC7692
567736    570447    1       3            21         NCTC7692
1698298   1699299   3       3            21         NCTC7692
1810356   1810472   3       3            21         NCTC7692
1818894   1820118   3       3            21         NCTC7692
1987823   1989245   3       3            21         NCTC7692
2195668   2195823   1       3            21         NCTC7692
2244550   2244800   1       3            21         NCTC7692
2252883   2253133   1       3            21         NCTC7692
2281279   2281618   1       3            21         NCTC7692
2420440   2421816   3       3            21         NCTC7692
2421817   2422305   1       3            21         NCTC7692
2425667   2426038   1       3            21         NCTC7692
2430881   2430965   1       3            21         NCTC7692
2448943   2449533   1       3            21         NCTC7692
2449534   2449601   3       3            21         NCTC7692
34275     34461     1       2            22         KACC16562
93179     93243     3       2            22         KACC16562
97845     98183     3       2            22         KACC16562
137366    138275    1       2            22         KACC16562
150598    150829    3       2            22         KACC16562
161434    162546    3       2            22         KACC16562
216369    216598    1       2            22         KACC16562
226107    226894    3       2            22         KACC16562
262749    263407    3       2            22         KACC16562
331523    332528    1       2            22         KACC16562
338031    339218    1       2            22         KACC16562
340209    341197    1       2            22         KACC16562
344043    344686    1       2            22         KACC16562
501884    502902    1       2            22         KACC16562
534732    536157    1       2            22         KACC16562
567736    570447    1       2            22         KACC16562
582978    583328    1       2            22         KACC16562
722927    723200    1       2            22         KACC16562
859085    860216    3       2            22         KACC16562
877401    878008    1       2            22         KACC16562
966128    967299    3       2            22         KACC16562
1143705   1144121   3       2            22         KACC16562
1159641   1159730   3       2            22         KACC16562
1270867   1272638   1       2            22         KACC16562
1272639   1274023   3       2            22         KACC16562
1653751   1654439   1       2            22         KACC16562
1664586   1665321   1       2            22         KACC16562
1698298   1699299   3       2            22         KACC16562
1781827   1781965   3       2            22         KACC16562
1814981   1816413   3       2            22         KACC16562
1986358   1986767   3       2            22         KACC16562
1986768   1986908   1       2            22         KACC16562
1987957   1988917   1       2            22         KACC16562
2195824   2195851   1       2            22         KACC16562
2261970   2262143   3       2            22         KACC16562
2379760   2379800   3       2            22         KACC16562
2435149   2435382   1       2            22         KACC16562
2448836   2449533   1       2            22         KACC16562
2456214   2456258   3       2            22         KACC16562
97446     97781     3       2            23         Staphylococcus_saprophyticus_758_SSAP
107316    109285    3       2            23         Staphylococcus_saprophyticus_758_SSAP
109286    115241    1       2            23         Staphylococcus_saprophyticus_758_SSAP
136010    136075    1       2            23         Staphylococcus_saprophyticus_758_SSAP
154037    154144    3       2            23         Staphylococcus_saprophyticus_758_SSAP
159974    163063    1       2            23         Staphylococcus_saprophyticus_758_SSAP
223299    232728    3       2            23         Staphylococcus_saprophyticus_758_SSAP
409352    409972    1       2            23         Staphylococcus_saprophyticus_758_SSAP
1697891   1698244   3       2            23         Staphylococcus_saprophyticus_758_SSAP
1707682   1707936   3       2            23         Staphylococcus_saprophyticus_758_SSAP
1918280   1925713   1       2            23         Staphylococcus_saprophyticus_758_SSAP
1992384   1993301   3       2            23         Staphylococcus_saprophyticus_758_SSAP
2085038   2090783   1       2            23         Staphylococcus_saprophyticus_758_SSAP
2222887   2223341   1       2            23         Staphylococcus_saprophyticus_758_SSAP
2239742   2242073   3       2            23         Staphylococcus_saprophyticus_758_SSAP
2254602   2254756   1       2            23         Staphylococcus_saprophyticus_758_SSAP
2290901   2296434   3       2            23         Staphylococcus_saprophyticus_758_SSAP
2442384   2443314   1       2            23         Staphylococcus_saprophyticus_758_SSAP
2447249   2453183   1       2            23         Staphylococcus_saprophyticus_758_SSAP
2499945   2500696   3       2            23         Staphylococcus_saprophyticus_758_SSAP
2512139   2513209   3       2            23         Staphylococcus_saprophyticus_758_SSAP
72129     85765     3       2            24         Ssapro_055
88636     90165     3       2            24         Ssapro_055
106083    106526    3       2            24         Ssapro_055
223746    226106    1       2            24         Ssapro_055
230023    231195    1       2            24         Ssapro_055
315667    315873    3       2            24         Ssapro_055
407204    408035    3       2            24         Ssapro_055
534739    535946    1       2            24         Ssapro_055
567477    570024    1       2            24         Ssapro_055
652973    653650    3       2            24         Ssapro_055
671812    672330    3       2            24         Ssapro_055
759459    759709    3       2            24         Ssapro_055
812215    813175    3       2            24         Ssapro_055
1092766   1094383   1       2            24         Ssapro_055
1169567   1170339   3       2            24         Ssapro_055
1585330   1585967   1       2            24         Ssapro_055
1697143   1697312   1       2            24         Ssapro_055
1698323   1699299   3       2            24         Ssapro_055
1810479   1811419   3       2            24         Ssapro_055
1835633   1837447   1       2            24         Ssapro_055
1964375   1964500   3       2            24         Ssapro_055
1987672   1989245   3       2            24         Ssapro_055
2182185   2182489   1       2            24         Ssapro_055
2182991   2183296   1       2            24         Ssapro_055
2360642   2360939   1       2            24         Ssapro_055
2365379   2365585   1       2            24         Ssapro_055
2395897   2397006   3       2            24         Ssapro_055
2411095   2411844   3       2            24         Ssapro_055
2411845   2412871   1       2            24         Ssapro_055
2448836   2449533   1       2            24         Ssapro_055
136020    136075    1       1            25         Ssapro_063
251367    255204    3       1            25         Ssapro_063
259759    263962    3       1            25         Ssapro_063
265882    266623    3       1            25         Ssapro_063
269346    269532    1       1            25         Ssapro_063
333434    334613    3       1            25         Ssapro_063
815890    815964    1       1            25         Ssapro_063
1050419   1051292   3       1            25         Ssapro_063
1131449   1132237   3       1            25         Ssapro_063
1375275   1377038   3       1            25         Ssapro_063
1381715   1383373   3       1            25         Ssapro_063
1698015   1698783   3       1            25         Ssapro_063
1706548   1707182   1       1            25         Ssapro_063
1707183   1707432   3       1            25         Ssapro_063
1707433   1707936   1       1            25         Ssapro_063
1846928   1850082   1       1            25         Ssapro_063
1992384   1993301   3       1            25         Ssapro_063
2087284   2088932   1       1            25         Ssapro_063
2088933   2091862   3       1            25         Ssapro_063
2091863   2093703   1       1            25         Ssapro_063
2154118   2154354   1       1            25         Ssapro_063
2222219   2224245   1       1            25         Ssapro_063
2247744   2248202   1       1            25         Ssapro_063
2249262   2250309   1       1            25         Ssapro_063
2258834   2259759   3       1            25         Ssapro_063
2263880   2264137   1       1            25         Ssapro_063
2375189   2375908   3       1            25         Ssapro_063
2414207   2415752   3       1            25         Ssapro_063
2435283   2435853   1       1            25         Ssapro_063
2444978   2447750   1       1            25         Ssapro_063
72129     84605     3       2            26         NCTC7540
161556    162546    3       2            26         NCTC7540
171164    171724    1       2            26         NCTC7540
188857    188958    1       2            26         NCTC7540
223746    226106    1       2            26         NCTC7540
230023    231195    1       2            26         NCTC7540
255673    256582    3       2            26         NCTC7540
400403    401406    3       2            26         NCTC7540
401407    401678    1       2            26         NCTC7540
409410    409634    3       2            26         NCTC7540
411933    412100    3       2            26         NCTC7540
428658    429334    1       2            26         NCTC7540
429335    429971    3       2            26         NCTC7540
432263    433367    3       2            26         NCTC7540
508741    509725    1       2            26         NCTC7540
534732    536805    1       2            26         NCTC7540
567736    570447    1       2            26         NCTC7540
860620    860846    1       2            26         NCTC7540
860847    861818    3       2            26         NCTC7540
947850    950441    3       2            26         NCTC7540
950442    952073    1       2            26         NCTC7540
952074    954036    3       2            26         NCTC7540
966128    967299    3       2            26         NCTC7540
1105733   1107549   3       2            26         NCTC7540
1118187   1118397   1       2            26         NCTC7540
1118398   1120008   3       2            26         NCTC7540
1127076   1127805   1       2            26         NCTC7540
1190718   1191757   3       2            26         NCTC7540
1429481   1430067   1       2            26         NCTC7540
1696921   1697451   3       2            26         NCTC7540
1784623   1785449   3       2            26         NCTC7540
1786801   1787083   3       2            26         NCTC7540
1860517   1861261   1       2            26         NCTC7540
1890373   1890687   1       2            26         NCTC7540
1899524   1900634   1       2            26         NCTC7540
1900635   1903452   3       2            26         NCTC7540
1987823   1989245   3       2            26         NCTC7540
2182185   2182324   1       2            26         NCTC7540
2182991   2183296   1       2            26         NCTC7540
2195567   2195823   1       2            26         NCTC7540
2250606   2251406   1       2            26         NCTC7540
2252883   2253133   1       2            26         NCTC7540
2375787   2375985   3       2            26         NCTC7540
2441541   2441889   1       2            26         NCTC7540
2448895   2449533   1       2            26         NCTC7540
